# Supplementary material for: Transcriptome Profiling Reveals the Regulatory Mechanism Underlying Pollination Dependent and Parthenocarpic Fruit Set Mainly Mediated by Auxin and Gibberellin
Source: PLoS One. 2015 Apr 24;10(4):e0125355. doi: 10.1371/journal.pone.0125355 (PMC4409352; doi:10.1371/journal.pone.0125355)
Supplement: S1 Table — (XLSX) [file pone.0125355.s006.xlsx]

## Sheet: A
S1 Table. The differentially expressed genes in ovaries at 4 days after artificial pollination with respect to 2DAA in tomato.
Gene	GO Component	GO Function	GO Process	TPM-2DAA	TPM-4DPAP	log2 Ratio(4DPAP/2DAA)	Description
SGN-U598403	-	GO:0016746//transferase activity, transferring acyl groups	-	0.01	119.88	13.5493	Tomato 200607||2 [1 ESTs aligned] (*GB) gi|115480471|ref|NP_001063829.1| (e_value=8e-23) Os09g0544000;
SGN-U565220	-	-	GO:0006810//transport	0.01	118.73	13.5354	Tomato 200607||2 [8 ESTs aligned] (*GB) gi|157327809|emb|CAO16498.1| (e_value=3e-32) unnamed; (*ATH) AT1G12100.1 (e_value=3e-30) | Symbol: None | protease inhibitor/seed storage/lipid transfer protein (LTP) family protein, contains Pfam protease inhibitor/seed storage/LTP family domain PF00234 | chr1:4095496-4095843 FORWARD | Aliases: F12F1.2, F12F1_2; (*SWP) sp|P14009|14KD_DAUCA (e_value=2e-27) …
SGN-U579011	-	-	GO:0006952//defense response;GO:0007088//regulation of mitosis;GO:0008152//metabolic process	0.01	114.99	13.4892	Tomato 200607||2 [5 ESTs aligned] (*GB) gi|195547011|dbj|BAG68286.1| (e_value=1e-25) chitin-binding;
SGN-U572596	-	-	-	0.01	81.93	13.0002	Tomato 200607||2 [8 ESTs aligned]
SGN-U586022	-	-	-	0.01	75.9	12.8899	Tomato 200607||2 [10 ESTs aligned]
SGN-U601264	Glucan endo 1 3 beta glucosidase	-	-	0.01	74.46	12.8622	Tomato 200607||2 [1 ESTs aligned] (*GB) gi|147766908|emb|CAN67524.1| (e_value=3e-27) hypothetical; (*ATH) AT2G43670.1 (e_value=6e-28) | Symbol: None | glycosyl hydrolase family protein 17, similar to glucan endo-1,3-beta-glucosidase precursor SP:P52409 from (Triticum aestivum); C terminal homology only | chr2:18112202-18113105 FORWARD | Aliases: F18O19.22; (*SWP) sp|P52409|E13B_WHEAT (e_value=2e-…
SGN-U572038	GO:0005576//extracellular region	GO:0004175//endopeptidase activity	GO:0042743//hydrogen peroxide metabolic process;GO:0006952//defense response;GO:0009696//salicylic acid metabolic process	0.01	64.11	12.6463	Tomato 200607||2 [26 ESTs aligned] (*GB) gi|157360943|emb|CAO70772.1| (e_value=3e-95) unnamed; (*ATH) AT1G64830.1 (e_value=1e-96) | Symbol: None | aspartyl protease family protein, contains Pfam domain, PF00026: eukaryotic aspartyl protease | chr1:24094934-24096229 REVERSE | Aliases: F13O11.13, F13O11_13; (*SWP) sp|Q766C3|NEP1_NEPGR (e_value=4e-50) Aspartic proteinase nepenthesin-1 OS=Nepenthes g…
SGN-U603223	-	-	-	0.01	62.96	12.6202	Tomato 200607||2 [1 ESTs aligned]
SGN-U576547	-	-	-	0.01	54.62	12.4152	Tomato 200607||2 [18 ESTs aligned] (*GB) gi|26190464|emb|CAD56868.1| (e_value=1e-34) cyclin-dependent kinase inhibitor [Nicotiana tabacum]; (*ATH) AT2G23430.1 (e_value=1e-13) Symbol: KRP1 | kip-related protein 1 (KRP1) / cyclin-dependent kinase inhibitor 1 (ICK1), identical to cyclin-dependent kinase inhibitor (ICK1) (Arabidopsis thaliana) GI:3550262, GI:2052502 | chr2:9983826-9985040 REVERSE | A…
SGN-U571838	GO:0044424//intracellular part	GO:0008170//N-methyltransferase activity;GO:0016410//N-acyltransferase activity	GO:0048868//pollen tube development;GO:0006498//N-terminal protein lipidation;GO:0050896//response to stimulus;GO:0048229//gametophyte development;GO:0046470//phosphatidylcholine metabolic process;GO:0019695//choline metabolic process;GO:0009791//post-embryonic development;GO:0000904//cell morphogenesis involved in differentiation	0.01	48.58	12.2461	Tomato 200607||2 [38 ESTs aligned] (*GB) gi|12584943|gb|AAG59894.1|AF328858_1 (e_value=0) phosphoethanolamine; (*ATH) AT1G48600.2 (e_value=0) Symbol: None | phosphoethanolamine N-methyltransferase 2, putative (NMT2), very similar to :PEM2_ARATH Putative phosphoethanolamine N-methyltransferase 2 (EC 2.1.1.103) (SP:Q944H0){Arabidopsis thaliana}; very similar to Halotolerance protein Hal3b (... ; (*…
SGN-U579215	-	-	-	0.01	46.57	12.1852	Tomato 200607||2 [20 ESTs aligned]
SGN-U569835	-	-	-	0.01	44.56	12.1215	Tomato 200607||2 [3 ESTs aligned]
SGN-U567276	-	-	-	0.01	29.04	11.5038	Tomato 200607||2 [7 ESTs aligned] (*GB) gi|53689728|gb|AAU89742.1| (e_value=8e-16) serine/threonine protein kinase-like [Solanum tuberosum];
SGN-U571186	GO:0031410//cytoplasmic vesicle	GO:0046914//transition metal ion binding;GO:0016682//oxidoreductase activity, acting on diphenols and related substances as donors, oxygen as acceptor	GO:0008152//metabolic process	0.01	27.31	11.4152	Tomato 200607||2 [7 ESTs aligned] (*GB) gi|157348931|emb|CAO24009.1| (e_value=0) unnamed; (*ATH) AT1G76160.1 (e_value=0) Symbol: SKS5 | multi-copper oxidase type I family protein, similar to pollen-specific BP10 protein (SP:Q00624)(Brassica napus); contains Pfam profile: PF00394 Multicopper oxidase | chr1:28582836-28586006 REVERSE | Aliases: T23E18.10, T23E18_10, SKS5... ; (*SWP) sp|Q00624|ASOL_B…
SGN-U580324	GO:0031410//cytoplasmic vesicle	-	-	0.01	26.45	11.3691	Tomato 200607||2 [154 ESTs aligned] (*GB) gi|46095207|gb|AAS80139.1| (e_value=7e-23) arachidonic acid-induced DEA1 [Lycopersicon esculentum]; (*ATH) AT4G12510.1 (e_value=1e-18) Symbol: None | protease inhibitor/seed storage/lipid transfer protein (LTP) family protein, similar to 14 kDa polypeptide (Catharanthus roseus) GI:407410; contains Pfam protease inhibitor/seed storage/LTP family domain PF0…
SGN-U571176	-	-	-	0.01	26.16	11.3531	Tomato 200607||2 [2 ESTs aligned]
SGN-U562955	-	-	-	0.01	25.87	11.3371	Tomato 200607||2 [2 ESTs aligned]
SGN-U573997	-	-	-	0.01	25.59	11.3214	Tomato 200607||2 [2 ESTs aligned]
SGN-U562887	-	-	-	0.01	20.7	11.0154	Tomato 200607||2 [20 ESTs aligned] (*GB) gi|46396546|sp|Q9S8M0|LECT_SOLTU (e_value=1e-40) Chitin-binding lectin 1 precursor (PL-I); (*SWP) sp|Q9S8M0|LECT_SOLTU (e_value=8e-42) Chitin-binding lectin 1 OS=Solanum tuberosum;
SGN-U567308	-	-	-	0.01	16.96	10.7279	Tomato 200607||2 [3 ESTs aligned] (*GB) gi|2765242|emb|CAA73334.1| (e_value=3e-42) invertase; (*ATH) AT1G47960.1 (e_value=4e-21) Symbol: None | invertase/pectin methylesterase inhibitor family protein, low similarity to SP:P83326 Pectinesterase inhibitor (Pectin methylesterase inhibitor) (PMEI) {Actinidia chinensis}; contains Pfam profile PF04043: Plant invertase/pectin methy... ;
SGN-U581146	-	GO:0005488//binding	GO:0006810//transport	0.01	16.67	10.703	Tomato 200607||2 [11 ESTs aligned] (*GB) gi|58578282|emb|CAI48077.1| (e_value=6e-27) extensin-like protein [Capsicum chinense]; (*ATH) AT4G12510.1 (e_value=5e-28) Symbol: None | protease inhibitor/seed storage/lipid transfer protein (LTP) family protein, similar to 14 kDa polypeptide (Catharanthus roseus) GI:407410; contains Pfam protease inhibitor/seed storage/LTP family domain PF00234 | chr4:74…
SGN-U583048	-	GO:0003824//catalytic activity;GO:0046914//transition metal ion binding	GO:0008152//metabolic process	0.01	16.67	10.703	Tomato 200607||2 [12 ESTs aligned] (*GB) gi|4321496|gb|AAD15755.1| (e_value=0) gibberellin 20-oxidase-1; 20ox-1 [Lycopersicon esculentum]; (*ATH) AT4G25420.1 (e_value=3e-139) | Symbol: ATGA20OX1 | gibberellin 20-oxidase, identical to GI:1109695 | chr4:12990894-12992449 REVERSE | Aliases: T30C3.90, T30C3_90, GA20OX1, AT2301, ATGA20OX1; (*SWP) sp|Q39110|GAOX1_ARATH (e_value=3e-138) Gibberellin 20 o…
SGN-U574522	-	GO:0016798//hydrolase activity, acting on glycosyl bonds	GO:0008152//metabolic process	0.01	16.1	10.6528	Tomato 200607||2 [15 ESTs aligned] (*GB) gi|157357445|emb|CAO63979.1| (e_value=2e-153) unnamed; (*ATH) AT4G33860.1 (e_value=1e-141) | Symbol: None | glycosyl hydrolase family 10 protein, xylan endohydrolase isoenzyme X-I, Hordeum vulgare,PID:g1813595; contains Pfam profile PF00331: Glycosyl hydrolase family 10 | chr4:16229953-16232339 REVERSE | Aliases: F17I5.50, F17I5_50; (*SWP) sp|Q60037|XYNA_T…
SGN-U583777	-	GO:0004091//carboxylesterase activity;GO:0004857//enzyme inhibitor activity	-	0.01	15.81	10.6266	Tomato 200607||2 [5 ESTs aligned] (*GB) gi|147834866|emb|CAN63370.1| (e_value=2e-54) hypothetical; (*ATH) AT1G14890.1 (e_value=9e-47) Symbol: None | invertase/pectin methylesterase inhibitor family protein, similar to pectinesterase GB:X85216 GI:732912 SP:Q43111 (Phaseolus vulgaris), SP:Q42534 from Arabidopsis thaliana; contains Pfam profile PF04043: Plant invertase/pectin methyle... ; (*SWP) sp|…
SGN-U591225	GO:0044424//intracellular part	-	GO:0001906//cell killing;GO:0006952//defense response	0.01	15.52	10.5999	Tomato 200607||2 [1 ESTs aligned] (*GB) gi|170467|gb|AAA34175.1| (e_value=2e-75) NP24 protein precursor; (*ATH) AT4G11650.1 (e_value=1e-50) Symbol: None | osmotin-like protein (OSM34), nearly identical to SP:P50700:OSL3_ARATH Osmotin-like protein OSM34 precursor {Arabidopsis thaliana}; contains Pfam profile PF00314: Thaumatin family | chr4:7024850-7026140 REVERSE | Aliases: T5C23.80, T5... ; (*SW…
SGN-U578321	-	-	-	0.01	15.52	10.5999	Tomato 200607||2 [3 ESTs aligned]
SGN-U571866	-	-	-	0.01	14.37	10.4888	Tomato 200607||2 [2 ESTs aligned]
SGN-U567908	GO:0016020//membrane;GO:0005618//cell wall	GO:0004175//endopeptidase activity	GO:0019538//protein metabolic process;GO:0006970//response to osmotic stress	0.01	13.8	10.4305	Tomato 200607||2 [60 ESTs aligned] (*GB) gi|27372527|gb|AAN87262.1| (e_value=0) xyloglucan-specific fungal endoglucanase inhibitor protein precursor [Lycopersicon esculentum]; (*ATH) AT1G03220.1 (e_value=1e-157) | Symbol: None | extracellular dermal glycoprotein, putative / EDGP, putative, similar to extracellular dermal glycoprotein EDGP precursor (Daucus carota) GI:285741 | chr1:787122-788651 F…
SGN-U601190	-	-	-	0.01	13.8	10.4305	Tomato 200607||2 [1 ESTs aligned] (*GB) gi|13016738|emb|CAC29426.1| (e_value=3e-19) S-protein homologue [Lycopersicon esculentum];
SGN-U570479	-	GO:0004091//carboxylesterase activity	GO:0006725//cellular aromatic compound metabolic process;GO:0009814//defense response, incompatible interaction;GO:0050832//defense response to fungus	0.01	12.65	10.3049	Tomato 200607||2 [11 ESTs aligned] (*GB) gi|40549303|gb|AAR87711.1| (e_value=5e-122) salicylic acid-binding protein 2 [Nicotiana tabacum]; (*ATH) AT2G23620.1 (e_value=1e-81) Symbol: None | esterase, putative, similar to ethylene-induced esterase (Citrus sinensis) GI:14279437, polyneuridine aldehyde esterase (Rauvolfia serpentina) GI:6651393; contains Pfam profile PF00561: hydrolase, alpha/beta fo…
SGN-U586026	-	-	-	0.01	12.07	10.2372	Tomato 200607||2 [15 ESTs aligned]
SGN-U585607	-	-	-	0.01	11.79	10.2033	Tomato 200607||2 [11 ESTs aligned] (*GB) gi|73698128|gb|AAZ81601.1| (e_value=1e-54) Tomf2; (*ATH) AT5G24560.1 (e_value=1e-25) | Symbol: ATPP2-B12 | F-box family protein / SKP1 interacting partner 3-related, contains similarity to SKP1 interacting partner 3 GI:10716951 from (Arabidopsis thaliana) | chr5:8402208-8403269 FORWARD | Aliases: K18P6.9, K18P6_9, ATPP2-B12; (*SWP) sp|Q9FLU7|P2B12_ARATH (e…
SGN-U577914	-	-	-	0.01	11.5	10.1674	Tomato 200607||2 [13 ESTs aligned]
SGN-U579256	GO:0009536//plastid	GO:0051536//iron-sulfur cluster binding;GO:0005506//iron ion binding	GO:0051234//establishment of localization;GO:0044267//cellular protein metabolic process;GO:0006091//generation of precursor metabolites and energy	0.01	10.64	10.0553	Tomato 200607||2 [3 ESTs aligned] (*GB) gi|45357074|gb|AAS58496.1| (e_value=6e-53) chloroplast ferredoxin I [Nicotiana tabacum]; (*ATH) AT1G60950.1 (e_value=2e-37) | Symbol: None | ferredoxin, chloroplast (PETF), identical to FERREDOXIN PRECURSOR GB:P16972 (SP:P16972) from (Arabidopsis thaliana) | chr1:22448185-22448826 FORWARD | Aliases: None; (*SWP) sp|Q9ZTS2|FER_CAPAN (e_value=1e-50) Ferredoxi…
SGN-U586019	-	GO:0003824//catalytic activity	-	0.01	10.06	9.97441	Tomato 200607||2 [17 ESTs aligned] (*GB) gi|157327959|emb|CAO16923.1| (e_value=1e-57) unnamed; (*ATH) AT4G02340.1 (e_value=5e-18) Symbol: None | epoxide hydrolase, putative, similar to epoxide hydrolases from Glycine max GI:2764806, Solanum tuberosum GI:407938; contains Pfam profile PF00561: hydrolase, alpha/beta fold family | chr4:1035683-1037615 FORWARD | Aliases: T14P8.15, ... ; (*SWP) sp|P349…
SGN-U584476	-	GO:0016798//hydrolase activity, acting on glycosyl bonds	GO:0005975//carbohydrate metabolic process	0.01	9.77	9.93221	Tomato 200607||2 [7 ESTs aligned] (*GB) gi|16417958|gb|AAL18931.1|AF429985_1 (e_value=0) arabinosidase; (*ATH) AT3G10740.1 (e_value=0) | Symbol: None | glycosyl hydrolase family protein 51, similar to arabinoxylan arabinofuranohydrolase isoenzyme AXAH-II from GI:13398414 (Hordeum vulgare) | chr3:3360893-3365368 REVERSE | Aliases: T7M13.18; (*SWP) sp|P82593|ABF1_STRCX (e_value=4e-66) Alpha-N-arabi…
SGN-U576223	-	-	-	0.01	9.77	9.93221	Tomato 200607||2 [6 ESTs aligned]
SGN-U563562	GO:0009532//plastid stroma;GO:0016020//membrane;GO:0042579//microbody	GO:0016646//oxidoreductase activity, acting on the CH-NH group of donors, NAD or NADP as acceptor;GO:0046914//transition metal ion binding;GO:0016655//oxidoreductase activity, acting on NADH or NADPH, quinone or similar compound as acceptor	GO:0006952//defense response;GO:0006970//response to osmotic stress;GO:0008152//metabolic process	0.01	9.77	9.93221	Tomato 200607||2 [13 ESTs aligned] (*GB) gi|75153341|sp|Q8H9D2|NQR_SOLTU (e_value=2e-85) NAD(P)H:quinone; (*ATH) AT3G27890.1 (e_value=8e-70) | Symbol: None | NADPH-dependent FMN reductase family protein, contains Pfam profile: PF03358 NADPH-dependent FMN reductase | chr3:10351893-10353206 REVERSE | Aliases: K16N12.13; (*SWP) sp|Q8H9D2|NQR_SOLTU (e_value=2e-86) NAD(P)H:quinone oxidoreductase OS=So…
SGN-U595068	GO:0031224//intrinsic to membrane;GO:0031410//cytoplasmic vesicle	-	-	0.01	9.49	9.89026	Tomato 200607||2 [1 ESTs aligned] (*GB) gi|18394992|ref|NP_564140.1| (e_value=2e-83) nodulin MtN3 family protein [Arabidopsis thaliana]; (*ATH) AT1G21460.1 (e_value=1e-85) | Symbol: None | nodulin MtN3 family protein, contains similarity to MTN3 (nodule development protein) GB:Y08726 GI:1619601 from (Medicago truncatula) | chr1:7511850-7513347 REVERSE | Aliases: F24J8.9, F24J8_9; (*SWP) sp|Q8LFH5…
SGN-U586332	-	GO:0016740//transferase activity	-	0.01	9.2	9.84549	Tomato 200607||2 [4 ESTs aligned] (*GB) gi|157348728|emb|CAO23620.1| (e_value=3e-32) unnamed; (*SWP) sp|P56725|ZOX_PHAVU (e_value=2e-27) Zeatin O-xylosyltransferase OS=Phaseolus vulgaris GN=ZOX1;
SGN-U572389	GO:0042579//microbody	GO:0016405//CoA-ligase activity	GO:0044262//cellular carbohydrate metabolic process;GO:0032787//monocarboxylic acid metabolic process	0.01	8.62	9.75154	Tomato 200607||2 [47 ESTs aligned] (*GB) gi|157352996|emb|CAO44886.1| (e_value=0) unnamed; (*ATH) AT3G16910.1 (e_value=0) Symbol: ACN1 | Encodes a peroxisomal protein with acetyl-CoA synthetase activity that is responsible for the activation of acetate for entry into the glyoxylate cycle. | chr3:5773061-5775507 REVERSE | Aliases: K14A17.23, AAE7, ACYL-ACTIVATING ENZYME... ; (*SWP) sp|Q00594|ALKK_…
SGN-U577727	GO:0031410//cytoplasmic vesicle	-	GO:0000003//reproduction	0.01	8.62	9.75154	Tomato 200607||2 [18 ESTs aligned] (*GB) gi|82569705|gb|ABB83474.1| (e_value=1e-144) beta-expansin; (*ATH) AT1G65680.1 (e_value=3e-85) Symbol: None | similar to beta-expansin, putative (EXPB4) [Arabidopsis thaliana] (TAIR:At2g45110.1); similar to cim1 protein - soybean (GB:S48032); contains InterPro domain Expansin 45, endoglucanase-like domain (InterPro:IPR007112); contains InterP... ; (*SWP) sp…
SGN-U578577	-	-	-	0.01	8.34	9.7039	Tomato 200607||2 [124 ESTs aligned] (*GB) gi|3402282|emb|CAA04449.1| (e_value=1e-83) proline-rich; (*ATH) AT4G38770.1 (e_value=4e-31) Symbol: None | proline-rich family protein (PRP4), similar to proline-rich protein (Arabidopsis thaliana) gi:6782442:gb:AAF28388; contains proline-rich extensin domains, INTERPRO:IPR002965 | chr4:18096803-18098558 REVERSE | Aliases: T9A14.50, T9A14_... ;
SGN-U586299	-	-	-	0.01	8.05	9.65284	Tomato 200607||2 [4 ESTs aligned]
SGN-U600233	-	-	-	0.01	7.47	9.54496	Tomato 200607||2 [1 ESTs aligned] (*GB) gi|79330712|ref|NP_001032063.1| (e_value=5e-12) unknown; (*ATH) AT5G52605.1 (e_value=4e-14) | Symbol: None | Encodes a defensin-like (DEFL) family protein. | chr5:21362442-21362826 REVERSE | Aliases: None;
SGN-U581395	-	-	-	0.01	7.19	9.48985	Tomato 200607||2 [24 ESTs aligned]
SGN-U568809	-	-	-	0.01	7.19	9.48985	Tomato 200607||2 [9 ESTs aligned]
SGN-U572737	-	-	-	0.01	7.19	9.48985	Tomato 200607||2 [2 ESTs aligned] (*GB) gi|13016738|emb|CAC29426.1| (e_value=3e-12) S-protein homologue [Lycopersicon esculentum]; (*ATH) AT5G12060.1 (e_value=3e-11) | Symbol: None | self-incompatibility protein-related, contains similarity to S3 self-incompatibility protein (Papaver rhoeas) GI:1107841 | chr5:3894920-3895372 REVERSE | Aliases: F14F18.4;
SGN-U603297	-	-	-	0.01	6.9	9.43045	Tomato 200607||2 [1 ESTs aligned]
SGN-U579626	-	-	-	0.01	6.9	9.43045	Tomato 200607||2 [15 ESTs aligned] (*GB) gi|147776506|emb|CAN63025.1| (e_value=4e-63) hypothetical; (*ATH) AT2G42610.2 (e_value=3e-63) | Symbol: None | expressed protein, contains Pfam profile PF04852: Protein of unknown function (DUF640) | chr2:17754994-17757517 FORWARD | Aliases: None;
SGN-U584951	-	GO:0016757//transferase activity, transferring glycosyl groups	-	0.01	6.61	9.36851	Tomato 200607||2 [12 ESTs aligned] (*GB) gi|147798900|emb|CAN63797.1| (e_value=7e-86) hypothetical; (*ATH) AT5G54010.1 (e_value=3e-81) | Symbol: None | glycosyltransferase family protein, contains Pfam profile: PF00201 UDP-glucoronosyl and UDP-glucosyl transferase | chr5:21937007-21938415 REVERSE | Aliases: K19P17.18, K19P17_18; (*SWP) sp|Q43716|UFOG_PETHY (e_value=7e-56) Anthocyanidin 3-O-glucos…
SGN-U564038	GO:0043231//intracellular membrane-bounded organelle	GO:0008194//UDP-glycosyltransferase activity	GO:0010413//glucuronoxylan metabolic process;GO:0048827//phyllome development;GO:0003002;GO:0000003//reproduction;GO:0042545//cell wall modification	0.01	6.32	9.30378	Tomato 200607||2 [5 ESTs aligned] (*GB) gi|118485302|gb|ABK94510.1| (e_value=8e-143) unknown; (*ATH) AT1G19300.1 (e_value=6e-136) | Symbol: None | glycosyl transferase family 8 protein, contains Pfam profile: PF01501 Glycosyl transferase family 8 | chr1:6671128-6672644 REVERSE | Aliases: F18O14.2, F18O14_2; (*SWP) sp|Q6NSU3|GL8D1_MOUSE (e_value=4e-13) Glycosyltransferase 8 domain-containing prote…
SGN-U580599	GO:0043231//intracellular membrane-bounded organelle	GO:0003676//nucleic acid binding;GO:0001071;GO:0005515//protein binding	GO:0010468//regulation of gene expression;GO:0009755//hormone-mediated signaling pathway;GO:0006351//transcription, DNA-dependent	0.01	6.32	9.30378	Tomato 200607||2 [4 ESTs aligned] (*GB) gi|157327120|emb|CAO14392.1| (e_value=3e-34) unnamed; (*ATH) AT4G23980.1 (e_value=1e-24) | Symbol: None | auxin-responsive factor (ARF9), contains Pfam profiles: PF02309 AUX/IAA family and PF02362: B3 DNA binding domain | chr4:12451307-12455014 FORWARD | Aliases: T32A16.150, T32A16_150; (*SWP) sp|Q9XED8|ARFI_ARATH (e_value=9e-24) Auxin response factor 9 OS=…
SGN-U591812	GO:0009534//chloroplast thylakoid	GO:0005488//binding	GO:0006810//transport	0.01	6.32	9.30378	Tomato 200607||2 [1 ESTs aligned] (*GB) gi|60459393|gb|AAX20042.1| (e_value=9e-28) proline-rich; (*ATH) AT2G45180.1 (e_value=2e-27) Symbol: None | protease inhibitor/seed storage/lipid transfer protein (LTP) family protein, similar to 14 kDa polypeptide (Catharanthus roseus) GI:407410; contains Pfam protease inhibitor/seed storage/LTP family domain PF00234 | chr2:18633413-186339... ; (*SWP) sp|P1…
SGN-U585298	-	GO:0005488//binding	-	0.01	6.04	9.2384	Tomato 200607||2 [6 ESTs aligned] (*GB) gi|157360526|emb|CAO70089.1| (e_value=8e-34) unnamed; (*ATH) AT1G12060.1 (e_value=9e-20) Symbol: None | IQ domain-containing protein / BAG domain-containing protein, contains Pfam profiles PF00612: IQ calmodulin-binding motif, PF02179: BAG (Apoptosis regulator Bcl-2 protein) domain | chr1:4076332-4077022 FORWARD | Aliases: F12F1.7, F12F... ;
SGN-U578962	GO:0005773//vacuole	GO:0004175//endopeptidase activity	GO:0016485//protein processing	0.01	6.04	9.2384	Tomato 200607||2 [17 ESTs aligned] (*GB) gi|5640113|emb|CAB51545.1| (e_value=0) vacuolar processing enzyme [Lycopersicon esculentum]; (*ATH) AT4G32940.1 (e_value=5e-148) Symbol: None | vacuolar processing enzyme gamma / gamma-VPE, nearly identical to SP:Q39119 Vacuolar processing enzyme, gamma-isozyme precursor (EC 3.4.22.-) (Gamma-VPE) {Arabidopsis thaliana} | chr4:15900273-15903271 REVERSE | Al…
SGN-U564683	-	-	-	0.01	6.04	9.2384	Tomato 200607||2 [3 ESTs aligned]
SGN-U577278	-	GO:0016787//hydrolase activity	-	0.01	6.04	9.2384	Tomato 200607||2 [11 ESTs aligned] (*GB) gi|157344976|emb|CAO71704.1| (e_value=3e-15) unnamed; (*ATH) AT2G17510.1 (e_value=5e-15) | Symbol: None | ribonuclease II family protein, similar to SP:P37202 Mitotic control protein dis3 {Schizosaccharomyces pombe}; contains Pfam profile PF00773: RNB-like protein | chr2:7616352-7623049 REVERSE | Aliases: MJB20.7, MJB20_7;
SGN-U583066	GO:0005618//cell wall	GO:0004180//carboxypeptidase activity	GO:0019538//protein metabolic process	0.01	5.75	9.16742	Tomato 200607||2 [2 ESTs aligned] (*GB) gi|165994494|dbj|BAF99697.1| (e_value=6e-43) 1-O-acylglucose:anthocyanin-O-acyltransferase-; (*ATH) AT2G22960.1 (e_value=2e-43) Symbol: None | serine carboxypeptidase S10 family protein, contains Pfam profile: PF00450 serine carboxypeptidase ;similar to sinapoylglucose:malate sinapoyltransferase GI:8699619 from (Arabidopsis thaliana) | chr2:9777974-9780012 …
SGN-U568410	-	-	-	2.06	1178.98	9.16068	Tomato 200607||2 [7 ESTs aligned] (*GB) gi|157332991|emb|CAO15596.1| (e_value=7e-17) unnamed; (*ATH) AT5G48485.1 (e_value=5e-17) | Symbol: None | protease inhibitor/seed storage/lipid transfer protein (LTP) family protein, contains Pfam protease inhibitor/seed storage/LTP family domain PF00234 | chr5:19663458-19664028 REVERSE | Aliases: None;
SGN-U563304	-	GO:0016747//transferase activity, transferring acyl groups other than amino-acyl groups	-	0.01	5.46	9.09276	Tomato 200607||2 [8 ESTs aligned] (*GB) gi|157329343|emb|CAO39820.1| (e_value=3e-112) unnamed; (*ATH) AT1G65450.1 (e_value=9e-95) Symbol: None | transferase family protein, low similarity to anthranilate N-hydroxycinnamoyl/benzoyltransferase Dianthus caryophyllus GI:3288180, GI:2239091; contains Pfam profile PF02458 transferase family | chr1:24321527-24322727 FORWARD | Aliases... ; (*SWP) sp|O239…
SGN-U583493	GO:0043231//intracellular membrane-bounded organelle	-	-	0.01	5.46	9.09276	Tomato 200607||2 [5 ESTs aligned]
SGN-U574675	-	-	-	0.01	5.46	9.09276	Tomato 200607||2 [4 ESTs aligned]
SGN-U580006	-	GO:0016491//oxidoreductase activity;GO:0005515//protein binding;GO:0004175//endopeptidase activity	GO:0019538//protein metabolic process;GO:0044092	0.59	314.8	9.0595	Tomato 200607||2 [8 ESTs aligned] (*GB) gi|2230959|emb|CAA71234.1| (e_value=0) subtilisin-like; (*ATH) AT3G14067.1 (e_value=2e-129) | Symbol: None | subtilase family protein, contains similarity to cucumisin-like serine protease GI:3176874 from (Arabidopsis thaliana) | chr3:4658428-4660761 REVERSE | Aliases: MAG2.15; (*SWP) sp|O65351|SUBL_ARATH (e_value=2e-137) Subtilisin-like protease OS=Arabido…
SGN-U593116	-	GO:0005488//binding	-	0.01	5.17	9.01402	Tomato 200607||2 [1 ESTs aligned]
SGN-U582033	GO:0044424//intracellular part	GO:0005488//binding;GO:0005092//GDP-dissociation inhibitor activity	-	0.01	5.17	9.01402	Tomato 200607||2 [6 ESTs aligned] (*GB) gi|89473698|gb|ABD72661.1| (e_value=2e-113) pollen; (*ATH) AT3G07880.1 (e_value=2e-81) Symbol: None | Rho GDP-dissociation inhibitor family protein, similar to SP:P52565 Rho GDP-dissociation inhibitor 1 (Rho GDI 1) (Rho-GDI alpha) {Homo sapiens}; contains Pfam profile PF02115: RHO protein GDP dissociation inhibitor | chr3:2513977-2515... ; (*SWP) sp|Q9SFC6|…
SGN-U562838	GO:0031224//intrinsic to membrane	-	GO:0006810//transport	0.01	5.17	9.01402	Tomato 200607||2 [5 ESTs aligned] (*GB) gi|157354687|emb|CAO48005.1| (e_value=6e-78) unnamed; (*ATH) AT4G18910.1 (e_value=3e-69) Symbol: None | aquaglyceroporin / NOD26-like major intrinsic protein 2 (NLM2), contains Pfam profile: MIP PF00230; similar to SP:P08995 {Glycine max} Nodulin-26 (N-26); identical to cDNA aquaglyceroporin (nlm2 gene) GI:11071655, aquaglyceroporin (Ar... ; (*SWP) sp|Q4074…
SGN-U577521	-	-	-	0.01	5.17	9.01402	Tomato 200607||2 [141 ESTs aligned] (*GB) gi|860903|emb|CAA55812.1| (e_value=4e-44) Sn-1 [Capsicum annuum]; (*ATH) AT5G28010.1 (e_value=1e-14) Symbol: None | Bet v I allergen family protein, similar to Csf-2 (Cucumis sativus)(GI:5762258)(J Am Soc Hortic Sci 124, 136-139 (1999)); contains Pfam profile PF00407: Pathogenesis-related protein Bet v I family | chr5:10024817-10025386 FORWARD | Al... ; (…
SGN-U598748	-	-	-	0.01	5.17	9.01402	Tomato 200607||2 [1 ESTs aligned] (*GB) gi|157338891|emb|CAO42242.1| (e_value=1e-30) unnamed; (*ATH) AT2G01300.1 (e_value=2e-24) | Symbol: None | expressed protein | chr2:151062-151728 REVERSE | Aliases: F10A8.18, F10A8_18;
SGN-U570402	-	-	GO:0010468//regulation of gene expression;GO:0006350//transcription	0.01	5.17	9.01402	Tomato 200607||2 [18 ESTs aligned] (*GB) gi|18535580|gb|AAK57551.1| (e_value=7e-99) putative transcriptional activator CBF1 [Lycopersicon esculentum]; (*ATH) AT4G25480.1 (e_value=1e-51) Symbol: None | encodes a member of the DREB subfamily A-1 of ERF/AP2 transcription factor family (CBF3). The protein contains one AP2 domain. There are six members in this subfamily, including CBF1, CBF2, and CBF3…
SGN-U567097	GO:0031225//anchored to membrane	-	-	0.01	5.17	9.01402	Tomato 200607||2 [4 ESTs aligned] (*GB) gi|147823112|emb|CAN73020.1| (e_value=3e-43) hypothetical; (*ATH) AT2G04780.1 (e_value=2e-34) | Symbol: None | fasciclin-like arabinogalactan-protein (FLA7), identical to gi_13377782_gb_AAK20860 | chr2:1676975-1678452 FORWARD | Aliases: F28I8.18, F28I8_18; (*SWP) sp|Q9SJ81|FLA7_ARATH (e_value=1e-33) Fasciclin-like arabinogalactan protein 7 OS=Arabidopsis th…
SGN-U570020	GO:0043231//intracellular membrane-bounded organelle	GO:0016709//oxidoreductase activity, acting on paired donors, with incorporation or reduction of molecular oxygen, NADH or NADPH as one donor, and incorporation of one atom of oxygen;GO:0005506//iron ion binding	GO:0006633//fatty acid biosynthetic process;GO:0009791//post-embryonic development	0.01	4.89	8.93369	Tomato 200607||2 [5 ESTs aligned] (*GB) gi|584867|sp|P37124|C77A2_SOLME (e_value=7e-88) Cytochrome; (*ATH) AT3G10570.1 (e_value=2e-65) | Symbol: None | cytochrome P450, putative, similar to cytochrome P450 77A3 GB:O48928 (Glycine max) | chr3:3302109-3303844 FORWARD | Aliases: F13M14.15; (*SWP) sp|P37124|C77A2_SOLME (e_value=5e-89) Cytochrome P450 77A2 OS=Solanum melongena GN=CYP77A2;
SGN-U563797	GO:0031410//cytoplasmic vesicle	GO:0016787//hydrolase activity	-	0.01	4.89	8.93369	Tomato 200607||2 [27 ESTs aligned] (*GB) gi|157342057|emb|CAO64170.1| (e_value=7e-144) unnamed; (*ATH) AT3G48460.1 (e_value=4e-121) | Symbol: None | GDSL-motif lipase/hydrolase family protein, similar to lipase (Arabidopsis thaliana) GI:1145627; contains InterPro Entry IPR001087 Lipolytic enzyme, G-D-S-L family | chr3:17960430-17962180 FORWARD | Aliases: T29H11.20; (*SWP) sp|Q7Y1X1|EST_HEVBR (e_v…
SGN-U579595	GO:0044432//endoplasmic reticulum part;GO:0031410//cytoplasmic vesicle	GO:0004175//endopeptidase activity;GO:0016628//oxidoreductase activity, acting on the CH-CH group of donors, NAD or NADP as acceptor	GO:0019538//protein metabolic process	0.01	4.6	8.84549	Tomato 200607||2 [2 ESTs aligned] (*GB) gi|157093728|gb|ABV22590.1| (e_value=2e-72) KDEL-tailed; (*ATH) AT5G50260.1 (e_value=3e-58) | Symbol: None | cysteine proteinase, putative, similar to cysteine endopeptidase precursor CysEP GI:2944446 from (Ricinus communis) | chr5:20472543-20474255 FORWARD | Aliases: K6A12.12, K6A12_12; (*SWP) sp|O65039|CYSEP_RICCO (e_value=5e-59) Vignain OS=Ricinus commun…
SGN-U584227	GO:0031224//intrinsic to membrane;GO:0009536//plastid	GO:0022891//substrate-specific transmembrane transporter activity;GO:0016628//oxidoreductase activity, acting on the CH-CH group of donors, NAD or NADP as acceptor	GO:0006810//transport;GO:0008152//metabolic process	0.01	4.6	8.84549	Tomato 200607||2 [9 ESTs aligned] (*GB) gi|157336363|emb|CAO71048.1| (e_value=3e-159) unnamed; (*ATH) AT5G18840.1 (e_value=3e-143) Symbol: None | sugar transporter, putative, similar to ERD6 protein {Arabidopsis thaliana} GI:3123712, sugar-porter family protein 1 (Arabidopsis thaliana) GI:14585699; contains Pfam profile PF00083: major facilitator superfamily protein | chr5:6282... ; (*SWP) sp|Q8L…
SGN-U576461	-	-	-	0.01	4.6	8.84549	Tomato 200607||2 [3 ESTs aligned] (*GB) gi|157329340|emb|CAO39818.1| (e_value=1e-59) unnamed; (*ATH) AT4G39860.1 (e_value=3e-51) | Symbol: None | expressed protein | chr4:18499838-18501636 FORWARD | Aliases: T5J17.30, T5J17_30;
SGN-U568992	GO:0043231//intracellular membrane-bounded organelle	-	-	0.01	4.6	8.84549	Tomato 200607||2 [12 ESTs aligned] (*GB) gi|157338790|emb|CAO42141.1| (e_value=2e-59) unnamed; (*ATH) AT3G02550.1 (e_value=6e-54) | Symbol: None | LOB domain protein 41 / lateral organ boundaries domain protein 41 (LBD41), identical to LOB DOMAIN 41 (Arabidopsis thaliana) GI:17227172 | chr3:536512-538005 REVERSE | Aliases: F16B3.18, F16B3_18; (*SWP) sp|Q9M886|LBD41_ARATH (e_value=5e-53) LOB domai…
SGN-U568892	GO:0031410//cytoplasmic vesicle	-	-	0.01	4.31	8.75154	Tomato 200607||2 [14 ESTs aligned] (*GB) gi|195649625|gb|ACG44280.1| (e_value=3e-52) hypothetical; (*ATH) AT1G58170.1 (e_value=9e-11) Symbol: None | disease resistance-responsive protein-related / dirigent protein-related, similar to dirigent protein (Thuja plicata) gi:6694699:gb:AAF25360; similar to pathogenesis-related protein (Pisum sativum) gi:4585273:gb:AAD25355 | chr1:215397... ;
SGN-U563384	GO:0009536//plastid;GO:0033279	GO:0003723//RNA binding;GO:0005198//structural molecule activity	GO:0010467//gene expression	0.01	4.31	8.75154	Tomato 200607||2 [44 ESTs aligned] (*GB) gi|89280637|ref|YP_514854.1| (e_value=1e-108) ribosomal; (*ATH) ATCG00380.1 (e_value=2e-94) | Symbol: RPS4 | Chloroplast encoded ribosomal protein S4 | chrC:45223-45828 REVERSE | Aliases: RPS4; (*SWP) sp|Q2MI98|RR4_SOLLC (e_value=6e-110) 30S ribosomal protein S4, chloroplastic OS=Solanum lycopersicum GN=rps4;
SGN-U565630	-	-	-	0.01	4.31	8.75154	Tomato 200607||2 [6 ESTs aligned]
SGN-U600912	-	-	-	0.01	4.31	8.75154	Tomato 200607||2 [1 ESTs aligned]
SGN-U563910	-	-	-	0.01	4.31	8.75154	Tomato 200607||2 [5 ESTs aligned] (*GB) gi|157342747|emb|CAO65459.1| (e_value=2e-43) unnamed; (*ATH) AT1G52140.1 (e_value=7e-27) | Symbol: None | expressed protein | chr1:19411033-19411923 REVERSE | Aliases: F5F19.20, F5F19_20;
SGN-U582651	-	-	-	0.01	4.02	8.65105	Tomato 200607||2 [13 ESTs aligned] (*GB) gi|157336535|emb|CAO71220.1| (e_value=6e-33) unnamed; (*ATH) AT4G14746.1 (e_value=1e-33) | Symbol: None | similar to Unknown protein [Oryza sativa (japonica cultivar-group)] (GB:AAN06866.1) | chr4:8462609-8464321 REVERSE | Aliases: None;
SGN-U574225	GO:0016020//membrane	GO:0004672//protein kinase activity;GO:0032559//adenyl ribonucleotide binding	GO:0006464//protein modification process	0.01	4.02	8.65105	Tomato 200607||2 [2 ESTs aligned] (*GB) gi|147767779|emb|CAN78116.1| (e_value=2e-69) hypothetical; (*ATH) AT1G80870.1 (e_value=2e-64) | Symbol: None | protein kinase family protein, contains eukaryotic protein kinase domain, INTERPRO:IPR000719 | chr1:30397025-30399275 FORWARD | Aliases: F23A5.23, F23A5_23; (*SWP) sp|Q06548|APK1A_ARATH (e_value=1e-16) Protein kinase APK1A, chloroplastic OS=Arabido…
SGN-U589620	-	-	-	0.01	4.02	8.65105	Tomato 200607||2 [1 ESTs aligned]
SGN-U594129	GO:0031228//intrinsic to Golgi membrane	GO:0016759//cellulose synthase activity	GO:0045229//external encapsulating structure organization;GO:0048588;GO:0009250//glucan biosynthetic process;GO:0042546//cell wall biogenesis;GO:0006950//response to stress	0.01	4.02	8.65105	Tomato 200607||2 [1 ESTs aligned] (*GB) gi|27372782|gb|AAO03579.1| (e_value=3e-76) cellulose synthase-like protein D4 [Populus tremuloides]; (*ATH) AT3G03050.1 (e_value=1e-75) Symbol: None | cellulose synthase family protein (CslD3), similar to cellulose synthase catalytic subunit gi:2827143 from (Arabidopsis thaliana), cellulose synthase-7 (gi:9622886) from Zea mays; contains Pfam profile PF0355…
SGN-U591541	GO:0032991//macromolecular complex;GO:0015630//microtubule cytoskeleton	GO:0032561//guanyl ribonucleotide binding;GO:0017111//nucleoside-triphosphatase activity	GO:0043623//cellular protein complex assembly;GO:0007017//microtubule-based process	0.01	4.02	8.65105	Tomato 200607||2 [1 ESTs aligned] (*GB) gi|17402469|emb|CAD13177.1| (e_value=1e-79) alpha-tubulin [Nicotiana tabacum]; (*ATH) AT1G04820.1 (e_value=4e-80) | Symbol: None | tubulin alpha-2/alpha-4 chain (TUA4), nearly identical to SP:P29510 Tubulin alpha-2/alpha-4 chain from (Arabidopsis thaliana) | chr1:1356190-1358374 REVERSE | Aliases: F13M7.19; (*SWP) sp|P46259|TBA1_PEA (e_value=5e-80) Tubulin …
SGN-U572395	-	GO:0004553//hydrolase activity, hydrolyzing O-glycosyl compounds	GO:0009056//catabolic process	0.01	3.74	8.54689	Tomato 200607||2 [2 ESTs aligned] (*GB) gi|157341362|emb|CAO49269.1| (e_value=5e-82) unnamed; (*ATH) AT5G15870.1 (e_value=6e-77) | Symbol: None | glycosyl hydrolase family 81 protein, similar to beta-glucan-elicitor receptor GI:1752734 from (Glycine max) | chr5:5182644-5184881 REVERSE | Aliases: F1N13.10, F1N13_10; (*SWP) sp|P53753|ENG1_YEAST (e_value=3e-15) Endo-1,3(4)-beta-glucanase 1 OS=Saccha…
SGN-U577939	-	GO:0003824//catalytic activity;GO:0046914//transition metal ion binding	GO:0008152//metabolic process	0.01	3.74	8.54689	Tomato 200607||2 [10 ESTs aligned] (*GB) gi|126843239|gb|ABO27636.1| (e_value=0) gibberellin; (*ATH) AT1G30040.1 (e_value=2e-104) | Symbol: ATGA2OX2 | Encodes a gibberellin 2-oxidase. AtGA2OX2 expression is responsive to cytokinin and KNOX activities. | chr1:10537632-10539815 FORWARD | Aliases: T1P2.6, T1P2_6, ATGA2OX2; (*SWP) sp|Q9SQ80|G2OX1_PEA (e_value=2e-120) Gibberellin 2-beta-dioxygenase 1 …
SGN-U574509	GO:0009536//plastid	GO:0016829//lyase activity	GO:0009404//toxin metabolic process	0.01	3.74	8.54689	Tomato 200607||2 [18 ESTs aligned] (*GB) gi|157350888|emb|CAO41003.1| (e_value=8e-80) unnamed; (*ATH) AT1G10360.1 (e_value=4e-68) | Symbol: None | glutathione S-transferase, putative, similar to glutathione S-transferase (sp:Q03666:GTX4_TOBAC); similar to EST gb:H36275 gb:AB039930. | chr1:3395560-3396851 REVERSE | Aliases: F14N23.24, F14N23_24; (*SWP) sp|Q06398|GSTU6_ORYSJ (e_value=1e-44) Probabl…
SGN-U599870	-	-	-	0.01	3.74	8.54689	Tomato 200607||2 [1 ESTs aligned]
SGN-U570362	-	-	-	0.01	3.74	8.54689	Tomato 200607||2 [5 ESTs aligned] (*GB) gi|147782668|emb|CAN61794.1| (e_value=6e-20) hypothetical;
SGN-U599969	-	-	-	0.01	3.74	8.54689	Tomato 200607||2 [1 ESTs aligned] (*GB) gi|157330933|emb|CAO50168.1| (e_value=5e-46) unnamed; (*ATH) AT5G16250.1 (e_value=1e-43) | Symbol: None | expressed protein | chr5:5310100-5310954 REVERSE | Aliases: T21H19.170, T21H19_170;
SGN-U571292	-	-	-	0.01	3.74	8.54689	Tomato 200607||2 [6 ESTs aligned] (*GB) gi|157336044|emb|CAO61874.1| (e_value=6e-36) unnamed; (*ATH) AT1G44414.1 (e_value=3e-34) | Symbol: None | expressed protein | chr1:16850221-16850526 FORWARD | Aliases: T18F15.8, T18F15_8;
SGN-U571445	-	-	-	0.01	3.74	8.54689	Tomato 200607||2 [3 ESTs aligned]
SGN-U591594	GO:0009941//chloroplast envelope	-	GO:0006772//thiamin metabolic process	0.01	3.74	8.54689	Tomato 200607||2 [1 ESTs aligned] (*GB) gi|30013665|gb|AAP03875.1| (e_value=3e-35) putative chloroplast thiazole biosynthetic protein [Nicotiana tabacum]; (*ATH) AT5G54770.1 (e_value=1e-34) | Symbol: None | thiazole biosynthetic enzyme, chloroplast (ARA6) (THI1) (THI4), identical to SP:Q38814 Thiazole biosynthetic enzyme, chloroplast precursor (ARA6) {Arabidopsis thaliana} | chr5:22263821-2226555…
SGN-U575111	-	-	-	0.01	3.74	8.54689	Tomato 200607||2 [3 ESTs aligned]
SGN-U599380	-	GO:0043167//ion binding;GO:0008422//beta-glucosidase activity	GO:0044238//primary metabolic process	0.01	3.74	8.54689	Tomato 200607||2 [1 ESTs aligned] (*GB) gi|147832741|emb|CAN72608.1| (e_value=4e-55) hypothetical; (*ATH) AT2G43670.1 (e_value=9e-23) | Symbol: None | glycosyl hydrolase family protein 17, similar to glucan endo-1,3-beta-glucosidase precursor SP:P52409 from (Triticum aestivum); C terminal homology only | chr2:18112202-18113105 FORWARD | Aliases: F18O19.22; (*SWP) sp|Q9ZU91|E133_ARATH (e_value=3e-…
SGN-U573789	-	GO:0016831//carboxy-lyase activity	GO:0044237//cellular metabolic process;GO:0044281	0.01	3.74	8.54689	Tomato 200607||2 [2 ESTs aligned] (*GB) gi|1763277|gb|AAB39708.1| (e_value=7e-31) tryptophan decarboxylase [Camptotheca acuminata]; (*ATH) AT2G20340.1 (e_value=6e-20) Symbol: None | tyrosine decarboxylase, putative, similar to tyrosine/dopa decarboxylase (Papaver somniferum) GI:3282527, SP:Q06087 Tyrosine decarboxylase 3 (EC 4.1.1.25) {Petroselinum crispum}; contains Pfam profile PF00282: Pyridox…
SGN-U573242	-	-	-	0.59	61.52	6.7042	Tomato 200607||2 [20 ESTs aligned] (*GB) gi|157340846|emb|CAO47651.1| (e_value=6e-79) unnamed; (*ATH) AT1G49320.1 (e_value=3e-52) | Symbol: None | BURP domain-containing protein, similarity to SP:Q08298 Dehydration-responsive protein RD22 precursor {Arabidopsis thaliana}; contains Pfam profile PF03181: BURP domain | chr1:18249973-18251660 FORWARD | Aliases: F13F21.25, F13F21_25; (*SWP) sp|Q08298|…
SGN-U580759	-	GO:0005488//binding	-	0.59	55.48	6.55511	Tomato 200607||2 [16 ESTs aligned] (*GB) gi|157335677|emb|CAO61507.1| (e_value=2e-170) unnamed; (*ATH) AT2G22840.1 (e_value=3e-82) | Symbol: None | expressed protein, identical to transcription activator GRL1 (Arabidopsis thaliana) GI:21539880 (unpublished); supporting cDNA gi:21539879:gb:AY102634.1: | chr2:9735836-9738381 FORWARD | Aliases: T20K9.5, T20K9_5;
SGN-U578925	-	-	-	83.86	4722.52	5.81543	Tomato 200607||2 [44 ESTs aligned] (*GB) gi|15229864|ref|NP_187787.1| (e_value=2e-47) expressed protein [Arabidopsis thaliana]; (*ATH) AT3G11810.1 (e_value=1e-49) | Symbol: None | expressed protein | chr3:3727802-3729037 FORWARD | Aliases: F26K24.10;
SGN-U568349	GO:0005618//cell wall;GO:0005576//extracellular region	GO:0004175//endopeptidase activity;GO:0005515//protein binding	GO:0019538//protein metabolic process;GO:0010191;GO:0003006//reproductive developmental process;GO:0044092;GO:0009845//seed germination	6.47	345.56	5.73903	Tomato 200607||2 [8 ESTs aligned] (*GB) gi|148299083|gb|ABQ58079.1| (e_value=0) subtilisin-like; (*ATH) AT5G67360.1 (e_value=0) | Symbol: None | cucumisin-like serine protease (ARA12), Asp48; almost identical to cucumisin-like serine protease (ARA12) GI:3176874 from (Arabidopsis thaliana) | chr5:26889117-26891805 REVERSE | Aliases: K8K14.8, K8K14_8; (*SWP) sp|O65351|SUBL_ARATH (e_value=0) Subtili…
SGN-U577192	GO:0009534//chloroplast thylakoid	GO:0005488//binding	GO:0006810//transport	1.18	61.52	5.7042	Tomato 200607||2 [12 ESTs aligned] (*GB) gi|60459393|gb|AAX20042.1| (e_value=1e-27) proline-rich; (*ATH) AT2G45180.1 (e_value=2e-27) Symbol: None | protease inhibitor/seed storage/lipid transfer protein (LTP) family protein, similar to 14 kDa polypeptide (Catharanthus roseus) GI:407410; contains Pfam protease inhibitor/seed storage/LTP family domain PF00234 | chr2:18633413-186339... ; (*SWP) sp|P…
SGN-U574346	GO:0043231//intracellular membrane-bounded organelle	GO:0004866//endopeptidase inhibitor activity	-	80.33	3530.89	5.45795	Tomato 200607||2 [10 ESTs aligned] (*GB) gi|18140069|gb|AAL60244.1|AF459079_1 (e_value=1e-73) putative; (*SWP) sp|O24384|CPI8_SOLTU (e_value=7e-72) Cysteine protease inhibitor 8 (Fragment) OS=Solanum tuberosum;
SGN-U568235	GO:0016020//membrane	-	-	0.59	25.3	5.42228	Tomato 200607||2 [3 ESTs aligned] (*GB) gi|124359716|gb|ABD32385.2| (e_value=4e-37) GNS1/SUR4; (*ATH) AT3G06470.1 (e_value=6e-34) | Symbol: None | GNS1/SUR4 membrane family protein, similar to SP:P39540 Elongation of fatty acids protein 1 {Saccharomyces cerevisiae}; contains Pfam profile PF01151: GNS1/SUR4 family | chr3:1984174-1985265 FORWARD | Aliases: F24P17.3, F24P17_3; (*SWP) sp|P40319|ELO3_…
SGN-U564367	GO:0005576//extracellular region;GO:0005618//cell wall	GO:0008233//peptidase activity	-	3.53	121.61	5.10645	Tomato 200607||2 [17 ESTs aligned] (*GB) gi|118486912|gb|ABK95290.1| (e_value=4e-158) unknown; (*ATH) AT1G09750.1 (e_value=1e-135) Symbol: None | chloroplast nucleoid DNA-binding protein-related, contains Pfam profile PF00026: Eukaryotic aspartyl protease;b similar to CND41, chloroplast nucleoid DNA binding protein (GI:2541876) (Nicotiana tabacum) | chr1:3157503-3159147 FORWAR... ; (*SWP) sp|Q766…
SGN-U566687	-	-	-	1.18	39.67	5.07119	Tomato 200607||2 [5 ESTs aligned] (*GB) gi|147784780|emb|CAN66525.1| (e_value=4e-45) hypothetical; (*ATH) AT3G07390.1 (e_value=3e-33) | Symbol: None | auxin-responsive protein / auxin-induced protein (AIR12), identical (with 7 residue gap) to auxin-induced protein AIR12 GI:11357190 (Arabidopsis thaliana) | chr3:2365307-2366502 FORWARD | Aliases: F21O3.10; (*SWP) sp|Q94BT2|AIR12_ARATH (e_value=3e-…
SGN-U582692	-	-	-	1.18	39.39	5.06097	Tomato 200607||2 [9 ESTs aligned] (*GB) gi|16903206|gb|AAL27855.1| (e_value=8e-22) lipid transfer protein precursor [Davidia involucrata]; (*ATH) AT3G08770.1 (e_value=7e-17) | Symbol: None | lipid transfer protein 6 (LTP6), identical to GI:8571927 | chr3:2664195-2664834 REVERSE | Aliases: F17O14.24; (*SWP) sp|O24038|NLTP2_SOLPN (e_value=2e-21) Non-specific lipid-transfer protein 2 OS=Solanum penn…
SGN-U578547	GO:0005576//extracellular region;GO:0030312//external encapsulating structure	GO:0016798//hydrolase activity, acting on glycosyl bonds;GO:0016758//transferase activity, transferring hexosyl groups	GO:0045229//external encapsulating structure organization;GO:0044042//glucan metabolic process	10.3	340.09	5.0452	Tomato 200607||2 [54 ESTs aligned] (*GB) gi|38605155|sp|Q40144|XTH1_SOLLC (e_value=8e-179) RecName:; (*ATH) AT5G13870.1 (e_value=8e-129) Symbol: None | xyloglucan:xyloglucosyl transferase / xyloglucan endotransglycosylase / endo-xyloglucan transferase (EXGT-A4), identical to endoxyloglucan transferase EXGT-A4 GI:5533315 from (Arabidopsis thaliana) | chr5:4474984-4477047 REVERSE | Ali... ; (*SWP) …
SGN-U580530	GO:0031981//nuclear lumen;GO:0009536//plastid;GO:0015934//large ribosomal subunit	GO:0046914//transition metal ion binding;GO:0005198//structural molecule activity	GO:0022613//ribonucleoprotein complex biogenesis;GO:0010467//gene expression;GO:0006950//response to stress	15.89	511.44	5.00837	Tomato 200607||2 [63 ESTs aligned] (*GB) gi|40287508|gb|AAR83868.1| (e_value=8e-50) 60S ribosomal protein L12 [Capsicum annuum]; (*ATH) AT2G37190.1 (e_value=5e-47) | Symbol: None | 60S ribosomal protein L12 (RPL12A) | chr2:15626486-15627198 REVERSE | Aliases: T2N18.5, T2N18_5; (*SWP) sp|P50883|RL121_ARATH (e_value=5e-46) 60S ribosomal protein L12-1 OS=Arabidopsis thaliana GN=RPL12A;
SGN-U577510	GO:0009526//plastid envelope;GO:0009534//chloroplast thylakoid	GO:0016628//oxidoreductase activity, acting on the CH-CH group of donors, NAD or NADP as acceptor	GO:0009725//response to hormone stimulus;GO:0006779//porphyrin biosynthetic process	3.24	100.04	4.94844	Tomato 200607||2 [107 ESTs aligned] (*GB) gi|21068893|dbj|BAB93003.1| (e_value=0) NADPH:protochlorophyllide oxidoreductase [Nicotiana tabacum]; (*ATH) AT4G27440.1 (e_value=4e-174) Symbol: None | protochlorophyllide reductase B, chloroplast / PCR B / NADPH-protochlorophyllide oxidoreductase B (PORB), identical to SP:P21218 protochlorophyllide reductase B, chloroplast precursor (EC 1.3.1.33) (PCR B…
SGN-U576991	-	GO:0003712//transcription cofactor activity	GO:0048827//phyllome development	2.65	78.2	4.8831	Tomato 200607||2 [2 ESTs aligned] (*GB) gi|118485662|gb|ABK94681.1| (e_value=8e-36) unknown; (*ATH) AT5G28640.1 (e_value=3e-36) | Symbol: None | SSXT protein-related / glycine-rich protein, contains weak hit to Pfam profile PF05030: SSXT protein (N-terminal region) | chr5:10647575-10649896 REVERSE | Aliases: F4I4.20, F4I4_20;
SGN-U578758	GO:0016020//membrane	GO:0016209//antioxidant activity;GO:0005506//iron ion binding;GO:0003824//catalytic activity	GO:0006950//response to stress;GO:0008152//metabolic process	0.59	17.25	4.86974	Tomato 200607||2 [8 ESTs aligned] (*GB) gi|75263813|sp|Q9LEH3|PER15_IPOBA (e_value=2e-116) RecName:; (*ATH) AT5G06720.1 (e_value=2e-115) | Symbol: None | peroxidase, putative, identical to peroxidase (Arabidopsis thaliana) gi:1491617:emb:CAA68212 | chr5:2077430-2079006 REVERSE | Aliases: MPH15.8, MPH15_8; (*SWP) sp|Q42578|PER53_ARATH (e_value=2e-114) Peroxidase 53 OS=Arabidopsis thaliana GN=PER53;
SGN-U576826	-	-	GO:0006351//transcription, DNA-dependent	0.59	16.96	4.84528	Tomato 200607||2 [5 ESTs aligned] (*GB) gi|157360302|emb|CAO69513.1| (e_value=0) unnamed; (*ATH) AT4G23980.1 (e_value=1e-178) | Symbol: None | auxin-responsive factor (ARF9), contains Pfam profiles: PF02309 AUX/IAA family and PF02362: B3 DNA binding domain | chr4:12451307-12455014 FORWARD | Aliases: T32A16.150, T32A16_150; (*SWP) sp|Q9XED8|ARFI_ARATH (e_value=1e-177) Auxin response factor 9 OS=Ar…
SGN-U568708	-	-	-	1.18	32.77	4.79552	Tomato 200607||2 [37 ESTs aligned] (*GB) gi|157355183|emb|CAO48559.1| (e_value=2e-82) unnamed; (*ATH) AT5G24580.1 (e_value=1e-76) | Symbol: None | copper-binding family protein, similar to copper homeostasis factor gi:3168840 from Arabidopsis thaliana; contains Pfam profile PF00403: Heavy-metal-associated domain | chr5:8410261-8412150 REVERSE | Aliases: K18P6.11, K18P6_11;
SGN-U570358	GO:0044464//cell part	GO:0015291//secondary active transmembrane transporter activity	GO:0003006//reproductive developmental process;GO:0015893//drug transport	1.18	32.49	4.78314	Tomato 200607||2 [22 ESTs aligned] (*GB) gi|12231296|gb|AAG49032.1|AF204785_1 (e_value=0) ripening; (*ATH) AT5G65380.1 (e_value=0) Symbol: None | ripening-responsive protein, putative, similar to ripening regulated protein DDTFR18 (Lycopersicon esculentum) GI:12231296; contains Pfam profile PF01554: Uncharacterized membrane protein family | chr5:26140215-26143665 REVERSE | Alia... ; (*SWP) sp|Q9L…
SGN-U590873	-	-	-	1.18	31.91	4.75715	Tomato 200607||2 [1 ESTs aligned] (*GB) gi|147776506|emb|CAN63025.1| (e_value=2e-61) hypothetical; (*ATH) AT2G42610.2 (e_value=5e-60) | Symbol: None | expressed protein, contains Pfam profile PF04852: Protein of unknown function (DUF640) | chr2:17754994-17757517 FORWARD | Aliases: None;
SGN-U567304	GO:0034399//nuclear periphery	GO:0005506//iron ion binding;GO:0022892	GO:0050896//response to stimulus;GO:0071941;GO:0015669//gas transport	7.06	183.42	4.69934	Tomato 200607||2 [27 ESTs aligned] (*GB) gi|12963875|gb|AAK07676.1| (e_value=2e-80) non-symbiotic hemoglobin class 1 [Lycopersicon esculentum]; (*ATH) AT2G16060.1 (e_value=4e-59) | Symbol: None | non-symbiotic hemoglobin 1 (HB1) (GLB1), identical to SP:O24520 Non-symbiotic hemoglobin 1 (Hb1) (ARAth GLB1) {Arabidopsis thaliana} | chr2:6989703-6990713 REVERSE | Aliases: F7H1.8, F7H1_8; (*SWP) sp|Q9…
SGN-U563049	-	GO:0046914//transition metal ion binding;GO:0003677//DNA binding;GO:0001071	GO:0006351//transcription, DNA-dependent;GO:0032501//multicellular organismal process;GO:0048511//rhythmic process	2.06	52.61	4.67462	Tomato 200607||2 [12 ESTs aligned] (*GB) gi|37572443|dbj|BAC98491.1| (e_value=2e-121) AG-motif binding protein-1 [Nicotiana tabacum]; (*ATH) AT3G54810.1 (e_value=2e-33) | Symbol: None | zinc finger (GATA type) family protein, GATA transcription factor 3, Arabidopsis thaliana, Y13650 | chr3:20307394-20309669 FORWARD | Aliases: T5N23.3; (*SWP) sp|Q9SV30|GAT10_ARATH (e_value=2e-32) GATA transcriptio…
SGN-U577796	-	GO:0005488//binding	GO:0009987//cellular process	3.24	79.92	4.62449	Tomato 200607||2 [30 ESTs aligned] (*GB) gi|147799221|emb|CAN63593.1| (e_value=5e-84) hypothetical; (*ATH) AT5G52060.1 (e_value=3e-73) | Symbol: None | BAG domain-containing protein, contains Pfam:PF02179 BAG domain | chr5:21169454-21170919 REVERSE | Aliases: MSG15.15, MSG15_15;
SGN-U570647	GO:0005618//cell wall	GO:0030234//enzyme regulator activity;GO:0004091//carboxylesterase activity	GO:0071555	4.41	108.09	4.61531	Tomato 200607||2 [21 ESTs aligned] (*GB) gi|157350105|emb|CAO40043.1| (e_value=7e-150) unnamed; (*ATH) AT4G02320.1 (e_value=7e-138) | Symbol: None | pectinesterase family protein, contains Pfam profile: PF01095 pectinesterase | chr4:1022725-1026118 REVERSE | Aliases: T14P8.1, T14P8_1; (*SWP) sp|P83948|PME3_CITSI (e_value=4e-136) Pectinesterase-3 OS=Citrus sinensis;
SGN-U588396	-	-	-	0.59	14.37	4.6062	Tomato 200607||2 [1 ESTs aligned] (*GB) gi|197360039|gb|ACH69874.1| (e_value=4e-35) anthocyanin; (*ATH) AT3G26040.1 (e_value=1e-20) Symbol: None | transferase family protein, similar to deacetylvindoline 4-O-acetyltransferase (Catharanthus roseus)(GI:4091808)(PMID:9681034), alcohol acyltransferase (Fragaria x ananassa)(GI:10121328)(PMID:10810141) | chr3:9520978-9522307 FORWARD |... ; (*SWP) sp|Q7…
SGN-U581473	-	GO:0003676//nucleic acid binding	GO:0009725//response to hormone stimulus;GO:0032501//multicellular organismal process;GO:0009639//response to red or far red light	141.23	3432.28	4.60305	Tomato 200607||2 [59 ESTs aligned] (*GB) gi|118621155|emb|CAK12513.1| (e_value=2e-42) mini; (*ATH) AT3G28917.1 (e_value=2e-22) | Symbol: None | zinc finger homeobox family protein / ZF-HD homeobox family protein, contains Pfam profile PF04770:ZF-HD protein dimerisation region | chr3:10926054-10926877 FORWARD | Aliases: None; (*SWP) sp|Q9SB61|Y4466_ARATH (e_value=2e-14) ZF-HD homeobox protein At4g…
SGN-U563517	-	-	GO:0000302//response to reactive oxygen species;GO:0009642//response to light intensity	0.88	20.12	4.51498	Tomato 200607||2 [14 ESTs aligned] (*GB) gi|157356553|emb|CAO62740.1| (e_value=4e-48) unnamed; (*ATH) AT1G52560.1 (e_value=2e-43) Symbol: None | 26.5 kDa class I small heat shock protein-like (HSP26.5-P), contains Pfam profile: PF00011 Hsp20/alpha crystallin family; identified in Scharf, K-D., et al,Cell Stress & Chaperones (2001) 6: 225-237. | chr1:19578429-19579435 REVERSE |... ; (*SWP) sp|P098…
SGN-U564366	GO:0005576//extracellular region;GO:0005618//cell wall;GO:0009536//plastid	GO:0004175//endopeptidase activity	GO:0019538//protein metabolic process	39.43	891.78	4.49932	Tomato 200607||2 [62 ESTs aligned] (*GB) gi|118486912|gb|ABK95290.1| (e_value=1e-171) unknown; (*ATH) AT1G09750.1 (e_value=5e-155) Symbol: None | chloroplast nucleoid DNA-binding protein-related, contains Pfam profile PF00026: Eukaryotic aspartyl protease;b similar to CND41, chloroplast nucleoid DNA binding protein (GI:2541876) (Nicotiana tabacum) | chr1:3157503-3159147 FORWAR... ; (*SWP) sp|Q766…
SGN-U562807	-	-	GO:0006950//response to stress;GO:0045333//cellular respiration	3.24	72.16	4.47713	Tomato 200607||2 [6 ESTs aligned] (*GB) gi|18398726|ref|NP_566365.1| (e_value=6e-29) expressed protein [Arabidopsis thaliana]; (*ATH) AT3G10020.1 (e_value=5e-31) | Symbol: None | expressed protein | chr3:3091048-3091771 REVERSE | Aliases: T22K18.16;
SGN-U571844	GO:0043231//intracellular membrane-bounded organelle	GO:0016209//antioxidant activity;GO:0005506//iron ion binding;GO:0003824//catalytic activity	GO:0009414//response to water deprivation;GO:0006972//hyperosmotic response;GO:0008152//metabolic process	1.18	25.01	4.40565	Tomato 200607||2 [73 ESTs aligned] (*GB) gi|678547|gb|AAA65637.1| (e_value=0) peroxidase; (*ATH) AT1G05260.1 (e_value=4e-123) Symbol: None | peroxidase 3 (PER3) (P3) / rare cold-inducible protein (RCI3A) (PRC), identical to SP:O23044 Peroxidase 3 precursor (EC 1.11.1.7) (Atperox P3) (Rare cold inducible protein) (RCI3A) (ATPRC) {Arabidopsis thalliana} | chr1:1529767-153143... ; (*SWP) sp|O23044|P…
SGN-U575053	-	-	-	6.18	126.78	4.35858	Tomato 200607||2 [10 ESTs aligned] (*GB) gi|118484025|gb|ABK93899.1| (e_value=4e-72) unknown; (*ATH) AT2G42610.2 (e_value=1e-70) | Symbol: None | expressed protein, contains Pfam profile PF04852: Protein of unknown function (DUF640) | chr2:17754994-17757517 FORWARD | Aliases: None;
SGN-U580429	-	GO:0048037//cofactor binding;GO:0016857//racemase and epimerase activity, acting on carbohydrates and derivatives	GO:0006139//nucleobase, nucleoside, nucleotide and nucleic acid metabolic process	17.07	335.78	4.29798	Tomato 200607||2 [53 ESTs aligned] (*GB) gi|15234745|ref|NP_194773.1| (e_value=0) nucleotide sugar epimerase family [Arabidopsis thaliana]; (*ATH) AT4G30440.1 (e_value=0) Symbol: None | NAD-dependent epimerase/dehydratase family protein, similar to nucleotide sugar epimerase from Vibrio vulnificus GI:3093975 (PID:g3093975), WbnF (Escherichia coli) GI:5739472, CAPI protein {Staphylococcus aureus} …
SGN-U573842	-	-	-	0.59	11.21	4.24793	Tomato 200607||2 [5 ESTs aligned] (*GB) gi|157358640|emb|CAO66316.1| (e_value=1e-26) unnamed; (*ATH) AT1G21060.1 (e_value=3e-22) | Symbol: None | expressed protein, contains Pfam profile PF04784: Protein of unknown function, DUF547 | chr1:7371788-7374093 FORWARD | Aliases: T22I11.12, T22I11_12;
SGN-U574930	-	-	-	2.06	37.09	4.17031	Tomato 200607||2 [2 ESTs aligned]
SGN-U586025	-	-	-	2.06	36.22	4.13607	Tomato 200607||2 [2 ESTs aligned]
SGN-U581793	GO:0044439//peroxisomal part	GO:0005488//binding	GO:0006979//response to oxidative stress;GO:0044267//cellular protein metabolic process	0.88	14.37	4.02941	Tomato 200607||2 [14 ESTs aligned] (*GB) gi|167962173|dbj|BAG09378.1| (e_value=1e-49) peroxisomal; (*ATH) AT5G37670.1 (e_value=1e-41) Symbol: None | 15.7 kDa class I-related small heat shock protein-like (HSP15.7-CI), contains Pfam profile: PF00011 Hsp20/alpha crystallin family; identified in Scharf, K-D., et al,Cell Stress & Chaperones (2001) 6: 225-237. | chr5:14986221-14986739 ... ; (*SWP) sp|…
SGN-U575491	GO:0043234//protein complex;GO:0009534//chloroplast thylakoid	GO:0005488//binding	GO:0009767//photosynthetic electron transport chain	0.88	14.09	4.00102	Tomato 200607||2 [17 ESTs aligned] (*GB) gi|157340182|emb|CAO45859.1| (e_value=1e-55) unnamed; (*ATH) AT3G16250.1 (e_value=9e-53) | Symbol: None | ferredoxin-related, contains Pfam profile: PF00111 2Fe-2S iron-sulfur cluster binding domains | chr3:5506268-5508420 REVERSE | Aliases: MYA6.6;
SGN-U581076	GO:0009536//plastid	GO:0004337//geranyltranstransferase activity	GO:0016109	15.59	249.54	4.00058	Tomato 200607||2 [416 ESTs aligned] (*GB) gi|19341|emb|CAA68575.1| (e_value=9e-109) unnamed protein product [Lycopersicon esculentum]; (*ATH) AT5G17230.1 (e_value=1e-111) Symbol: None | phytoene synthase (PSY) / geranylgeranyl-diphosphate geranylgeranyl transferase, identical to GB:L25812; synonymous with geranylgeranyl-diphosphate geranylgeranyl transferase | chr5:5659576-5662867 REVERSE | Alias…
SGN-U576689	GO:0044464//cell part	GO:0046914//transition metal ion binding	GO:0010468//regulation of gene expression	4.71	74.46	3.98267	Tomato 200607||2 [10 ESTs aligned] (*GB) gi|157352225|emb|CAO43253.1| (e_value=2e-22) unnamed; (*ATH) AT5G57520.1 (e_value=6e-18) Symbol: None | zinc finger (C2H2 type) family protein (ZFP2), identical to zinc finger protein 2 (ZFP2) GI:790674 from (Arabidopsis thaliana); contains Pfam domain, PF00096: Zinc finger, C2H2 type | chr5:23313195-23313909 FORWARD | Aliases: MUA2.9, ... ; (*SWP) sp|Q392…
SGN-U599474	GO:0043231//intracellular membrane-bounded organelle	-	GO:0009725//response to hormone stimulus;GO:0010467//gene expression;GO:0009987//cellular process	0.59	9.2	3.96285	Tomato 200607||2 [1 ESTs aligned] (*GB) gi|3043895|gb|AAC13253.1| (e_value=2e-33) IAA2; (*ATH) AT3G23030.1 (e_value=6e-22) | Symbol: None | auxin-responsive protein / indoleacetic acid-induced protein 2 (IAA2), identical to SP:P49678 Auxin-responsive protein IAA2 (Indoleacetic acid-induced protein 2) {Arabidopsis thaliana} | chr3:8180775-8181793 REVERSE | Aliases: MXC7.6; (*SWP) sp|P49678|IAA2_AR…
SGN-U577838	-	-	-	67.38	1048.75	3.96021	Tomato 200607||2 [27 ESTs aligned] (*GB) gi|147816095|emb|CAN72894.1| (e_value=2e-15) hypothetical; (*ATH) AT5G55450.1 (e_value=5e-15) | Symbol: None | protease inhibitor/seed storage/lipid transfer protein (LTP) family protein, contains Pfam protease inhibitor/seed storage/LTP family domain PF00234 | chr5:22484716-22485489 FORWARD | Aliases: MTE17.16, MTE17_16;
SGN-U565135	GO:0043231//intracellular membrane-bounded organelle	GO:0004672//protein kinase activity;GO:0000166//nucleotide binding	GO:0010087//phloem or xylem histogenesis	1.77	26.45	3.90145	Tomato 200607||2 [19 ESTs aligned] (*GB) gi|157337519|emb|CAO21865.1| (e_value=0) unnamed; (*ATH) AT2G28250.1 (e_value=3e-160) | Symbol: None | protein kinase family protein, contains protein kinase domain, Pfam:PF00069 | chr2:12050911-12053614 FORWARD | Aliases: T3B23.8, T3B23_8; (*SWP) sp|Q6R2J8|SRF8_ARATH (e_value=2e-63) Protein STRUBBELIG-RECEPTOR FAMILY 8 OS=Arabidopsis thaliana GN=SRF8;
SGN-U566628	-	-	-	5.88	87.68	3.89836	Tomato 200607||2 [3 ESTs aligned] (*GB) gi|118486251|gb|ABK94967.1| (e_value=4e-22) unknown; (*ATH) AT1G56580.1 (e_value=6e-22) | Symbol: None | expressed protein, contains Pfam profile PF04398: Protein of unknown function, DUF538 | chr1:21201924-21202621 REVERSE | Aliases: F25P12.97, F25P12_97;
SGN-U569121	-	GO:0016301//kinase activity;GO:0005515//protein binding	GO:0006464//protein modification process;GO:0009628//response to abiotic stimulus	0.88	12.94	3.87819	Tomato 200607||2 [8 ESTs aligned] (*GB) gi|30013673|gb|AAP03879.1| (e_value=3e-44) Avr9/Cf-9 rapidly elicited protein 216 [Nicotiana tabacum]; (*ATH) AT2G30360.1 (e_value=1e-20) Symbol: None | CBL-interacting protein kinase 11 (CIPK11), identical to CBL-interacting protein kinase 11 (Arabidopsis thaliana) gi:13249121:gb:AAK16686; contains Pfam profiles PF00069: Protein kinase domain and PF03822: …
SGN-U580766	GO:0009536//plastid	GO:0016798//hydrolase activity, acting on glycosyl bonds	GO:0008152//metabolic process	6.77	98.89	3.8686	Tomato 200607||2 [69 ESTs aligned] (*GB) gi|197260355|gb|ACH56715.1| (e_value=0) beta-glucosidase; (*ATH) AT2G44480.1 (e_value=7e-149) Symbol: None | glycosyl hydrolase family 1 protein, contains Pfam PF00232 : Glycosyl hydrolase family 1 domain; TIGRFAM TIGR01233: 6-phospho-beta-galactosidase; similar to amygdalin hydrolase isoform AH I precursor (GI:16757966) (Prunus serotina) | ... ; (*SWP) sp…
SGN-U586986	GO:0030312//external encapsulating structure;GO:0043231//intracellular membrane-bounded organelle	GO:0005215//transporter activity	GO:0006810//transport	1.18	16.96	3.84528	Tomato 200607||2 [1 ESTs aligned] (*GB) gi|52851180|emb|CAH58638.1| (e_value=3e-27) putative xanthine/uracil permease [Plantago major]; (*ATH) AT5G62890.1 (e_value=1e-26) Symbol: None | similar to xanthine/uracil permease family protein [Arabidopsis thaliana] (TAIR:At1g10540.1); similar to xanthine/uracil permease family protein [Arabidopsis thaliana] (TAIR:At1g60030.1); similar to xanthine/uraci…
SGN-U580434	-	GO:0016628//oxidoreductase activity, acting on the CH-CH group of donors, NAD or NADP as acceptor;GO:0032559//adenyl ribonucleotide binding	GO:0009642//response to light intensity;GO:0044267//cellular protein metabolic process;GO:0000302//response to reactive oxygen species	1.77	25.3	3.83732	Tomato 200607||2 [35 ESTs aligned] (*GB) gi|157336475|emb|CAO71160.1| (e_value=0) unnamed; (*ATH) AT2G32120.2 (e_value=0) Symbol: None | heat shock protein 70 family protein / HSP70 family protein, similar to SP:P22953 Heat shock cognate 70 kDa protein 1 (Hsc70.1) {Arabidopsis thaliana}; contains InterPro accession IPR001023: Heat shock protein Hsp70 | chr2:13658587-13... ; (*SWP) sp|P09189|HSP7C…
SGN-U572344	GO:0031224//intrinsic to membrane;GO:0031410//cytoplasmic vesicle	-	-	1.18	16.1	3.7702	Tomato 200607||2 [3 ESTs aligned] (*GB) gi|18394992|ref|NP_564140.1| (e_value=3e-83) nodulin MtN3 family protein [Arabidopsis thaliana]; (*ATH) AT1G21460.1 (e_value=2e-85) | Symbol: None | nodulin MtN3 family protein, contains similarity to MTN3 (nodule development protein) GB:Y08726 GI:1619601 from (Medicago truncatula) | chr1:7511850-7513347 REVERSE | Aliases: F24J8.9, F24J8_9; (*SWP) sp|Q8LFH5…
SGN-U578881	-	-	-	0.59	8.05	3.7702	Tomato 200607||2 [3 ESTs aligned] (*GB) gi|147795605|emb|CAN72178.1| (e_value=2e-32) hypothetical; (*ATH) AT2G42610.2 (e_value=3e-33) | Symbol: None | expressed protein, contains Pfam profile PF04852: Protein of unknown function (DUF640) | chr2:17754994-17757517 FORWARD | Aliases: None;
SGN-U571156	-	-	-	0.59	8.05	3.7702	Tomato 200607||2 [5 ESTs aligned] (*GB) gi|82205|pir||A05187 (e_value=4e-39) hypothetical protein 154 - common tobacco chloroplast;
SGN-U566716	GO:0031981//nuclear lumen	GO:0003712//transcription cofactor activity;GO:0001071;GO:0003677//DNA binding	GO:0000160//two-component signal transduction system (phosphorelay);GO:0009725//response to hormone stimulus;GO:0010467//gene expression;GO:0010557//positive regulation of macromolecule biosynthetic process;GO:0006950//response to stress	7.65	104.36	3.76997	Tomato 200607||2 [32 ESTs aligned] (*GB) gi|5669634|gb|AAD46402.1|AF096246_1 (e_value=9e-64) ethylene-responsive; (*ATH) AT3G24500.1 (e_value=1e-42) | Symbol: None | ethylene-responsive transcriptional coactivator, putative, similar to ethylene-responsive transcriptional coactivator (Lycopersicon esculentum) gi:5669634:gb:AAD46402 | chr3:8918686-8919315 FORWARD | Aliases: MOB24.13; (*SWP) sp|Q9LV…
SGN-U570626	GO:0016020//membrane;GO:0031410//cytoplasmic vesicle;GO:0043231//intracellular membrane-bounded organelle	-	-	5.59	76.18	3.76849	Tomato 200607||2 [4 ESTs aligned] (*GB) gi|147832981|emb|CAN68405.1| (e_value=3e-69) hypothetical; (*ATH) AT1G17100.1 (e_value=4e-67) | Symbol: None | SOUL heme-binding family protein, similar to SOUL protein (Mus musculus) GI:4886906; contains Pfam profile PF04832: SOUL heme-binding protein | chr1:5844729-5846215 FORWARD | Aliases: F20D23.21, F20D23_21; (*SWP) sp|Q9WU63|HEBP2_MOUSE (e_value=4e-1…
SGN-U591039	-	-	-	1.18	15.52	3.71727	Tomato 200607||2 [1 ESTs aligned]
SGN-U582216	-	-	-	1.18	15.24	3.691	Tomato 200607||2 [5 ESTs aligned] (*GB) gi|157338426|emb|CAO39470.1| (e_value=2e-104) unnamed; (*ATH) AT1G29050.1 (e_value=2e-100) | Symbol: None | expressed protein, similar to hypothetical protein GB:AAB67625 GI:2342727 from (Arabidopsis thaliana) | chr1:10136217-10139194 REVERSE | Aliases: F28N24.24, F28N24_24;
SGN-U578890	-	-	-	17.95	230.28	3.68133	Tomato 200607||2 [17 ESTs aligned] (*GB) gi|2500717|sp|Q41495|ST14_SOLTU (e_value=2e-76) STS14 protein precursor; (*ATH) AT5G66590.1 (e_value=2e-48) Symbol: None | allergen V5/Tpx-1-related family protein, contains similarity to SP:Q41495 STS14 protein precursor {Solanum tuberosum}; contains Pfam profile PF00188: SCP-like extracellular protein | chr5:26591407-26592098 FORWARD | Aliases: K1F13.27.…
SGN-U567635	GO:0044464//cell part	GO:0005488//binding	GO:0034968//histone lysine methylation;GO:0010481;GO:0048764;GO:0035315//hair cell differentiation	0.59	7.47	3.66232	Tomato 200607||2 [6 ESTs aligned] (*GB) gi|157328659|emb|CAO22364.1| (e_value=5e-74) unnamed; (*ATH) AT2G22475.1 (e_value=6e-87) | Symbol: None | GRAM domain-containing protein / ABA-responsive protein-related, similar to ABA-responsive protein (Hordeum vulgare) GI:4103635; contains Pfam profile PF02893: GRAM domain | chr2:9548481-9552090 FORWARD | Aliases: None; (*SWP) sp|Q8S8F8|GEM_ARATH (e_val…
SGN-U593106	-	GO:0003824//catalytic activity;GO:0046914//transition metal ion binding	GO:0008152//metabolic process	5.3	66.41	3.64734	Tomato 200607||2 [1 ESTs aligned] (*GB) gi|126843224|gb|ABO27635.1| (e_value=5e-76) gibberellin; (*ATH) AT1G78440.1 (e_value=8e-34) | Symbol: ATGA2OX1 | Encodes a gibberellin 2-oxidase. | chr1:29516492-29517944 REVERSE | Aliases: F3F9.5, F3F9_5, ATGA2OX1; (*SWP) sp|Q9SQ80|G2OX1_PEA (e_value=4e-42) Gibberellin 2-beta-dioxygenase 1 OS=Pisum sativum GN=GA2OX1;
SGN-U575804	-	-	-	5	62.38	3.64108	Tomato 200607||2 [4 ESTs aligned] (*GB) gi|15148884|gb|AAK84869.1|AF399821_1 (e_value=1e-58) small; (*ATH) AT1G54050.1 (e_value=1e-13) Symbol: None | 17.4 kDa class III heat shock protein (HSP17.4-CIII), contains Pfam profile: PF00011 Hsp20/alpha crystallin family; identified as class CIII in Scharf, K-D., et al,Cell Stress & Chaperones (2001) 6: 225-237. | chr1:20183090-20183947 R... ; (*SWP) sp…
SGN-U581279	GO:0044464//cell part	-	GO:0007047//cellular cell wall organization	11.18	137.42	3.6196	Tomato 200607||2 [47 ESTs aligned] (*GB) gi|4138916|gb|AAD13633.1| (e_value=8e-132) expansin precursor [Lycopersicon esculentum]; (*ATH) AT1G26770.2 (e_value=4e-103) |; (*SWP) sp|Q9LDR9|EXP10_ARATH (e_value=4e-102) Expansin-A10 OS=Arabidopsis thaliana GN=EXPA10;
SGN-U579213	GO:0009521;GO:0031224//intrinsic to membrane;GO:0009534//chloroplast thylakoid	GO:0046906//tetrapyrrole binding;GO:0043169//cation binding	GO:0006464//protein modification process;GO:0006091//generation of precursor metabolites and energy	60.02	725.9	3.59626	Tomato 200607||2 [181 ESTs aligned] (*GB) gi|115825|sp|P07369|CB2G_SOLLC (e_value=7e-144) RecName:; (*ATH) AT1G29930.1 (e_value=3e-133) Symbol: None | chlorophyll A-B binding protein 2, chloroplast / LHCII type I CAB-2 / CAB-140 (CAB2B), identical to SP:P04778 Chlorophyll A-B binding protein 2, chloroplast precursor (LHCII type I CAB-2) (CAB-140) (LHCP) {Arabidopsis thaliana} | chr1... ; (*SWP) s…
SGN-U573736	GO:0043231//intracellular membrane-bounded organelle;GO:0044425//membrane part	GO:0004497//monooxygenase activity;GO:0005506//iron ion binding	-	0.88	10.64	3.59585	Tomato 200607||2 [33 ESTs aligned] (*GB) gi|18000066|gb|AAL54884.1|AF092913_1 (e_value=0) cytochrome; (*ATH) AT5G63450.1 (e_value=3e-110) | Symbol: None | cytochrome P450, putative | chr5:25426121-25427799 REVERSE | Aliases: MLE2.8, MLE2_8; (*SWP) sp|O81117|C94A1_VICSA (e_value=2e-160) Cytochrome P450 94A1 OS=Vicia sativa GN=CYP94A1;
SGN-U584950	-	GO:0016758//transferase activity, transferring hexosyl groups	-	1.18	14.09	3.57781	Tomato 200607||2 [4 ESTs aligned] (*GB) gi|157338297|emb|CAO39341.1| (e_value=9e-85) unnamed; (*ATH) AT5G53990.1 (e_value=2e-78) | Symbol: None | glycosyltransferase family protein, contains Pfam profile: PF00201 UDP-glucoronosyl and UDP-glucosyl transferase | chr5:21932776-21934375 REVERSE | Aliases: K19P17.16, K19P17_16; (*SWP) sp|Q43716|UFOG_PETHY (e_value=7e-55) Anthocyanidin 3-O-glucosyltran…
SGN-U568184	-	-	-	0.59	6.9	3.54781	Tomato 200607||2 [54 ESTs aligned]
SGN-U588046	GO:0044464//cell part	GO:0043167//ion binding;GO:0008422//beta-glucosidase activity	GO:0044238//primary metabolic process	1.18	13.8	3.54781	Tomato 200607||2 [1 ESTs aligned] (*GB) gi|11071974|dbj|BAB17320.1| (e_value=7e-23) elicitor inducible beta-1,3-glucanase NtEIG-E76 [Nicotiana tabacum]; (*ATH) AT5G55180.1 (e_value=4e-22) | Symbol: None | glycosyl hydrolase family 17 protein, similar to elicitor inducible chitinase Nt-SubE76 GI:11071974 from (Nicotiana tabacum) | chr5:22406012-22407938 FORWARD | Aliases: MCO15.13, MCO15_13; (*SWP…
SGN-U592774	-	-	-	3.24	36.8	3.50564	Tomato 200607||2 [1 ESTs aligned]
SGN-U578503	-	-	-	17.95	201.81	3.49094	Tomato 200607||2 [58 ESTs aligned] (*GB) gi|1166450|emb|CAA64559.1| (e_value=3e-35) Tfm5 [Lycopersicon esculentum]; (*ATH) AT2G45180.1 (e_value=2e-23) Symbol: None | protease inhibitor/seed storage/lipid transfer protein (LTP) family protein, similar to 14 kDa polypeptide (Catharanthus roseus) GI:407410; contains Pfam protease inhibitor/seed storage/LTP family domain PF00234 | chr2:18633413-18633…
SGN-U580120	GO:0009521;GO:0031224//intrinsic to membrane;GO:0009534//chloroplast thylakoid	GO:0046906//tetrapyrrole binding;GO:0043169//cation binding	GO:0006464//protein modification process;GO:0006091//generation of precursor metabolites and energy	0.59	6.61	3.48586	Tomato 200607||2 [67 ESTs aligned] (*GB) gi|511153|emb|CAA84525.1| (e_value=7e-152) chlorophyll a,b binding protein type I [Solanum tuberosum]; (*ATH) AT3G27690.1 (e_value=2e-139) Symbol: None | chlorophyll A-B binding protein (LHCB2:4), nearly identical to Lhcb2 protein (Arabidopsis thaliana) GI:4741950; similar to chlorophyll A-B binding protein 151 precursor (LHCP) GB:P27518 from (Gossypium hi…
SGN-U602458	-	-	-	0.59	6.61	3.48586	Tomato 200607||2 [1 ESTs aligned]
SGN-U584226	-	GO:0046914//transition metal ion binding;GO:0003676//nucleic acid binding	GO:0010468//regulation of gene expression	2.94	32.49	3.46611	Tomato 200607||2 [7 ESTs aligned] (*GB) gi|118482074|gb|ABK92968.1| (e_value=5e-53) unknown; (*ATH) AT3G21270.1 (e_value=2e-29) Symbol: None | Dof-type zinc finger domain-containing protein (ADOF2), identical to Dof zinc finger protein ADOF2 GI:3608263 from (Arabidopsis thaliana); identical to cDNA adof2 mRNA for Dof zinc finger protein GI:3608262; contains Pfam profile PF02... ; (*SWP) sp|Q94AR6…
SGN-U587877	GO:0031224//intrinsic to membrane;GO:0031410//cytoplasmic vesicle	GO:0004871//signal transducer activity;GO:0004672//protein kinase activity;GO:0016628//oxidoreductase activity, acting on the CH-CH group of donors, NAD or NADP as acceptor;GO:0032559//adenyl ribonucleotide binding	GO:0006464//protein modification process	0.59	6.32	3.42114	Tomato 200607||2 [1 ESTs aligned] (*GB) gi|147821313|emb|CAN65669.1| (e_value=4e-32) hypothetical; (*ATH) AT5G61480.1 (e_value=1e-20) | Symbol: None | leucine-rich repeat transmembrane protein kinase, putative | chr5:24741767-24745068 REVERSE | Aliases: MCI2.4, MCI2_4;
SGN-U583252	GO:0044464//cell part	GO:0016787//hydrolase activity	GO:0044238//primary metabolic process	22.36	234.59	3.39115	Tomato 200607||2 [30 ESTs aligned] (*GB) gi|157339160|emb|CAO42511.1| (e_value=5e-167) unnamed; (*ATH) AT3G26430.1 (e_value=2e-143) | Symbol: None | GDSL-motif lipase/hydrolase family protein, similar to early nodulin ENOD8 (Medicago sativa) GI:304037; contains InterPro Entry IPR001087 Lipolytic enzyme, G-D-S-L family | chr3:9672754-9677164 FORWARD | Aliases: F20C19.19; (*SWP) sp|Q9FXE5|FUCO3_ARA…
SGN-U563446	GO:0043231//intracellular membrane-bounded organelle;GO:0016020//membrane	GO:0004468//lysine N-acetyltransferase activity;GO:0046914//transition metal ion binding;GO:0008134//transcription factor binding	GO:0009725//response to hormone stimulus;GO:0009743//response to carbohydrate stimulus;GO:0006351//transcription, DNA-dependent	1.77	18.4	3.37788	Tomato 200607||2 [31 ESTs aligned] (*GB) gi|157345273|emb|CAO72001.1| (e_value=2e-129) unnamed; (*ATH) AT5G67480.2 (e_value=7e-123) Symbol: None | TAZ zinc finger family protein / BTB/POZ domain-containing protein, contains Pfam PF00651 : BTB/POZ domain; contains Pfam PF02135 : TAZ zinc finger; simiar to Chain A, Taz2 Domain Of The Transcriptional Adaptor Protein Cbp (GI:1151450... ; (*SWP) sp|Q6…
SGN-U593733	-	-	-	276.88	2861.34	3.36936	Tomato 200607||2 [1 ESTs aligned]
SGN-U572374	-	-	-	5.88	60.66	3.36686	Tomato 200607||2 [24 ESTs aligned] (*GB) gi|134303371|gb|ABO71015.1| (e_value=8e-177) salicylic; (*ATH) AT5G04370.2 (e_value=7e-79) Symbol: None | similar to S-adenosyl-L-methionine:carboxyl methyltransferase family protein [Arabidopsis thaliana] (TAIR:At3g11480.1); similar to SAM:benzoic acid carboxyl methyltransferase [Antirrhinum majus] (GB:AAF98284.1); contains InterPro doma... ; (*SWP) sp|Q9…
SGN-U579637	GO:0044464//cell part	GO:0016747//transferase activity, transferring acyl groups other than amino-acyl groups	GO:0009314//response to radiation;GO:0006950//response to stress;GO:0006631//fatty acid metabolic process	2.94	30.19	3.36018	Tomato 200607||2 [2 ESTs aligned] (*GB) gi|15225767|ref|NP_180232.1| (e_value=3e-36) beta-ketoacyl-CoA synthase, putative [Arabidopsis thaliana]; (*ATH) AT2G26640.1 (e_value=1e-38) | Symbol: None | beta-ketoacyl-CoA synthase, putative, similar to beta-ketoacyl-CoA synthase (Simmondsia chinensis)(GI:1045614) | chr2:11336948-11339528 FORWARD | Aliases: F18A8.1, F18A8_1; (*SWP) sp|O48780|KCS11_ARATH…
SGN-U591486	GO:0030312//external encapsulating structure;GO:0031967;GO:0031981//nuclear lumen;GO:0009536//plastid;GO:0005576//extracellular region;GO:0016020//membrane	GO:0016832//aldehyde-lyase activity;GO:0046914//transition metal ion binding	GO:0006007//glucose catabolic process;GO:0010038//response to metal ion;GO:0006970//response to osmotic stress	0.59	6.04	3.35576	Tomato 200607||2 [1 ESTs aligned] (*GB) gi|78191410|gb|ABB29926.1| (e_value=2e-76) fructose-bisphosphate aldolase-like [Solanum tuberosum]; (*ATH) AT3G52930.1 (e_value=3e-70) Symbol: None | fructose-bisphosphate aldolase, putative, similar to SP:O65735:ALF_CICAR Fructose-bisphosphate aldolase, cytoplasmic isozyme {Cicer arietinum}, cytosolic aldolase (Fragaria x ananassa) GI:10645188; contains Pf…
SGN-U576059	GO:0031225//anchored to membrane	-	-	16.48	168.18	3.35122	Tomato 200607||2 [39 ESTs aligned] (*GB) gi|157273672|gb|ABV27490.1| (e_value=3e-119) fasciclin-like; (*ATH) AT4G12730.1 (e_value=1e-109) | Symbol: None | fasciclin-like arabinogalactan-protein (FLA2), identical to gi_13377778_gb_AAK20858 | chr4:7491380-7492873 REVERSE | Aliases: T20K18.80, T20K18_80; (*SWP) sp|Q9SU13|FLA2_ARATH (e_value=1e-108) Fasciclin-like arabinogalactan protein 2 OS=Arabido…
SGN-U579596	-	GO:0016757//transferase activity, transferring glycosyl groups	-	51.2	522.36	3.35083	Tomato 200607||2 [12 ESTs aligned] (*GB) gi|157348728|emb|CAO23620.1| (e_value=2e-136) unnamed; (*ATH) AT2G36770.1 (e_value=8e-44) | Symbol: None | UDP-glucoronosyl/UDP-glucosyl transferase family protein, contains Pfam profile: PF00201 UDP-glucoronosyl and UDP-glucosyl transferase | chr2:15422218-15423845 REVERSE | Aliases: F13K3.17, F13K3_17; (*SWP) sp|Q9ZSK5|ZOG_PHALU (e_value=2e-121) Zeatin O…
SGN-U581252	GO:0044464//cell part;GO:0043234//protein complex	GO:0030246//carbohydrate binding;GO:0043167//ion binding;GO:0015925	GO:0044238//primary metabolic process	5	50.6	3.33914	Tomato 200607||2 [21 ESTs aligned] (*GB) gi|157340409|emb|CAO47214.1| (e_value=0) unnamed; (*ATH) AT4G36360.1 (e_value=0) | Symbol: None | beta-galactosidase, putative / lactase, putative, similar to beta-galactosidase precursor SP:P48980 from (Lycopersicon esculentum) | chr4:17176345-17181245 REVERSE | Aliases: F23E13.200, F23E13_200; (*SWP) sp|Q9SCV9|BGAL3_ARATH (e_value=0) Beta-galactosidase 3…
SGN-U575501	GO:0016020//membrane	GO:0016627//oxidoreductase activity, acting on the CH-CH group of donors	GO:0006629//lipid metabolic process	23.83	240.34	3.33423	Tomato 200607||2 [11 ESTs aligned] (*GB) gi|57335416|emb|CAH05260.1| (e_value=2e-153) steroid 5 alpha reductase DET2 [Lycopersicon esculentum]; (*ATH) AT2G38050.1 (e_value=1e-84) | Symbol: None | 3-oxo-5-alpha-steroid 4-dehydrogenase, putative / steroid 5-alpha-reductase, putative, identical to gi:1280611; contains a steroid 5-alpha reductase, C-terminal domain | chr2:15928019-15929391 REVERSE | …
SGN-U600609	-	-	-	1.18	11.79	3.3207	Tomato 200607||2 [1 ESTs aligned]
SGN-U581229	GO:0044444//cytoplasmic part;GO:0016020//membrane;GO:0030312//external encapsulating structure	GO:0005515//protein binding;GO:0032559//adenyl ribonucleotide binding	GO:0006952//defense response;GO:0010035//response to inorganic substance;GO:0044267//cellular protein metabolic process	13.24	132.24	3.32018	Tomato 200607||2 [58 ESTs aligned] (*GB) gi|1708314|sp|P51819|HSP83_IPONI (e_value=0) Heat shock protein 83; (*ATH) AT5G52640.1 (e_value=0) Symbol: None | heat shock protein 81-1 (HSP81-1) / heat shock protein 83 (HSP83), nearly identical to SP:P27323 Heat shock protein 81-1 (HSP81-1) (Heat shock protein 83) {Arabidopsis thaliana}; contains Pfam profiles PF02518: ATPase, histidine kinas... ; (*SW…
SGN-U585020	GO:0044424//intracellular part	GO:0046872//metal ion binding	GO:0009566//fertilization;GO:0005976//polysaccharide metabolic process	3.53	35.07	3.3125	Tomato 200607||2 [10 ESTs aligned] (*GB) gi|28301674|emb|CAB63264.3| (e_value=6e-60) calcium-binding protein [Lotus corniculatus var. japonicus]; (*ATH) AT3G07490.1 (e_value=8e-60) | Symbol: None | calcium-binding protein, putative, similar to calcium-binding protein GI:6580549 from (Lotus japonicus) | chr3:2391195-2391656 FORWARD | Aliases: F21O3.20; (*SWP) sp|Q9SRR7|CML3_ARATH (e_value=8e-59) C…
SGN-U585093	-	-	-	5	49.45	3.30597	Tomato 200607||2 [2 ESTs aligned] (*GB) gi|30519754|emb|CAD90261.1| (e_value=3e-86) expansin12 [Lycopersicon esculentum]; (*ATH) AT2G03090.1 (e_value=4e-71) | Symbol: None | expansin, putative (EXP15), identical to SWISS-PROT:O80622 alpha-expansin 15 precursor (At-EXP15)(Arabidopsis thaliana); alpha-expansin gene family, PMID:11641069 | chr2:916853-918642 REVERSE | Aliases: T17M13.26, T17M13_26; …
SGN-U590609	GO:0009532//plastid stroma;GO:0044436;GO:0009534//chloroplast thylakoid;GO:0031410//cytoplasmic vesicle	GO:0005488//binding	GO:0065003;GO:0006996//organelle organization;GO:0010038//response to metal ion	63.56	622.98	3.29299	Tomato 200607||2 [1 ESTs aligned] (*GB) gi|157359352|emb|CAO67509.1| (e_value=1e-53) unnamed; (*ATH) AT5G23120.1 (e_value=1e-45) Symbol: None | photosystem II stability/assembly factor, chloroplast (HCF136), identical to SP:O82660 Photosystem II stability/assembly factor HCF136, chloroplast precursor {Arabidopsis thaliana} | chr5:7778124-7780631 FORWARD | Aliases: MYJ24.11, M... ; (*SWP) sp|O8266…
SGN-U582965	GO:0005618//cell wall	GO:0015926//glucosidase activity	GO:0044238//primary metabolic process	0.59	5.75	3.28478	Tomato 200607||2 [7 ESTs aligned] (*GB) gi|3582436|dbj|BAA33065.1| (e_value=0) beta-D-glucan exohydrolase [Nicotiana tabacum]; (*ATH) AT5G20950.2 (e_value=0) | Symbol: None | glycosyl hydrolase family 3 protein, beta-D-glucan exohydrolase, Nicotiana tabacum, EMBL:AB017502 | chr5:7107378-7111311 REVERSE | Aliases: None; (*SWP) sp|Q56078|BGLX_SALTY (e_value=2e-40) Periplasmic beta-glucosidase OS=Sa…
SGN-U564760	-	GO:0046872//metal ion binding;GO:0016491//oxidoreductase activity	-	4.71	45.42	3.26953	Tomato 200607||2 [21 ESTs aligned] (*GB) gi|157335421|emb|CAO61251.1| (e_value=2e-163) unnamed; (*ATH) AT4G31940.1 (e_value=4e-139) | Symbol: None | cytochrome P450, putative, cytochrome P450 monooxygenase, Pisum sativum, PATCHX:G894153 | chr4:15451994-15454166 FORWARD | Aliases: F11C18.7; (*SWP) sp|O49858|C82A3_SOYBN (e_value=7e-145) Cytochrome P450 82A3 OS=Glycine max GN=CYP82A3;
SGN-U577253	GO:0009534//chloroplast thylakoid	GO:0046914//transition metal ion binding	GO:0051234//establishment of localization;GO:0006091//generation of precursor metabolites and energy	120.05	1142.18	3.25008	Tomato 200607||2 [198 ESTs aligned] (*GB) gi|130271|sp|P17340|PLAS_SOLLC (e_value=2e-56) RecName:; (*ATH) AT1G20340.1 (e_value=1e-46) | Symbol: None | plastocyanin, similar to plastocyanin GI:1865683 from (Arabidopsis thaliana) | chr1:7042419-7043353 REVERSE | Aliases: F14O10.6, F14O10_6; (*SWP) sp|P17340|PLAS_SOLLC (e_value=1e-57) Plastocyanin, chloroplastic OS=Solanum lycopersicum GN=PETE;
SGN-U585499	-	-	-	1.18	11.21	3.24793	Tomato 200607||2 [15 ESTs aligned] (*GB) gi|157330671|emb|CAO48661.1| (e_value=6e-92) unnamed; (*ATH) AT4G39840.1 (e_value=4e-90) | Symbol: None | expressed protein | chr4:18484895-18486808 FORWARD | Aliases: T5J17.10, T5J17_10;
SGN-U566943	-	-	-	40.31	380.92	3.24028	Tomato 200607||2 [8 ESTs aligned] (*GB) gi|118482787|gb|ABK93311.1| (e_value=2e-32) unknown; (*ATH) AT5G14920.1 (e_value=5e-23) Symbol: None | gibberellin-regulated family protein, similar to SP:P46689 Gibberellin-regulated protein 1 precursor {Arabidopsis thaliana}; contains Pfam profile PF02704: Gibberellin regulated protein | chr5:4826546-4827983 FORWARD | Aliases: F2G14.... ; (*SWP) sp|P46689…
SGN-U579163	GO:0005618//cell wall;GO:0031225//anchored to membrane;GO:0005576//extracellular region;GO:0031410//cytoplasmic vesicle	GO:0046914//transition metal ion binding;GO:0016682//oxidoreductase activity, acting on diphenols and related substances as donors, oxygen as acceptor	GO:0009826//unidimensional cell growth;GO:0008152//metabolic process	18.83	177.67	3.2381	Tomato 200607||2 [40 ESTs aligned] (*GB) gi|157360727|emb|CAO70326.1| (e_value=0) unnamed; (*ATH) AT4G12420.1 (e_value=0) Symbol: None | multi-copper oxidase, putative (SKU5), identical to multi-copper oxidase-related protein (SKU5)(GI:18158154) (Arabidopsis thaliana); similar to pollen-specific protein precursor - common tobacco, PIR2:S22495; contains Pfam profile: PF... ; (*SWP) sp|Q9SU40|SKU5_…
SGN-U577491	GO:0005576//extracellular region;GO:0031410//cytoplasmic vesicle;GO:0030312//external encapsulating structure	GO:0016798//hydrolase activity, acting on glycosyl bonds;GO:0016758//transferase activity, transferring hexosyl groups	GO:0044042//glucan metabolic process	28.25	265.92	3.23467	Tomato 200607||2 [15 ESTs aligned] (*GB) gi|118488165|gb|ABK95902.1| (e_value=1e-144) unknown; (*ATH) AT1G11545.1 (e_value=1e-136) Symbol: None | xyloglucan:xyloglucosyl transferase, putative / xyloglucan endotransglycosylase, putative / endo-xyloglucan transferase, putative, similar to endo-xyloglucan transferase GI:2244732 from (Gossypium hirsutum) | chr1:3878550-3880360 REVE... ; (*SWP) sp|Q8L…
SGN-U563840	-	-	-	5.59	51.46	3.20253	Tomato 200607||2 [5 ESTs aligned] (*GB) gi|157340260|emb|CAO45937.1| (e_value=3e-23) unnamed; (*ATH) AT1G12663.1 (e_value=2e-13) |;
SGN-U579697	-	GO:0004091//carboxylesterase activity;GO:0030234//enzyme regulator activity	-	13.53	124.48	3.20168	Tomato 200607||2 [34 ESTs aligned] (*GB) gi|3582002|emb|CAA09420.1| (e_value=2e-82) tomato invertase inhibitor [Lycopersicon esculentum]; (*ATH) AT1G47960.1 (e_value=6e-24) Symbol: None | invertase/pectin methylesterase inhibitor family protein, low similarity to SP:P83326 Pectinesterase inhibitor (Pectin methylesterase inhibitor) (PMEI) {Actinidia chinensis}; contains Pfam profile PF04043: Plant…
SGN-U576914	-	GO:0019187//beta-1,4-mannosyltransferase activity;GO:0016759//cellulose synthase activity	GO:0051707//response to other organism;GO:0009292//genetic transfer	0.88	8.05	3.19341	Tomato 200607||2 [3 ESTs aligned] (*GB) gi|157346283|emb|CAO15980.1| (e_value=4e-138) unnamed; (*ATH) AT5G03760.1 (e_value=1e-134) Symbol: None | glycosyl transferase family 2 protein, similar to beta-(1-3)-glucosyl transferase GB:AAC62210 GI:3687658 from (Bradyrhizobium japonicum), cellulose synthase from Agrobacterium tumeficiens (gi:710492) and Agrobacterium radiobacter (gi:... ; (*SWP) sp|Q9L…
SGN-U567598	GO:0043231//intracellular membrane-bounded organelle	GO:0004312//fatty-acid synthase activity	GO:0009314//response to radiation;GO:0006633//fatty acid biosynthetic process;GO:0000902//cell morphogenesis;GO:0007275//multicellular organismal development;GO:0003006//reproductive developmental process;GO:0006950//response to stress	2.35	21.27	3.17809	Tomato 200607||2 [13 ESTs aligned] (*GB) gi|118485755|gb|ABK94727.1| (e_value=0) unknown; (*ATH) AT1G68530.1 (e_value=0) Symbol: None | very-long-chain fatty acid condensing enzyme (CUT1), identical to very-long-chain fatty acid condensing enzyme (CUT1) GB:AF129511 (required for cuticular wax biosynthesis and pollen fertility: Millar,A.A., et al., Plant Cell (1999)) |... ; (*SWP) sp|Q9XF43|KCS6_A…
SGN-U572245	-	-	-	2.35	21.27	3.17809	Tomato 200607||2 [6 ESTs aligned] (*GB) gi|18416352|ref|NP_568234.1| (e_value=2e-20) expressed protein [Arabidopsis thaliana]; (*ATH) AT5G10695.1 (e_value=1e-22) | Symbol: None | expressed protein | chr5:3377664-3378222 FORWARD | Aliases: None;
SGN-U571081	GO:0005618//cell wall	GO:0043167//ion binding;GO:0015925	GO:0009887//organ morphogenesis;GO:0009908//flower development;GO:0044238//primary metabolic process	19.42	175.37	3.17479	Tomato 200607||2 [16 ESTs aligned] (*GB) gi|6164944|gb|AAF04591.1|AF191823_1 (e_value=0) alpha-galactosidase; (*ATH) AT5G08370.1 (e_value=1e-166) | Symbol: None | alpha-galactosidase, putative / melibiase, putative / alpha-D-galactoside galactohydrolase, putative, similar to alpha-galactosidase SP:Q42656 from (Coffea arabica) | chr5:2690560-2693539 REVERSE | Aliases: F8L15.100, F8L15_100; (*SWP) …
SGN-U572468	GO:0009532//plastid stroma	GO:0003676//nucleic acid binding	-	1.18	10.64	3.17264	Tomato 200607||2 [6 ESTs aligned] (*GB) gi|157335837|emb|CAO61667.1| (e_value=5e-54) unnamed; (*ATH) AT4G09040.1 (e_value=2e-50) Symbol: None | RNA recognition motif (RRM)-containing protein, low similarity to enhancer binding protein-1; EBP1 (Entamoeba histolytica) GI:8163877, SP:P19682 28 kDa ribonucleoprotein, chloroplast precursor (28RNP) {Nicotiana sylvestris}; contains ... ; (*SWP) sp|Q0893…
SGN-U584352	-	-	-	7.65	68.71	3.16699	Tomato 200607||2 [15 ESTs aligned] (*GB) gi|147860755|emb|CAN79278.1| (e_value=1e-29) hypothetical; (*ATH) AT4G25250.1 (e_value=8e-31) Symbol: None | invertase/pectin methylesterase inhibitor family protein, similar to pectinesterase from Arabidopsis thaliana SP:Q42534, Lycopersicon esculentum SP:Q43143; contains Pfam profile PF04043: Plant invertase/pectin methylesterase inhibitor... ; (*SWP) sp…
SGN-U580836	GO:0009521;GO:0031224//intrinsic to membrane;GO:0009570//chloroplast stroma;GO:0009534//chloroplast thylakoid	GO:0046906//tetrapyrrole binding;GO:0043169//cation binding	GO:0006464//protein modification process;GO:0006091//generation of precursor metabolites and energy	25.6	227.11	3.14918	Tomato 200607||2 [54 ESTs aligned] (*GB) gi|226872|prf||1609235A (e_value=1e-125) chlorophyll; (*ATH) AT1G61520.1 (e_value=7e-124) Symbol: None | chlorophyll A-B binding protein / LHCI type III (LHCA3.1), nearly identical to PSI type III chlorophyll a/b-binding protein GI:430947; contains Pfam profile: PF00504 chlorophyll A-B binding protein; similar to PSI type III chlorophyll... ; (*SWP) sp|P27…
SGN-U582837	GO:0005618//cell wall;GO:0005576//extracellular region;GO:0031410//cytoplasmic vesicle;GO:0009536//plastid	GO:0004175//endopeptidase activity	GO:0019538//protein metabolic process	80.03	704.91	3.13883	Tomato 200607||2 [15 ESTs aligned] (*GB) gi|118483775|gb|ABK93780.1| (e_value=2e-154) unknown; (*ATH) AT5G07030.1 (e_value=5e-148) Symbol: None | similar to aspartyl protease family protein [Arabidopsis thaliana] (TAIR:At3g54400.1); similar to putative nucleoid DNA-binding-like protein [Oryza sativa (japonica cultivar-group)] (GB:XP_463752.1); contains InterPro domain Aspartic ... ; (*SWP) sp|Q76…
SGN-U566206	GO:0031410//cytoplasmic vesicle	-	-	52.96	460.84	3.12129	Tomato 200607||2 [53 ESTs aligned] (*GB) gi|157347132|emb|CAO17514.1| (e_value=1e-83) unnamed; (*ATH) AT1G28590.1 (e_value=1e-78) | Symbol: None | lipase, putative, similar to lipase (Arabidopsis thaliana) GI:1145627; contains InterPro Entry IPR001087 Lipolytic enzyme, G-D-S-L family | chr1:10047262-10049286 REVERSE | Aliases: F1K23.17, F1K23_17; (*SWP) sp|Q7Y1X1|EST_HEVBR (e_value=8e-38) Esteras…
SGN-U578193	GO:0043234//protein complex;GO:0031967;GO:0009536//plastid;GO:0005576//extracellular region;GO:0016020//membrane	GO:0046914//transition metal ion binding;GO:0016836//hydro-lyase activity	GO:0009314//response to radiation;GO:0006007//glucose catabolic process;GO:0010038//response to metal ion;GO:0009725//response to hormone stimulus;GO:0006970//response to osmotic stress	25.6	222.51	3.11965	Tomato 200607||2 [32 ESTs aligned] (*GB) gi|119354|sp|P26300|ENO_SOLLC (e_value=0) RecName:; (*ATH) AT2G36530.1 (e_value=0) | Symbol: None | enolase, identical to SWISS-PROT:P25696 enolase (EC 4.2.1.11) (2-phosphoglycerate dehydratase)(2-phospho-D- glycerate hydro-lyase) (Arabidopsis thaliana) | chr2:15327835-15330945 REVERSE | Aliases: F1O11.16, F1O11_16; (*SWP) sp|P26300|ENO_SOLLC (e_value=0) E…
SGN-U576701	GO:0031410//cytoplasmic vesicle	GO:0004030//aldehyde dehydrogenase [NAD(P)+] activity	GO:0008152//metabolic process	9.12	79.06	3.11584	Tomato 200607||2 [20 ESTs aligned] (*GB) gi|157353017|emb|CAO44907.1| (e_value=0) unnamed; (*ATH) AT3G66658.2 (e_value=0) Symbol: None | betaine-aldehyde dehydrogenase, putative, similar to betaine-aldehyde dehydrogenase, chloroplast precursor (BADH) (Spinacia oleracea) SWISS-PROT:P17202; contains non-consensus splice site (GC) at intron 13 | chr3:2095111-2099143 REVER... ; (*SWP) sp|Q0WSF1|AL221…
SGN-U575998	GO:0044464//cell part	-	GO:0006810//transport	6.18	53.47	3.11305	Tomato 200607||2 [4 ESTs aligned] (*GB) gi|157339503|emb|CAO44044.1| (e_value=3e-56) unnamed; (*ATH) AT1G52190.1 (e_value=3e-49) | Symbol: None | proton-dependent oligopeptide transport (POT) family protein, contains Pfam profile: PF00854 POT family | chr1:19438192-19442640 FORWARD | Aliases: F9I5.4, F9I5_4; (*SWP) sp|Q9M817|PTR2X_ARATH (e_value=3e-48) Probable peptide transporter At1g52190 OS=Ar…
SGN-U579178	-	-	-	1.47	12.65	3.10525	Tomato 200607||2 [11 ESTs aligned]
SGN-U576211	GO:0042579//microbody	GO:0004180//carboxypeptidase activity	GO:0019538//protein metabolic process	11.77	100.33	3.09157	Tomato 200607||2 [20 ESTs aligned] (*GB) gi|7271957|gb|AAF44708.1|AF242849_1 (e_value=0) wound-inducible; (*ATH) AT4G12910.1 (e_value=0) | Symbol: SCPL20 | serine carboxypeptidase S10 family protein, SERINE CARBOXYPEPTIDASE I PRECURSOR - Hordeum vulgare, SWall:CBP1_HORVU | chr4:7550434-7553329 REVERSE | Aliases: F25G13.7, F25G13_7, SCPL20; (*SWP) sp|P37890|CBP1_ORYSJ (e_value=0) Serine carboxypep…
SGN-U568615	-	-	-	0.88	7.47	3.08553	Tomato 200607||2 [19 ESTs aligned]
SGN-U573483	-	-	-	0.88	7.47	3.08553	Tomato 200607||2 [5 ESTs aligned]
SGN-U586226	GO:0009536//plastid;GO:0005576//extracellular region;GO:0016020//membrane	GO:0019206//nucleoside kinase activity;GO:0004672//protein kinase activity;GO:0046914//transition metal ion binding	GO:0006166//purine ribonucleoside salvage;GO:0010038//response to metal ion;GO:0023060;GO:0034285	5.3	44.85	3.08104	Tomato 200607||2 [9 ESTs aligned] (*GB) gi|82400168|gb|ABB72823.1| (e_value=0) adenosine; (*ATH) AT5G03300.1 (e_value=7e-172) | Symbol: None | adenosine kinase 2 (ADK2), contains Pfam profile: PF00294 pfkB family carbohydrate kinase; identical to cDNA adenosine kinase 2 (ADK2) GI:12017763 | chr5:796441-799153 FORWARD | Aliases: F12E4.30, F12E4_30; (*SWP) sp|Q9LZG0|ADK2_ARATH (e_value=6e-171) Aden…
SGN-U583912	-	GO:0016787//hydrolase activity	-	3.24	27.31	3.07536	Tomato 200607||2 [13 ESTs aligned] (*GB) gi|157346788|emb|CAO16857.1| (e_value=0) unnamed; (*ATH) AT2G26870.1 (e_value=0) Symbol: None | phosphoesterase family protein, low similarity to SP:Q9RGS8 Non-hemolytic phospholipase C precursor (EC 3.1.4.3) (Phosphatidylcholine cholinephosphohydrolase) {Burkholderia pseudomallei}; contains Pfam profile PF04185: Phosphoesterase... ; (*SWP) sp|Q40392|TMVRN…
SGN-U599077	GO:0031224//intrinsic to membrane;GO:0031410//cytoplasmic vesicle	GO:0004871//signal transducer activity;GO:0004672//protein kinase activity;GO:0016628//oxidoreductase activity, acting on the CH-CH group of donors, NAD or NADP as acceptor;GO:0032559//adenyl ribonucleotide binding	GO:0006464//protein modification process;GO:0007167//enzyme linked receptor protein signaling pathway	3.24	27.02	3.05996	Tomato 200607||2 [1 ESTs aligned] (*GB) gi|157353350|emb|CAO45276.1| (e_value=6e-32) unnamed; (*ATH) AT3G28040.1 (e_value=2e-26) | Symbol: None | leucine-rich repeat transmembrane protein kinase, putative, contains Pfam profiles: PF00560 leucine rich repeat, PF00069 eukaryotic protein kinase domain | chr3:10436294-10439628 FORWARD | Aliases: MMG15.21;
SGN-U583188	GO:0043231//intracellular membrane-bounded organelle	GO:0031559//oxidosqualene cyclase activity	GO:0016104//triterpenoid biosynthetic process;GO:0009668;GO:0048229//gametophyte development;GO:0006350//transcription	14.42	119.59	3.05195	Tomato 200607||2 [17 ESTs aligned] (*GB) gi|168805621|gb|ACA28830.1| (e_value=0) cycloartenol; (*ATH) AT2G07050.1 (e_value=0) Symbol: None | cycloartenol synthase (CAS1) / 2,3-epoxysqualene--cycloartenol cyclase / (S)-2,3-epoxysqualene mutase, identical to cycloartenol synthase (SP:P38605 : GI:452446) (PMID:7505443) | chr2:2924444-2930669 FORWARD | Aliases: T4E14.16, T4E14... ; (*SWP) sp|P38605|C…
SGN-U570776	-	-	-	2.65	21.85	3.04357	Tomato 200607||2 [2 ESTs aligned] (*GB) gi|157340274|emb|CAO45951.1| (e_value=3e-48) unnamed; (*ATH) AT1G15670.1 (e_value=7e-41) Symbol: None | kelch repeat-containing F-box family protein, similar to SP:Q9ER30 Kelch-related protein 1 (Sarcosin) {Rattus norvegicus}; contains Pfam profiles PF01344: Kelch motif, PF00646: F-box domain | chr1:5389947-5391485 FORWARD | Aliases: F7... ; (*SWP) sp|Q9M8L…
SGN-U602221	-	-	-	2.35	19.26	3.03488	Tomato 200607||2 [1 ESTs aligned]
SGN-U572041	-	GO:0046914//transition metal ion binding;GO:0016702//oxidoreductase activity, acting on single donors with incorporation of molecular oxygen, incorporation of two atoms of oxygen	GO:0006633//fatty acid biosynthetic process	0.88	7.19	3.03042	Tomato 200607||2 [88 ESTs aligned] (*GB) gi|1654138|gb|AAB65766.1| (e_value=0) lipoxygenase; (*ATH) AT3G45140.1 (e_value=0) | Symbol: None | lipoxygenase (LOX2), identical to SP:P38418 | chr3:16536395-16540337 FORWARD | Aliases: T14D3.80; (*SWP) sp|P38418|LOXC_ARATH (e_value=0) Lipoxygenase, chloroplastic OS=Arabidopsis thaliana GN=LOX2;
SGN-U581705	-	-	-	0.88	7.19	3.03042	Tomato 200607||2 [10 ESTs aligned] (*GB) gi|147845817|emb|CAN80103.1| (e_value=1e-23) hypothetical;
SGN-U565518	GO:0031410//cytoplasmic vesicle	GO:0070567	GO:0008152//metabolic process	2.35	18.97	3.01299	Tomato 200607||2 [6 ESTs aligned] (*GB) gi|157353406|emb|CAO45345.1| (e_value=7e-180) unnamed; (*ATH) AT2G38670.1 (e_value=3e-176) Symbol: None | ethanolamine-phosphate cytidylyltransferase, putative / phosphorylethanolamine transferase, putative / CTP:phosphoethanolamine cytidylyltransferase, putative, similar to SP:Q99447 Ethanolamine-phosphate cytidylyltransferase (EC 2.7.7.... ; (*SWP) sp|Q55…
SGN-U574500	GO:0031225//anchored to membrane;GO:0030312//external encapsulating structure	-	-	17.36	138.57	2.99678	Tomato 200607||2 [8 ESTs aligned] (*GB) gi|157353205|emb|CAO45128.1| (e_value=1e-122) unnamed; (*ATH) AT5G55730.1 (e_value=5e-107) | Symbol: None | fasciclin-like arabinogalactan-protein (FLA1), identical to gi:13377776::AAK20857:13377775:gb:AF333970 | chr5:22575374-22577687 REVERSE | Aliases: MDF20.17, MDF20_17; (*SWP) sp|Q9FM65|FLA1_ARATH (e_value=5e-106) Fasciclin-like arabinogalactan protein …
SGN-U564503	GO:0030312//external encapsulating structure;GO:0043231//intracellular membrane-bounded organelle	GO:0005215//transporter activity	GO:0006810//transport	29.42	234.59	2.99527	Tomato 200607||2 [48 ESTs aligned] (*GB) gi|62183958|gb|AAX73299.1| (e_value=0) putative permease I [Lycopersicon esculentum]; (*ATH) AT5G62890.1 (e_value=0) Symbol: None | similar to xanthine/uracil permease family protein [Arabidopsis thaliana] (TAIR:At1g10540.1); similar to xanthine/uracil permease family protein [Arabidopsis thaliana] (TAIR:At1g60030.1); similar to xanthine/uracil permease fa…
SGN-U579354	-	GO:0030528//transcription regulator activity;GO:0005515//protein binding	GO:0009987//cellular process;GO:0003002;GO:0009725//response to hormone stimulus;GO:0048513//organ development;GO:0010467//gene expression;GO:0009790//embryonic development	0.88	6.9	2.97102	Tomato 200607||2 [9 ESTs aligned] (*GB) gi|157336794|emb|CAO71479.1| (e_value=1e-77) unnamed; (*ATH) AT2G33310.1 (e_value=2e-62) Symbol: None | auxin-responsive protein / indoleacetic acid-induced protein 13 (IAA13), identical to SP:Q38831 Auxin-responsive protein IAA13 (Indoleacetic acid-induced protein 13) {Arabidopsis thaliana} | chr2:14121358-14123164 REVERSE | Aliases: F... ; (*SWP) sp|Q3883…
SGN-U572124	-	GO:0046914//transition metal ion binding	-	15.89	124.48	2.96972	Tomato 200607||2 [12 ESTs aligned] (*GB) gi|217071446|gb|ACJ84083.1| (e_value=4e-43) unknown; (*ATH) AT2G02850.1 (e_value=5e-37) | Symbol: None | plastocyanin-like domain-containing protein / plantacyanin, putative, similar to plantacyanin GI:3395754 from (Spinacia oleracea) | chr2:826542-827785 REVERSE | Aliases: T17M13.2, T17M13_2; (*SWP) sp|P00303|BABL_CUCSA (e_value=1e-38) Basic blue protein …
SGN-U564671	GO:0031410//cytoplasmic vesicle	-	-	9.12	71.01	2.96092	Tomato 200607||2 [17 ESTs aligned] (*GB) gi|192764525|gb|ACF05806.1| (e_value=3e-171) PAE; (*ATH) AT4G19420.1 (e_value=1e-152) | Symbol: None | pectinacetylesterase family protein, contains Pfam profile: PF03283 pectinacetylesterase | chr4:10587177-10590560 REVERSE | Aliases: T5K18.200, T5K18_200; (*SWP) sp|Q8R116|NOTUM_MOUSE (e_value=2e-22) Protein notum homolog OS=Mus musculus GN=Notum;
SGN-U564226	-	-	-	5	38.81	2.95643	Tomato 200607||2 [6 ESTs aligned] (*GB) gi|157342539|emb|CAO65251.1| (e_value=2e-74) unnamed; (*ATH) AT3G42725.1 (e_value=5e-36) | Symbol: None | expressed protein | chr3:14853888-14854695 REVERSE | Aliases: None;
SGN-U590860	-	GO:0046912//transferase activity, transferring acyl groups, acyl groups converted into alkyl on transfer;GO:0016747//transferase activity, transferring acyl groups other than amino-acyl groups	GO:0006720//isoprenoid metabolic process	3.83	29.61	2.95067	Tomato 200607||2 [1 ESTs aligned] (*GB) gi|157042747|gb|ABV02025.1| (e_value=1e-50) HMG-CoA; (*ATH) AT4G11820.2 (e_value=6e-37) Symbol: None | hydroxymethylglutaryl-CoA synthase / HMG-CoA synthase / 3-hydroxy-3-methylglutaryl coenzyme A synthase, identical to Hydroxymethylglutaryl-CoA synthase (EC 4.1.3.5) (HMG-CoA synthase) (3-hydroxy-3-methylglutaryl coenzyme A synthase) (... ; (*SWP) sp|P54873…
SGN-U582048	GO:0044464//cell part	-	GO:0006810//transport	1.47	11.21	2.9309	Tomato 200607||2 [2 ESTs aligned] (*GB) gi|157354720|emb|CAO48038.1| (e_value=3e-25) unnamed; (*ATH) AT2G34190.1 (e_value=3e-26) | Symbol: None | xanthine/uracil permease family protein, contains Pfam profile: PF00860 permease family | chr2:14443888-14446595 FORWARD | Aliases: F13P17.3, F13P17_3; (*SWP) sp|Q94C70|NAT2_ARATH (e_value=2e-25) Nucleobase-ascorbate transporter 2 OS=Arabidopsis thalian…
SGN-U572824	GO:0005618//cell wall	-	-	40.9	306.17	2.90416	Tomato 200607||2 [32 ESTs aligned] (*GB) gi|157350711|emb|CAO40802.1| (e_value=3e-168) unnamed; (*ATH) AT3G08030.1 (e_value=6e-146) | Symbol: None | expressed protein, contains Pfam profile PF04862: Protein of unknown function, DUF642 | chr3:2564039-2566008 FORWARD | Aliases: F17A17.37;
SGN-U580875	-	GO:0048037//cofactor binding;GO:0016769//transferase activity, transferring nitrogenous groups	-	1.77	13.22	2.9009	Tomato 200607||2 [4 ESTs aligned]
SGN-U568348	GO:0005618//cell wall;GO:0005576//extracellular region;GO:0031410//cytoplasmic vesicle	GO:0004175//endopeptidase activity;GO:0005515//protein binding	GO:0019538//protein metabolic process;GO:0010191;GO:0003006//reproductive developmental process;GO:0044092;GO:0009845//seed germination	6.77	49.73	2.87689	Tomato 200607||2 [31 ESTs aligned] (*GB) gi|148299083|gb|ABQ58079.1| (e_value=0) subtilisin-like; (*ATH) AT5G67360.1 (e_value=0) | Symbol: None | cucumisin-like serine protease (ARA12), Asp48; almost identical to cucumisin-like serine protease (ARA12) GI:3176874 from (Arabidopsis thaliana) | chr5:26889117-26891805 REVERSE | Aliases: K8K14.8, K8K14_8; (*SWP) sp|O65351|SUBL_ARATH (e_value=0) Subtil…
SGN-U579166	GO:0031224//intrinsic to membrane;GO:0009521;GO:0009526//plastid envelope;GO:0009534//chloroplast thylakoid;GO:0009570//chloroplast stroma	GO:0043169//cation binding;GO:0046906//tetrapyrrole binding	GO:0009765//photosynthesis, light harvesting;GO:0009639//response to red or far red light;GO:0006464//protein modification process	4.71	34.5	2.8728	Tomato 200607||2 [65 ESTs aligned] (*GB) gi|170388|gb|AAA34140.1| (e_value=4e-118) chlorophyll a/b-binding protein; (*ATH) AT3G54890.1 (e_value=3e-108) Symbol: LHCA1 | chlorophyll A-B binding protein / LHCI type I (CAB), identical to chlorophyll A/B-binding protein (Arabidopsis thaliana) GI:16207; contains Pfam profile: PF00504 chlorophyll A-B binding protein | chr3:20350482-20351968 REVERSE | Al…
SGN-U578219	GO:0032991//macromolecular complex;GO:0015630//microtubule cytoskeleton	GO:0032561//guanyl ribonucleotide binding;GO:0017111//nucleoside-triphosphatase activity	GO:0043623//cellular protein complex assembly;GO:0007017//microtubule-based process	67.38	493.04	2.87131	Tomato 200607||2 [27 ESTs aligned] (*GB) gi|17402469|emb|CAD13177.1| (e_value=0) alpha-tubulin [Nicotiana tabacum]; (*ATH) AT4G14960.2 (e_value=0) | Symbol: None | tubulin alpha-6 chain (TUA6), nearly identical to SP:P29511 Tubulin alpha-6 chain {Arabidopsis thaliana} | chr4:8548488-8550426 REVERSE | Aliases: None; (*SWP) sp|P33629|TBA_PRUDU (e_value=0) Tubulin alpha chain OS=Prunus dulcis GN=TUB…
SGN-U584507	-	-	-	10.3	75.32	2.87039	Tomato 200607||2 [11 ESTs aligned]
SGN-U578315	GO:0009534//chloroplast thylakoid	-	-	1.47	10.64	2.85561	Tomato 200607||2 [2 ESTs aligned] (*GB) gi|15224531|ref|NP_180615.1| (e_value=6e-21) photosystem II reaction center 6.1KD protein [Arabidopsis thaliana]; (*ATH) AT2G30570.2 (e_value=5e-23) | Symbol: None | photosystem II reaction center W (PsbW) protein-related, similar to photosystem II reaction center W protein SP:Q41387 from (Spinacia oleracea) | chr2:13025520-13027271 REVERSE | Aliases: None;…
SGN-U572682	-	-	GO:0009987//cellular process	0.88	6.32	2.84435	Tomato 200607||2 [2 ESTs aligned] (*GB) gi|147827598|emb|CAN66216.1| (e_value=1e-88) hypothetical; (*ATH) AT2G36400.1 (e_value=2e-73) | Symbol: None | expressed protein, nearly identical to transcription activator GRL3 (Arabidopsis thaliana) GI:21539884 (unpublished); supporting cDNA gi:21539883:gb:AY102636.1: | chr2:15277167-15279902 REVERSE | Aliases: F1O11.3, F1O11_3;
SGN-U581864	GO:0009536//plastid	GO:0008168//methyltransferase activity	GO:0006544//glycine metabolic process	0.88	6.32	2.84435	Tomato 200607||2 [10 ESTs aligned] (*GB) gi|157349453|emb|CAO24671.1| (e_value=7e-156) unnamed; (*ATH) AT1G60990.2 (e_value=2e-150) |; (*SWP) sp|Q3AET7|GCST_CARHZ (e_value=2e-25) Aminomethyltransferase OS=Carboxydothermus hydrogenoformans (strain Z-2901 / DSM 6008) GN=gcvT;
SGN-U583119	GO:0043231//intracellular membrane-bounded organelle;GO:0016020//membrane	GO:0016709//oxidoreductase activity, acting on paired donors, with incorporation or reduction of molecular oxygen, NADH or NADPH as one donor, and incorporation of one atom of oxygen;GO:0005506//iron ion binding;GO:0016741//transferase activity, transferring one-carbon groups	GO:0006694//steroid biosynthetic process	1.77	12.65	2.83732	Tomato 200607||2 [2 ESTs aligned] (*GB) gi|18000074|gb|AAL54888.1|AF116915_1 (e_value=2e-45) obtusifoliol-14-demethylase; (*ATH) AT1G11680.1 (e_value=3e-33) | Symbol: EMB1738 | obtusifoliol 14-demethylase (CYP51), identical to obtusifoliol 14-demethylase (GI:14624983) (Arabidopsis thaliana) | chr1:3938522-3940754 FORWARD | Aliases: F25C20.17, F25C20_17, EMB1738, EMBRYO DEFECTIVE 1738; (*SWP) sp|P…
SGN-U602856	-	-	-	1.18	8.34	2.82126	Tomato 200607||2 [1 ESTs aligned]
SGN-U582187	GO:0043231//intracellular membrane-bounded organelle	GO:0016872//intramolecular lyase activity	-	1.18	8.34	2.82126	Tomato 200607||2 [20 ESTs aligned] (*GB) gi|157343598|emb|CAO68104.1| (e_value=1e-177) unnamed; (*ATH) AT3G18270.1 (e_value=5e-151) Symbol: None | mandelate racemase/muconate lactonizing enzyme family protein, low similarity to cis,cis-muconate lactonizing enzyme (Burkholderia sp. TH2) GI:23491535; contains Pfam profile: PF01188 Mandelate racemase/muconate lactonizing enzyme, C-... ; (*SWP) sp|O3…
SGN-U586501	-	-	-	61.5	426.63	2.79433	Tomato 200607||2 [31 ESTs aligned] (*GB) gi|145339433|ref|NP_190869.3| (e_value=1e-70) unknown; (*ATH) AT3G53010.1 (e_value=1e-72) | Symbol: None | expressed protein, weak partial homology with single predicted protein kinase, Arabidopsis thaliana | chr3:19668280-19668981 REVERSE | Aliases: F8J2.180; (*SWP) sp|Q8L9J9|CAES_ARATH (e_value=1e-62) Probable carbohydrate esterase At4g34215 OS=Arabidops…
SGN-U584631	-	-	-	4.71	32.49	2.7862	Tomato 200607||2 [4 ESTs aligned] (*GB) gi|157353193|emb|CAO45116.1| (e_value=2e-15) unnamed; (*ATH) AT4G16400.1 (e_value=8e-14) | Symbol: None | expressed protein, similar to expressed protein [Arabidopsis thaliana] (TAIR:At3g13175.1) | chr4:9260587-9263019 FORWARD | Aliases: DL4230W, FCAALL.356;
SGN-U581065	-	-	-	5.3	36.51	2.78423	Tomato 200607||2 [16 ESTs aligned] (*GB) gi|118483353|gb|ABK93578.1| (e_value=1e-72) unknown; (*ATH) AT2G42610.2 (e_value=5e-67) | Symbol: None | expressed protein, contains Pfam profile PF04852: Protein of unknown function (DUF640) | chr2:17754994-17757517 FORWARD | Aliases: None;
SGN-U577337	-	GO:0005515//protein binding;GO:0004175//endopeptidase activity	GO:0019538//protein metabolic process;GO:0044092	6.47	44.56	2.78391	Tomato 200607||2 [51 ESTs aligned] (*GB) gi|3687301|emb|CAA06997.1| (e_value=0) subtilisin-like; (*ATH) AT5G67090.1 (e_value=3e-147) | Symbol: None | subtilase family protein, contains similarity to subtilisin-like protease ag12 GI:757522 from (Alnus glutinosa) | chr5:26791337-26793547 REVERSE | Aliases: K21H1.5, K21H1_5; (*SWP) sp|O65351|SUBL_ARATH (e_value=8e-143) Subtilisin-like protease OS=Ar…
SGN-U570208	GO:0016021//integral to membrane;GO:0031966//mitochondrial membrane	GO:0005244//voltage-gated ion channel activity;GO:0022829	GO:0006811//ion transport	4.41	30.19	2.77522	Tomato 200607||2 [4 ESTs aligned] (*GB) gi|1172555|sp|P42055|VDAC1_SOLTU (e_value=4e-36) 34; (*ATH) AT5G15090.1 (e_value=8e-29) Symbol: None | porin, putative / voltage-dependent anion-selective channel protein, putative, similar to SP:P42055 34 kDa outer mitochondrial membrane protein porin (Voltage-dependent anion-selective channel protein) (VDAC) {Solanum tuberosum}; cont... ; (*SWP) sp|P42055…
SGN-U582570	-	-	-	2.94	20.12	2.77474	Tomato 200607||2 [32 ESTs aligned]
SGN-U580628	-	GO:0048037//cofactor binding;GO:0016857//racemase and epimerase activity, acting on carbohydrates and derivatives	GO:0006139//nucleobase, nucleoside, nucleotide and nucleic acid metabolic process	19.13	130.52	2.77036	Tomato 200607||2 [30 ESTs aligned] (*GB) gi|15234745|ref|NP_194773.1| (e_value=0) nucleotide sugar epimerase family [Arabidopsis thaliana]; (*ATH) AT4G30440.1 (e_value=0) Symbol: None | NAD-dependent epimerase/dehydratase family protein, similar to nucleotide sugar epimerase from Vibrio vulnificus GI:3093975 (PID:g3093975), WbnF (Escherichia coli) GI:5739472, CAPI protein {Staphylococcus aureus} …
SGN-U591830	-	-	-	1.18	8.05	2.7702	Tomato 200607||2 [1 ESTs aligned]
SGN-U574807	-	GO:0004175//endopeptidase activity	GO:0019538//protein metabolic process	1.18	8.05	2.7702	Tomato 200607||2 [14 ESTs aligned] (*GB) gi|157338758|emb|CAO42109.1| (e_value=2e-90) unnamed; (*ATH) AT1G25510.1 (e_value=5e-85) | Symbol: None | aspartyl protease family protein, contains Pfam domain, PF00026: eukaryotic aspartyl protease | chr1:8959181-8960835 REVERSE | Aliases: F2J7.6, F2J7_6; (*SWP) sp|Q766C2|NEP2_NEPGR (e_value=4e-31) Aspartic proteinase nepenthesin-2 OS=Nepenthes gracilis …
SGN-U568612	-	-	-	1.77	12.07	2.7696	Tomato 200607||2 [3 ESTs aligned]
SGN-U579351	-	-	-	7.94	53.76	2.75932	Tomato 200607||2 [8 ESTs aligned]
SGN-U581327	-	GO:0048037//cofactor binding;GO:0016857//racemase and epimerase activity, acting on carbohydrates and derivatives	GO:0008152//metabolic process	122.4	828.53	2.75895	Tomato 200607||2 [56 ESTs aligned] (*GB) gi|82400136|gb|ABB72807.1| (e_value=0) NAD-dependent; (*ATH) AT5G28840.1 (e_value=0) Symbol: None | NAD-dependent epimerase/dehydratase family protein, similar to sugar epimerase BlmG from Streptomyces verticillus GI:9937230; contains Pfam profile PF01370 NAD dependent epimerase/dehydratase family | chr5:10862177-10864906 REVERSE | ... ; (*SWP) sp|A3C4S4|G…
SGN-U582020	GO:0044444//cytoplasmic part;GO:0016020//membrane	GO:0042802//identical protein binding;GO:0046983//protein dimerization activity	GO:0042364;GO:0009108//coenzyme biosynthetic process;GO:0006778//porphyrin metabolic process;GO:0008614//pyridoxine metabolic process;GO:0006972//hyperosmotic response;GO:0033194//response to hydroperoxide	35.6	240.62	2.75681	Tomato 200607||2 [23 ESTs aligned] (*GB) gi|15233273|ref|NP_188226.1| (e_value=3e-123) ethylene-inducible protein -related [Arabidopsis thaliana]; (*ATH) AT3G16050.1 (e_value=2e-125) | Symbol: ATPDX1.2 | stress-responsive protein, putative, similar to ethylene-inducible protein HEVER (Hevea brasiliensis) SWISS-PROT:Q39963; contains Pfam domain, PF01680: SOR/SNZ family | chr3:5443957-5445335 REVER…
SGN-U577099	GO:0044444//cytoplasmic part;GO:0016020//membrane	GO:0005515//protein binding	GO:0016044//cellular membrane organization;GO:0015031//protein transport	2.35	15.81	2.7501	Tomato 200607||2 [5 ESTs aligned] (*GB) gi|5912543|emb|CAB56195.1| (e_value=2e-150) Knolle [Capsicum annuum]; (*ATH) AT1G08560.1 (e_value=1e-108) Symbol: None | syntaxin-related protein KNOLLE (KN) / syntaxin 111 (SYP111), identical to SP:Q42374 Syntaxin-related protein KNOLLE (Syntaxin 111) (AtSYP111) {Arabidopsis thaliana}; BAC F22O13 has a deletion of a cytosine at position 7887 | chr1:270... …
SGN-U592016	GO:0009521;GO:0031224//intrinsic to membrane;GO:0009534//chloroplast thylakoid	GO:0046906//tetrapyrrole binding;GO:0043169//cation binding	GO:0006464//protein modification process;GO:0006091//generation of precursor metabolites and energy	2.06	13.8	2.74395	Tomato 200607||2 [1 ESTs aligned] (*GB) gi|115794|sp|P27489|CB23_SOLLC (e_value=1e-48) RecName:; (*ATH) AT5G54270.1 (e_value=1e-47) Symbol: None | chlorophyll A-B binding protein / LHCII type III (LHCB3), identical to Lhcb3 protein (Arabidopsis thaliana) GI:4741952; contains Pfam profile PF00504: Chlorophyll A-B binding protein | chr5:22055555-22056794 FORWARD | Aliases: MDK4.9,... ; (*SWP) sp|P2…
SGN-U594603	-	-	-	6.18	40.82	2.7236	Tomato 200607||2 [1 ESTs aligned]
SGN-U565053	-	GO:0070011//peptidase activity, acting on L-amino acid peptides	GO:0008152//metabolic process	11.77	77.62	2.72131	Tomato 200607||2 [4 ESTs aligned] (*GB) gi|147773976|emb|CAN60787.1| (e_value=0) hypothetical; (*ATH) AT5G67090.1 (e_value=3e-141) | Symbol: None | subtilase family protein, contains similarity to subtilisin-like protease ag12 GI:757522 from (Alnus glutinosa) | chr5:26791337-26793547 REVERSE | Aliases: K21H1.5, K21H1_5; (*SWP) sp|O65351|SUBL_ARATH (e_value=6e-138) Subtilisin-like protease OS=Arab…
SGN-U581331	-	-	-	3.53	23	2.70389	Tomato 200607||2 [30 ESTs aligned] (*GB) gi|85068684|gb|ABC69422.1| (e_value=0) CYP72A58; (*ATH) AT3G14690.1 (e_value=4e-178) | Symbol: None | cytochrome P450, putative, similar to GB:Q05047 from (Catharanthus roseus) | chr3:4937386-4939472 FORWARD | Aliases: MIE1.19; (*SWP) sp|Q05047|C72A1_CATRO (e_value=3e-170) Secologanin synthase OS=Catharanthus roseus GN=CYP72A1;
SGN-U563646	-	GO:0016787//hydrolase activity	-	7.65	49.73	2.70058	Tomato 200607||2 [17 ESTs aligned] (*GB) gi|147845949|emb|CAN82027.1| (e_value=5e-79) hypothetical; (*ATH) AT4G25150.1 (e_value=9e-59) Symbol: None | acid phosphatase, putative, similar to acid phosphatase-1(1); Apase-1(1) (Lycopersicon esculentum) GI:7705154, acid phosphatase (Glycine max) GI:3341443; contains Pfam profile PF03767: HAD superfamily (subfamily IIIB) phosphatase | ch... ; (*SWP) sp…
SGN-U564009	GO:0043234//protein complex;GO:0015630//microtubule cytoskeleton	GO:0032561//guanyl ribonucleotide binding;GO:0017111//nucleoside-triphosphatase activity	GO:0043623//cellular protein complex assembly;GO:0006970//response to osmotic stress;GO:0007017//microtubule-based process	75.62	489.87	2.69556	Tomato 200607||2 [62 ESTs aligned] (*GB) gi|157327486|emb|CAO15467.1| (e_value=0) unnamed; (*ATH) AT5G23860.1 (e_value=0) | Symbol: None | tubulin beta-8 chain (TUB8) (TUBB8), identical to SP:P29516 Tubulin beta-8 chain {Arabidopsis thaliana}; supporting cDNA gi:15451225:gb:AY054693.1: | chr5:8042886-8044822 FORWARD | Aliases: None; (*SWP) sp|P29516|TBB8_ARATH (e_value=0) Tubulin beta-8 chain OS=…
SGN-U567021	-	-	-	8.53	54.62	2.67881	Tomato 200607||2 [4 ESTs aligned]
SGN-U569678	-	-	-	2.35	14.95	2.66941	Tomato 200607||2 [6 ESTs aligned]
SGN-U562981	GO:0005576//extracellular region;GO:0030312//external encapsulating structure	GO:0016798//hydrolase activity, acting on glycosyl bonds;GO:0016758//transferase activity, transferring hexosyl groups	GO:0044042//glucan metabolic process	1.18	7.47	2.66232	Tomato 200607||2 [10 ESTs aligned] (*GB) gi|157356818|emb|CAO63020.1| (e_value=4e-123) unnamed; (*ATH) AT2G36870.1 (e_value=4e-122) Symbol: None | xyloglucan:xyloglucosyl transferase, putative / xyloglucan endotransglycosylase, putative / endo-xyloglucan transferase, putative, similar to cellulase (xyloglucan endo-transglycosylase) GI:311835 from (Tropaeolum majus) | chr2:154797... ; (*SWP) sp|Q9…
SGN-U583584	GO:0044464//cell part	GO:0016787//hydrolase activity	GO:0044238//primary metabolic process	1.18	7.47	2.66232	Tomato 200607||2 [6 ESTs aligned] (*GB) gi|157349005|emb|CAO24083.1| (e_value=2e-128) unnamed; (*ATH) AT2G04570.1 (e_value=2e-120) Symbol: None | GDSL-motif lipase/hydrolase family protein, similar to family II lipase EXL3 (GI:15054386), EXL1 (GI:15054382), EXL2 (GI:15054384) (Arabidopsis thaliana); contains Pfam profile PF00657: Lipase/Acylhydrolase with GDSL-like motif | chr2... ; (*SWP) sp|P40…
SGN-U581860	-	-	-	1.18	7.47	2.66232	Tomato 200607||2 [4 ESTs aligned] (*GB) gi|157336296|emb|CAO70981.1| (e_value=7e-34) unnamed; (*ATH) AT4G15790.1 (e_value=3e-27) | Symbol: None | expressed protein | chr4:8982253-8984216 FORWARD | Aliases: DL3935W, FCAALL.69;
SGN-U585147	-	GO:0043167//ion binding;GO:0008422//beta-glucosidase activity	GO:0044238//primary metabolic process	2.65	16.67	2.65319	Tomato 200607||2 [15 ESTs aligned] (*GB) gi|11071974|dbj|BAB17320.1| (e_value=0) elicitor inducible beta-1,3-glucanase NtEIG-E76 [Nicotiana tabacum]; (*ATH) AT5G55180.1 (e_value=1e-170) | Symbol: None | glycosyl hydrolase family 17 protein, similar to elicitor inducible chitinase Nt-SubE76 GI:11071974 from (Nicotiana tabacum) | chr5:22406012-22407938 FORWARD | Aliases: MCO15.13, MCO15_13; (*SWP) …
SGN-U581494	GO:0044464//cell part;GO:0043234//protein complex	GO:0030246//carbohydrate binding;GO:0043167//ion binding;GO:0015925	GO:0044238//primary metabolic process	28.54	178.82	2.64745	Tomato 200607||2 [34 ESTs aligned] (*GB) gi|7939625|gb|AAF70825.1|AF154424_1 (e_value=0) putative; (*ATH) AT4G36360.1 (e_value=0) | Symbol: None | beta-galactosidase, putative / lactase, putative, similar to beta-galactosidase precursor SP:P48980 from (Lycopersicon esculentum) | chr4:17176345-17181245 REVERSE | Aliases: F23E13.200, F23E13_200; (*SWP) sp|Q9SCV9|BGAL3_ARATH (e_value=0) Beta-galacto…
SGN-U570523	-	GO:0008194//UDP-glycosyltransferase activity;GO:0016758//transferase activity, transferring hexosyl groups	-	4.41	27.6	2.64582	Tomato 200607||2 [11 ESTs aligned] (*GB) gi|2232354|gb|AAB62270.1| (e_value=1e-116) UDPG glucosyltransferase [Solanum berthaultii]; (*ATH) AT1G73880.1 (e_value=3e-99) | Symbol: None | UDP-glucoronosyl/UDP-glucosyl transferase family protein, contains Pfam profile: PF00201 UDP-glucoronosyl and UDP-glucosyl transferase | chr1:27788642-27790465 FORWARD | Aliases: F2P9.25, F2P9_25; (*SWP) sp|Q4R1I9|A…
SGN-U577304	-	GO:0016757//transferase activity, transferring glycosyl groups	-	12.06	74.75	2.63184	Tomato 200607||2 [15 ESTs aligned] (*GB) gi|157348728|emb|CAO23620.1| (e_value=6e-106) unnamed; (*ATH) AT3G50740.1 (e_value=1e-44) Symbol: UGT72E1 | UGT72E1 is an UDPG:coniferyl alcohol glucosyltransferase which specifically glucosylates sinapyl- and coniferyl aldehydes. The enzyme is thought to be involved in lignin metabolism. | chr3:18866142-18867865 REVERSE | Aliases: F18B3... ; (*SWP) sp|P56…
SGN-U581562	GO:0034357;GO:0009534//chloroplast thylakoid;GO:0044425//membrane part	-	-	10.3	63.53	2.62479	Tomato 200607||2 [56 ESTs aligned] (*GB) gi|15224531|ref|NP_180615.1| (e_value=8e-32) photosystem II reaction center 6.1KD protein [Arabidopsis thaliana]; (*ATH) AT2G30570.2 (e_value=6e-34) | Symbol: None | photosystem II reaction center W (PsbW) protein-related, similar to photosystem II reaction center W protein SP:Q41387 from (Spinacia oleracea) | chr2:13025520-13027271 REVERSE | Aliases: None…
SGN-U582869	GO:0031224//intrinsic to membrane;GO:0043231//intracellular membrane-bounded organelle	-	-	10.89	66.98	2.62073	Tomato 200607||2 [10 ESTs aligned] (*GB) gi|118481413|gb|ABK92649.1| (e_value=2e-50) unknown; (*ATH) AT1G10030.1 (e_value=8e-48) | Symbol: None | integral membrane family protein, contains Pfam PF03694: Erg28 like protein | chr1:3273863-3275839 FORWARD | Aliases: T27I1.5, T27I1_5; (*SWP) sp|O80594|ERG28_ARATH (e_value=7e-47) Ergosterol biosynthetic protein 28 OS=Arabidopsis thaliana GN=At1g10030;
SGN-U567906	-	-	-	4.41	27.02	2.61518	Tomato 200607||2 [2 ESTs aligned] (*GB) gi|157349513|emb|CAO24731.1| (e_value=5e-21) unnamed; (*ATH) AT1G10780.1 (e_value=1e-20) | Symbol: None | F-box family protein, ; similar to SKP1 interacting partner 2 (SKIP2) TIGR_Ath1:At5g67250 | chr1:3592747-3595078 REVERSE | Aliases: T16B5.8; (*SWP) sp|Q9SAC4|FB2_ARATH (e_value=1e-19) F-box protein At1g10780 OS=Arabidopsis thaliana GN=At1g10780;
SGN-U578757	GO:0009532//plastid stroma	-	-	8.83	54.05	2.61381	Tomato 200607||2 [32 ESTs aligned] (*GB) gi|157338276|emb|CAO39320.1| (e_value=2e-42) unnamed; (*ATH) AT3G15190.1 (e_value=4e-36) | Symbol: None | chloroplast 30S ribosomal protein S20, putative, contains Pfam profile: PF01649 ribosomal protein S20 | chr3:5116154-5117622 FORWARD | Aliases: F4B12.10; (*SWP) sp|Q9ASV6|RR20_ARATH (e_value=3e-35) 30S ribosomal protein S20, chloroplastic OS=Arabidopsi…
SGN-U574082	-	GO:0016706//oxidoreductase activity, acting on paired donors, with incorporation or reduction of molecular oxygen, 2-oxoglutarate as one donor, and incorporation of one atom each of oxygen into both donors	GO:0008152//metabolic process	1.18	7.19	2.6072	Tomato 200607||2 [5 ESTs aligned] (*GB) gi|118484055|gb|ABK93913.1| (e_value=2e-38) unknown; (*ATH) AT3G11180.1 (e_value=4e-12) Symbol: None | oxidoreductase, 2OG-Fe(II) oxygenase family protein, similar to leucoanthocyanidin dioxygenase GB:BAA20143 (Perilla frutescens), Malus domestica, SP:P51091; contains PF03171 2OG-Fe(II) oxygenase superfamily domain | chr3:3504220-35071... ; (*SWP) sp|O48882…
SGN-U578388	-	GO:0046912//transferase activity, transferring acyl groups, acyl groups converted into alkyl on transfer;GO:0016453	GO:0006084//acetyl-CoA metabolic process;GO:0006720//isoprenoid metabolic process	107.98	657.77	2.60682	Tomato 200607||2 [86 ESTs aligned] (*GB) gi|157042747|gb|ABV02025.1| (e_value=0) HMG-CoA; (*ATH) AT4G11820.2 (e_value=0) Symbol: None | hydroxymethylglutaryl-CoA synthase / HMG-CoA synthase / 3-hydroxy-3-methylglutaryl coenzyme A synthase, identical to Hydroxymethylglutaryl-CoA synthase (EC 4.1.3.5) (HMG-CoA synthase) (3-hydroxy-3-methylglutaryl coenzyme A synthase) (... ; (*SWP) sp|P54873|HMCS_A…
SGN-U603776	-	-	-	8.53	51.75	2.60094	Tomato 200607||2 [1 ESTs aligned]
SGN-U581503	GO:0009521;GO:0009526//plastid envelope;GO:0031224//intrinsic to membrane;GO:0009570//chloroplast stroma;GO:0009534//chloroplast thylakoid	GO:0046906//tetrapyrrole binding;GO:0043169//cation binding	GO:0006464//protein modification process;GO:0006091//generation of precursor metabolites and energy	3.53	21.27	2.59108	Tomato 200607||2 [35 ESTs aligned] (*GB) gi|100801744|emb|CAK24966.1| (e_value=8e-129) chlorophyll; (*ATH) AT3G47470.1 (e_value=6e-125) Symbol: None | chlorophyll A-B binding protein 4, chloroplast / LHCI type III CAB-4 (CAB4), identical to SP:P27521 Chlorophyll A-B binding protein 4, chloroplast precursor (LHCI type III CAB-4) (LHCP) {Arabidopsis thaliana} | chr3:17504357-17506018 ... ; (*SWP) s…
SGN-U583863	GO:0009536//plastid	GO:0003824//catalytic activity;GO:0016209//antioxidant activity;GO:0043169//cation binding	GO:0006800//oxygen and reactive oxygen species metabolic process	32.07	193.19	2.59072	Tomato 200607||2 [49 ESTs aligned] (*GB) gi|33327349|gb|AAQ09007.1| (e_value=7e-98) superoxidase dismutase [Lycopersicon esculentum]; (*ATH) AT2G28190.1 (e_value=2e-72) | Symbol: None | superoxide dismutase (Cu-Zn), chloroplast (SODCP) / copper/zinc superoxide dismutase (CSD2), identical to GP:3273753:AF061519 | chr2:12021579-12023620 FORWARD | Aliases: F24D13.2, F24D13_2; (*SWP) sp|P14831|SODCP_…
SGN-U586194	GO:0016020//membrane	GO:0004396//hexokinase activity;GO:0032559//adenyl ribonucleotide binding	GO:0019321//pentose metabolic process	118.58	714.11	2.59029	Tomato 200607||2 [86 ESTs aligned] (*GB) gi|75221385|sp|Q42896|SCRK2_SOLLC (e_value=0) Fructokinase-2; (*ATH) AT3G59480.1 (e_value=1e-153) | Symbol: None | pfkB-type carbohydrate kinase family protein, contains Pfam profile: PF00294 pfkB family carbohydrate kinase | chr3:21993998-21995572 FORWARD | Aliases: T16L24.30; (*SWP) sp|Q42896|SCRK2_SOLLC (e_value=0) Fructokinase-2 OS=Solanum lycopersicum…
SGN-U586153	-	GO:0005488//binding	-	24.13	145.18	2.58894	Tomato 200607||2 [29 ESTs aligned] (*GB) gi|157345737|emb|CAO15035.1| (e_value=8e-61) unnamed; (*ATH) AT5G15350.1 (e_value=8e-43) | Symbol: None | plastocyanin-like domain-containing protein, contains plastocyanin-like domain Pfam:PF02298 | chr5:4984962-4986221 REVERSE | Aliases: F8M21.240, F8M21_240; (*SWP) sp|Q39131|LAML_ARATH (e_value=8e-42) Lamin-like protein OS=Arabidopsis thaliana GN=At5g15…
SGN-U578802	GO:0009532//plastid stroma;GO:0009526//plastid envelope;GO:0009534//chloroplast thylakoid;GO:0005576//extracellular region	GO:0000166//nucleotide binding;GO:0008943//glyceraldehyde-3-phosphate dehydrogenase activity	GO:0009314//response to radiation;GO:0019318//hexose metabolic process;GO:0015977//carbon fixation;GO:0034285;GO:0006950//response to stress	58.55	351.88	2.58734	Tomato 200607||2 [332 ESTs aligned] (*GB) gi|120661|sp|P09043|G3PA_TOBAC (e_value=0) Glyceraldehyde 3-phosphate dehydrogenase A, chloroplast precursor (NADP-dependent glyceraldehydephosphate dehydrogenase subunit A); (*ATH) AT3G26650.1 (e_value=9e-172) Symbol: None | glyceraldehyde 3-phosphate dehydrogenase A, chloroplast (GAPA) / NADP-dependent glyceraldehydephosphate dehydrogenase subunit A, id…
SGN-U580276	GO:0009526//plastid envelope;GO:0009570//chloroplast stroma;GO:0009534//chloroplast thylakoid;GO:0009522//photosystem I	-	GO:0044237//cellular metabolic process	2.06	12.36	2.58496	Tomato 200607||2 [124 ESTs aligned] (*GB) gi|30013659|gb|AAP03872.1| (e_value=3e-89) putative photosystem I subunit III precursor [Nicotiana tabacum]; (*ATH) AT1G31330.1 (e_value=1e-77) | Symbol: None | photosystem I reaction center subunit III family protein, contains Pfam profile: PF02507: photosystem I reaction center subunit III | chr1:11214805-11215992 REVERSE | Aliases: T19E23.12, T19E23_12…
SGN-U583101	GO:0005576//extracellular region;GO:0030312//external encapsulating structure;GO:0009536//plastid	GO:0016787//hydrolase activity	GO:0044238//primary metabolic process	6.47	38.81	2.58459	Tomato 200607||2 [12 ESTs aligned] (*GB) gi|71143481|gb|AAZ23955.1| (e_value=0) GDSL-lipase; (*ATH) AT1G29670.1 (e_value=2e-155) Symbol: None | GDSL-motif lipase/hydrolase family protein, similar to family II lipase EXL1 GI:15054382 from (Arabidopsis thaliana); contains Pfam profile: PF00657 Lipase/Acylhydrolase with GDSL-like motif | chr1:10375753-10378144 FORWARD | Aliases:... ; (*SWP) sp|P4060…
SGN-U596613	-	GO:0004713//protein tyrosine kinase activity	-	12.95	77.62	2.58348	Tomato 200607||2 [1 ESTs aligned] (*GB) gi|157327960|emb|CAO16924.1| (e_value=3e-53) unnamed; (*ATH) AT3G51000.1 (e_value=1e-18) | Symbol: None | epoxide hydrolase, putative, similar to epoxide hydrolase (Glycine max) GI:2764806; contains Pfam profile PF00561: hydrolase, alpha/beta fold family | chr3:18956006-18957511 REVERSE | Aliases: F24M12.40;
SGN-U580696	GO:0009532//plastid stroma	GO:0032559//adenyl ribonucleotide binding	GO:0044267//cellular protein metabolic process	39.72	237.46	2.57975	Tomato 200607||2 [31 ESTs aligned] (*GB) gi|157344711|emb|CAO70466.1| (e_value=3e-54) unnamed; (*ATH) AT3G60210.1 (e_value=7e-51) | Symbol: None | chloroplast chaperonin 10, putative, similar to chloroplast chaperonin 10 GI:14041813 from (Arabidopsis thaliana) | chr3:22262219-22263800 REVERSE | Aliases: F27H5.5;
SGN-U569512	GO:0043231//intracellular membrane-bounded organelle	GO:0030528//transcription regulator activity;GO:0001071;GO:0003677//DNA binding	GO:0010468//regulation of gene expression;GO:0009408//response to heat;GO:0006351//transcription, DNA-dependent;GO:0010557//positive regulation of macromolecule biosynthetic process	2.65	15.81	2.57677	Tomato 200607||2 [12 ESTs aligned] (*GB) gi|729774|sp|P41152|HSF30_SOLPE (e_value=1e-175) RecName:; (*ATH) AT2G26150.1 (e_value=2e-87) | Symbol: None | heat shock transcription factor family protein, contains Pfam profile: PF00447 HSF-type DNA-binding domain | chr2:11142760-11144474 FORWARD | Aliases: T19L18.4, T19L18_4; (*SWP) sp|P41152|HSF30_SOLPE (e_value=8e-177) Heat shock factor protein HSF3…
SGN-U585790	-	-	GO:0009725//response to hormone stimulus	2.94	17.54	2.57676	Tomato 200607||2 [7 ESTs aligned] (*ATH) AT1G30260.1 (e_value=2e-11) | Symbol: None | expressed protein | chr1:10651035-10651712 FORWARD | Aliases: F12P21.9, F12P21_9;
SGN-U584660	GO:0043231//intracellular membrane-bounded organelle	-	-	5.88	34.79	2.56478	Tomato 200607||2 [9 ESTs aligned] (*GB) gi|18076679|emb|CAC84774.1| (e_value=0) P70 protein [Nicotiana tabacum]; (*ATH) AT2G37080.1 (e_value=2e-137) | Symbol: None | myosin heavy chain-related, low similarity to myosin heavy chain (Rana catesbeiana) GI:4249701 | chr2:15588486-15592265 REVERSE | Aliases: T2N18.16, T2N18_16; (*SWP) sp|P05659|MYSN_ACACA (e_value=2e-20) Myosin-2 heavy chain, non musc…
SGN-U578411	GO:0043231//intracellular membrane-bounded organelle;GO:0000785//chromatin	GO:0003676//nucleic acid binding	GO:0006952//defense response;GO:0009908//flower development;GO:0009266//response to temperature stimulus;GO:0034728	10	58.93	2.559	Tomato 200607||2 [2 ESTs aligned] (*GB) gi|115450897|ref|NP_001049049.1| (e_value=6e-26) Os03g0162200; (*ATH) AT3G54560.1 (e_value=3e-27) | Symbol: None | histone H2A.F/Z, identical to GI:2407800 | chr3:20207248-20208628 FORWARD | Aliases: T14E10.130; (*SWP) sp|Q8H7Y8|H2AV1_ORYSJ (e_value=5e-27) Probable histone H2A variant 1 OS=Oryza sativa subsp. japonica GN=Os03g0162200;
SGN-U585515	GO:0043231//intracellular membrane-bounded organelle	-	GO:0009628//response to abiotic stimulus;GO:0006950//response to stress	22.66	133.39	2.55743	Tomato 200607||2 [13 ESTs aligned] (*GB) gi|157347635|emb|CAO18272.1| (e_value=9e-38) unnamed; (*ATH) AT3G56880.1 (e_value=2e-24) | Symbol: None | VQ motif-containing protein, contains PF05678: VQ motif | chr3:21070894-21071944 FORWARD | Aliases: T8M16.210;
SGN-U591668	-	-	-	3.53	20.7	2.55189	Tomato 200607||2 [1 ESTs aligned]
SGN-U572699	GO:0044464//cell part	GO:0003824//catalytic activity	GO:0044238//primary metabolic process	7.06	41.4	2.55189	Tomato 200607||2 [10 ESTs aligned] (*GB) gi|147841318|emb|CAN75608.1| (e_value=5e-70) hypothetical; (*ATH) AT1G80160.1 (e_value=1e-69) | Symbol: None | lactoylglutathione lyase family protein / glyoxalase I family protein, contains glyoxalase family protein domain, Pfam:PF00903 | chr1:30155895-30157082 FORWARD | Aliases: F18B13.24, F18B13_24;
SGN-U578180	-	-	-	14.12	82.8	2.55189	Tomato 200607||2 [45 ESTs aligned] (*GB) gi|157341570|emb|CAO62125.1| (e_value=3e-119) unnamed; (*ATH) AT1G64980.1 (e_value=6e-117) | Symbol: None | expressed protein | chr1:24141180-24142924 REVERSE | Aliases: F13O11.28, F13O11_28;
SGN-U573977	GO:0005618//cell wall;GO:0043231//intracellular membrane-bounded organelle;GO:0016020//membrane	GO:0016843	GO:0009820//alkaloid metabolic process	3.24	18.97	2.54965	Tomato 200607||2 [19 ESTs aligned] (*GB) gi|8489790|gb|AAF75751.1|AF261141_1 (e_value=0) putative; (*ATH) AT3G57030.1 (e_value=2e-111) | Symbol: None | strictosidine synthase family protein, similar to strictosidine synthase (Rauvolfia serpentina)(SP:P15324) | chr3:21112436-21114272 REVERSE | Aliases: F24I3.110; (*SWP) sp|P94111|STS1_ARATH (e_value=3e-50) Strictosidine synthase 1 OS=Arabidopsis t…
SGN-U586108	-	-	-	1.18	6.9	2.54781	Tomato 200607||2 [11 ESTs aligned] (*GB) gi|157350042|emb|CAO39980.1| (e_value=2e-99) unnamed; (*ATH) AT1G02910.1 (e_value=8e-95) | Symbol: None | tetratricopeptide repeat (TPR)-containing protein, contains Pfam profile PF00515: TPR Domain | chr1:655577-658148 REVERSE | Aliases: F22D16.9, F22D16_9;
SGN-U595621	GO:0031410//cytoplasmic vesicle	-	-	1.18	6.9	2.54781	Tomato 200607||2 [1 ESTs aligned] (*GB) gi|218855173|gb|ACL12053.1| (e_value=6e-43) blue; (*ATH) AT5G15350.1 (e_value=3e-21) | Symbol: None | plastocyanin-like domain-containing protein, contains plastocyanin-like domain Pfam:PF02298 | chr5:4984962-4986221 REVERSE | Aliases: F8M21.240, F8M21_240; (*SWP) sp|Q39131|LAML_ARATH (e_value=2e-20) Lamin-like protein OS=Arabidopsis thaliana GN=At5g15350;
SGN-U584983	-	-	-	1.77	10.35	2.54781	Tomato 200607||2 [6 ESTs aligned] (*GB) gi|118484189|gb|ABK93975.1| (e_value=2e-29) unknown; (*ATH) AT5G08060.1 (e_value=2e-26) | Symbol: None | expressed protein, sigma factor F inhibitor spoIIAB, Bacillus megaterium, PIR:B48402 | chr5:2580538-2582565 FORWARD | Aliases: T22D6.4;
SGN-U572299	GO:0009536//plastid;GO:0033176//proton-transporting V-type ATPase complex;GO:0031090//organelle membrane;GO:0005773//vacuole	GO:0019829//cation-transporting ATPase activity	GO:0000902//cell morphogenesis;GO:0006754//ATP biosynthetic process;GO:0009699//phenylpropanoid biosynthetic process;GO:0006109//regulation of carbohydrate metabolic process	14.42	84.23	2.54626	Tomato 200607||2 [50 ESTs aligned] (*GB) gi|157343862|emb|CAO68368.1| (e_value=2e-172) unnamed; (*ATH) AT1G12840.1 (e_value=1e-167) Symbol: None | vacuolar ATP synthase subunit C (VATC) / V-ATPase C subunit / vacuolar proton pump C subunit (DET3), identical to vacuolar ATP synthase subunit C SP:Q9SDS7 from (Arabidopsis thaliana) | chr1:4375517-4378509 FORWARD | Aliases: F13K23.9... ; (*SWP) sp|Q9…
SGN-U577928	GO:0005576//extracellular region;GO:0030312//external encapsulating structure	GO:0016798//hydrolase activity, acting on glycosyl bonds;GO:0016758//transferase activity, transferring hexosyl groups	GO:0044042//glucan metabolic process	7.65	44.56	2.54222	Tomato 200607||2 [23 ESTs aligned] (*GB) gi|42795468|gb|AAS46244.1| (e_value=1e-159) xyloglucan endotransglucosylase-hydrolase XTH9 [Lycopersicon esculentum]; (*ATH) AT3G23730.1 (e_value=3e-104) Symbol: None | xyloglucan:xyloglucosyl transferase, putative / xyloglucan endotransglycosylase, putative / endo-xyloglucan transferase, putative, similar to xyloglucan endotransglycosylase-related protein…
SGN-U569417	-	GO:0003824//catalytic activity	-	12.06	70.15	2.54021	Tomato 200607||2 [15 ESTs aligned] (*GB) gi|157339941|emb|CAO45618.1| (e_value=7e-100) unnamed; (*ATH) AT1G17430.1 (e_value=8e-83) Symbol: None | hydrolase, alpha/beta fold family protein, low similarity to SP:Q02104 Lipase 1 precursor (EC 3.1.1.3) (Triacylglycerol lipase) {Psychrobacter immobilis}, contains Pfam profile PF00561: hydrolase, alpha/beta fold family | chr1:5982260... ; (*SWP) sp|Q52…
SGN-U562643	-	GO:0016706//oxidoreductase activity, acting on paired donors, with incorporation or reduction of molecular oxygen, 2-oxoglutarate as one donor, and incorporation of one atom each of oxygen into both donors	GO:0009699//phenylpropanoid biosynthetic process;GO:0012501//programmed cell death	16.48	95.45	2.53403	Tomato 200607||2 [12 ESTs aligned] (*GB) gi|157337707|emb|CAO22053.1| (e_value=1e-88) unnamed; (*ATH) AT1G55290.1 (e_value=2e-87) | Symbol: None | oxidoreductase, 2OG-Fe(II) oxygenase family protein, similar to GI:5924383 from (Daucus carota); contains PF03171 2OG-Fe(II) oxygenase superfamily domain | chr1:20629788-20631064 REVERSE | Aliases: F7A10.24, F7A10_24; (*SWP) sp|Q9ZWQ9|FLS_CITUN (e_valu…
SGN-U569524	GO:0031224//intrinsic to membrane;GO:0031410//cytoplasmic vesicle	-	-	3.53	20.41	2.53154	Tomato 200607||2 [7 ESTs aligned]
SGN-U575779	-	GO:0004312//fatty-acid synthase activity	GO:0006631//fatty acid metabolic process	3.83	22.14	2.53124	Tomato 200607||2 [43 ESTs aligned] (*GB) gi|193290684|gb|ACF17650.1| (e_value=0) putative; (*ATH) AT2G05990.2 (e_value=3e-143) Symbol: None | enoyl-(acyl-carrier protein) reductase (NADH), chloroplast, putative / NADH-dependent enoyl-ACP reductase, putative, strong similarity to enoyl-(acyl-carrier protein) reductase (NADH) SP:P80030 from (Brassica napus) | chr2:2322219-232... ; (*SWP) sp|P80030|…
SGN-U578468	GO:0043231//intracellular membrane-bounded organelle;GO:0031224//intrinsic to membrane	GO:0030554//adenyl nucleotide binding;GO:0005515//protein binding;GO:0003824//catalytic activity	GO:0016129;GO:0000902//cell morphogenesis	172.72	997.86	2.5304	Tomato 200607||2 [49 ESTs aligned] (*GB) gi|50952901|gb|AAT90376.1| (e_value=0) DWARF1/DIMINUTO [Lycopersicon esculentum]; (*ATH) AT3G19820.2 (e_value=0) | Symbol: None | cell elongation protein / DWARF1 / DIMINUTO (DIM), identical to GB:S71189 (SP:Q39085) from (Arabidopsis thaliana); contains Pfam FAD binding domain PF01565 | chr3:6879624-6882265 REVERSE | Aliases: None; (*SWP) sp|Q39085|DIM_ARA…
SGN-U590132	-	-	-	2.65	15.24	2.5238	Tomato 200607||2 [1 ESTs aligned]
SGN-U565900	GO:0043231//intracellular membrane-bounded organelle;GO:0009523//photosystem II	GO:0046872//metal ion binding	GO:0044237//cellular metabolic process	2.35	13.51	2.5233	Tomato 200607||2 [12 ESTs aligned] (*GB) gi|157350770|emb|CAO40861.1| (e_value=6e-68) unnamed; (*SWP) sp|P82658|TL19_ARATH (e_value=2e-65) Thylakoid lumenal 19 kDa protein, chloroplastic OS=Arabidopsis thaliana GN=At3g63525;
SGN-U585892	GO:0031224//intrinsic to membrane	GO:0016759//cellulose synthase activity;GO:0046914//transition metal ion binding	GO:0045229//external encapsulating structure organization;GO:0009832//plant-type cell wall biogenesis;GO:0009250//glucan biosynthetic process	20.6	117.87	2.51648	Tomato 200607||2 [24 ESTs aligned] (*GB) gi|13925881|gb|AAK49454.1|AF304374_1 (e_value=0) cellulose; (*ATH) AT4G39350.1 (e_value=0) | Symbol: None | cellulose synthase, catalytic subunit (Ath-A), identical to gi:2827141 | chr4:18296903-18302186 FORWARD | Aliases: T22F8.250, T22F8_250; (*SWP) sp|O48947|CESA2_ARATH (e_value=0) Cellulose synthase A catalytic subunit 2 [UDP-forming] OS=Arabidopsis th…
SGN-U588490	GO:0016020//membrane;GO:0005618//cell wall;GO:0009536//plastid	GO:0030234//enzyme regulator activity;GO:0004091//carboxylesterase activity	GO:0071555	4.12	23.57	2.51624	Tomato 200607||2 [1 ESTs aligned] (*GB) gi|157353906|emb|CAO46441.1| (e_value=2e-22) unnamed; (*ATH) AT5G64640.1 (e_value=9e-23) | Symbol: None | pectinesterase family protein, contains Pfam profile: PF01095 pectinesterase | chr5:25853953-25856279 FORWARD | Aliases: MUB3.16, MUB3_16; (*SWP) sp|P85076|PME_ACTDE (e_value=3e-13) Pectinesterase OS=Actinidia deliciosa;
SGN-U575764	-	GO:0003824//catalytic activity	-	6.77	38.52	2.50838	Tomato 200607||2 [29 ESTs aligned] (*GB) gi|118486575|gb|ABK95126.1| (e_value=4e-95) unknown; (*ATH) AT5G59480.1 (e_value=8e-93) Symbol: None | haloacid dehalogenase-like hydrolase family protein, low similarity to SP:P53078 SSM1 protein {Saccharomyces cerevisiae}; contains InterPro accession IPR005834: Haloacid dehalogenase-like hydrolase | chr5:23996649-23998793 REVERSE | A... ; (*SWP) sp|Q0989…
SGN-U564020	GO:0043234//protein complex;GO:0030312//external encapsulating structure;GO:0015630//microtubule cytoskeleton	GO:0032561//guanyl ribonucleotide binding;GO:0017111//nucleoside-triphosphatase activity	GO:0043623//cellular protein complex assembly;GO:0006970//response to osmotic stress;GO:0007017//microtubule-based process	12.36	70.15	2.50476	Tomato 200607||2 [44 ESTs aligned] (*GB) gi|157356601|emb|CAO62796.1| (e_value=0) unnamed; (*ATH) AT5G23860.1 (e_value=0) | Symbol: None | tubulin beta-8 chain (TUB8) (TUBB8), identical to SP:P29516 Tubulin beta-8 chain {Arabidopsis thaliana}; supporting cDNA gi:15451225:gb:AY054693.1: | chr5:8042886-8044822 FORWARD | Aliases: None; (*SWP) sp|Q8H7U1|TBB2_ORYSJ (e_value=0) Tubulin beta-2 chain OS=…
SGN-U579059	-	GO:0005488//binding	-	129.46	733.95	2.50318	Tomato 200607||2 [38 ESTs aligned] (*GB) gi|469457|gb|AAA53547.1| (e_value=0) polygalacturonase inhibitor protein; (*ATH) AT5G06860.1 (e_value=1e-115) Symbol: None | polygalacturonase inhibiting protein 1 (PGIP1), identical to polygalacturonase inhibiting protein 1 (PGIP1) (Arabidopsis thaliana) gi:7800199:gb:AAF69827; contains leucine rich-repeat (LRR) domains Pfam:PF00560, INTERPRO:IPR001611 | …
SGN-U564534	-	GO:0016757//transferase activity, transferring glycosyl groups	-	19.13	108.38	2.50219	Tomato 200607||2 [43 ESTs aligned] (*GB) gi|6226510|sp|Q9ZSK5|ZOG_PHALU (e_value=6e-94) Zeatin O-glucosyltransferase (Trans-zeatin O-beta-D-glucosyltransferase); (*ATH) AT2G15490.1 (e_value=1e-48) | Symbol: None | UDP-glucoronosyl/UDP-glucosyl transferase family protein, contains Pfam profile: PF00201 UDP-glucoronosyl and UDP-glucosyl transferase | chr2:6768717-6770582 FORWARD | Aliases: F9O13.4;…
SGN-U570302	GO:0043231//intracellular membrane-bounded organelle	-	-	11.18	63.25	2.50015	Tomato 200607||2 [5 ESTs aligned] (*GB) gi|57013913|ref|YP_173386.1| (e_value=1e-27) hypothetical;
SGN-U580045	GO:0043231//intracellular membrane-bounded organelle	GO:0008757//S-adenosylmethionine-dependent methyltransferase activity	GO:0003002;GO:0016049//cell growth;GO:0006694//steroid biosynthetic process;GO:0010948	5.3	29.9	2.49608	Tomato 200607||2 [4 ESTs aligned] (*GB) gi|2246454|gb|AAB62808.1| (e_value=5e-88) S-adenosyl-methionine-sterol-C- methyltransferase [Nicotiana tabacum]; (*ATH) AT1G20330.1 (e_value=6e-81) | Symbol: None | S-adenosyl-methionine-sterol-C-methyltransferase, identical to sterol-C-methyltransferase GI:1061040 from (Arabidopsis thaliana) | chr1:7038680-7040149 REVERSE | Aliases: F14O10.7, F14O10_7; (*S…
SGN-U568651	GO:0030312//external encapsulating structure	-	GO:0006950//response to stress	52.37	292.37	2.48098	Tomato 200607||2 [11 ESTs aligned] (*GB) gi|75164757|sp|Q948Z4|SNAK1_SOLTU (e_value=1e-39) RecName:; (*ATH) AT5G59845.1 (e_value=2e-26) | Symbol: None | gibberellin-regulated family protein, similar to SP:P27057 GAST1 protein precursor {Lycopersicon esculentum}; contains Pfam profile PF02704: Gibberellin regulated protein | chr5:24128550-24129238 FORWARD | Aliases: None; (*SWP) sp|P27057|GAST1_SO…
SGN-U580126	GO:0031224//intrinsic to membrane;GO:0009521;GO:0009526//plastid envelope;GO:0009534//chloroplast thylakoid;GO:0009570//chloroplast stroma	GO:0043169//cation binding;GO:0046906//tetrapyrrole binding	GO:0009765//photosynthesis, light harvesting;GO:0009639//response to red or far red light;GO:0006464//protein modification process	154.18	853.83	2.46933	Tomato 200607||2 [162 ESTs aligned] (*GB) gi|170388|gb|AAA34140.1| (e_value=7e-143) chlorophyll a/b-binding protein; (*ATH) AT3G54890.1 (e_value=2e-121) Symbol: LHCA1 | chlorophyll A-B binding protein / LHCI type I (CAB), identical to chlorophyll A/B-binding protein (Arabidopsis thaliana) GI:16207; contains Pfam profile: PF00504 chlorophyll A-B binding protein | chr3:20350482-20351968 REVERSE | A…
SGN-U581404	-	GO:0005515//protein binding;GO:0004175//endopeptidase activity	GO:0019538//protein metabolic process;GO:0044092	1.77	9.77	2.46461	Tomato 200607||2 [20 ESTs aligned] (*GB) gi|3687303|emb|CAA06998.1| (e_value=0) subtilisin-like protease [Lycopersicon esculentum]; (*ATH) AT5G67090.1 (e_value=6e-138) | Symbol: None | subtilase family protein, contains similarity to subtilisin-like protease ag12 GI:757522 from (Alnus glutinosa) | chr5:26791337-26793547 REVERSE | Aliases: K21H1.5, K21H1_5; (*SWP) sp|O65351|SUBL_ARATH (e_value=2e-…
SGN-U564343	-	-	-	1.77	9.77	2.46461	Tomato 200607||2 [8 ESTs aligned] (*GB) gi|18401372|ref|NP_565642.1| (e_value=3e-30) expressed protein [Arabidopsis thaliana]; (*ATH) AT2G27260.1 (e_value=2e-32) | Symbol: None | expressed protein | chr2:11676733-11677722 FORWARD | Aliases: F12K2.16, F12K2_16;
SGN-U597834	GO:0043231//intracellular membrane-bounded organelle;GO:0030312//external encapsulating structure	-	-	7.65	41.97	2.45583	Tomato 200607||2 [1 ESTs aligned] (*GB) gi|157348476|emb|CAO23368.1| (e_value=2e-25) unnamed; (*ATH) AT3G57880.1 (e_value=2e-25) | Symbol: None | C2 domain-containing protein, contains INTERPRO:IPR000008 C2 domain | chr3:21441993-21445363 REVERSE | Aliases: T10K17.90;
SGN-U576244	GO:0044424//intracellular part	GO:0004611//phosphoenolpyruvate carboxykinase activity;GO:0016628//oxidoreductase activity, acting on the CH-CH group of donors, NAD or NADP as acceptor	GO:0071704;GO:0009060//aerobic respiration	10.89	59.51	2.45013	Tomato 200607||2 [44 ESTs aligned] (*GB) gi|6688533|emb|CAB65171.1| (e_value=0) phosphoenolpyruvate carboxylase 2 [Lycopersicon esculentum]; (*ATH) AT3G14940.1 (e_value=0) Symbol: None | phosphoenolpyruvate carboxylase, putative / PEP carboxylase, putative, strong similarity to SP:P29196 Phosphoenolpyruvate carboxylase (EC 4.1.1.31) (PEPCASE) {Solanum tuberosum}; contains Pfam profile PF00311: ph…
SGN-U562986	-	-	-	25.01	136.56	2.44896	Tomato 200607||2 [10 ESTs aligned] (*GB) gi|157359613|emb|CAO67830.1| (e_value=2e-36) unnamed; (*ATH) AT5G64430.1 (e_value=2e-19) | Symbol: None | octicosapeptide/Phox/Bem1p (PB1) domain-containing protein, contains Pfam profile PF00564: PB1 domain | chr5:25779496-25781380 REVERSE | Aliases: T12B11.2, T12B11_2;
SGN-U600984	-	-	-	2.65	14.37	2.439	Tomato 200607||2 [1 ESTs aligned] (*GB) gi|157354871|emb|CAO48217.1| (e_value=2e-24) unnamed; (*ATH) AT5G66230.1 (e_value=2e-23) | Symbol: None | expressed protein | chr5:26479821-26481357 FORWARD | Aliases: K2A18.31, K2A18_31;
SGN-U572955	GO:0043231//intracellular membrane-bounded organelle	GO:0001071;GO:0003677//DNA binding	GO:0009933//meristem structural organization;GO:0009953//dorsal/ventral pattern formation;GO:0010468//regulation of gene expression;GO:0009887//organ morphogenesis;GO:0009799//specification of symmetry;GO:0010073//meristem maintenance;GO:0006351//transcription, DNA-dependent;GO:0003006//reproductive developmental process	2.65	14.37	2.439	Tomato 200607||2 [3 ESTs aligned] (*GB) gi|60327635|gb|AAX19057.1| (e_value=3e-107) class III HD-Zip protein 8 [Populus trichocarpa]; (*ATH) AT1G52150.2 (e_value=6e-106) Symbol: None | homeobox-leucine zipper family protein / lipid-binding START domain-containing protein, similar to to HD-zip transcription factor (athb-8) (GI:7270235) (Arabidopsis thaliana); contains Pfam profiles PF01852: START …
SGN-U581653	-	-	-	10.59	56.92	2.42623	Tomato 200607||2 [4 ESTs aligned] (*GB) gi|157344340|emb|CAO69723.1| (e_value=2e-75) unnamed; (*ATH) AT1G58120.1 (e_value=8e-48) | Symbol: None | expressed protein | chr1:21524066-21526122 FORWARD | Aliases: T15M6.13;
SGN-U567057	-	-	-	3.53	18.97	2.42598	Tomato 200607||2 [3 ESTs aligned]
SGN-U580193	-	GO:0030528//transcription regulator activity	GO:0009743//response to carbohydrate stimulus	5	26.74	2.419	Tomato 200607||2 [3 ESTs aligned] (*GB) gi|147852112|emb|CAN82265.1| (e_value=3e-83) hypothetical; (*ATH) AT4G11660.1 (e_value=2e-72) | Symbol: None | heat shock factor protein 7 (HSF7) / heat shock transcription factor 7 (HSTF7), identical to heat shock factor protein 7 (HSF7) SP:Q9T0D3 from (Arabidopsis thaliana) | chr4:7042627-7044702 FORWARD | Aliases: T5C23.90, T5C23_90; (*SWP) sp|Q9T0D3|HFB…
SGN-U583106	GO:0044424//intracellular part	GO:0043169//cation binding;GO:0016776//phosphotransferase activity, phosphate group as acceptor;GO:0032559//adenyl ribonucleotide binding	GO:0009209//pyrimidine ribonucleoside triphosphate biosynthetic process;GO:0009206;GO:0023033;GO:0007602//phototransduction	67.38	359.64	2.41616	Tomato 200607||2 [127 ESTs aligned] (*GB) gi|73808794|gb|AAZ85394.1| (e_value=2e-78) cytosolic nucleoside diphosphate kinase [Solanum chacoense]; (*ATH) AT4G09320.1 (e_value=2e-68) Symbol: None | nucleoside diphosphate kinase 1 (NDK1), identical to identical to Nucleoside diphosphate kinase I (NDK I) (NDP kinase I) (NDPK I) (SP:P39207) (Arabidopsis thaliana); contains Pfam PF00334 : Nucleoside di…
SGN-U580582	-	-	-	52.08	277.42	2.41327	Tomato 200607||2 [19 ESTs aligned] (*GB) gi|157354661|emb|CAO47979.1| (e_value=6e-93) unnamed; (*ATH) AT4G18970.1 (e_value=5e-83) Symbol: None | GDSL-motif lipase/hydrolase family protein, similar to family II lipases EXL3 GI:15054386, EXL1 GI:15054382, EXL2 GI:15054384 from (Arabidopsis thaliana); contains Pfam profile PF00657: GDSL-like Lipase/Acylhydrolase | chr4:10389122-1... ; (*SWP) sp|P406…
SGN-U581613	GO:0009521;GO:0031224//intrinsic to membrane;GO:0009534//chloroplast thylakoid	GO:0046906//tetrapyrrole binding;GO:0043169//cation binding	GO:0006464//protein modification process;GO:0006091//generation of precursor metabolites and energy	2.65	14.09	2.41061	Tomato 200607||2 [16 ESTs aligned] (*GB) gi|3036955|dbj|BAA25396.1| (e_value=1e-94) light harvesting chlorophyll a/b-binding protein [Nicotiana sylvestris]; (*ATH) AT1G29930.1 (e_value=8e-87) Symbol: None | chlorophyll A-B binding protein 2, chloroplast / LHCII type I CAB-2 / CAB-140 (CAB2B), identical to SP:P04778 Chlorophyll A-B binding protein 2, chloroplast precursor (LHCII type I CAB-2) (CAB…
SGN-U591252	GO:0044424//intracellular part	-	GO:0050896//response to stimulus	2.65	14.09	2.41061	Tomato 200607||2 [1 ESTs aligned] (*GB) gi|4836473|gb|AAD30454.1|AF123257_1 (e_value=9e-64) 17.6; (*ATH) AT1G07400.1 (e_value=9e-48) Symbol: None | 17.8 kDa class I heat shock protein (HSP17.8-CI), similar to 17.5 kDa class I heat shock protein SP:P04793 from (Glycine max); contains Pfam PF00011: Hsp20/alpha crystallin family | chr1:2274940-2275755 FORWARD | Aliases: F22G5.25, F2... ; (*SWP) sp|O…
SGN-U575216	-	-	-	3.53	18.69	2.40453	Tomato 200607||2 [5 ESTs aligned]
SGN-U583947	GO:0005618//cell wall	GO:0015926//glucosidase activity	GO:0044238//primary metabolic process	41.49	218.78	2.39865	Tomato 200607||2 [15 ESTs aligned] (*GB) gi|3582436|dbj|BAA33065.1| (e_value=2e-86) beta-D-glucan exohydrolase [Nicotiana tabacum]; (*ATH) AT5G20950.2 (e_value=1e-76) | Symbol: None | glycosyl hydrolase family 3 protein, beta-D-glucan exohydrolase, Nicotiana tabacum, EMBL:AB017502 | chr5:7107378-7111311 REVERSE | Aliases: None;
SGN-U566615	GO:0031224//intrinsic to membrane	-	-	120.93	637.64	2.39857	Tomato 200607||2 [29 ESTs aligned] (*GB) gi|47558819|gb|AAT35533.1| (e_value=1e-99) CAPIP2; (*ATH) AT5G62200.1 (e_value=1e-46) | Symbol: None | embryo-specific protein-related, contains weak similarity to embryo-specific protein 3 (GI:3335171) (Arabidopsis thaliana) | chr5:25001494-25002900 REVERSE | Aliases: MMI9.3, MMI9_3;
SGN-U581435	GO:0043231//intracellular membrane-bounded organelle	-	-	19.42	101.77	2.3897	Tomato 200607||2 [14 ESTs aligned] (*GB) gi|157337951|emb|CAO38995.1| (e_value=4e-56) unnamed; (*ATH) AT1G50900.1 (e_value=6e-54) | Symbol: None | expressed protein | chr1:18869874-18870872 FORWARD | Aliases: F8A12.12, F8A12_12;
SGN-U581093	GO:0043231//intracellular membrane-bounded organelle	-	-	17.95	94.01	2.38883	Tomato 200607||2 [3 ESTs aligned] (*GB) gi|6434199|emb|CAB60837.1| (e_value=2e-180) CycD3;2 [Lycopersicon esculentum]; (*ATH) AT5G67260.1 (e_value=1e-82) Symbol: CYCD3;2 | cyclin family protein, similar to cyclin D3.1 protein (Nicotiana tabacum) GI:4160300; contains Pfam profiles PF00134: Cyclin, N-terminal domain, PF02984: Cyclin, C-terminal domain | chr5:26853374-26855037 FORWARD | Aliases: K3G…
SGN-U579745	GO:0009523//photosystem II;GO:0009532//plastid stroma;GO:0009534//chloroplast thylakoid;GO:0005576//extracellular region	-	-	168.6	880.28	2.38436	Tomato 200607||2 [181 ESTs aligned] (*GB) gi|51457944|gb|AAU03361.1| (e_value=8e-96) photosystem II oxygen-evolving complex protein 3 [Lycopersicon esculentum]; (*ATH) AT4G05180.1 (e_value=3e-59) Symbol: None | oxygen-evolving enhancer protein 3, chloroplast, putative (PSBQ2), identical to SP:Q41932 Oxygen-evolving enhancer protein 3-2, chloroplast precursor (OEE3) (16 kDa subunit of oxygen evolv…
SGN-U581131	-	GO:0003824//catalytic activity	-	1596.82	8330.45	2.38319	Tomato 200607||2 [214 ESTs aligned] (*GB) gi|924634|gb|AAA80501.1| (e_value=0) unknown; (*ATH) AT4G39730.1 (e_value=3e-53) | Symbol: None | lipid-associated family protein, contains PLAT/LH2 (Polycystin-1, Lipoxygenase, Alpha-Toxin/Lipoxygenase homology) domain Pfam:PF01477 | chr4:18432893-18433689 FORWARD | Aliases: T19P19.120, T19P19_120; (*SWP) sp|P24397|HY6H_HYONI (e_value=1e-72) Hyoscyamine …
SGN-U578587	-	-	-	42.08	219.35	2.38203	Tomato 200607||2 [25 ESTs aligned] (*GB) gi|5739347|gb|AAD50436.1| (e_value=4e-21) hypersensitive response assisting protein [Capsicum annuum]; (*ATH) AT1G14220.1 (e_value=1e-14) | Symbol: None | ribonuclease T2 family protein, contains similarity to S-like ribonuclease PD1 GI:9957752 from (Prunus dulcis); contains ribonuclease T2 family histidine protein motif | chr1:4858637-4859596 REVERSE | Al…
SGN-U577448	-	-	-	82.68	430.94	2.38188	Tomato 200607||2 [28 ESTs aligned] (*GB) gi|118489268|gb|ABK96439.1| (e_value=2e-20) unknown; (*ATH) AT2G06520.1 (e_value=8e-13) | Symbol: None | membrane protein, putative, contains 2 transmembrane domains; | chr2:2587781-2588355 REVERSE | Aliases: T12H3.7, T12H3_7;
SGN-U569747	GO:0031410//cytoplasmic vesicle	GO:0016787//hydrolase activity	-	77.38	403.05	2.38093	Tomato 200607||2 [20 ESTs aligned] (*GB) gi|157360089|emb|CAO69272.1| (e_value=0) unnamed; (*ATH) AT5G34940.2 (e_value=2e-171) Symbol: None | glycosyl hydrolase family 79 N-terminal domain-containing protein, similar to beta-glucuronidase precursor (Scutellaria baicalensis) GI:8918740; contains Pfam profile PF03662: Glycosyl hydrolase family 79, N-terminal domain | chr5:132... ; (*SWP) sp|Q9FZP1|…
SGN-U578520	GO:0031981//nuclear lumen;GO:0009536//plastid;GO:0016020//membrane	GO:0016772//transferase activity, transferring phosphorus-containing groups;GO:0017111//nucleoside-triphosphatase activity;GO:0008135//translation factor activity, nucleic acid binding;GO:0032561//guanyl ribonucleotide binding;GO:0005515//protein binding	GO:0006412//translation;GO:0010038//response to metal ion	1.77	9.2	2.37788	Tomato 200607||2 [144 ESTs aligned] (*GB) gi|119150|sp|P17786|EF1A_SOLLC (e_value=0) RecName:; (*ATH) AT5G60390.1 (e_value=0) | Symbol: None | elongation factor 1-alpha / EF-1-alpha, identical to SWISS-PROT:P13905 elongation factor 1-alpha (EF-1-alpha) (Arabidopsis thaliana) | chr5:24305887-24308246 FORWARD | Aliases: MUF9.8; (*SWP) sp|P17786|EF1A_SOLLC (e_value=0) Elongation factor 1-alpha OS=So…
SGN-U571034	GO:0043231//intracellular membrane-bounded organelle;GO:0031224//intrinsic to membrane	GO:0046914//transition metal ion binding;GO:0000254//C-4 methylsterol oxidase activity	GO:0006694//steroid biosynthetic process;GO:0006631//fatty acid metabolic process	117.69	611.48	2.37731	Tomato 200607||2 [26 ESTs aligned] (*GB) gi|34978966|gb|AAQ83692.1| (e_value=1e-131) C-4 sterol methyl oxidase 2 [Nicotiana benthamiana]; (*ATH) AT2G29390.2 (e_value=2e-129) Symbol: None | sterol 4-alpha-methyl-oxidase 1 (SMO1), nearly identical to sterol 4-alpha-methyl-oxidase GI:16973469 from (Arabidopsis thaliana); identical to cDNA sterol 4-alpha-methyl-oxidase (SMO) partial cds, GI:16973431 …
SGN-U568101	-	-	-	2.06	10.64	2.36878	Tomato 200607||2 [4 ESTs aligned] (*GB) gi|217072288|gb|ACJ84504.1| (e_value=3e-87) unknown; (*ATH) AT2G03550.1 (e_value=2e-74) | Symbol: None | expressed protein, similar to PrMC3 (Pinus radiata) GI:5487873; contains an esterase/lipase/thioesterase active site serine domain (prosite: PS50187) | chr2:1077033-1078080 FORWARD | Aliases: T4M8.1, T4M8_1; (*SWP) sp|Q9MAA7|GI1L1_ARATH (e_value=5e-32) P…
SGN-U577784	GO:0009532//plastid stroma;GO:0005576//extracellular region;GO:0042579//microbody;GO:0016020//membrane	GO:0008483//transaminase activity;GO:0048037//cofactor binding	GO:0043094//cellular metabolic compound salvage	2.35	12.07	2.36069	Tomato 200607||2 [122 ESTs aligned] (*GB) gi|118489646|gb|ABK96624.1| (e_value=0) unknown; (*ATH) AT2G13360.2 (e_value=0) Symbol: None | serine-glyoxylate aminotransferase-related, similar to serine-glyoxylate aminotransferase (GI:21535798)(Methylobacterium dichloromethanicum; contains TIGRFAM TIGR01364: phosphoserine aminotransferase; contains Pfam PF00266: aminotrans... ; (*SWP) sp|Q56YA5|SGAT_…
SGN-U577657	GO:0031224//intrinsic to membrane;GO:0009521;GO:0009526//plastid envelope;GO:0009534//chloroplast thylakoid;GO:0009570//chloroplast stroma	GO:0043169//cation binding;GO:0046906//tetrapyrrole binding	GO:0009765//photosynthesis, light harvesting;GO:0009639//response to red or far red light;GO:0006464//protein modification process	3.53	18.11	2.35905	Tomato 200607||2 [60 ESTs aligned] (*GB) gi|170388|gb|AAA34140.1| (e_value=2e-88) chlorophyll a/b-binding protein; (*ATH) AT3G54890.1 (e_value=1e-73) Symbol: LHCA1 | chlorophyll A-B binding protein / LHCI type I (CAB), identical to chlorophyll A/B-binding protein (Arabidopsis thaliana) GI:16207; contains Pfam profile: PF00504 chlorophyll A-B binding protein | chr3:20350482-20351968 REVERSE | Alia…
SGN-U593484	GO:0009521;GO:0031224//intrinsic to membrane;GO:0009534//chloroplast thylakoid	GO:0046906//tetrapyrrole binding;GO:0043169//cation binding	GO:0006464//protein modification process;GO:0006091//generation of precursor metabolites and energy	14.71	75.32	2.35624	Tomato 200607||2 [1 ESTs aligned] (*GB) gi|115781|sp|P27492|CB21_TOBAC (e_value=5e-64) Chlorophyll A-B binding protein 16, chloroplast precursor (LHCII type I CAB-16) (LHCP); (*ATH) AT3G27690.1 (e_value=3e-59) Symbol: None | chlorophyll A-B binding protein (LHCB2:4), nearly identical to Lhcb2 protein (Arabidopsis thaliana) GI:4741950; similar to chlorophyll A-B binding protein 151 precursor (LHCP…
SGN-U579466	-	-	-	30.6	156.68	2.35622	Tomato 200607||2 [18 ESTs aligned] (*GB) gi|118489928|gb|ABK96761.1| (e_value=1e-43) unknown; (*ATH) AT1G03600.1 (e_value=6e-45) | Symbol: None | photosystem II family protein, similar to SP:P74367 {Synechocystis sp.}; similar to ESTs emb:Z27038, gb:AA451546, emb:Z29876, gb:T45359 and gb:R90316 | chr1:898875-899654 FORWARD | Aliases: F21B7.21, F21B7.37, F21B7_37; (*SWP) sp|Q9LR64|Y1360_ARATH (e_v…
SGN-U586046	-	-	-	2.65	13.51	2.34996	Tomato 200607||2 [3 ESTs aligned]
SGN-U568046	-	GO:0004672//protein kinase activity;GO:0000166//nucleotide binding	-	2.65	13.51	2.34996	Tomato 200607||2 [24 ESTs aligned] (*GB) gi|147768429|emb|CAN73629.1| (e_value=1e-173) hypothetical; (*ATH) AT2G16750.1 (e_value=5e-109) | Symbol: None | protein kinase family protein, contains Pfam domain, PF00069: Protein kinase domain | chr2:7278094-7281775 FORWARD | Aliases: T24I21.16, T24I21_16; (*SWP) sp|Q3EDL4|Y1154_ARATH (e_value=4e-55) Putative serine/threonine-protein kinase At1g01540 O…
SGN-U573910	-	GO:0016758//transferase activity, transferring hexosyl groups	-	1.47	7.47	2.34529	Tomato 200607||2 [17 ESTs aligned] (*GB) gi|20149064|gb|AAM12787.1| (e_value=0) putative anthocyanidine rhamnosyl-transferase [Capsicum annuum]; (*ATH) AT2G22590.1 (e_value=8e-137) | Symbol: None | glycosyltransferase family protein, contains Pfam profile: PF00201 UDP-glucoronosyl and UDP-glucosyl transferase | chr2:9600076-9601615 FORWARD | Aliases: T9I22.3, T9I22_3; (*SWP) sp|Q43716|UFOG_PETHY …
SGN-U584548	-	GO:0016787//hydrolase activity	-	32.66	165.3	2.33949	Tomato 200607||2 [54 ESTs aligned] (*GB) gi|157347768|emb|CAO22224.1| (e_value=0) unnamed; (*ATH) AT3G02720.1 (e_value=5e-178) | Symbol: None | DJ-1 family protein / protease-related, similar to Intracellular Protease (Pyrococcus horikoshii) GI:11513902; contains Pfam profile: PF01965 ThiJ/PfpI family | chr3:586270-588270 FORWARD | Aliases: F16B3.36; (*SWP) sp|O59413|PFPI_PYRHO (e_value=9e-21) In…
SGN-U578203	GO:0044424//intracellular part	-	GO:0050896//response to stimulus	14.71	74.17	2.33404	Tomato 200607||2 [63 ESTs aligned] (*GB) gi|75279027|sp|O82012|HSP12_SOLPE (e_value=2e-64) 17.6; (*ATH) AT1G07400.1 (e_value=7e-49) Symbol: None | 17.8 kDa class I heat shock protein (HSP17.8-CI), similar to 17.5 kDa class I heat shock protein SP:P04793 from (Glycine max); contains Pfam PF00011: Hsp20/alpha crystallin family | chr1:2274940-2275755 FORWARD | Aliases: F22G5.25, F2... ; (*SWP) sp|O8…
SGN-U573653	GO:0043231//intracellular membrane-bounded organelle	GO:0030528//transcription regulator activity;GO:0042802//identical protein binding;GO:0001071;GO:0003677//DNA binding	GO:0010468//regulation of gene expression;GO:0000902//cell morphogenesis;GO:0009755//hormone-mediated signaling pathway;GO:0048513//organ development;GO:0006351//transcription, DNA-dependent;GO:0009639//response to red or far red light	1.77	8.91	2.33168	Tomato 200607||2 [7 ESTs aligned] (*GB) gi|1234900|emb|CAA63222.1| (e_value=1e-82) homeobox-leucine zipper protein [Glycine max]; (*ATH) AT4G16780.1 (e_value=3e-81) Symbol: None | homeobox-leucine zipper protein 4 (HAT4) / HD-ZIP protein 4, SP:Q05466:HAT4_ARATH Homeobox-leucine zipper protein HAT4 (HD-ZIP protein 4) (SP:Q05466) (Arabidopsis thaliana) (HD-ZIP homeotic protein Athb-2 | chr4:9449133…
SGN-U580823	-	-	-	2.06	10.35	2.32891	Tomato 200607||2 [126 ESTs aligned] (*GB) gi|188474281|gb|ACD49740.1| (e_value=1e-156) BURP; (*ATH) AT5G25610.1 (e_value=3e-78) | Symbol: None | dehydration-responsive protein (RD22), identical to SP:Q08298 Dehydration-responsive protein RD22 precursor {Arabidopsis thaliana} | chr5:8914236-8916724 REVERSE | Aliases: T14C9.150, T14C9_150; (*SWP) sp|Q08298|RD22_ARATH (e_value=2e-77) Dehydration-res…
SGN-U567395	-	-	-	2.06	10.35	2.32891	Tomato 200607||2 [2 ESTs aligned]
SGN-U574419	-	GO:0005488//binding	-	27.95	140.29	2.32749	Tomato 200607||2 [44 ESTs aligned] (*GB) gi|18398566|ref|NP_564408.1| (e_value=8e-39) expressed protein [Arabidopsis thaliana]; (*ATH) AT1G32740.1 (e_value=6e-41) | Symbol: None | expressed protein | chr1:11844857-11846482 FORWARD | Aliases: F6N18.12, F6N18_12;
SGN-U574592	GO:0043231//intracellular membrane-bounded organelle;GO:0016020//membrane	GO:0046914//transition metal ion binding;GO:0016639//oxidoreductase activity, acting on the CH-NH2 group of donors, NAD or NADP as acceptor;GO:0032559//adenyl ribonucleotide binding	GO:0006970//response to osmotic stress;GO:0010038//response to metal ion	2.35	11.79	2.32683	Tomato 200607||2 [10 ESTs aligned] (*GB) gi|12229785|sp|O04937|DHEA_NICPL (e_value=0) Glutamate dehydrogenase A (GDH A); (*ATH) AT5G07440.1 (e_value=0) | Symbol: None | glutamate dehydrogenase 2 (GDH2), identical to glutamate dehydrogenase 2 (GDH 2) (Arabidopsis thaliana) SWISS-PROT:Q38946 | chr5:2355938-2358195 FORWARD | Aliases: T2I1.150, T2I1_150; (*SWP) sp|O04937|DHEA_NICPL (e_value=0) Glutam…
SGN-U569256	GO:0009532//plastid stroma;GO:0030529//ribonucleoprotein complex	GO:0003723//RNA binding;GO:0005198//structural molecule activity	GO:0010467//gene expression	14.12	70.72	2.32438	Tomato 200607||2 [39 ESTs aligned] (*GB) gi|42559164|sp|O80360|RK3_TOBAC (e_value=1e-120) 50S ribosomal protein L3, chloroplast precursor; (*ATH) AT2G43030.1 (e_value=6e-110) | Symbol: None | ribosomal protein L3 family protein, contains Pfam profile PF00297: ribosomal protein L3 | chr2:17901913-17902943 FORWARD | Aliases: MFL8.11, MFL8_11; (*SWP) sp|O80360|RK3_TOBAC (e_value=8e-122) 50S ribosoma…
SGN-U577606	GO:0043231//intracellular membrane-bounded organelle	-	GO:0032502//developmental process;GO:0019941//modification-dependent protein catabolic process;GO:0010033//response to organic substance;GO:0043412	155.36	775.06	2.31869	Tomato 200607||2 [158 ESTs aligned] (*GB) gi|170352|gb|AAA34123.1| (e_value=1e-103) hexameric polyubiquitin; (*ATH) AT4G05050.1 (e_value=9e-106) | Symbol: None | polyubiquitin (UBQ11), identical to GI:304117 | chr4:2588002-2589360 REVERSE | Aliases: C17L7.6; (*SWP) sp|Q9ATM4|PIP27_MAIZE (e_value=5e-100) Aquaporin PIP2-7 OS=Zea mays GN=PIP2-7;
SGN-U569706	GO:0031224//intrinsic to membrane;GO:0031410//cytoplasmic vesicle	-	-	2.94	14.66	2.318	Tomato 200607||2 [2 ESTs aligned] (*GB) gi|118483654|gb|ABK93721.1| (e_value=7e-11) unknown; (*ATH) AT5G40960.1 (e_value=1e-12) | Symbol: None | expressed protein | chr5:16429973-16430179 REVERSE | Aliases: MEE6.3, MEE6_3;
SGN-U580149	-	GO:0003676//nucleic acid binding	GO:0012502//induction of programmed cell death	41.78	207.56	2.31264	Tomato 200607||2 [23 ESTs aligned] (*GB) gi|42570227|ref|NP_849742.2| (e_value=1e-51) zinc finger protein, putative [Arabidopsis thaliana]; (*ATH) AT1G32540.2 (e_value=9e-54) | Symbol: None | zinc finger protein, putative, similar to zinc-finger protein Lsd1 (Arabidopsis thaliana) gi:1872521:gb:AAC49660 | chr1:11767776-11769860 FORWARD | Aliases: None;
SGN-U594810	-	GO:0016301//kinase activity;GO:0000166//nucleotide binding	-	4.12	20.41	2.30856	Tomato 200607||2 [1 ESTs aligned] (*GB) gi|147811586|emb|CAN70293.1| (e_value=1e-30) hypothetical; (*ATH) AT1G31910.1 (e_value=2e-27) Symbol: None | GHMP kinase family protein, contains TIGRFAM profile TIGR01219: phosphomevalonate kinase; contains Pfam PF00288: GHMP kinases putative ATP-binding protein domain; similar to Phosphomevalonate kinase (EC 2.7.4.2) (Swiss-Prot:P24521) (S... ;
SGN-U568358	GO:0005911//cell-cell junction;GO:0005618//cell wall;GO:0031225//anchored to membrane	GO:0030247//polysaccharide binding	GO:0052386//cell wall thickening	3.83	18.97	2.3083	Tomato 200607||2 [4 ESTs aligned] (*GB) gi|147767697|emb|CAN73948.1| (e_value=2e-26) hypothetical; (*ATH) AT1G18650.1 (e_value=2e-26) | Symbol: None | glycosyl hydrolase family protein 17, similar to beta-1,3-glucanase GI:15150341 from (Camellia sinensis); C-terminal homology only | chr1:6418852-6420521 REVERSE | Aliases: F25I16.1, F25I16_1; (*SWP) sp|Q9FNQ2|E13L2_ARATH (e_value=2e-24) Glucan end…
SGN-U584884	GO:0031224//intrinsic to membrane	-	-	5.88	29.04	2.30415	Tomato 200607||2 [24 ESTs aligned] (*GB) gi|118481123|gb|ABK92515.1| (e_value=7e-110) unknown; (*ATH) AT4G38660.1 (e_value=2e-100) Symbol: None | thaumatin, putative, similar to thaumatin-like protein (Arabidopsis thaliana) GI:2435406, thaumatin-like protein precursor (Pyrus pyrifolia) GI:3241854; contains Pfam profile PF00314: Thaumatin family | chr4:18066171-18068095 REVERSE ... ; (*SWP) sp|P83…
SGN-U581138	GO:0043231//intracellular membrane-bounded organelle	GO:0008757//S-adenosylmethionine-dependent methyltransferase activity;GO:0008169//C-methyltransferase activity	GO:0003002;GO:0016049//cell growth;GO:0006694//steroid biosynthetic process;GO:0010948	124.46	609.76	2.29256	Tomato 200607||2 [59 ESTs aligned] (*GB) gi|2246454|gb|AAB62808.1| (e_value=0) S-adenosyl-methionine-sterol-C- methyltransferase [Nicotiana tabacum]; (*ATH) AT1G20330.1 (e_value=2e-178) | Symbol: None | S-adenosyl-methionine-sterol-C-methyltransferase, identical to sterol-C-methyltransferase GI:1061040 from (Arabidopsis thaliana) | chr1:7038680-7040149 REVERSE | Aliases: F14O10.7, F14O10_7; (*SWP…
SGN-U567960	-	-	-	11.77	57.5	2.28845	Tomato 200607||2 [10 ESTs aligned] (*GB) gi|147864480|emb|CAN78386.1| (e_value=5e-30) hypothetical; (*ATH) AT4G35320.1 (e_value=8e-20) | Symbol: None | expressed protein, predicted protein, Arabidopsis thaliana | chr4:16805874-16806660 REVERSE | Aliases: F23E12.120, F23E12_120;
SGN-U572810	GO:0009534//chloroplast thylakoid	-	-	25.6	125.06	2.2884	Tomato 200607||2 [41 ESTs aligned] (*GB) gi|157340912|emb|CAO47717.1| (e_value=2e-22) unnamed; (*ATH) AT2G26500.1 (e_value=2e-18) | Symbol: None | cytochrome b6f complex subunit (petM), putative, nearly identical to cytochrome b6f complex subunit (GI:3090403) (Arabidopsis thaliana); alternative splice forms exist | chr2:11277225-11278031 FORWARD | Aliases: T9J22.17, T9J22_17;
SGN-U587514	GO:0043231//intracellular membrane-bounded organelle	GO:0005488//binding	GO:0007275//multicellular organismal development;GO:0050794//regulation of cellular process;GO:0008152//metabolic process;GO:0007000//nucleolus organization	2.06	10.06	2.28791	Tomato 200607||2 [1 ESTs aligned] (*GB) gi|30697677|ref|NP_201050.2| (e_value=2e-34) expressed protein [Arabidopsis thaliana]; (*ATH) AT5G62440.1 (e_value=2e-36) | Symbol: None | expressed protein | chr5:25089709-25091215 REVERSE | Aliases: K19B1.5, K19B1_5, AT5G62450;
SGN-U571208	-	-	-	21.77	106.08	2.28474	Tomato 200607||2 [18 ESTs aligned]
SGN-U577679	-	-	-	20.3	98.89	2.28434	Tomato 200607||2 [20 ESTs aligned] (*GB) gi|15230349|ref|NP_188563.1| (e_value=1e-112) leucine rich repeat protein family [Arabidopsis thaliana]; (*ATH) AT3G19320.1 (e_value=9e-115) | Symbol: None | leucine-rich repeat family protein, contains leucine-rich repeats, Pfam:PF00560; | chr3:6696401-6698079 REVERSE | Aliases: MLD14.4; (*SWP) sp|Q8W3M4|Y4744_ARATH (e_value=1e-97) Uncharacterized protein…
SGN-U564513	GO:0031410//cytoplasmic vesicle;GO:0000441//SSL2-core TFIIH complex	GO:0003702//RNA polymerase II transcription factor activity	GO:0006259//DNA metabolic process;GO:0006351//transcription, DNA-dependent	1.77	8.62	2.28394	Tomato 200607||2 [5 ESTs aligned] (*GB) gi|18394597|ref|NP_564050.1| (e_value=9e-86) expressed protein [Arabidopsis thaliana]; (*ATH) AT1G18340.1 (e_value=8e-88) Symbol: None | basal transcription factor complex subunit-related, similar to TFIIH basal transcription factor complex p34 subunit (Basic transcription factor 2 34 kDa subunit) (BTF2-p34) (General transcription factor IIH polypeptide 3) …
SGN-U563238	GO:0009532//plastid stroma	GO:0016787//hydrolase activity	GO:0044238//primary metabolic process	7.65	37.09	2.2775	Tomato 200607||2 [4 ESTs aligned] (*GB) gi|157346998|emb|CAO17380.1| (e_value=4e-76) unnamed; (*ATH) AT1G09390.1 (e_value=8e-69) Symbol: None | GDSL-motif lipase/hydrolase family protein, Similar to early nodulin ENOD8 (Medicago sativa) GI:304037, lanatoside 15'-O-acetylesterase (Digitalis lanata) GI:3688284, elicitor-induced glycoprotein iEP4 (Daucus carota) GI:1911765; cont... ; (*SWP) sp|Q9FXE…
SGN-U576362	-	GO:0016740//transferase activity	-	45.9	221.65	2.27172	Tomato 200607||2 [30 ESTs aligned] (*GB) gi|82802847|gb|AAB48444.2| (e_value=0) UDP-galactose:solanidine; (*ATH) AT2G36800.1 (e_value=3e-89) | Symbol: None | UDP-glucoronosyl/UDP-glucosyl transferase family protein, contains Pfam profile: PF00201 UDP-glucoronosyl and UDP-glucosyl transferase | chr2:15430459-15432095 REVERSE | Aliases: F13K3.20, F13K3_20; (*SWP) sp|Q8H0F2|ANGT_GENTR (e_value=6e-94…
SGN-U574528	GO:0009534//chloroplast thylakoid	-	GO:0009416//response to light stimulus	3.83	18.4	2.26429	Tomato 200607||2 [18 ESTs aligned] (*GB) gi|157849762|gb|ABV89664.1| (e_value=6e-45) chloroplast; (*ATH) AT1G34000.1 (e_value=2e-44) | Symbol: None | light stress-responsive one-helix protein (OHP2), contains similarity to photosystem II 22 kDa protein GI:6006279 from (Arabidopsis thaliana) | chr1:12357604-12359205 REVERSE | Aliases: None;
SGN-U569639	-	GO:0005488//binding;GO:0001071	GO:0009725//response to hormone stimulus;GO:0010468//regulation of gene expression;GO:0009791//post-embryonic development;GO:0006351//transcription, DNA-dependent;GO:0001708//cell fate specification	13.53	64.97	2.26361	Tomato 200607||2 [10 ESTs aligned] (*GB) gi|85069287|gb|ABC69715.1| (e_value=0) auxin; (*ATH) AT5G60450.1 (e_value=0) | Symbol: None | auxin-responsive factor (ARF4), contains Pfam profile: PF02362 B3 DNA binding domain; identical to cDNA auxin response factor 4 (ARF4) GI:4102597 | chr5:24325549-24329924 REVERSE | Aliases: MUF9.7, MUF9_7; (*SWP) sp|Q9ZTX9|ARFD_ARATH (e_value=0) Auxin response fac…
SGN-U578988	GO:0009534//chloroplast thylakoid	GO:0043169//cation binding;GO:0016744	GO:0006098//pentose-phosphate shunt;GO:0015977//carbon fixation	32.07	153.23	2.2564	Tomato 200607||2 [59 ESTs aligned] (*GB) gi|2501356|sp|Q43848|TKTC_SOLTU (e_value=0) Transketolase, chloroplast precursor (TK); (*ATH) AT3G60750.1 (e_value=0) Symbol: None | transketolase, putative, strong similarity to transketolase 1 (Capsicum annuum) GI:3559814; contains Pfam profiles PF02779: Transketolase, pyridine binding domain, PF02780: Transketolase, C-terminal domain, PF00456: Transketo…
SGN-U578170	GO:0009526//plastid envelope;GO:0009570//chloroplast stroma;GO:0009534//chloroplast thylakoid	-	-	13.53	64.4	2.2509	Tomato 200607||2 [71 ESTs aligned] (*GB) gi|217071146|gb|ACJ83933.1| (e_value=1e-42) unknown; (*ATH) AT4G01150.1 (e_value=5e-43) | Symbol: None | expressed protein | chr4:493548-494795 FORWARD | Aliases: F2N1.18, F2N1_18; (*SWP) sp|O04616|Y4115_ARATH (e_value=5e-42) Uncharacterized protein At4g01150, chloroplastic OS=Arabidopsis thaliana GN=At4g01150;
SGN-U579891	GO:0043231//intracellular membrane-bounded organelle	GO:0046914//transition metal ion binding;GO:0032559//adenyl ribonucleotide binding	GO:0006950//response to stress;GO:0044267//cellular protein metabolic process	48.55	229.7	2.24221	Tomato 200607||2 [20 ESTs aligned] (*GB) gi|147801554|emb|CAN77010.1| (e_value=2e-38) hypothetical; (*ATH) AT1G14980.1 (e_value=3e-39) | Symbol: None | 10 kDa chaperonin (CPN10), identical to SP:P34893 from (Arabidopsis thaliana) | chr1:5165623-5166740 REVERSE | Aliases: T15D22.2, T15D22_2; (*SWP) sp|P34893|CH10_ARATH (e_value=2e-38) 10 kDa chaperonin OS=Arabidopsis thaliana GN=CPN10;
SGN-U563199	GO:0043231//intracellular membrane-bounded organelle	-	GO:0000087//M phase of mitotic cell cycle	3.53	16.67	2.23951	Tomato 200607||2 [5 ESTs aligned] (*GB) gi|2196453|dbj|BAA20425.1| (e_value=2e-135) B-type; (*ATH) AT5G06150.1 (e_value=5e-91) | Symbol: CYCB1;2 | cyclin 1b (CYC1b), identical to cyclin (Arabidopsis thaliana) GI:1360646 | chr5:1859280-1861630 REVERSE | Aliases: MBL20.2, MBL20_2, CYCB1;2, Cyclin B1;2; (*SWP) sp|P34801|CCN2_ANTMA (e_value=3e-108) G2/mitotic-specific cyclin-2 OS=Antirrhinum majus;
SGN-U585781	GO:0031410//cytoplasmic vesicle;GO:0009536//plastid	-	-	20.6	97.17	2.23787	Tomato 200607||2 [14 ESTs aligned] (*GB) gi|147803505|emb|CAN68720.1| (e_value=3e-30) hypothetical; (*ATH) AT5G22580.1 (e_value=9e-31) | Symbol: None | expressed protein | chr5:7502681-7503448 FORWARD | Aliases: MQJ16.12, MQJ16_12; (*SWP) sp|Q9FK81|Y5258_ARATH (e_value=8e-30) Uncharacterized protein At5g22580 OS=Arabidopsis thaliana GN=At5g22580;
SGN-U580032	GO:0030312//external encapsulating structure;GO:0016020//membrane	GO:0003676//nucleic acid binding;GO:0016892	GO:0009813//flavonoid biosynthetic process;GO:0009267//cellular response to starvation;GO:0023033;GO:0032502//developmental process	1.77	8.34	2.2363	Tomato 200607||2 [9 ESTs aligned] (*GB) gi|1710615|sp|P80022|RNLE_SOLLC (e_value=2e-134) RecName:; (*ATH) AT2G02990.1 (e_value=6e-92) | Symbol: None | ribonuclease 1 (RNS1), identical to ribonuclease SP:P42813 Ribonuclease 1 precursor (EC 3.1.27.1) {Arabidopsis thaliana}, GI:561998 from (Arabidopsis thaliana) | chr2:873505-874810 FORWARD | Aliases: T17M13.16, T17M13_16; (*SWP) sp|P80022|RNLE_SOLL…
SGN-U572422	-	-	-	1.77	8.34	2.2363	Tomato 200607||2 [10 ESTs aligned] (*GB) gi|78191398|gb|ABB29920.1| (e_value=9e-95) CAPIP1-like [Solanum tuberosum]; (*ATH) AT5G53160.2 (e_value=1e-78) | Symbol: None | expressed protein, similar to unknown protein (pir::T02893) | chr5:21577944-21579486 FORWARD | Aliases: None;
SGN-U568888	GO:0031410//cytoplasmic vesicle	GO:0016791//phosphatase activity	-	17.07	79.92	2.22709	Tomato 200607||2 [24 ESTs aligned] (*GB) gi|157349209|emb|CAO24355.1| (e_value=3e-164) unnamed; (*ATH) AT5G63140.1 (e_value=8e-138) | Symbol: None | calcineurin-like phosphoesterase family protein, contains Pfam profile: PF00149 calcineurin-like phosphoesterase | chr5:25345391-25347025 FORWARD | Aliases: MDC12.10, MDC12_10; (*SWP) sp|Q05924|DCR2_YEAST (e_value=4e-43) Phosphatase DCR2 OS=Saccharom…
SGN-U567150	GO:0031410//cytoplasmic vesicle	-	-	5.59	26.16	2.22644	Tomato 200607||2 [5 ESTs aligned] (*GB) gi|119657099|gb|ABL86674.1| (e_value=6e-28) PDF; (*ATH) AT2G42840.1 (e_value=2e-27) | Symbol: None | protodermal factor 1 (PDF1), identical to protodermal factor 1 (Arabidopsis thaliana) gi:4929130:gb:AAD33869 | chr2:17833193-17834560 REVERSE | Aliases: F7D19.16, F7D19_16;
SGN-U567476	GO:0030529//ribonucleoprotein complex;GO:0009536//plastid	GO:0003723//RNA binding;GO:0005198//structural molecule activity	GO:0010467//gene expression	35.01	163.29	2.2216	Tomato 200607||2 [46 ESTs aligned] (*GB) gi|75278818|sp|O80363|RK17_TOBAC (e_value=3e-91) 50S; (*ATH) AT3G54210.1 (e_value=2e-73) | Symbol: None | ribosomal protein L17 family protein, contains Pfam profile: PF01196 ribosomal protein L17 | chr3:20078525-20079413 REVERSE | Aliases: F24B22.170; (*SWP) sp|O80363|RK17_TOBAC (e_value=2e-92) 50S ribosomal protein L17, chloroplastic OS=Nicotiana tabacum…
SGN-U567498	-	-	-	3.83	17.82	2.21808	Tomato 200607||2 [6 ESTs aligned] (*GB) gi|147766634|emb|CAN71843.1| (e_value=2e-102) hypothetical; (*ATH) AT4G35930.1 (e_value=3e-80) | Symbol: None | expressed protein | chr4:17018978-17021063 FORWARD | Aliases: T19K4.60; (*SWP) sp|Q5XF11|FB248_ARATH (e_value=3e-79) F-box protein At4g35930 OS=Arabidopsis thaliana GN=At4g35930;
SGN-U580181	-	GO:0035251//UDP-glucosyltransferase activity	GO:0005984//disaccharide metabolic process	11.77	54.62	2.21431	Tomato 200607||2 [78 ESTs aligned] (*GB) gi|3758873|emb|CAA09593.1| (e_value=0) sucrose synthase [Lycopersicon esculentum]; (*ATH) AT3G43190.1 (e_value=0) Symbol: None | sucrose synthase, putative / sucrose-UDP glucosyltransferase, putative, strong similarity to SP:P49040 Sucrose synthase (EC 2.4.1.13) (Sucrose-UDP glucosyltransferase) {Arabidopsis thaliana} (SUS1) | chr3:15190055-15194977 REVERS…
SGN-U581354	-	GO:0005506//iron ion binding;GO:0016705//oxidoreductase activity, acting on paired donors, with incorporation or reduction of molecular oxygen	GO:0006631//fatty acid metabolic process	6.77	31.34	2.21078	Tomato 200607||2 [10 ESTs aligned] (*GB) gi|76803801|gb|ABA55805.1| (e_value=5e-140) delta-8; (*ATH) AT2G46210.1 (e_value=1e-141) | Symbol: None | delta-8 sphingolipid desaturase, putative, similar to delta-8 sphingolipid desaturase GI:3819708 from (Brassica napus) | chr2:18984417-18986074 FORWARD | Aliases: T3F17.14; (*SWP) sp|A4IFP3|FADS3_BOVIN (e_value=8e-25) Fatty acid desaturase 3 OS=Bos tau…
SGN-U599118	-	-	-	11.18	51.75	2.21064	Tomato 200607||2 [1 ESTs aligned] (*GB) gi|115393868|gb|ABI96983.1| (e_value=1e-54) phytocyanin-like; (*ATH) AT4G31840.1 (e_value=8e-43) | Symbol: None | plastocyanin-like domain-containing protein | chr4:15401646-15402623 FORWARD | Aliases: F11C18.40, F11C18_40; (*SWP) sp|Q9SK27|ENL1_ARATH (e_value=1e-39) Early nodulin-like protein 1 OS=Arabidopsis thaliana GN=At2g25060;
SGN-U585129	-	GO:0016787//hydrolase activity	GO:0044238//primary metabolic process	24.42	112.98	2.20993	Tomato 200607||2 [97 ESTs aligned] (*GB) gi|118488183|gb|ABK95911.1| (e_value=6e-156) unknown; (*ATH) AT5G33370.1 (e_value=6e-152) Symbol: None | GDSL-motif lipase/hydrolase family protein, similar to family II lipase EXL3 (GI:15054386), EXL1 (GI:15054382), EXL2 (GI:15054384) (Arabidopsis thaliana); contains Pfam profile PF00657: Lipase/Acylhydrolase with GDSL-like motif | chr5... ; (*SWP) sp|P40…
SGN-U577629	-	-	-	26.78	123.62	2.20668	Tomato 200607||2 [5 ESTs aligned]
SGN-U567437	-	-	-	9.12	41.97	2.20225	Tomato 200607||2 [11 ESTs aligned] (*GB) gi|157336196|emb|CAO62026.1| (e_value=1e-43) unnamed; (*ATH) AT5G42330.1 (e_value=6e-29) | Symbol: None | expressed protein | chr5:16943887-16944716 FORWARD | Aliases: MDH9.2, MDH9_2;
SGN-U564903	-	GO:0004857//enzyme inhibitor activity	-	2.94	13.51	2.20014	Tomato 200607||2 [2 ESTs aligned] (*GB) gi|157342485|emb|CAO65197.1| (e_value=8e-46) unnamed; (*ATH) AT5G20740.1 (e_value=4e-38) Symbol: None | invertase/pectin methylesterase inhibitor family protein, low similarity to pectinesterase from Arabidopsis thaliana SP:Q42534, Lycopersicon esculentum SP:Q43143; contains Pfam profile PF04043: Plant invertase/pectin methylesterase in... ; (*SWP) sp|P1740…
SGN-U580583	GO:0030312//external encapsulating structure;GO:0009532//plastid stroma;GO:0009526//plastid envelope;GO:0005576//extracellular region	GO:0016301//kinase activity;GO:0032559//adenyl ribonucleotide binding	GO:0006007//glucose catabolic process;GO:0010038//response to metal ion;GO:0015977//carbon fixation;GO:0006950//response to stress	44.14	202.68	2.19905	Tomato 200607||2 [149 ESTs aligned] (*GB) gi|3328122|gb|AAC26785.1| (e_value=0) phosphoglycerate kinase precursor [Solanum tuberosum]; (*ATH) AT1G56190.1 (e_value=0) Symbol: None | phosphoglycerate kinase, putative, similar to SP:P41758 Phosphoglycerate kinase, chloroplast precursor (EC 2.7.2.3) {Chlamydomonas reinhardtii}; contains Pfam profile PF00162: phosphoglycerate kinase | chr1:21032030-21…
SGN-U573015	-	-	-	7.65	35.07	2.19671	Tomato 200607||2 [4 ESTs aligned] (*GB) gi|118484958|gb|ABK94344.1| (e_value=1e-14) unknown; (*ATH) AT3G06890.1 (e_value=3e-16) | Symbol: None | expressed protein | chr3:2176862-2177592 FORWARD | Aliases: F17A9.4;
SGN-U577669	GO:0009532//plastid stroma;GO:0009526//plastid envelope;GO:0009534//chloroplast thylakoid;GO:0005576//extracellular region	GO:0000166//nucleotide binding;GO:0008943//glyceraldehyde-3-phosphate dehydrogenase activity	GO:0009314//response to radiation;GO:0010038//response to metal ion;GO:0019318//hexose metabolic process;GO:0015977//carbon fixation;GO:0034285;GO:0006950//response to stress	18.83	85.96	2.19063	Tomato 200607||2 [141 ESTs aligned] (*GB) gi|147795191|emb|CAN69459.1| (e_value=0) hypothetical; (*ATH) AT1G42970.1 (e_value=0) Symbol: None | glyceraldehyde-3-phosphate dehydrogenase B, chloroplast (GAPB) / NADP-dependent glyceraldehydephosphate dehydrogenase subunit B, identical to SP:P25857 Glyceraldehyde 3-phosphate dehydrogenase B, chloroplast precursor (EC 1.2.1.13) (N... ; (*SWP) sp|P12859…
SGN-U581228	GO:0000785//chromatin;GO:0009536//plastid;GO:0031981//nuclear lumen	GO:0003676//nucleic acid binding	GO:0034728	3.53	16.1	2.18932	Tomato 200607||2 [50 ESTs aligned] (*GB) gi|170059756|ref|XP_001865500.1| (e_value=4e-58) histone; (*ATH) AT5G10400.1 (e_value=3e-60) Symbol: None | histone H3, identical to several histone H3 proteins, including Zea mays SP:P05203, Medicago sativa GI:166384, Encephalartos altensteinii SP:P08903, Pisum sativum SP:P02300; contains Pfam profile PF00125 Core histone H2A/H2B/H3/H4 | c... ; (*SWP) sp|…
SGN-U566285	GO:0043234//protein complex	GO:0005515//protein binding;GO:0004674//protein serine/threonine kinase activity;GO:0032559//adenyl ribonucleotide binding	GO:0006464//protein modification process;GO:0000087//M phase of mitotic cell cycle	16.77	76.47	2.18901	Tomato 200607||2 [10 ESTs aligned] (*GB) gi|11125683|emb|CAC15503.1| (e_value=2e-175) B1-type cyclin dependent kinase [Lycopersicon esculentum]; (*ATH) AT2G38620.2 (e_value=5e-151) Symbol: None | similar to cell division control protein, putative [Arabidopsis thaliana] (TAIR:At1g20930.1); similar to cyclin-dependent kinase B1-1 [Nicotiana tabacum] (GB:AAG01532.1); contains InterPro domain Serine/…
SGN-U577781	GO:0009534//chloroplast thylakoid;GO:0009522//photosystem I	GO:0005488//binding	GO:0009765//photosynthesis, light harvesting	8.83	40.25	2.1885	Tomato 200607||2 [39 ESTs aligned] (*GB) gi|157335508|emb|CAO61338.1| (e_value=3e-79) unnamed; (*ATH) AT1G45474.2 (e_value=3e-74) Symbol: None | chlorophyll A-B binding protein, putative (LHCA5), identical to Lhca5 protein (Arabidopsis thaliana) GI:4741942; contains Pfam profile: PF00504 chlorophyll A-B binding protein; similar to light-harvesting complex protein GI:22752 from... ; (*SWP) sp|P275…
SGN-U579906	GO:0009521;GO:0009526//plastid envelope;GO:0031224//intrinsic to membrane;GO:0009570//chloroplast stroma;GO:0009534//chloroplast thylakoid	GO:0046906//tetrapyrrole binding;GO:0043169//cation binding	GO:0006464//protein modification process;GO:0006091//generation of precursor metabolites and energy	136.23	619.53	2.18513	Tomato 200607||2 [222 ESTs aligned] (*GB) gi|100801744|emb|CAK24966.1| (e_value=4e-144) chlorophyll; (*ATH) AT3G47470.1 (e_value=5e-127) Symbol: None | chlorophyll A-B binding protein 4, chloroplast / LHCI type III CAB-4 (CAB4), identical to SP:P27521 Chlorophyll A-B binding protein 4, chloroplast precursor (LHCI type III CAB-4) (LHCP) {Arabidopsis thaliana} | chr3:17504357-17506018 ... ; (*SWP) …
SGN-U600856	GO:0044464//cell part	GO:0015291//secondary active transmembrane transporter activity	GO:0015893//drug transport	14.12	64.11	2.18281	Tomato 200607||2 [1 ESTs aligned] (*GB) gi|33867697|gb|AAQ55183.1| (e_value=7e-38) putative anthocyanin permease [Lycopersicon esculentum]; (*ATH) AT4G25640.1 (e_value=2e-34) Symbol: None | MATE efflux family protein, similar to ripening regulated protein DDTFR18 (Lycopersicon esculentum) GI:12231296; contains Pfam profile PF01554: Uncharacterized membrane protein family | chr4:13076724-13079059 …
SGN-U582306	-	-	-	2.35	10.64	2.17877	Tomato 200607||2 [9 ESTs aligned] (*GB) gi|15230911|ref|NP_191358.1| (e_value=3e-69) expressed protein [Arabidopsis thaliana]; (*ATH) AT3G57990.1 (e_value=2e-71) | Symbol: None | expressed protein | chr3:21480979-21482463 REVERSE | Aliases: T10K17.200;
SGN-U563896	GO:0043231//intracellular membrane-bounded organelle;GO:0016020//membrane;GO:0031410//cytoplasmic vesicle	GO:0016811//hydrolase activity, acting on carbon-nitrogen (but not peptide) bonds, in linear amides;GO:0005488//binding;GO:0010178//IAA-amino acid conjugate hydrolase activity;GO:0070011//peptidase activity, acting on L-amino acid peptides	GO:0006950//response to stress	2.35	10.64	2.17877	Tomato 200607||2 [11 ESTs aligned] (*GB) gi|157340064|emb|CAO45741.1| (e_value=0) unnamed; (*ATH) AT1G51760.1 (e_value=5e-169) | Symbol: None | IAA-amino acid hydrolase 3 / IAA-Ala hydrolase 3 (IAR3), identical to IAA-Ala hydrolase (IAR3) (Arabidopsis thaliana) GI:3421384 | chr1:19203137-19205311 FORWARD | Aliases: F19C24.4, F19C24_4; (*SWP) sp|O04373|ILL4_ARATH (e_value=5e-168) IAA-amino acid hy…
SGN-U575992	GO:0016020//membrane	GO:0035251//UDP-glucosyltransferase activity	GO:0030258//lipid modification	65.91	298.41	2.17873	Tomato 200607||2 [45 ESTs aligned] (*GB) gi|157357299|emb|CAO63807.1| (e_value=0) unnamed; (*ATH) AT3G07020.2 (e_value=0) Symbol: None | UDP-glucose:sterol glucosyltransferase (UGT80A2), identical to UDP-glucose:sterol glucosyltransferase (Arabidopsis thaliana) GI:2462931; contains Pfam profile: PF03033 glycosyltransferase family 28 N-terminal domain | chr3:2217659-222... ; (*SWP) sp|Q8NJS1|ATG26…
SGN-U590220	GO:0005746//mitochondrial respiratory chain	GO:0050136//NADH dehydrogenase (quinone) activity	-	4.41	19.84	2.16956	Tomato 200607||2 [1 ESTs aligned] (*GB) gi|15239564|ref|NP_197381.1| (e_value=1e-31) NADH:ubiquinone oxidoreductase - like protein [Arabidopsis thaliana]; (*ATH) AT5G18800.1 (e_value=1e-33) | Symbol: None | NADH-ubiquinone oxidoreductase 19 kDa subunit (NDUFA8) family protein, contains Pfam profile: PF05850 NADH-ubiquinone oxidoreductase 19 kDa subunit | chr5:6267080-6268616 FORWARD | Aliases: F1…
SGN-U565412	-	GO:0016830//carbon-carbon lyase activity	GO:0006259//DNA metabolic process	2.94	13.22	2.16883	Tomato 200607||2 [14 ESTs aligned] (*GB) gi|15559008|gb|AAL02092.1|AF348461_1 (e_value=0) cryptochrome; (*ATH) AT4G08920.1 (e_value=0) Symbol: None | cryptochrome 1 apoprotein (CRY1) / flavin-type blue-light photoreceptor (HY4), contains Pfam PF03441: FAD binding domain of DNA photolyase; member of Pfam PF00875: deoxyribodipyrimidine photolyase superfamily; 99% identical to Cryptoc... ; (*SWP) sp…
SGN-U578282	GO:0043231//intracellular membrane-bounded organelle;GO:0016020//membrane	GO:0046872//metal ion binding;GO:0008168//methyltransferase activity	GO:0019932//second-messenger-mediated signaling;GO:0009640//photomorphogenesis;GO:0009593//detection of chemical stimulus;GO:0009057//macromolecule catabolic process	29.13	130.81	2.1669	Tomato 200607||2 [85 ESTs aligned] (*GB) gi|3121848|sp|P93087|CALM_CAPAN (e_value=4e-79) CALMODULIN; (*ATH) AT3G43810.1 (e_value=9e-81) | Symbol: None | calmodulin-7 (CAM7), almost identical to calmodulin GI:16227 from (Arabidopsis thaliana), SP:P59220 Calmodulin-7 {Arabidopsis thaliana} | chr3:15675358-15677445 REVERSE | Aliases: T28A8.100; (*SWP) sp|P93087|CALM_CAPAN (e_value=3e-80) Calmodulin …
SGN-U575796	GO:0044464//cell part	-	-	19.42	86.82	2.16048	Tomato 200607||2 [11 ESTs aligned] (*GB) gi|82581289|dbj|BAE48709.1| (e_value=8e-113) ZIP; (*ATH) AT1G10970.1 (e_value=2e-105) Symbol: None | metal transporter, putative (ZIP4), similar to Zn and Cd transporter ZNT1 (Thlaspi caerulescens) gi:7381054:gb:AAF61374; member of the Zinc (Zn2+)-Iron (Fe2+) permease (ZIP) family, PMID:11500563 | chr1:3665089-3667139 REVERSE | Alias... ; (*SWP) sp|O04089|…
SGN-U572373	GO:0044464//cell part	GO:0015291//secondary active transmembrane transporter activity	GO:0015893//drug transport	2.06	9.2	2.15899	Tomato 200607||2 [6 ESTs aligned] (*GB) gi|157338874|emb|CAO42225.1| (e_value=0) unnamed; (*ATH) AT5G52450.1 (e_value=1e-154) | Symbol: None | MATE efflux protein-related, strong similarity to unknown protein (pir::T02324); contains Pfam profile PF01554 Uncharacterized membrane protein family | chr5:21306125-21309088 REVERSE | Aliases: K24M7.20, K24M7_20; (*SWP) sp|Q9LYT3|TT12_ARATH (e_value=3e-8…
SGN-U577602	GO:0005618//cell wall	-	-	72.97	325.72	2.15826	Tomato 200607||2 [44 ESTs aligned] (*GB) gi|1621268|emb|CAB02653.1| (e_value=2e-162) unknown [Ricinus communis]; (*ATH) AT5G11420.1 (e_value=2e-153) | Symbol: None | expressed protein, contains Pfam profile PF04862: Protein of unknown function, DUF642 | chr5:3644599-3647296 FORWARD | Aliases: F15N18.10, F15N18_10;
SGN-U567071	GO:0005618//cell wall;GO:0005576//extracellular region;GO:0031410//cytoplasmic vesicle	GO:0004175//endopeptidase activity;GO:0005515//protein binding	GO:0019538//protein metabolic process;GO:0010191;GO:0003006//reproductive developmental process;GO:0044092;GO:0009845//seed germination	23.83	106.37	2.15824	Tomato 200607||2 [5 ESTs aligned] (*GB) gi|1771162|emb|CAA67430.1| (e_value=0) SBT2 [Lycopersicon esculentum]; (*ATH) AT5G51750.1 (e_value=0) | Symbol: None | subtilase family protein, similar to subtilisin-like protease GI:3687307 from (Lycopersicon esculentum) | chr5:21037433-21040007 FORWARD | Aliases: MIO24.12, MIO24_12; (*SWP) sp|O65351|SUBL_ARATH (e_value=0) Subtilisin-like protease OS=Arab…
SGN-U586572	-	-	-	4.41	19.55	2.14832	Tomato 200607||2 [19 ESTs aligned] (*GB) gi|147777534|emb|CAN75939.1| (e_value=9e-47) hypothetical; (*ATH) AT5G07240.1 (e_value=7e-18) | Symbol: None | calmodulin-binding family protein, contains Pfam profile PF00612: IQ calmodulin-binding motif | chr5:2271920-2274288 FORWARD | Aliases: T28J14.180, T28J14_180;
SGN-U576811	GO:0009526//plastid envelope;GO:0009570//chloroplast stroma;GO:0005576//extracellular region	GO:0048037//cofactor binding;GO:0008187//poly-pyrimidine tract binding	GO:0042254//ribosome biogenesis;GO:0008152//metabolic process	8.24	36.51	2.14758	Tomato 200607||2 [80 ESTs aligned] (*GB) gi|26453355|gb|AAD21574.3| (e_value=0) mRNA binding protein precursor [Lycopersicon esculentum]; (*ATH) AT3G63140.1 (e_value=4e-165) | Symbol: None | mRNA-binding protein, putative, similar to mRNA binding protein precursor (GI:26453355) (Lycopersicon esculentum) | chr3:23337347-23339684 REVERSE | Aliases: T20O10.240; (*SWP) sp|Q9LYA9|Y3314_ARATH (e_value=…
SGN-U583120	GO:0009534//chloroplast thylakoid	GO:0005488//binding	GO:0006810//transport	148.59	652.3	2.1342	Tomato 200607||2 [38 ESTs aligned] (*GB) gi|118488240|gb|ABK95939.1| (e_value=6e-32) unknown; (*ATH) AT2G45180.1 (e_value=2e-28) Symbol: None | protease inhibitor/seed storage/lipid transfer protein (LTP) family protein, similar to 14 kDa polypeptide (Catharanthus roseus) GI:407410; contains Pfam protease inhibitor/seed storage/LTP family domain PF00234 | chr2:18633413-186339... ; (*SWP) sp|P1400…
SGN-U564800	GO:0005732//small nucleolar ribonucleoprotein complex;GO:0009534//chloroplast thylakoid	GO:0003723//RNA binding;GO:0016866//intramolecular transferase activity	GO:0042254//ribosome biogenesis	40.9	178.53	2.12599	Tomato 200607||2 [7 ESTs aligned] (*GB) gi|125534871|gb|EAY81419.1| (e_value=1e-44) hypothetical; (*ATH) AT3G03920.1 (e_value=7e-44) | Symbol: None | Gar1 RNA-binding region family protein, contains Pfam profile PF04410: Gar1 protein RNA binding region | chr3:1009005-1010477 REVERSE | Aliases: F20H23.3, F20H23_3; (*SWP) sp|Q8VZT0|NLAL1_ARATH (e_value=6e-43) Putative H/ACA ribonucleoprotein comple…
SGN-U604198	-	-	-	7.65	33.35	2.12416	Tomato 200607||2 [1 ESTs aligned]
SGN-U582999	GO:0043231//intracellular membrane-bounded organelle	GO:0033764	GO:0008202//steroid metabolic process	17.07	74.17	2.11937	Tomato 200607||2 [10 ESTs aligned] (*GB) gi|157339369|emb|CAO43910.1| (e_value=2e-172) unnamed; (*ATH) AT2G26260.1 (e_value=3e-166) Symbol: None | 3-beta hydroxysteroid dehydrogenase/isomerase family protein, contains Pfam profile PF01073 3-beta hydroxysteroid dehydrogenase/isomerase domain; similar to NAD(P)-dependent steroid dehydrogenase from Homo sapiens (SP:Q15738), Mus mus... ; (*SWP) sp|Q1…
SGN-U574007	GO:0030312//external encapsulating structure;GO:0031410//cytoplasmic vesicle;GO:0043231//intracellular membrane-bounded organelle	-	-	6.18	26.74	2.11332	Tomato 200607||2 [7 ESTs aligned] (*GB) gi|81076617|gb|ABB55396.1| (e_value=3e-75) unknown; (*ATH) AT1G76020.1 (e_value=3e-63) | Symbol: None | expressed protein | chr1:28535786-28537218 REVERSE | Aliases: T4O12.23, T4O12_23;
SGN-U566130	-	GO:0046872//metal ion binding	-	8.53	36.8	2.10909	Tomato 200607||2 [11 ESTs aligned] (*GB) gi|157345289|emb|CAO14587.1| (e_value=2e-40) unnamed; (*ATH) AT1G76650.1 (e_value=2e-34) Symbol: None | calcium-binding EF hand family protein, similar to regulator of gene silencing calmodulin-related protein GI:12963415 from (Nicotiana tabacum); contains INTERPRO:IPR002048 calcium-binding EF-hand domain | chr1:28771644-28772411 REVERS... ; (*SWP) sp|Q8RY…
SGN-U570374	GO:0005840//ribosome;GO:0009532//plastid stroma	GO:0003723//RNA binding;GO:0005198//structural molecule activity	GO:0010467//gene expression;GO:0022613//ribonucleoprotein complex biogenesis	19.13	82.22	2.10365	Tomato 200607||2 [23 ESTs aligned] (*GB) gi|75223179|sp|O80362|RK10_TOBAC (e_value=2e-95) 50S; (*ATH) AT5G13510.1 (e_value=4e-76) | Symbol: None | ribosomal protein L10 family protein, ribosomal protein L10- Nicotiana tabacum, EMBL:AB010879 | chr5:4341267-4342098 FORWARD | Aliases: T6I14.40, T6I14_40; (*SWP) sp|O80362|RK10_TOBAC (e_value=1e-96) 50S ribosomal protein L10, chloroplastic OS=Nicotian…
SGN-U583476	GO:0043231//intracellular membrane-bounded organelle	-	GO:0009987//cellular process	83.56	357.06	2.09528	Tomato 200607||2 [10 ESTs aligned] (*GB) gi|5679622|emb|CAB51788.1| (e_value=0) cyclin D3.1 [Lycopersicon esculentum]; (*ATH) AT5G67260.1 (e_value=5e-83) Symbol: CYCD3;2 | cyclin family protein, similar to cyclin D3.1 protein (Nicotiana tabacum) GI:4160300; contains Pfam profiles PF00134: Cyclin, N-terminal domain, PF02984: Cyclin, C-terminal domain | chr5:26853374-26855037 FORWARD | Aliases: K3G…
SGN-U565950	GO:0009536//plastid	GO:0016833//oxo-acid-lyase activity	GO:0051707//response to other organism;GO:0009725//response to hormone stimulus;GO:0009850//auxin metabolic process;GO:0009064//glutamine family amino acid metabolic process;GO:0006568//tryptophan metabolic process;GO:0006970//response to osmotic stress;GO:0048527//lateral root development	7.94	33.92	2.09493	Tomato 200607||2 [3 ESTs aligned] (*GB) gi|195658187|gb|ACG48561.1| (e_value=5e-82) anthranilate; (*ATH) AT1G25220.1 (e_value=3e-86) | Symbol: None | anthranilate synthase beta subunit (ASB1), identical to anthranilate synthase beta subunit GI:403434 from (Arabidopsis thaliana) | chr1:8837057-8839488 REVERSE | Aliases: F4F7.39, F4F7_39; (*SWP) sp|Q08654|TRPG_THEMA (e_value=3e-38) Anthranilate syn…
SGN-U568738	GO:0031410//cytoplasmic vesicle	GO:0046914//transition metal ion binding;GO:0016682//oxidoreductase activity, acting on diphenols and related substances as donors, oxygen as acceptor	GO:0008152//metabolic process	15.01	64.11	2.09463	Tomato 200607||2 [4 ESTs aligned] (*GB) gi|118487967|gb|ABK95805.1| (e_value=9e-39) unknown; (*ATH) AT1G76160.1 (e_value=5e-33) Symbol: SKS5 | multi-copper oxidase type I family protein, similar to pollen-specific BP10 protein (SP:Q00624)(Brassica napus); contains Pfam profile: PF00394 Multicopper oxidase | chr1:28582836-28586006 REVERSE | Aliases: T23E18.10, T23E18_10, SKS5... ; (*SWP) sp|Q00624…
SGN-U580831	GO:0043231//intracellular membrane-bounded organelle;GO:0030529//ribonucleoprotein complex	GO:0005198//structural molecule activity	GO:0010467//gene expression	4.12	17.54	2.08993	Tomato 200607||2 [43 ESTs aligned] (*GB) gi|76161012|gb|ABA40469.1| (e_value=3e-85) 60S ribosomal protein L21-like protein [Solanum tuberosum]; (*ATH) AT1G57860.1 (e_value=1e-77) | Symbol: None | 60S ribosomal protein L21, similar to 60S ribosomal protein L21 GI:3885884 from (Oryza sativa) | chr1:21433563-21434530 REVERSE | Aliases: F12K22.19; (*SWP) sp|Q43291|RL211_ARATH (e_value=1e-76) 60S ribo…
SGN-U578264	GO:0009526//plastid envelope;GO:0009532//plastid stroma;GO:0005576//extracellular region	GO:0016869//intramolecular transferase activity, transferring amino groups;GO:0016769//transferase activity, transferring nitrogenous groups;GO:0048037//cofactor binding	GO:0009314//response to radiation;GO:0006779//porphyrin biosynthetic process	89.74	381.21	2.08676	Tomato 200607||2 [44 ESTs aligned] (*GB) gi|2492862|sp|Q40147|GSA_SOLLC (e_value=0) RecName:; (*ATH) AT5G63570.1 (e_value=0) | Symbol: None | glutamate-1-semialdehyde 2,1-aminomutase 1 (GSA 1) / glutamate-1-semialdehyde aminotransferase 1 (GSA-AT 1), identical to GSA 1 (SP:P42799) | chr5:25469103-25471067 FORWARD | Aliases: MBK5.3, MBK5_3; (*SWP) sp|Q40147|GSA_SOLLC (e_value=0) Glutamate-1-semial…
SGN-U579755	GO:0015630//microtubule cytoskeleton;GO:0031981//nuclear lumen	GO:0035174//histone serine kinase activity;GO:0032559//adenyl ribonucleotide binding	GO:0006468//protein amino acid phosphorylation	4.41	18.69	2.08342	Tomato 200607||2 [3 ESTs aligned] (*GB) gi|157339215|emb|CAO43756.1| (e_value=1e-154) unnamed; (*ATH) AT4G32830.1 (e_value=5e-153) Symbol: None | Encodes a member of a family of Ser/Thr kinases whose activities peak during cell division. Transcripts are abundant in tissues rich in dividing cells like roots and flowers but are low or absent in fully expanded leaves and stems. ... ; (*SWP) sp|Q9M07…
SGN-U579543	-	GO:0008940//nitrate reductase activity;GO:0030554//adenyl nucleotide binding;GO:0005506//iron ion binding	GO:0042126//nitrate metabolic process	4.41	18.69	2.08342	Tomato 200607||2 [103 ESTs aligned] (*GB) gi|128195|sp|P17570|NIA_SOLLC (e_value=0) RecName:; (*ATH) AT1G37130.1 (e_value=0) | Symbol: None | nitrate reductase 2 (NR2), identical to SP:P11035 Nitrate reductase 2 (formerly EC 1.6.6.1) (NR2) {Arabidopsis thaliana} | chr1:14160968-14164379 FORWARD | Aliases: F28L22.2, F28L22_2; (*SWP) sp|P17570|NIA_SOLLC (e_value=0) Nitrate reductase [NADH] OS=Solan…
SGN-U564148	-	-	-	19.13	81.07	2.08333	Tomato 200607||2 [5 ESTs aligned] (*GB) gi|157344364|emb|CAO69747.1| (e_value=1e-32) unnamed; (*ATH) AT4G28310.1 (e_value=3e-31) | Symbol: None | expressed protein | chr4:14017414-14018554 FORWARD | Aliases: F26K10.190, F26K10_190;
SGN-U590750	GO:0009536//plastid	GO:0005488//binding;GO:0016491//oxidoreductase activity;GO:0016831//carboxy-lyase activity	GO:0043094//cellular metabolic compound salvage;GO:0015977//carbon fixation	2.65	11.21	2.08072	Tomato 200607||2 [1 ESTs aligned] (*GB) gi|132095|sp|P07179|RBS2A_SOLLC (e_value=9e-49) RecName:; (*ATH) AT5G38410.1 (e_value=6e-39) Symbol: None | ribulose bisphosphate carboxylase small chain 3B / RuBisCO small subunit 3B (RBCS-3B) (ATS3B), identical to SP:P10798 Ribulose bisphosphate carboxylase small chain 3B, chloroplast precursor (EC 4.1.1.39) (RuBisCO small subunit 3B) {Ar... ; (*SWP) sp|P…
SGN-U568342	GO:0031224//intrinsic to membrane	GO:0016628//oxidoreductase activity, acting on the CH-CH group of donors, NAD or NADP as acceptor;GO:0022857//transmembrane transporter activity	GO:0008152//metabolic process;GO:0006810//transport	37.66	158.4	2.07247	Tomato 200607||2 [5 ESTs aligned] (*GB) gi|8347246|gb|AAF74567.1|AF215853_1 (e_value=5e-31) hexose; (*ATH) AT5G16150.1 (e_value=2e-23) Symbol: None | hexose transporter, putative, strong similarity to hexose transporter (Arabidopsis thaliana) GI:8347250; contains Pfam profile PF00083: major facilitator superfamily protein | chr5:5272560-5275818 FORWARD | Aliases: T21H19.70, T21H19_... ; (*SWP) sp…
SGN-U579887	-	GO:0005506//iron ion binding;GO:0004601//peroxidase activity	GO:0008152//metabolic process;GO:0006950//response to stress	5	20.99	2.0697	Tomato 200607||2 [50 ESTs aligned] (*GB) gi|161778778|gb|ABX79340.1| (e_value=3e-114) cytosolic; (*ATH) AT3G09640.1 (e_value=9e-109) | Symbol: None | L-ascorbate peroxidase 1b (APX1b), identical to ascorbate peroxidase (Arabidopsis thaliana) gi:555576:emb:CAA56340; | chr3:2956306-2958168 FORWARD | Aliases: F11F8.23; (*SWP) sp|Q1PER6|APX2_ARATH (e_value=9e-108) L-ascorbate peroxidase 2, cytosolic …
SGN-U583620	-	-	-	7.06	29.61	2.06834	Tomato 200607||2 [6 ESTs aligned]
SGN-U567096	GO:0031225//anchored to membrane	-	-	26.19	109.82	2.06805	Tomato 200607||2 [22 ESTs aligned] (*GB) gi|92429505|gb|ABD93499.2| (e_value=2e-83) cell; (*ATH) AT2G04780.1 (e_value=2e-63) | Symbol: None | fasciclin-like arabinogalactan-protein (FLA7), identical to gi_13377782_gb_AAK20860 | chr2:1676975-1678452 FORWARD | Aliases: F28I8.18, F28I8_18; (*SWP) sp|Q9SJ81|FLA7_ARATH (e_value=1e-62) Fasciclin-like arabinogalactan protein 7 OS=Arabidopsis thaliana GN…
SGN-U566684	-	-	-	2.06	8.62	2.06504	Tomato 200607||2 [6 ESTs aligned] (*GB) gi|118481655|gb|ABK92769.1| (e_value=6e-63) unknown; (*ATH) AT5G62550.1 (e_value=7e-36) | Symbol: None | expressed protein | chr5:25122864-25125177 REVERSE | Aliases: K19B1.16, K19B1_16;
SGN-U579169	-	GO:0016836//hydro-lyase activity	GO:0018130	2.06	8.62	2.06504	Tomato 200607||2 [6 ESTs aligned] (*GB) gi|157348752|emb|CAO23644.1| (e_value=4e-99) unnamed;
SGN-U564334	GO:0044464//cell part	GO:0000166//nucleotide binding	GO:0006952//defense response;GO:0012501//programmed cell death	2.06	8.62	2.06504	Tomato 200607||2 [14 ESTs aligned] (*GB) gi|47681363|gb|AAT37497.1| (e_value=4e-49) N-like protein [Nicotiana tabacum]; (*ATH) AT1G72840.1 (e_value=2e-39) | Symbol: None | disease resistance protein (TIR-NBS-LRR class), putative, domain signature TIR-NBS-LRR exists, suggestive of a disease resistance protein. | chr1:27412963-27417284 REVERSE | Aliases: F3N23.4, F3N23_4; (*SWP) sp|Q40392|TMVRN_NIC…
SGN-U572947	GO:0043231//intracellular membrane-bounded organelle;GO:0031224//intrinsic to membrane	GO:0046914//transition metal ion binding;GO:0000254//C-4 methylsterol oxidase activity	GO:0006694//steroid biosynthetic process;GO:0006631//fatty acid metabolic process	140.06	583.88	2.05963	Tomato 200607||2 [23 ESTs aligned] (*GB) gi|21593012|gb|AAM64961.1| (e_value=8e-114) putative C-4 sterol methyl oxidase [Arabidopsis thaliana]; (*ATH) AT4G12110.1 (e_value=8e-116) | Symbol: None | sterol desaturase family protein, similar to sterol 4-alpha-methyl-oxidase GI:16973471 from (Arabidopsis thaliana); contains Pfam profile PF01598: Sterol desaturase | chr4:7254043-7256394 FORWARD | Alia…
SGN-U579709	-	GO:0016705//oxidoreductase activity, acting on paired donors, with incorporation or reduction of molecular oxygen;GO:0016209//antioxidant activity	GO:0008152//metabolic process;GO:0019725//cellular homeostasis	41.78	173.93	2.05762	Tomato 200607||2 [125 ESTs aligned] (*GB) gi|21912927|emb|CAC84143.2| (e_value=2e-127) thioredoxin peroxidase [Nicotiana tabacum]; (*ATH) AT5G06290.1 (e_value=4e-107) Symbol: None | 2-cys peroxiredoxin, chloroplast, putative, very strong similarity to SP:Q96291 2-cys peroxiredoxin BAS1, chloroplast precursor {Arabidopsis thaliana}; contains Pfam profile: PF00578 AhpC/TSA (alkyl hydroperoxide redu…
SGN-U563564	GO:0009532//plastid stroma;GO:0016020//membrane;GO:0042579//microbody	GO:0016646//oxidoreductase activity, acting on the CH-NH group of donors, NAD or NADP as acceptor;GO:0046914//transition metal ion binding;GO:0016655//oxidoreductase activity, acting on NADH or NADPH, quinone or similar compound as acceptor	GO:0006952//defense response;GO:0006970//response to osmotic stress;GO:0008152//metabolic process	9.42	39.1	2.05337	Tomato 200607||2 [10 ESTs aligned] (*GB) gi|75153341|sp|Q8H9D2|NQR_SOLTU (e_value=5e-90) NAD(P)H:quinone; (*ATH) AT3G27890.1 (e_value=1e-66) | Symbol: None | NADPH-dependent FMN reductase family protein, contains Pfam profile: PF03358 NADPH-dependent FMN reductase | chr3:10351893-10353206 REVERSE | Aliases: K16N12.13; (*SWP) sp|Q8H9D2|NQR_SOLTU (e_value=3e-91) NAD(P)H:quinone oxidoreductase OS=So…
SGN-U577713	GO:0009534//chloroplast thylakoid	GO:0016859//cis-trans isomerase activity;GO:0005527//macrolide binding	GO:0044267//cellular protein metabolic process	176.54	730.21	2.04832	Tomato 200607||2 [49 ESTs aligned] (*GB) gi|45544871|gb|AAS67371.1| (e_value=5e-61) CONSTANS; (*ATH) AT5G64350.1 (e_value=1e-52) | Symbol: None | FK506-binding protein (FKBP12) / immunophilin, identical to immunophilin (GI:2104957) (Arabidopsis thaliana) | chr5:25751824-25753297 REVERSE | Aliases: MSJ1.19, MSJ1_19; (*SWP) sp|O04287|FKB12_VICFA (e_value=1e-52) Peptidyl-prolyl isomerase FKBP12 OS=V…
SGN-U580701	GO:0005618//cell wall;GO:0005746//mitochondrial respiratory chain;GO:0009986//cell surface;GO:0031410//cytoplasmic vesicle;GO:0031225//anchored to membrane	GO:0015078//hydrogen ion transmembrane transporter activity	GO:0016049//cell growth;GO:0045333//cellular respiration;GO:0006970//response to osmotic stress;GO:0030198//extracellular matrix organization	38.84	160.42	2.04624	Tomato 200607||2 [90 ESTs aligned] (*GB) gi|157341291|emb|CAO49198.1| (e_value=0) unnamed; (*ATH) AT5G60920.1 (e_value=0) Symbol: None | phytochelatin synthetase, putative / COBRA cell expansion protein COB, putative, similar to phytochelatin synthetase GI:29570314; similar to GB:AAK56072; identified in Roudier, et al, Plant Phys. (2002) 130:538-548 (PMID:12376623); id... ; (*SWP) sp|Q94KT8|COBRA…
SGN-U583117	GO:0043231//intracellular membrane-bounded organelle;GO:0031224//intrinsic to membrane	GO:0016709//oxidoreductase activity, acting on paired donors, with incorporation or reduction of molecular oxygen, NADH or NADPH as one donor, and incorporation of one atom of oxygen;GO:0005506//iron ion binding;GO:0016741//transferase activity, transferring one-carbon groups	GO:0006694//steroid biosynthetic process	183.31	756.95	2.04591	Tomato 200607||2 [82 ESTs aligned] (*GB) gi|47156870|gb|AAT12274.1| (e_value=0) obtusifoliol; (*ATH) AT1G11680.1 (e_value=0) | Symbol: EMB1738 | obtusifoliol 14-demethylase (CYP51), identical to obtusifoliol 14-demethylase (GI:14624983) (Arabidopsis thaliana) | chr1:3938522-3940754 FORWARD | Aliases: F25C20.17, F25C20_17, EMB1738, EMBRYO DEFECTIVE 1738; (*SWP) sp|P93846|CP51_SORBI (e_value=0) Cyt…
SGN-U562994	GO:0043231//intracellular membrane-bounded organelle	GO:0003676//nucleic acid binding;GO:0001071	GO:0010468//regulation of gene expression;GO:0006351//transcription, DNA-dependent;GO:0006950//response to stress	4.12	16.96	2.04142	Tomato 200607||2 [9 ESTs aligned] (*GB) gi|156571764|gb|ABU84809.1| (e_value=1e-49) putative; (*ATH) AT1G19210.1 (e_value=4e-44) Symbol: None | encodes a member of the DREB subfamily A-5 of ERF/AP2 transcription factor family. The protein contains one AP2 domain. There are 15 members in this subfamily including RAP2.1, RAP2.9 and RAP2.10. | chr1:6626813-6627521 REVERSE | Alia... ; (*SWP) sp|Q84QC…
SGN-U571137	GO:0044436;GO:0009534//chloroplast thylakoid;GO:0009532//plastid stroma	-	-	4.12	16.96	2.04142	Tomato 200607||2 [15 ESTs aligned] (*GB) gi|157342984|emb|CAO65696.1| (e_value=8e-52) unnamed; (*ATH) AT4G02530.1 (e_value=2e-49) | Symbol: None | chloroplast thylakoid lumen protein, SP:022773 ;TL16_ARATH | chr4:1112146-1114026 REVERSE | Aliases: T10P11.17, T10P11_17; (*SWP) sp|O22773|TL16_ARATH (e_value=1e-48) Thylakoid lumenal 16.5 kDa protein, chloroplastic OS=Arabidopsis thaliana GN=At4g0253…
SGN-U579289	-	GO:0004312//fatty-acid synthase activity	GO:0006631//fatty acid metabolic process	20.3	83.37	2.03805	Tomato 200607||2 [25 ESTs aligned] (*GB) gi|294668|gb|AAA33873.1| (e_value=0) beta-ketoacyl-ACP synthase; (*ATH) AT5G46290.1 (e_value=0) Symbol: None | 3-oxoacyl-(acyl-carrier-protein) synthase I, identical to Swiss-Prot:P52410 3-oxoacyl-(acyl-carrier-protein) synthase I, chloroplast precursor (EC 2.3.1.41) (Beta-ketoacyl-ACP synthase I) (KAS I) (Arabidopsis thaliana) | chr5:18791313... ; (*SWP) …
SGN-U574431	GO:0009532//plastid stroma;GO:0009526//plastid envelope;GO:0005576//extracellular region	GO:0043169//cation binding;GO:0019203//carbohydrate phosphatase activity	GO:0006952//defense response;GO:0005982//starch metabolic process;GO:0005985//sucrose metabolic process;GO:0015977//carbon fixation	27.66	113.56	2.03758	Tomato 200607||2 [42 ESTs aligned] (*GB) gi|157333396|emb|CAO17011.1| (e_value=0) unnamed; (*ATH) AT3G55800.1 (e_value=3e-171) Symbol: SBPASE | Encodes the chloroplast enzyme sedoheptulose-1,7-bisphosphatase (SBPase), involved in the carbon reduction of the Calvin cycle. Increase in SBPase activity in transgenic lines accumulate up to 50% more sucrose and starch than wild-t... ; (*SWP) sp|O20252|…
SGN-U580566	GO:0009526//plastid envelope;GO:0009570//chloroplast stroma;GO:0009534//chloroplast thylakoid;GO:0009522//photosystem I	-	GO:0044237//cellular metabolic process	19.42	79.63	2.03577	Tomato 200607||2 [16 ESTs aligned] (*GB) gi|30013659|gb|AAP03872.1| (e_value=7e-90) putative photosystem I subunit III precursor [Nicotiana tabacum]; (*ATH) AT1G31330.1 (e_value=2e-78) | Symbol: None | photosystem I reaction center subunit III family protein, contains Pfam profile: PF02507: photosystem I reaction center subunit III | chr1:11214805-11215992 REVERSE | Aliases: T19E23.12, T19E23_12;…
SGN-U566774	-	GO:0003824//catalytic activity	-	12.65	51.75	2.03242	Tomato 200607||2 [17 ESTs aligned] (*GB) gi|82621186|gb|ABB86281.1| (e_value=9e-143) transcription; (*ATH) AT1G19580.1 (e_value=3e-126) | Symbol: None | bacterial transferase hexapeptide repeat-containing protein, contains Pfam profile PF00132: Bacterial transferase hexapeptide (four repeats) | chr1:6774754-6777438 FORWARD | Aliases: None; (*SWP) sp|Q57752|Y304_METJA (e_value=3e-33) Uncharacteriz…
SGN-U581409	GO:0043231//intracellular membrane-bounded organelle	GO:0046914//transition metal ion binding;GO:0043566//structure-specific DNA binding;GO:0032559//adenyl ribonucleotide binding	GO:0032501//multicellular organismal process;GO:0006950//response to stress	14.42	58.93	2.03093	Tomato 200607||2 [10 ESTs aligned] (*GB) gi|76160980|gb|ABA40453.1| (e_value=6e-45) RNA; (*ATH) AT4G13850.1 (e_value=5e-36) | Symbol: None | glycine-rich RNA-binding protein (GRP2), glycine-rich RNA binding protein 2 AtGRP2 (Arabidopsis thaliana) GI:2826811 | chr4:8020948-8022206 FORWARD | Aliases: F18A5.240, F18A5_240; (*SWP) sp|Q9SVM8|GRP2_ARATH (e_value=4e-35) Glycine-rich RNA-binding protein …
SGN-U565472	-	-	-	8.24	33.64	2.02946	Tomato 200607||2 [4 ESTs aligned] (*GB) gi|118484232|gb|ABK93996.1| (e_value=6e-56) unknown; (*ATH) AT5G39600.1 (e_value=1e-54) | Symbol: None | expressed protein | chr5:15871157-15872420 REVERSE | Aliases: MIJ24.9, MIJ24_9;
SGN-U589828	-	-	-	3.24	13.22	2.02866	Tomato 200607||2 [1 ESTs aligned]
SGN-U584308	-	GO:0005488//binding	-	52.96	215.61	2.02545	Tomato 200607||2 [47 ESTs aligned] (*GB) gi|15594035|emb|CAC69852.1| (e_value=8e-135) nucleic acid binding protein [Nicotiana tabacum]; (*ATH) AT1G47490.1 (e_value=4e-107) | Symbol: ATRBP47C | RNA-binding protein 47 (RBP47), putative, similar to DNA binding protein GI:1899187 from (Nicotiana tabacum) | chr1:17427109-17429915 FORWARD | Aliases: F16N3.24, F16N3_24, ATRBP47C; (*SWP) sp|O60176|YG41_S…
SGN-U578537	GO:0031410//cytoplasmic vesicle	GO:0030246//carbohydrate binding;GO:0043167//ion binding;GO:0015925	GO:0044238//primary metabolic process	40.31	163.29	2.01823	Tomato 200607||2 [22 ESTs aligned] (*GB) gi|7939623|gb|AAF70824.1|AF154423_1 (e_value=0) putative; (*ATH) AT2G28470.1 (e_value=0) | Symbol: None | beta-galactosidase, putative / lactase, putative, similar to Beta-galactosidase precursor SP:P48980 from (Lycopersicon esculentum) | chr2:12175930-12180647 REVERSE | Aliases: T17D12.3, T17D12_3; (*SWP) sp|Q9SCV4|BGAL8_ARATH (e_value=0) Beta-galactosida…
SGN-U570494	GO:0031090//organelle membrane;GO:0043231//intracellular membrane-bounded organelle;GO:0031224//intrinsic to membrane	GO:0004311//farnesyltranstransferase activity	GO:0006720//isoprenoid metabolic process	45.61	184.28	2.01448	Tomato 200607||2 [44 ESTs aligned] (*GB) gi|5360655|dbj|BAA82093.1| (e_value=0) squalene synthase [Solanum tuberosum]; (*ATH) AT4G34640.1 (e_value=0) Symbol: None | farnesyl-diphosphate farnesyltransferase 1 / squalene synthase 1 (SQS1), identical to SP:P53799 Farnesyl-diphosphate farnesyltransferase (EC 2.5.1.21) (Squalene synthetase) (SQS) (SS) (FPP:FPP farnesyltransferase) {Arabidopsis thalian…
SGN-U579038	GO:0016471//vacuolar proton-transporting V-type ATPase complex	GO:0005488//binding;GO:0015077//monovalent inorganic cation transmembrane transporter activity;GO:0019829//cation-transporting ATPase activity	GO:0006818//hydrogen transport	15.3	61.81	2.01431	Tomato 200607||2 [15 ESTs aligned] (*GB) gi|3334406|sp|O24011|VATL_SOLLC (e_value=3e-56) RecName:; (*ATH) AT4G34720.1 (e_value=1e-56) Symbol: None | vacuolar ATP synthase 16 kDa proteolipid subunit 1 / V-ATPase 16 kDa proteolipid subunit 1 (AVAP1) (AVA-P1), identical to SP:P59227 Vacuolar ATP synthase 16 kDa proteolipid subunit 1/3/5 (EC 3.6.3.14) (V-ATPase 16 kDa proteolipid subu... ; (*SWP) sp|…
SGN-U571543	-	GO:0016491//oxidoreductase activity	GO:0008152//metabolic process	77.68	313.65	2.01354	Tomato 200607||2 [63 ESTs aligned] (*GB) gi|7981382|emb|CAB91875.1| (e_value=6e-138) putative alcohol dehydrogenase [Lycopersicon esculentum]; (*ATH) AT2G47140.1 (e_value=3e-79) | Symbol: None | short-chain dehydrogenase/reductase (SDR) family protein, similar to 3-beta-hydroxysteroiddehydrogenase GI:15983819 from (Digitalis lanata) | chr2:19357810-19359158 REVERSE | Aliases: F14M4.3; (*SWP) sp|P…
SGN-U586576	-	GO:0046872//metal ion binding	-	11.18	45.14	2.01349	Tomato 200607||2 [8 ESTs aligned] (*GB) gi|68299223|emb|CAJ13712.1| (e_value=1e-66) putative zinc finger protein [Capsicum chinense]; (*ATH) AT1G19310.1 (e_value=2e-50) | Symbol: None | zinc finger (C3HC4-type RING finger) family protein, contains Pfam profile: PF00097 zinc finger, C3HC4 type (RING finger) | chr1:6676225-6677661 REVERSE | Aliases: F18O14.3, F18O14_3; (*SWP) sp|Q09463|RNF5_CAEEL (…
SGN-U568658	-	-	-	46.78	188.59	2.01129	Tomato 200607||2 [9 ESTs aligned]
SGN-U568434	-	GO:0016787//hydrolase activity	-	12.95	52.03	2.00639	Tomato 200607||2 [33 ESTs aligned] (*GB) gi|157358682|emb|CAO66367.1| (e_value=1e-113) unnamed; (*ATH) AT5G45950.1 (e_value=2e-102) Symbol: None | GDSL-motif lipase/hydrolase family protein, similar to family II lipase EXL3 (GI:15054386) and EXL1 (GI:15054382) (Arabidopsis thaliana), anther-specific proline-rich protein APG (Arabidopsis thaliana) GI:22599; contains Pfam profile... ; (*SWP) sp|P40…
SGN-U574249	-	-	-	2.65	10.64	2.00543	Tomato 200607||2 [8 ESTs aligned]
SGN-U578900	GO:0009532//plastid stroma	GO:0016831//carboxy-lyase activity	GO:0006778//porphyrin metabolic process;GO:0010038//response to metal ion	5.3	21.27	2.00476	Tomato 200607||2 [41 ESTs aligned] (*GB) gi|18400577|ref|NP_566495.1| (e_value=2e-170) uroporphyrinogen decarboxylase (UPD), putative [Arabidopsis thaliana]; (*ATH) AT3G14930.2 (e_value=1e-172) Symbol: None | uroporphyrinogen decarboxylase, putative / UPD, putative, similar to uroporphyrinogen decarboxylase (chloroplast) from Nicotiana tabacum (SP:Q42967), Hordeum vulgare (SP:Q42855), Zea mays (S…
SGN-U564227	GO:0000325//plant-type vacuole;GO:0031090//organelle membrane;GO:0031224//intrinsic to membrane;GO:0031410//cytoplasmic vesicle;GO:0009536//plastid;GO:0042995//cell projection	GO:0005372//water transmembrane transporter activity;GO:0005275//amine transmembrane transporter activity	GO:0006810//transport	2.94	11.79	2.00368	Tomato 200607||2 [19 ESTs aligned] (*GB) gi|2058706|gb|AAB53329.1| (e_value=5e-137) Rb7 [Lycopersicon esculentum]; (*ATH) AT4G17340.1 (e_value=9e-120) | Symbol: DELTA-TIP2 | major intrinsic family protein / MIP family protein, contains Pfam profile: MIP PF00230 | chr4:9699265-9700421 FORWARD | Aliases: DL4705W, FCAALL.412, TIP2;2, DELTA-TIP2; (*SWP) sp|P21653|TIP1_TOBAC (e_value=2e-132) Probable …
SGN-U581495	GO:0009521;GO:0031224//intrinsic to membrane;GO:0009570//chloroplast stroma;GO:0009534//chloroplast thylakoid	GO:0046906//tetrapyrrole binding;GO:0043169//cation binding	GO:0006464//protein modification process;GO:0006091//generation of precursor metabolites and energy	145.06	581.58	2.00333	Tomato 200607||2 [193 ESTs aligned] (*GB) gi|226872|prf||1609235A (e_value=7e-136) chlorophyll; (*ATH) AT1G61520.1 (e_value=2e-123) Symbol: None | chlorophyll A-B binding protein / LHCI type III (LHCA3.1), nearly identical to PSI type III chlorophyll a/b-binding protein GI:430947; contains Pfam profile: PF00504 chlorophyll A-B binding protein; similar to PSI type III chlorophyll... ; (*SWP) sp|P2…
SGN-U585154	-	-	-	23.83	95.45	2.00197	Tomato 200607||2 [15 ESTs aligned] (*GB) gi|147778529|emb|CAN71712.1| (e_value=7e-14) hypothetical;
SGN-U565757	-	-	-	32.07	128.22	1.99933	Tomato 200607||2 [5 ESTs aligned] (*GB) gi|21593517|gb|AAM65484.1| (e_value=1e-81) unknown [Arabidopsis thaliana]; (*ATH) AT4G15830.1 (e_value=2e-83) | Symbol: None | expressed protein | chr4:8995126-8996614 REVERSE | Aliases: DL3955C, FCAALL.419;
SGN-U581753	GO:0043231//intracellular membrane-bounded organelle;GO:0030529//ribonucleoprotein complex	GO:0019843//rRNA binding;GO:0005198//structural molecule activity	GO:0010467//gene expression	3.53	14.09	1.99693	Tomato 200607||2 [3 ESTs aligned] (*GB) gi|145687759|gb|ABP88855.1| (e_value=1e-106) ribosomal; (*ATH) AT4G23620.1 (e_value=1e-86) | Symbol: None | 50S ribosomal protein-related, contains weak similarity to 50S ribosomal protein L25 (TL5). (Swiss-Prot:P56930) (Thermus thermophilus) | chr4:12314035-12316725 REVERSE | Aliases: F9D16.90, F9D16_90; (*SWP) sp|Q3SPM6|RL25_NITWN (e_value=9e-23) 50S ribo…
SGN-U571577	-	-	-	3.53	14.09	1.99693	Tomato 200607||2 [20 ESTs aligned] (*GB) gi|15225867|ref|NP_180299.1| (e_value=9e-63) F-box protein family [Arabidopsis thaliana]; (*ATH) AT2G27310.1 (e_value=7e-65) | Symbol: None | F-box family protein, contains Pfam PF00646: F-box domain;; similar to SKP1 interacting partner 2 (SKIP2) TIGR_Ath1:At5g67250 | chr2:11690940-11692045 REVERSE | Aliases: F12K2.11, F12K2_11; (*SWP) sp|Q9XIN8|FB119_ARA…
SGN-U580783	GO:0016020//membrane;GO:0044424//intracellular part	GO:0046914//transition metal ion binding;GO:0016765//transferase activity, transferring alkyl or aryl (other than methyl) groups;GO:0032559//adenyl ribonucleotide binding	GO:0000097//sulfur amino acid biosynthetic process	114.16	455.38	1.99601	Tomato 200607||2 [171 ESTs aligned] (*GB) gi|1170939|sp|P43282|METK3_SOLLC (e_value=0) S-adenosylmethionine; (*ATH) AT2G36880.1 (e_value=0) Symbol: None | S-adenosylmethionine synthetase, putative, similar to S-adenosylmethionine synthetase 3 (Methionine adenosyltransferase 3, AdoMet synthetase 3) (Lycopersicon esculentum) SWISS-PROT:P43282 | chr2:15486445-15488486 REVERSE | Aliases: T1... ; (*SW…
SGN-U576770	GO:0016020//membrane;GO:0009534//chloroplast thylakoid	-	-	18.54	73.88	1.99454	Tomato 200607||2 [24 ESTs aligned] (*GB) gi|21593192|gb|AAM65141.1| (e_value=3e-97) unknown [Arabidopsis thaliana]; (*ATH) AT5G65810.1 (e_value=7e-99) | Symbol: None | expressed protein, similar to unknown protein (emb CAB66910.1) | chr5:26354895-26356963 REVERSE | Aliases: K22J17.2, K22J17_2; (*SWP) sp|Q9M2Y6|Y3972_ARATH (e_value=2e-91) Uncharacterized protein At3g49720 OS=Arabidopsis thaliana G…
SGN-U597661	-	-	-	4.12	16.39	1.9921	Tomato 200607||2 [1 ESTs aligned]
SGN-U563960	GO:0009526//plastid envelope;GO:0009532//plastid stroma	GO:0016831//carboxy-lyase activity	GO:0006779//porphyrin biosynthetic process	4.41	17.54	1.9918	Tomato 200607||2 [43 ESTs aligned] (*GB) gi|2501647|sp|Q42967|DCUP_TOBAC (e_value=0) Uroporphyrinogen decarboxylase, chloroplast precursor (URO-D) (UPD); (*ATH) AT2G40490.1 (e_value=3e-172) Symbol: None | uroporphyrinogen decarboxylase, putative / UPD, putative, similar to uroporphyrinogen decarboxylase (chloroplast) from Nicotiana tabacum (SP:Q42967), Hordeum vulgare (SP:Q42855), Zea mays (SP:O8…
SGN-U571390	GO:0009532//plastid stroma;GO:0009526//plastid envelope;GO:0005576//extracellular region	GO:0016868//intramolecular transferase activity, phosphotransferases;GO:0046872//metal ion binding	GO:0010035//response to inorganic substance;GO:0005982//starch metabolic process;GO:0019318//hexose metabolic process;GO:0009581;GO:0006950//response to stress	5.3	20.99	1.98564	Tomato 200607||2 [6 ESTs aligned] (*GB) gi|12585317|sp|Q9M4G5|PGMP_SOLTU (e_value=1e-176) Phosphoglucomutase, chloroplast precursor (Glucose phosphomutase) (PGM); (*ATH) AT5G51820.1 (e_value=2e-167) Symbol: None | phosphoglucomutase, chloroplast (PGM) (PGMP) / glucose phosphomutase, identical to SP:Q9SCY0 Phosphoglucomutase, chloroplast precursor (EC 5.4.2.2) (Glucose phosphomutase) (PGM) {Arabid…
SGN-U577721	-	-	-	5.3	20.99	1.98564	Tomato 200607||2 [80 ESTs aligned] (*GB) gi|1351018|sp|P47926|RSI1_SOLLC (e_value=6e-43) RecName:; (*ATH) AT3G02885.1 (e_value=3e-27) | Symbol: None | gibberellin-regulated protein 5 (GASA5) / gibberellin-responsive protein 5, identical to GASA5 (Arabidopsis thaliana) GI:1289320 | chr3:638111-639059 REVERSE | Aliases: None; (*SWP) sp|P47926|RSI1_SOLLC (e_value=4e-44) RSI-1 protein OS=Solanum lyco…
SGN-U563309	GO:0031224//intrinsic to membrane	GO:0005451//monovalent cation:hydrogen antiporter activity	GO:0055067;GO:0030001//metal ion transport	6.18	24.44	1.98357	Tomato 200607||2 [7 ESTs aligned] (*GB) gi|145586535|emb|CAK12755.2| (e_value=0) (Sodium/potassium)/proton; (*ATH) AT3G05030.1 (e_value=0) Symbol: None | sodium proton exchanger, putative (NHX2), similar to sodium proton exchanger Nhx1 GB:AAD16946 (Arabidopsis thaliana); Member of The Monovalent Cation:Proton Antiporter (CPA1) Family, PMID:11500563 | chr3:1393304-1396790 REVERSE | Alia... ; (*SWP…
SGN-U570004	-	GO:0016491//oxidoreductase activity;GO:0005506//iron ion binding	-	32.37	127.93	1.98263	Tomato 200607||2 [67 ESTs aligned] (*GB) gi|13506709|gb|AAK27265.1| (e_value=0) fatty acid hydroperoxide lyase [Lycopersicon esculentum]; (*ATH) AT4G15440.1 (e_value=2e-119) | Symbol: None | hydroperoxide lyase (HPL1), identical to hydroperoxide lyase GI:3822403 from (Arabidopsis thaliana) | chr4:8835494-8838675 FORWARD | Aliases: DL3766W, FCAALL.125; (*SWP) sp|P48417|CP74_LINUS (e_value=1e-100) …
SGN-U577484	-	-	-	121.23	478.38	1.98041	Tomato 200607||2 [52 ESTs aligned]
SGN-U567791	GO:0043231//intracellular membrane-bounded organelle	GO:0004601//peroxidase activity	GO:0008152//metabolic process;GO:0006950//response to stress	145.06	572.38	1.98032	Tomato 200607||2 [22 ESTs aligned] (*GB) gi|157835621|pdb|2P5Q|A (e_value=3e-75) Chain; (*ATH) AT1G63460.1 (e_value=6e-71) | Symbol: None | glutathione peroxidase, putative, contains Pfam profile: PF00255 glutathione peroxidases | chr1:23538681-23540132 FORWARD | Aliases: F2K11.16, F2K11_16; (*SWP) sp|Q8LBU2|GPX8_ARATH (e_value=5e-70) Probable glutathione peroxidase 8 OS=Arabidopsis thaliana GN=G…
SGN-U565861	GO:0009536//plastid	-	-	13.24	52.03	1.97444	Tomato 200607||2 [26 ESTs aligned] (*GB) gi|6014904|sp|Q38732|DAG_ANTMA (e_value=4e-82) DAG PROTEIN, CHLOROPLAST PRECURSOR; (*ATH) AT1G11430.1 (e_value=3e-77) | Symbol: None | plastid developmental protein DAG, putative, similar to DAG protein, chloroplast precursor (Garden snapdragon) SWISS-PROT:Q38732 | chr1:3847250-3849162 FORWARD | Aliases: T23J18.10, T23J18_10; (*SWP) sp|Q38732|DAG_ANTMA (e_…
SGN-U577693	GO:0000785//chromatin;GO:0043231//intracellular membrane-bounded organelle	GO:0003676//nucleic acid binding	GO:0034728	43.25	169.62	1.97153	Tomato 200607||2 [6 ESTs aligned] (*GB) gi|462243|sp|P35057|H4_SOLLC (e_value=5e-36) RecName:; (*ATH) AT5G59690.1 (e_value=1e-37) | Symbol: None | histone H4, identical to histone H4 from Lycopersicon esculentum GI:297150, Lolium temulentum SP:P02308, Acropora formosa GI:455652, Citrus jambhiri GI:16797797 | chr5:24068778-24069369 FORWARD | Aliases: MTH12.15; (*SWP) sp|P35057|H4_SOLLC (e_value=4e…
SGN-U569810	GO:0031410//cytoplasmic vesicle	-	-	2.35	9.2	1.96897	Tomato 200607||2 [6 ESTs aligned] (*GB) gi|6561156|gb|AAF16869.1|AF109693_1 (e_value=1e-38) allergen-like; (*ATH) AT4G08685.1 (e_value=3e-32) | Symbol: None | pollen Ole e 1 allergen and extensin family protein, contains Pfam domain, PF01190: Pollen proteins Ole e I family | chr4:5550426-5551816 FORWARD | Aliases: None; (*SWP) sp|P13447|LAT52_SOLLC (e_value=3e-21) Anther-specific protein LAT52 OS…
SGN-U574353	-	-	-	2.94	11.5	1.96775	Tomato 200607||2 [11 ESTs aligned] (*GB) gi|157335705|emb|CAO61535.1| (e_value=0) unnamed; (*ATH) AT1G10020.1 (e_value=5e-178) | Symbol: None | expressed protein | chr1:3269606-3271989 REVERSE | Aliases: T27I1.4, T27I1_4;
SGN-U563083	GO:0009532//plastid stroma;GO:0031224//intrinsic to membrane;GO:0009534//chloroplast thylakoid	GO:0005515//protein binding;GO:0070011//peptidase activity, acting on L-amino acid peptides	GO:0044267//cellular protein metabolic process	7.94	31.05	1.96738	Tomato 200607||2 [19 ESTs aligned] (*GB) gi|118489193|gb|ABK96403.1| (e_value=2e-60) unknown; (*ATH) AT1G75690.1 (e_value=4e-57) | Symbol: None | chaperone protein dnaJ-related, contains Pfam PF00684 : DnaJ central domain (4 repeats); similar to bundle sheath defective protein 2 (GI:4732091) (Zea mays) | chr1:28425771-28426880 REVERSE | Aliases: F10A5.12, F10A5_12;
SGN-U585731	-	GO:0005488//binding	-	7.06	27.6	1.96693	Tomato 200607||2 [13 ESTs aligned] (*GB) gi|157351315|emb|CAO41502.1| (e_value=2e-106) unnamed; (*ATH) AT2G40620.1 (e_value=1e-82) Symbol: None | bZIP transcription factor family protein, identical to b-Zip DNA binding protein GI:2246376 from (Arabidopsis thaliana); contains a bZIP transcription factor basic domain signature (PDOC00036) | chr2:16961619-16964056 REVERSE | Aliase... ; (*SWP) sp|Q6S…
SGN-U566117	GO:0043231//intracellular membrane-bounded organelle	GO:0003676//nucleic acid binding;GO:0001071	GO:0010468//regulation of gene expression	7.65	29.9	1.96661	Tomato 200607||2 [8 ESTs aligned] (*GB) gi|147778329|emb|CAN69561.1| (e_value=2e-51) hypothetical; (*ATH) AT1G69170.1 (e_value=1e-38) Symbol: None | squamosa promoter-binding protein-like 6 (SPL6), identical to squamosa promoter binding protein-like 6 (Arabidopsis thaliana) GI:5931683; contains Pfam profile PF03110: SBP domain | chr1:26008761-26010926 FORWARD | Aliases: F4N2.13, F... ; (*SWP) sp|…
SGN-U603515	-	-	-	3.24	12.65	1.96507	Tomato 200607||2 [1 ESTs aligned]
SGN-U578772	GO:0016020//membrane	GO:0005515//protein binding	GO:0006950//response to stress	37.07	144.6	1.96374	Tomato 200607||2 [23 ESTs aligned] (*GB) gi|10798648|emb|CAC12824.1| (e_value=1e-154) putative DNAJ protein [Nicotiana tabacum]; (*ATH) AT3G44110.1 (e_value=2e-150) Symbol: None | DNAJ heat shock protein, putative (J3), identical to AtJ3 (Arabidopsis thaliana) GI:2641638, strong similarity to several plant DnaJ proteins from PGR; contains Pfam profiles PF00226 DnaJ domain, PF00684 DnaJ central do…
SGN-U585891	GO:0031224//intrinsic to membrane	GO:0016759//cellulose synthase activity;GO:0046914//transition metal ion binding	GO:0045229//external encapsulating structure organization;GO:0009250//glucan biosynthetic process	141.53	548.52	1.95444	Tomato 200607||2 [48 ESTs aligned] (*GB) gi|33186651|gb|AAP97495.1| (e_value=0) cellulose synthase [Solanum tuberosum]; (*ATH) AT5G05170.1 (e_value=0) | Symbol: None | cellulose synthase, catalytic subunit (Ath-B), nearly identical to gi:2827143, cellulose synthase, catalytic subunit (Ath-B) | chr5:1530175-1535383 REVERSE | Aliases: K2A11.4, K2A11_4; (*SWP) sp|Q84ZN6|CESA8_ORYSJ (e_value=0) Proba…
SGN-U577224	GO:0009526//plastid envelope;GO:0009532//plastid stroma;GO:0005576//extracellular region	GO:0046914//transition metal ion binding;GO:0016491//oxidoreductase activity	GO:0006950//response to stress;GO:0008152//metabolic process	61.2	236.03	1.94737	Tomato 200607||2 [21 ESTs aligned] (*GB) gi|157358403|emb|CAO66063.1| (e_value=5e-98) unnamed; (*ATH) AT1G23740.1 (e_value=2e-94) | Symbol: None | oxidoreductase, zinc-binding dehydrogenase family protein, contains Pfam profile PF00107: oxidoreductase, zinc-binding dehydrogenase family | chr1:8398115-8399717 REVERSE | Aliases: F5O8.29, F5O8_29; (*SWP) sp|Q9ZUC1|QORL_ARATH (e_value=2e-93) Quinone …
SGN-U566935	GO:0016020//membrane;GO:0043231//intracellular membrane-bounded organelle	GO:0016628//oxidoreductase activity, acting on the CH-CH group of donors, NAD or NADP as acceptor;GO:0046872//metal ion binding;GO:0016772//transferase activity, transferring phosphorus-containing groups	GO:0008152//metabolic process	77.97	299.27	1.94046	Tomato 200607||2 [10 ESTs aligned] (*GB) gi|48209896|gb|AAT40490.1| (e_value=2e-76) putative calmodulin [Solanum demissum]; (*ATH) AT1G12310.1 (e_value=3e-70) | Symbol: None | calmodulin, putative, similar to calmodulin SP:P04465 from (Trypanosoma brucei gambiense) | chr1:4187163-4188054 REVERSE | Aliases: F5O11.35, F5O11_35; (*SWP) sp|Q94AZ4|CML13_ARATH (e_value=2e-69) Probable calcium-binding p…
SGN-U581889	GO:0042579//microbody	GO:0016289//CoA hydrolase activity	-	7.36	28.17	1.93638	Tomato 200607||2 [8 ESTs aligned] (*GB) gi|157349223|emb|CAO24369.1| (e_value=7e-35) unnamed; (*ATH) AT3G61200.1 (e_value=6e-31) | Symbol: None | thioesterase family protein, contains Pfam profile PF03061: thioesterase family protein | chr3:22668430-22669365 REVERSE | Aliases: T20K12.100;
SGN-U565085	-	-	-	3.53	13.51	1.93629	Tomato 200607||2 [3 ESTs aligned] (*GB) gi|157358626|emb|CAO66302.1| (e_value=6e-129) unnamed; (*ATH) AT2G33560.1 (e_value=3e-126) Symbol: None | spindle checkpoint protein-related, similar to spindle checkpoint protein BubR1 (GI:22128593) (Xenopus laevis); similar to Mitotic checkpoint serine/threonine-protein kinase BUB1 beta (EC 2.7.1.-) (MAD3/BUB1-related protein kinase) (M... ; (*SWP) sp|Q9Z…
SGN-U580319	GO:0031225//anchored to membrane;GO:0005576//extracellular region;GO:0005618//cell wall;GO:0031410//cytoplasmic vesicle	-	-	100.92	385.8	1.93464	Tomato 200607||2 [51 ESTs aligned] (*GB) gi|147781805|emb|CAN65447.1| (e_value=3e-116) hypothetical; (*ATH) AT3G60900.1 (e_value=4e-109) | Symbol: None | fasciclin-like arabinogalactan-protein (FLA10) | chr3:22510335-22512214 REVERSE | Aliases: T4C21.310; (*SWP) sp|Q9LZX4|FLA10_ARATH (e_value=4e-108) Fasciclin-like arabinogalactan protein 10 OS=Arabidopsis thaliana GN=FLA10;
SGN-U600077	GO:0005618//cell wall;GO:0031224//intrinsic to membrane	GO:0004871//signal transducer activity;GO:0004672//protein kinase activity;GO:0016628//oxidoreductase activity, acting on the CH-CH group of donors, NAD or NADP as acceptor;GO:0032559//adenyl ribonucleotide binding	GO:0006464//protein modification process;GO:0007167//enzyme linked receptor protein signaling pathway	6.18	23.57	1.93127	Tomato 200607||2 [1 ESTs aligned] (*GB) gi|157355396|emb|CAO48786.1| (e_value=3e-75) unnamed; (*ATH) AT3G51740.1 (e_value=3e-71) | Symbol: None | leucine-rich repeat transmembrane protein kinase, putative, brassinosteroid-insensitive protein BRI1 - Arabidopsis thaliana, PIR:T09356 | chr3:19200028-19203028 FORWARD | Aliases: T18N14.120; (*SWP) sp|Q9SUQ3|Y4374_ARATH (e_value=1e-35) Probable inactiv…
SGN-U604745	-	-	GO:0048856//anatomical structure development;GO:0007275//multicellular organismal development	8.83	33.64	1.92969	Tomato 200607||2 [1 ESTs aligned] (*GB) gi|157348484|emb|CAO23376.1| (e_value=3e-84) unnamed; (*ATH) AT2G42200.1 (e_value=5e-35) Symbol: None | squamosa promoter-binding protein-like 9 (SPL9), identical to squamosa promoter binding protein-like 9 (Arabidopsis thaliana) GI:5931673; contains Pfam profile PF03110: SBP domain | chr2:17594485-17596708 FORWARD | Aliases: T24P15.11,... ; (*SWP) sp|Q700W…
SGN-U586488	-	-	-	5.59	21.27	1.9279	Tomato 200607||2 [3 ESTs aligned]
SGN-U583440	-	-	-	5.59	21.27	1.9279	Tomato 200607||2 [2 ESTs aligned]
SGN-U576407	-	-	-	2.65	10.06	1.92457	Tomato 200607||2 [3 ESTs aligned] (*GB) gi|15224053|ref|NP_179949.1| (e_value=7e-32) hypothetical protein [Arabidopsis thaliana]; (*ATH) AT2G23690.1 (e_value=5e-34) | Symbol: None | expressed protein | chr2:10079357-10083049 FORWARD | Aliases: F27L4.13, F27L4_13;
SGN-U579618	GO:0043231//intracellular membrane-bounded organelle	GO:0005515//protein binding	GO:0010468//regulation of gene expression;GO:0009755//hormone-mediated signaling pathway	5	18.97	1.92372	Tomato 200607||2 [20 ESTs aligned] (*GB) gi|157336602|emb|CAO71287.1| (e_value=3e-87) unnamed; (*ATH) AT4G14550.1 (e_value=9e-77) Symbol: None | auxin-responsive AUX/IAA family protein, identical to IAA14 (GI:972931) (Arabidopsis thaliana); similar to SP:Q38825 Auxin-responsive protein IAA7 (Indoleacetic acid-induced protein 7) {Arabidopsis thaliana} | chr4:8347818-8350015 REV... ; (*SWP) sp|Q388…
SGN-U578628	GO:0009532//plastid stroma;GO:0009526//plastid envelope;GO:0009534//chloroplast thylakoid;GO:0005576//extracellular region	GO:0000166//nucleotide binding;GO:0008943//glyceraldehyde-3-phosphate dehydrogenase activity	GO:0009314//response to radiation;GO:0010038//response to metal ion;GO:0019318//hexose metabolic process;GO:0015977//carbon fixation;GO:0034285;GO:0006950//response to stress	78.86	298.12	1.91853	Tomato 200607||2 [81 ESTs aligned] (*GB) gi|77540212|gb|ABA86964.1| (e_value=0) glyceraldehyde-3-phosphate dehydrogenase B subunit [Glycine max]; (*ATH) AT1G42970.1 (e_value=0) Symbol: None | glyceraldehyde-3-phosphate dehydrogenase B, chloroplast (GAPB) / NADP-dependent glyceraldehydephosphate dehydrogenase subunit B, identical to SP:P25857 Glyceraldehyde 3-phosphate dehydrogenase B, chloroplast…
SGN-U580512	-	GO:0003824//catalytic activity	-	36.78	138.86	1.91664	Tomato 200607||2 [14 ESTs aligned] (*GB) gi|157345073|emb|CAO71801.1| (e_value=0) unnamed; (*ATH) AT2G22125.1 (e_value=0) Symbol: None | similar to C2 domain-containing protein / armadillo/beta-catenin repeat family protein [Arabidopsis thaliana] (TAIR:At1g44120.1); similar to C2 domain, putative [Oryza sativa (japonica cultivar-group)] (GB:AAX95026.1); contains InterP... ;
SGN-U579566	-	-	-	17.36	65.26	1.91043	Tomato 200607||2 [13 ESTs aligned] (*GB) gi|13699079|dbj|BAB41200.1| (e_value=6e-62) TMV response-related gene product [Nicotiana tabacum]; (*ATH) AT1G76600.1 (e_value=2e-32) | Symbol: None | expressed protein | chr1:28751782-28752739 FORWARD | Aliases: F14G6.20, F14G6_20;
SGN-U585668	GO:0009528//plastid inner membrane;GO:0009534//chloroplast thylakoid	GO:0015291//secondary active transmembrane transporter activity;GO:0015103//inorganic anion transmembrane transporter activity	GO:0006810//transport;GO:0051707//response to other organism	27.66	103.78	1.90766	Tomato 200607||2 [31 ESTs aligned] (*GB) gi|157349773|emb|CAO39629.1| (e_value=0) unnamed; (*ATH) AT4G00370.1 (e_value=0) | Symbol: None | sugar transporter family protein, contains Pfam profile PF00083: major facilitator superfamily protein | chr4:161539-166357 REVERSE | Aliases: A_IG005I10.NN, A_IG005I10_NN, F5I10.7, F5I10_7; (*SWP) sp|Q8GX78|ANTR2_ARATH (e_value=0) Probable anion transporter 2…
SGN-U583257	-	GO:0003913//DNA photolyase activity	GO:0006259//DNA metabolic process	22.36	83.66	1.90362	Tomato 200607||2 [18 ESTs aligned] (*GB) gi|5524201|gb|AAD44161.1|AF130423_1 (e_value=0) cryptochrome; (*ATH) AT4G08920.1 (e_value=0) Symbol: None | cryptochrome 1 apoprotein (CRY1) / flavin-type blue-light photoreceptor (HY4), contains Pfam PF03441: FAD binding domain of DNA photolyase; member of Pfam PF00875: deoxyribodipyrimidine photolyase superfamily; 99% identical to Cryptoc... ; (*SWP) sp|…
SGN-U582281	GO:0031410//cytoplasmic vesicle	GO:0016628//oxidoreductase activity, acting on the CH-CH group of donors, NAD or NADP as acceptor	GO:0006694//steroid biosynthetic process;GO:0003006//reproductive developmental process	71.5	267.36	1.90277	Tomato 200607||2 [19 ESTs aligned] (*GB) gi|8917585|gb|AAF81279.1|AF257178_1 (e_value=2e-149) C-14; (*ATH) AT3G52940.1 (e_value=1e-151) | Symbol: None | C-14 sterol reductase / delta(14)-sterol reductase / FACKEL (FK), identical to gi:9082182 | chr3:19641176-19644274 REVERSE | Aliases: F8J2.111; (*SWP) sp|Q9LDR4|ERG24_ARATH (e_value=1e-150) Delta(14)-sterol reductase OS=Arabidopsis thaliana GN=FK;
SGN-U568213	GO:0043231//intracellular membrane-bounded organelle	GO:0003676//nucleic acid binding;GO:0001071	GO:0010468//regulation of gene expression;GO:0006351//transcription, DNA-dependent;GO:0016049//cell growth	10	37.37	1.90188	Tomato 200607||2 [3 ESTs aligned] (*GB) gi|25992102|gb|AAN77052.1| (e_value=7e-108) dehydration responsive element binding protein [Lycopersicon esculentum]; (*ATH) AT5G11590.1 (e_value=1e-33) | Symbol: None | encodes a member of the DREB subfamily A-4 of ERF/AP2 transcription factor family. The protein contains one AP2 domain. There are 17 members in this subfamily including TINY. | chr5:3727790…
SGN-U584502	GO:0030312//external encapsulating structure	GO:0004553//hydrolase activity, hydrolyzing O-glycosyl compounds	GO:0008152//metabolic process	8.24	30.76	1.90034	Tomato 200607||2 [21 ESTs aligned] (*GB) gi|197260357|gb|ACH56716.1| (e_value=0) beta-glucosidase; (*ATH) AT3G55430.1 (e_value=3e-126) Symbol: None | glycosyl hydrolase family 17 protein / beta-1,3-glucanase, putative, similar to beta-1,3 glucanase GI:7414433 from (Pisum sativum); contains Pfam profile PF00332: Glycosyl hydrolases family 17 | chr3:20560576-20563192 REVERSE | Aliase... ; (*SWP) sp…
SGN-U567990	GO:0016020//membrane;GO:0031410//cytoplasmic vesicle	GO:0004553//hydrolase activity, hydrolyzing O-glycosyl compounds	GO:0044238//primary metabolic process	24.13	89.98	1.89878	Tomato 200607||2 [19 ESTs aligned] (*GB) gi|157335176|emb|CAO61006.1| (e_value=0) unnamed; (*ATH) AT1G19940.1 (e_value=0) | Symbol: None | glycosyl hydrolase family 9 protein, similar to endo-beta-1,4-D-glucanase GI:4165132 from (Lycopersicon esculentum) | chr1:6918182-6920368 REVERSE | Aliases: F6F9.1, F6F9_1; (*SWP) sp|Q9FXI9|GUN2_ARATH (e_value=0) Endoglucanase 2 OS=Arabidopsis thaliana GN=At1…
SGN-U580207	GO:0009521;GO:0009536//plastid	-	GO:0009765//photosynthesis, light harvesting	13.53	50.31	1.89468	Tomato 200607||2 [145 ESTs aligned] (*GB) gi|6996562|emb|CAB75430.1| (e_value=6e-66) putative 16kDa membrane protein [Nicotiana tabacum]; (*ATH) AT1G08380.1 (e_value=3e-59) | Symbol: None | expressed protein | chr1:2640858-2641825 REVERSE | Aliases: T27G7.25, T27G7_25;
SGN-U581121	GO:0005576//extracellular region;GO:0044424//intracellular part	GO:0016831//carboxy-lyase activity;GO:0000166//nucleotide binding;GO:0048037//cofactor binding	GO:0009225//nucleotide-sugar metabolic process	67.38	250.11	1.89217	Tomato 200607||2 [81 ESTs aligned] (*GB) gi|85718018|gb|ABC75032.1| (e_value=0) UDP-apiose/xylose; (*ATH) AT1G08200.1 (e_value=0) | Symbol: None | expressed protein | chr1:2573857-2576709 REVERSE | Aliases: T23G18.6, T23G18_6; (*SWP) sp|A6TF98|ARNA_KLEP7 (e_value=1e-55) Bifunctional polymyxin resistance protein arnA OS=Klebsiella pneumoniae subsp. pneumoniae (strain ATCC 700721 / MGH 78578) GN=ar…
SGN-U576516	GO:0043231//intracellular membrane-bounded organelle	-	-	29.72	110.11	1.88944	Tomato 200607||2 [17 ESTs aligned] (*GB) gi|147843362|emb|CAN78429.1| (e_value=1e-44) hypothetical; (*ATH) AT2G14880.1 (e_value=6e-36) | Symbol: None | SWIB complex BAF60b domain-containing protein, contains Pfam profile PF02201: BAF60b domain of the SWIB complex | chr2:6400414-6402020 REVERSE | Aliases: T26I20.4, T26I20_4;
SGN-U582679	GO:0009536//plastid	GO:0016832//aldehyde-lyase activity	GO:0044237//cellular metabolic process;GO:0009755//hormone-mediated signaling pathway	9.42	34.79	1.88487	Tomato 200607||2 [15 ESTs aligned] (*GB) gi|157356736|emb|CAO62931.1| (e_value=5e-116) unnamed; (*ATH) AT4G10750.1 (e_value=6e-118) Symbol: None | HpcH/HpaI aldolase family protein, similar to 2,4-dihydroxydec-2-ene-1,10-dioic acid aldolase (Sphingopyxis macrogoltabida) GI:23330203; contains Pfam profile PF03328: HpcH/HpaI aldolase family | chr4:6618672-6619935 FORWARD | Aliases... ; (*SWP) sp|P7…
SGN-U571384	-	-	-	5.3	19.55	1.8831	Tomato 200607||2 [3 ESTs aligned] (*GB) gi|157338356|emb|CAO39400.1| (e_value=1e-30) unnamed; (*ATH) AT3G14920.1 (e_value=2e-20) | Symbol: None | expressed protein | chr3:5018282-5020280 FORWARD | Aliases: K15M2.6; (*SWP) sp|P81898|PNAA_PRUDU (e_value=1e-22) Peptide-N4-(N-acetyl-beta-glucosaminyl)asparagine amidase A OS=Prunus dulcis;
SGN-U578667	GO:0009532//plastid stroma;GO:0009526//plastid envelope;GO:0009534//chloroplast thylakoid	GO:0008187//poly-pyrimidine tract binding	GO:0006952//defense response;GO:0009725//response to hormone stimulus	48.25	177.95	1.88287	Tomato 200607||2 [78 ESTs aligned] (*GB) gi|17432522|gb|AAL39067.1|AF389431_1 (e_value=8e-105) single-stranded; (*ATH) AT2G37220.1 (e_value=1e-68) Symbol: None | 29 kDa ribonucleoprotein, chloroplast, putative / RNA-binding protein cp29, putative, similar to SP:Q43349 29 kDa ribonucleoprotein, chloroplast precursor (RNA-binding protein cp29) {Arabidopsis thaliana} | chr2:15641605-15643470 REVE...…
SGN-U593237	GO:0015935//small ribosomal subunit;GO:0016020//membrane	-	GO:0010467//gene expression	33.84	124.77	1.88247	Tomato 200607||2 [1 ESTs aligned] (*GB) gi|217071358|gb|ACJ84039.1| (e_value=3e-29) unknown; (*ATH) AT2G21580.1 (e_value=3e-31) | Symbol: None | 40S ribosomal protein S25 (RPS25B) | chr2:9243635-9244826 FORWARD | Aliases: F2G1.15, F2G1_15; (*SWP) sp|Q9SIK2|RS252_ARATH (e_value=3e-30) 40S ribosomal protein S25-2 OS=Arabidopsis thaliana GN=RPS25B;
SGN-U584919	-	-	-	2.65	9.77	1.88237	Tomato 200607||2 [4 ESTs aligned] (*GB) gi|157341308|emb|CAO49215.1| (e_value=1e-46) unnamed; (*ATH) AT5G38880.1 (e_value=3e-45) | Symbol: None | expressed protein | chr5:15580536-15586424 REVERSE | Aliases: K15E6.9, K15E6_9;
SGN-U562703	GO:0015934//large ribosomal subunit;GO:0016020//membrane;GO:0031981//nuclear lumen	-	-	72.68	267.65	1.88072	Tomato 200607||2 [28 ESTs aligned] (*GB) gi|118484803|gb|ABK94269.1| (e_value=1e-30) unknown; (*ATH) AT3G05560.2 (e_value=3e-31) | Symbol: None | 60S ribosomal protein L22-2 (RPL22B), identical to 60S ribosomal protein L22-2 SP:Q9M9W1 from (Arabidopsis thaliana) | chr3:1614221-1615449 FORWARD | Aliases: None; (*SWP) sp|Q9M9W1|RL222_ARATH (e_value=3e-30) 60S ribosomal protein L22-2 OS=Arabidopsis …
SGN-U573082	GO:0009536//plastid	GO:0016838//carbon-oxygen lyase activity, acting on phosphates;GO:0048037//cofactor binding	GO:0006566//threonine metabolic process	26.78	98.61	1.88058	Tomato 200607||2 [20 ESTs aligned] (*GB) gi|20140867|sp|Q9MT28|THRC_SOLTU (e_value=0) Threonine synthase, chloroplast precursor (TS); (*ATH) AT4G29840.1 (e_value=0) | Symbol: None | threonine synthase, chloroplast, identical to SP:Q9S7B5 Threonine synthase, chloroplast precursor (EC 4.2.3.1) (TS) {Arabidopsis thaliana} | chr4:14598311-14601061 REVERSE | Aliases: F27B13.80, F27B13_80; (*SWP) sp|Q9…
SGN-U578045	GO:0000785//chromatin;GO:0043231//intracellular membrane-bounded organelle	GO:0003676//nucleic acid binding	GO:0034728	17.65	64.97	1.88011	Tomato 200607||2 [5 ESTs aligned] (*GB) gi|45767731|gb|AAH67496.1| (e_value=1e-24) HIST1H4D protein [Homo sapiens]; (*ATH) AT5G59690.1 (e_value=3e-26) | Symbol: None | histone H4, identical to histone H4 from Lycopersicon esculentum GI:297150, Lolium temulentum SP:P02308, Acropora formosa GI:455652, Citrus jambhiri GI:16797797 | chr5:24068778-24069369 FORWARD | Aliases: MTH12.15; (*SWP) sp|P35057…
SGN-U568802	-	-	-	3.83	14.09	1.87926	Tomato 200607||2 [2 ESTs aligned]
SGN-U567668	-	GO:0016491//oxidoreductase activity;GO:0005506//iron ion binding	-	74.74	274.26	1.87559	Tomato 200607||2 [66 ESTs aligned] (*GB) gi|4376203|gb|AAB05376.3| (e_value=1e-170) putative cytochrome P-450 [Nicotiana plumbaginifolia]; (*ATH) AT3G14610.1 (e_value=9e-130) | Symbol: None | cytochrome P450, putative, similar to GB:Q05047 from (Catharanthus roseus) | chr3:4912473-4914659 FORWARD | Aliases: MIE1.11; (*SWP) sp|Q05047|C72A1_CATRO (e_value=3e-133) Secologanin synthase OS=Catharanthu…
SGN-U598632	-	-	-	3.53	12.94	1.8741	Tomato 200607||2 [1 ESTs aligned]
SGN-U586537	-	GO:0016879//ligase activity, forming carbon-nitrogen bonds;GO:0016421//CoA carboxylase activity;GO:0019842//vitamin binding;GO:0032559//adenyl ribonucleotide binding	-	21.77	79.63	1.87097	Tomato 200607||2 [16 ESTs aligned] (*GB) gi|193290652|gb|ACF17634.1| (e_value=0) putative; (*ATH) AT5G35360.1 (e_value=0) | Symbol: None | acetyl-CoA carboxylase, biotin carboxylase subunit (CAC2), identical to acetyl-CoA carboxylase, biotin carboxylase subunit (CAC2) (Arabidopsis thaliana) GI:1905876 | chr5:13601389-13606337 FORWARD | Aliases: T26D22.8, T26D22_8; (*SWP) sp|Q06862|ACCC_ANASP (e_v…
SGN-U578572	-	GO:0016832//aldehyde-lyase activity	GO:0006007//glucose catabolic process	39.13	142.88	1.86846	Tomato 200607||2 [73 ESTs aligned] (*GB) gi|78191410|gb|ABB29926.1| (e_value=0) fructose-bisphosphate aldolase-like [Solanum tuberosum]; (*ATH) AT2G36460.1 (e_value=4e-173) Symbol: None | fructose-bisphosphate aldolase, putative, similar to PIR:S65073 fructose-bisphosphate aldolase (EC 4.1.2.13) isoenzyme C-1, cytosolic (Oryza sativa); contains Pfam profile PF00274 Fructose-bisphosphate aldolase …
SGN-U569508	GO:0043231//intracellular membrane-bounded organelle	GO:0008135//translation factor activity, nucleic acid binding	GO:0006412//translation	6.47	23.57	1.86511	Tomato 200607||2 [18 ESTs aligned] (*GB) gi|157355482|emb|CAO48872.1| (e_value=3e-85) unnamed; (*ATH) AT3G08740.1 (e_value=2e-81) | Symbol: None | elongation factor P (EF-P) family protein, similar to SP:P33398 Elongation factor P (EF-P) {Escherichia coli O157:H7}; contains Pfam profile PF01132: Elongation factor P (EF-P) | chr3:2654647-2656242 REVERSE | Aliases: F17O14.21; (*SWP) sp|B0JHV3|EFP_M…
SGN-U566840	-	-	-	45.31	165.02	1.86474	Tomato 200607||2 [27 ESTs aligned] (*GB) gi|147863608|emb|CAN79760.1| (e_value=5e-32) hypothetical; (*ATH) AT1G13360.1 (e_value=4e-28) | Symbol: None | expressed protein | chr1:4576954-4577841 REVERSE | Aliases: None;
SGN-U565884	-	-	-	3.24	11.79	1.8635	Tomato 200607||2 [11 ESTs aligned] (*GB) gi|157345492|emb|CAO14790.1| (e_value=6e-115) unnamed; (*ATH) AT5G14790.1 (e_value=1e-93) | Symbol: None | expressed protein | chr5:4782949-4785808 FORWARD | Aliases: T9L3.90, T9L3_90;
SGN-U563513	-	-	-	3.24	11.79	1.8635	Tomato 200607||2 [4 ESTs aligned]
SGN-U597567	-	-	-	3.24	11.79	1.8635	Tomato 200607||2 [1 ESTs aligned] (*GB) gi|147798990|emb|CAN61638.1| (e_value=2e-27) hypothetical; (*ATH) AT2G35150.1 (e_value=4e-22) Symbol: None | phosphate-responsive 1 family protein, similar to phi-1 (phosphate-induced gene) (Nicotiana tabacum) GI:3759184; contains Pfam profile PF04674: Phosphate-induced protein 1 conserved region | chr2:14824126-14825290 REVERSE | Aliases: T... ;
SGN-U585715	GO:0043231//intracellular membrane-bounded organelle	GO:0004175//endopeptidase activity	GO:0009414//response to water deprivation;GO:0019538//protein metabolic process;GO:0006952//defense response;GO:0006970//response to osmotic stress	13.83	50.31	1.86304	Tomato 200607||2 [19 ESTs aligned] (*GB) gi|7211741|gb|AAF40414.1|AF216783_1 (e_value=2e-175) papain-like; (*ATH) AT4G39090.1 (e_value=1e-160) | Symbol: None | cysteine proteinase RD19a (RD19A) / thiol protease, identical to cysteine proteinase RD19a, thiol protease SP:P43296, GI:435618 from (Arabidopsis thaliana) | chr4:18214569-18217476 REVERSE | Aliases: F19H22.190, F19H22_190; (*SWP) sp|P4329…
SGN-U582594	GO:0005840//ribosome;GO:0019897//extrinsic to plasma membrane;GO:0031981//nuclear lumen	GO:0004683//calmodulin-dependent protein kinase activity;GO:0004871//signal transducer activity	GO:0048513//organ development	31.19	113.27	1.86061	Tomato 200607||2 [106 ESTs aligned] (*GB) gi|4589834|dbj|BAA76895.1| (e_value=0) LeArcA1 protein [Lycopersicon esculentum]; (*ATH) AT1G48630.1 (e_value=4e-159) Symbol: None | guanine nucleotide-binding family protein / activated protein kinase C receptor, putative / RACK, putative, contains 7 WD-40 repeats (PF00400); very similar to guanine nucleotide-binding protein; activated protein kinase C r…
SGN-U574098	-	-	-	5	18.11	1.85679	Tomato 200607||2 [6 ESTs aligned] (*GB) gi|147856544|emb|CAN82486.1| (e_value=3e-30) hypothetical; (*ATH) AT1G14870.1 (e_value=1e-21) | Symbol: None | expressed protein, similar to PGPS/D12 (Petunia x hybrida) GI:4105794; contains Pfam profile PF04749: Protein of unknown function, DUF614 | chr1:5128370-5129518 REVERSE | Aliases: F10B6.27, F10B6_27; (*SWP) sp|Q9LQU4|Y1487_ARATH (e_value=1e-20) Unc…
SGN-U564570	GO:0009526//plastid envelope;GO:0009534//chloroplast thylakoid	GO:0030554//adenyl nucleotide binding;GO:0016491//oxidoreductase activity	GO:0042360//vitamin E metabolic process;GO:0006399//tRNA metabolic process;GO:0006779//porphyrin biosynthetic process;GO:0008654//phospholipid biosynthetic process	44.14	159.84	1.85647	Tomato 200607||2 [46 ESTs aligned] (*GB) gi|3821254|emb|CAA07683.1| (e_value=3e-83) geranylgeranyl reductase [Nicotiana tabacum]; (*ATH) AT1G74470.1 (e_value=2e-78) Symbol: None | geranylgeranyl reductase, identical to geranylgeranyl reductase GB:Y14044 (Arabidopsis thaliana) (involvement: chlorophyll, the tocopherol and the phylloquinone pathways Eur J Biochem 1998 Jan 15;251(1-2):413-7) | chr1:…
SGN-U597102	-	-	-	2.94	10.64	1.85561	Tomato 200607||2 [1 ESTs aligned] (*GB) gi|157340817|emb|CAO47622.1| (e_value=2e-26) unnamed; (*ATH) AT4G39235.1 (e_value=2e-24) | Symbol: None | expressed protein | chr4:18268043-18269320 FORWARD | Aliases: None;
SGN-U586318	GO:0044424//intracellular part	GO:0046872//metal ion binding;GO:0016728	GO:0006259//DNA metabolic process;GO:0032501//multicellular organismal process;GO:0007049//cell cycle;GO:0008219//cell death;GO:0009132//nucleoside diphosphate metabolic process	16.48	59.51	1.85242	Tomato 200607||2 [23 ESTs aligned] (*GB) gi|1710401|sp|P49730|RIR2_TOBAC (e_value=1e-174) Ribonucleoside-diphosphate reductase small chain (Ribonucleotide reductase) (R2 subunit); (*ATH) AT3G27060.1 (e_value=1e-153) Symbol: None | ribonucleoside-diphosphate reductase small chain, putative / ribonucleotide reductase, putative, similar to ribonucleotide reductase R2 (Nicotiana tabacum) GI:1044912; …
SGN-U571326	GO:0031980//mitochondrial lumen;GO:0009532//plastid stroma	GO:0030554//adenyl nucleotide binding;GO:0046914//transition metal ion binding;GO:0042802//identical protein binding;GO:0003824//catalytic activity	GO:0044267//cellular protein metabolic process;GO:0006626//protein targeting to mitochondrion;GO:0003006//reproductive developmental process	52.08	188.02	1.85208	Tomato 200607||2 [23 ESTs aligned] (*GB) gi|157353467|emb|CAO45406.1| (e_value=5e-76) unnamed; (*ATH) AT5G17710.2 (e_value=2e-77) | Symbol: None | co-chaperone grpE family protein, similar to co-chaperone CGE1 precursor isoform a (Chlamydomonas reinhardtii) GI:15384277; contains Pfam profile PF01025: co-chaperone GrpE | chr5:5839345-5841707 REVERSE | Aliases: None; (*SWP) sp|Q8DJB3|GRPE_SYNEL (e_…
SGN-U577215	-	-	-	6.77	24.44	1.85202	Tomato 200607||2 [6 ESTs aligned] (*GB) gi|77999240|gb|ABB16967.1| (e_value=4e-125) unknown [Solanum tuberosum]; (*ATH) AT3G27090.1 (e_value=7e-109) | Symbol: None | expressed protein, similar to gda-1 (Pisum sativum) GI:2765418 | chr3:9990780-9993063 FORWARD | Aliases: MOJ10.16; (*SWP) sp|P37707|B2_DAUCA (e_value=3e-73) B2 protein OS=Daucus carota;
SGN-U580623	GO:0031225//anchored to membrane;GO:0031410//cytoplasmic vesicle	-	GO:0009056//catabolic process	35.6	128.51	1.85193	Tomato 200607||2 [10 ESTs aligned] (*GB) gi|188509929|gb|ACD56618.1| (e_value=3e-151) peptidoglycan-binding; (*ATH) AT1G21880.2 (e_value=1e-147) | Symbol: None | peptidoglycan-binding LysM domain-containing protein, contains Pfam profile PF01476: LysM domain | chr1:7680470-7682956 FORWARD | Aliases: None; (*SWP) sp|Q93ZH0|LYM1_ARATH (e_value=1e-146) LysM domain-containing GPI-anchored protein 1 O…
SGN-U576840	GO:0043231//intracellular membrane-bounded organelle	GO:0016740//transferase activity	-	8.53	30.76	1.85044	Tomato 200607||2 [20 ESTs aligned] (*GB) gi|157355905|emb|CAO49762.1| (e_value=2e-142) unnamed; (*ATH) AT5G62220.1 (e_value=7e-135) | Symbol: None | exostosin family protein, contains Pfam profile: PF03016#Exostosin family | chr5:25005682-25007235 REVERSE | Aliases: MMI9.5, MMI9_5; (*SWP) sp|Q7XJ98|KATAM_ARATH (e_value=2e-89) Xyloglucan galactosyltransferase KATAMARI1 OS=Arabidopsis thaliana GN=K…
SGN-U580862	-	-	-	22.66	81.65	1.84931	Tomato 200607||2 [13 ESTs aligned] (*GB) gi|51997113|emb|CAH03797.1| (e_value=2e-13) Gty37;
SGN-U596805	-	-	-	3.83	13.8	1.84925	Tomato 200607||2 [1 ESTs aligned]
SGN-U601874	-	-	-	12.95	46.57	1.84645	Tomato 200607||2 [1 ESTs aligned]
SGN-U577959	GO:0030529//ribonucleoprotein complex	GO:0005198//structural molecule activity	GO:0010467//gene expression	177.42	637.35	1.84492	Tomato 200607||2 [73 ESTs aligned] (*GB) gi|3608481|gb|AAD13388.1| (e_value=3e-78) ribosomal protein L27a [Petunia x hybrida]; (*ATH) AT1G70600.1 (e_value=4e-72) | Symbol: None | 60S ribosomal protein L27A (RPL27aC), identical to 60S ribosomal protein L27A GB:P49637 (Arabidopsis thaliana) | chr1:26624586-26625322 REVERSE | Aliases: F24J13.17, F24J13_17; (*SWP) sp|P49637|R27A3_ARATH (e_value=4e-71…
SGN-U568737	GO:0005576//extracellular region;GO:0005618//cell wall	GO:0046914//transition metal ion binding;GO:0016682//oxidoreductase activity, acting on diphenols and related substances as donors, oxygen as acceptor	GO:0008152//metabolic process	83.86	301	1.84371	Tomato 200607||2 [92 ESTs aligned] (*GB) gi|1944575|emb|CAB08077.1| (e_value=0) pectinesterase [Lycopersicon esculentum]; (*ATH) AT1G76160.1 (e_value=0) Symbol: SKS5 | multi-copper oxidase type I family protein, similar to pollen-specific BP10 protein (SP:Q00624)(Brassica napus); contains Pfam profile: PF00394 Multicopper oxidase | chr1:28582836-28586006 REVERSE | Aliases: T23E18.10, T23E18_10, S…
SGN-U583526	GO:0043231//intracellular membrane-bounded organelle	-	-	4.41	15.81	1.84199	Tomato 200607||2 [9 ESTs aligned] (*GB) gi|15242238|ref|NP_200009.1| (e_value=2e-32) expressed protein [Arabidopsis thaliana]; (*ATH) AT5G51960.1 (e_value=2e-34) | Symbol: None | expressed protein | chr5:21127929-21128574 FORWARD | Aliases: MSG15.4, MSG15_4;
SGN-U580810	GO:0043231//intracellular membrane-bounded organelle	-	GO:0009987//cellular process	9.71	34.79	1.84113	Tomato 200607||2 [34 ESTs aligned] (*GB) gi|157350006|emb|CAO39905.1| (e_value=3e-167) unnamed; (*ATH) AT5G06390.1 (e_value=3e-163) | Symbol: None | beta-Ig-H3 domain-containing protein / fasciclin domain-containing protein, contains Pfam profile PF02469: Fasciclin domain | chr5:1952852-1955789 FORWARD | Aliases: MHF15.9, MHF15_9; (*SWP) sp|Q66GR0|FLA17_ARATH (e_value=3e-162) Fasciclin-like arabi…
SGN-U574916	GO:0043234//protein complex	GO:0004674//protein serine/threonine kinase activity;GO:0032559//adenyl ribonucleotide binding	GO:0006468//protein amino acid phosphorylation;GO:0000086//G2/M transition of mitotic cell cycle;GO:0023033;GO:0009933//meristem structural organization;GO:0000087//M phase of mitotic cell cycle	21.19	75.9	1.84072	Tomato 200607||2 [7 ESTs aligned] (*GB) gi|11125685|emb|CAC15504.1| (e_value=2e-180) B2-type cyclin dependent kinase [Lycopersicon esculentum]; (*ATH) AT1G20930.1 (e_value=7e-151) | Symbol: CDKB2;2 | cell division control protein, putative, cdc2MsF (Medicago sativa) gi:1806146:emb:CAA65982 | chr1:7292561-7294735 REVERSE | Aliases: F9H16.8, F9H16_8, CDKB2;2, Cyclin-dependent kinase B2;2; (*SWP) sp…
SGN-U580517	GO:0000785//chromatin;GO:0043231//intracellular membrane-bounded organelle	GO:0003676//nucleic acid binding	GO:0034728	24.13	86.25	1.8377	Tomato 200607||2 [4 ESTs aligned] (*GB) gi|55775689|gb|AAV65112.1| (e_value=2e-26) histone 3 [Camellia sinensis]; (*ATH) AT4G40040.2 (e_value=2e-28) Symbol: None | similar to histone H3.2 [Arabidopsis thaliana] (TAIR:At4g40030.1); similar to histone H3.2 protein [Mus pahari] (GB:CAA56575.1); contains InterPro domain Histone-fold/TFIID-TAF/NF-Y (InterPro:IPR007124); contains InterPro domain Histo.…
SGN-U565848	GO:0044464//cell part	GO:0015197//peptide transporter activity	GO:0015833//peptide transport	7.65	27.31	1.8359	Tomato 200607||2 [9 ESTs aligned] (*GB) gi|118485952|gb|ABK94821.1| (e_value=6e-143) unknown; (*ATH) AT5G64410.1 (e_value=6e-141) Symbol: None | oligopeptide transporter OPT family protein, similar to SP:P40900 Sexual differentiation process protein isp4 {Schizosaccharomyces pombe}; contains Pfam profile PF03169: OPT oligopeptide transporter protein | chr5:25768071-25772277 RE... ; (*SWP) sp|Q9FM…
SGN-U575907	-	-	-	30.31	108.09	1.83437	Tomato 200607||2 [11 ESTs aligned] (*GB) gi|12231292|gb|AAG49030.1|AF204783_1 (e_value=2e-65) ripening; (*ATH) AT4G02450.1 (e_value=2e-21) | Symbol: None | glycine-rich protein, similar to several proteins containing a tandem repeat region such as Plasmodium falciparum GGM tandem repeat protein (GB:U27807) | chr4:1073774-1075878 REVERSE | Aliases: T14P8.5, T14P8_5; (*SWP) sp|Q6ID70|Y3377_ARATH (e…
SGN-U565875	GO:0043231//intracellular membrane-bounded organelle	GO:0033764	GO:0008202//steroid metabolic process	7.36	26.16	1.82958	Tomato 200607||2 [11 ESTs aligned] (*GB) gi|157358607|emb|CAO66283.1| (e_value=0) unnamed; (*ATH) AT2G33630.1 (e_value=0) Symbol: None | 3-beta hydroxysteroid dehydrogenase/isomerase family protein, contains Pfam profile PF01073 3-beta hydroxysteroid dehydrogenase/isomerase domain; similar to NAD(P)-dependent cholesterol dehydrogenase (Nocardia sp.) (GI:216809) | chr2:... ; (*SWP) sp|A8DZE7|YP22A…
SGN-U577977	GO:0030312//external encapsulating structure;GO:0009532//plastid stroma;GO:0005576//extracellular region;GO:0016020//membrane	GO:0046914//transition metal ion binding;GO:0005543//phospholipid binding;GO:0042802//identical protein binding;GO:0016209//antioxidant activity;GO:0032559//adenyl ribonucleotide binding	GO:0010038//response to metal ion;GO:0009725//response to hormone stimulus;GO:0006970//response to osmotic stress	171.83	610.62	1.82929	Tomato 200607||2 [90 ESTs aligned] (*GB) gi|3378208|gb|AAC97494.1| (e_value=1e-174) annexin p34 [Lycopersicon esculentum]; (*ATH) AT1G35720.1 (e_value=3e-119) | Symbol: None | annexin 1 (ANN1), identical to annexin (AnnAt1) (Arabidopsis thaliana) GI:4959106 | chr1:13226481-13228407 FORWARD | Aliases: F14D7.2, F14D7_2; (*SWP) sp|Q9SYT0|ANXD1_ARATH (e_value=2e-118) Annexin D1 OS=Arabidopsis thalian…
SGN-U586463	-	-	-	3.24	11.5	1.82757	Tomato 200607||2 [7 ESTs aligned] (*GB) gi|157356595|emb|CAO62790.1| (e_value=1e-52) unnamed; (*ATH) AT1G53870.1 (e_value=1e-34) | Symbol: None | expressed protein, contains Pfam profile PF04525: Protein of unknown function (DUF567) | chr1:20115930-20116789 FORWARD | Aliases: T18A20.10, T18A20_10;
SGN-U567477	GO:0030529//ribonucleoprotein complex;GO:0009536//plastid	GO:0003723//RNA binding;GO:0005198//structural molecule activity	GO:0010467//gene expression	5.59	19.84	1.82749	Tomato 200607||2 [5 ESTs aligned] (*GB) gi|75278818|sp|O80363|RK17_TOBAC (e_value=2e-92) 50S; (*ATH) AT3G54210.1 (e_value=2e-74) | Symbol: None | ribosomal protein L17 family protein, contains Pfam profile: PF01196 ribosomal protein L17 | chr3:20078525-20079413 REVERSE | Aliases: F24B22.170; (*SWP) sp|O80363|RK17_TOBAC (e_value=1e-93) 50S ribosomal protein L17, chloroplastic OS=Nicotiana tabacum …
SGN-U584210	GO:0009532//plastid stroma;GO:0009526//plastid envelope	GO:0016628//oxidoreductase activity, acting on the CH-CH group of donors, NAD or NADP as acceptor;GO:0005515//protein binding;GO:0032559//adenyl ribonucleotide binding	GO:0010038//response to metal ion;GO:0044267//cellular protein metabolic process;GO:0006605//protein targeting;GO:0006950//response to stress	4.71	16.67	1.82346	Tomato 200607||2 [54 ESTs aligned] (*GB) gi|158635118|gb|ABW76421.1| (e_value=0) heat; (*ATH) AT5G49910.1 (e_value=0) | Symbol: None | heat shock protein 70 / HSP70 (HSC70-7), identical to heat shock protein 70 (Arabidopsis thaliana) GI:6746592 | chr5:20320640-20324039 FORWARD | Aliases: K9P8.5, K9P8_5; (*SWP) sp|Q02028|HSP7S_PEA (e_value=0) Stromal 70 kDa heat shock-related protein, chloroplasti…
SGN-U568105	-	-	-	10	35.36	1.82212	Tomato 200607||2 [5 ESTs aligned] (*GB) gi|157340980|emb|CAO47785.1| (e_value=1e-94) unnamed; (*ATH) AT3G48690.1 (e_value=2e-75) | Symbol: None | expressed protein, similar to PrMC3 (Pinus radiata) GI:5487873 | chr3:18047382-18049219 REVERSE | Aliases: T8P19.200; (*SWP) sp|Q9MAA7|GI1L1_ARATH (e_value=2e-31) Probable gibberellin receptor GID1L1 OS=Arabidopsis thaliana GN=GID1L1;
SGN-U583308	-	-	-	11.48	40.54	1.82022	Tomato 200607||2 [4 ESTs aligned] (*GB) gi|18422923|ref|NP_568700.1| (e_value=5e-24) expressed protein [Arabidopsis thaliana]; (*ATH) AT5G48500.1 (e_value=4e-26) | Symbol: None | expressed protein, similar to unknown protein (gb:AAD28645.1) | chr5:19670217-19671470 FORWARD | Aliases: MJE7.14, MJE7_14;
SGN-U571679	GO:0043231//intracellular membrane-bounded organelle	-	-	127.7	450.78	1.81966	Tomato 200607||2 [24 ESTs aligned] (*GB) gi|118481348|gb|ABK92617.1| (e_value=4e-30) unknown; (*ATH) AT1G72020.1 (e_value=2e-24) | Symbol: None | expressed protein | chr1:27112954-27114093 REVERSE | Aliases: F28P5.9, F28P5_9;
SGN-U579443	-	-	-	34.13	120.46	1.81944	Tomato 200607||2 [13 ESTs aligned] (*GB) gi|45356861|gb|AAS58469.1| (e_value=5e-22) ultraviolet-B-repressible protein [Gossypium hirsutum]; (*ATH) AT2G06520.1 (e_value=6e-14) | Symbol: None | membrane protein, putative, contains 2 transmembrane domains; | chr2:2587781-2588355 REVERSE | Aliases: T12H3.7, T12H3_7;
SGN-U564871	GO:0043231//intracellular membrane-bounded organelle	-	-	3.83	13.51	1.81861	Tomato 200607||2 [3 ESTs aligned] (*GB) gi|157356823|emb|CAO63025.1| (e_value=4e-64) unnamed; (*ATH) AT2G36885.1 (e_value=6e-58) | Symbol: None | expressed protein | chr2:15489083-15490790 REVERSE | Aliases: None;
SGN-U601639	GO:0009526//plastid envelope;GO:0009534//chloroplast thylakoid	-	GO:0006633//fatty acid biosynthetic process;GO:0000302//response to reactive oxygen species;GO:0006779//porphyrin biosynthetic process	13.53	47.72	1.81843	Tomato 200607||2 [1 ESTs aligned] (*GB) gi|147797982|emb|CAN65010.1| (e_value=1e-50) hypothetical; (*ATH) AT3G14110.2 (e_value=3e-52) | Symbol: None | tetratricopeptide repeat (TPR)-containing protein, contains Pfam profile PF00515: TPR Domain | chr3:4675712-4677665 REVERSE | Aliases: None;
SGN-U579170	GO:0009532//plastid stroma;GO:0005618//cell wall	GO:0016209//antioxidant activity;GO:0005488//binding;GO:0016705//oxidoreductase activity, acting on paired donors, with incorporation or reduction of molecular oxygen	GO:0006952//defense response;GO:0008152//metabolic process;GO:0019725//cellular homeostasis	40.9	144.03	1.8162	Tomato 200607||2 [48 ESTs aligned] (*GB) gi|157346281|emb|CAO15978.1| (e_value=7e-74) unnamed; (*ATH) AT3G52960.1 (e_value=3e-67) Symbol: None | peroxiredoxin type 2, putative, similar to type 2 peroxiredoxin (Brassica rapa subsp. pekinensis) GI:4928472; contains Pfam profile: PF00578 AhpC/TSA (alkyl hydroperoxide reductase and thiol-specific antioxidant) family | chr3:1965064... ; (*SWP) sp|Q7F8…
SGN-U566495	GO:0044427//chromosomal part;GO:0043231//intracellular membrane-bounded organelle	GO:0003676//nucleic acid binding	GO:0006260//DNA replication;GO:0010468//regulation of gene expression;GO:0007275//multicellular organismal development	7.94	27.89	1.81254	Tomato 200607||2 [2 ESTs aligned] (*GB) gi|157344650|emb|CAO70033.1| (e_value=9e-63) unnamed; (*ATH) AT3G25100.1 (e_value=6e-61) Symbol: None | cell division control protein-related, contains weak similarity to cell division control protein 45 homolog (Suppressor of nda4 protein) (Swiss-Prot:O74113) (Schizosaccharomyces pombe) | chr3:9144006-9146216 FORWARD | Aliases: MJL12.4... ; (*SWP) sp|Q55GA…
SGN-U565552	GO:0009526//plastid envelope;GO:0005840//ribosome;GO:0009532//plastid stroma	GO:0016418	GO:0006085//acetyl-CoA biosynthetic process	6.47	22.71	1.81149	Tomato 200607||2 [28 ESTs aligned] (*GB) gi|15230922|ref|NP_189215.1| (e_value=2e-152) dihydrolipoamide S-acetyltransferase [Arabidopsis thaliana]; (*ATH) AT3G25860.1 (e_value=1e-154) | Symbol: None | dihydrolipoamide S-acetyltransferase (LTA2), identical to dihydrolipoamide S-acetyltransferase (LTA2) (Arabidopsis thaliana) GI:5881963 | chr3:9461797-9464024 FORWARD | Aliases: MPE11.6; (*SWP) sp|Q…
SGN-U566162	GO:0043231//intracellular membrane-bounded organelle;GO:0031410//cytoplasmic vesicle	GO:0046914//transition metal ion binding;GO:0019842//vitamin binding;GO:0019798	GO:0019471;GO:0043170	10	35.07	1.81024	Tomato 200607||2 [19 ESTs aligned] (*GB) gi|215490181|dbj|BAG86624.1| (e_value=1e-148) type; (*ATH) AT5G18900.1 (e_value=9e-126) Symbol: None | oxidoreductase, 2OG-Fe(II) oxygenase family protein, similar to prolyl 4-hydroxylase, alpha subunit, from Rattus norvegicus (GI:474940), Mus musculus (SP:Q60715), Homo sapiens (GI:18073925); contains PF03171 2OG-Fe(II) oxygenase super... ; (*SWP) sp|P1692…
SGN-U569272	GO:0043231//intracellular membrane-bounded organelle	GO:0046872//metal ion binding;GO:0016831//carboxy-lyase activity;GO:0019842//vitamin binding	-	3.53	12.36	1.80794	Tomato 200607||2 [8 ESTs aligned] (*GB) gi|70609688|gb|AAZ05069.1| (e_value=0) pyruvate; (*ATH) AT5G54960.1 (e_value=0) | Symbol: None | pyruvate decarboxylase, putative, strong similarity to pyruvate decarboxylase 1 (Vitis vinifera) GI:10732644; contains InterPro entry IPR000399: Pyruvate decarboxylase | chr5:22327913-22329987 REVERSE | Aliases: MBG8.23, MBG8_23; (*SWP) sp|P51850|PDC1_PEA (e_val…
SGN-U574535	-	GO:0016740//transferase activity	-	3.53	12.36	1.80794	Tomato 200607||2 [4 ESTs aligned] (*GB) gi|18399184|ref|NP_565460.1| (e_value=2e-26) expressed protein [Arabidopsis thaliana]; (*ATH) AT2G19880.1 (e_value=2e-28) Symbol: None | ceramide glucosyltransferase, putative, similar to ceramide glucosyltransferase (GI:14718995) (Gossypium arboreum); weak similarity to Ceramide glucosyltransferase (Glucosylceramide synthase) (GCS) (UDP-glucose:N-acylsphin…
SGN-U569459	GO:0019897//extrinsic to plasma membrane	-	GO:0009987//cellular process;GO:0023060	3.53	12.36	1.80794	Tomato 200607||2 [11 ESTs aligned] (*GB) gi|147796362|emb|CAN70390.1| (e_value=0) hypothetical; (*ATH) AT4G33270.1 (e_value=0) | Symbol: None | WD-40 repeat family protein, contains 6 WD-40 repeats (PF00400); WD-repeat protein -Daucus carota,PID:g2253631 | chr4:16044356-16046796 REVERSE | Aliases: F17M5.30, F17M5_30; (*SWP) sp|Q54MZ3|CDC20_DICDI (e_value=7e-113) Anaphase-promoting complex subunit…
SGN-U569330	GO:0043231//intracellular membrane-bounded organelle	GO:0015932//nucleobase, nucleoside, nucleotide and nucleic acid transmembrane transporter activity	GO:0051234//establishment of localization	15.89	55.48	1.80385	Tomato 200607||2 [11 ESTs aligned] (*GB) gi|118480977|gb|ABK92442.1| (e_value=2e-156) unknown; (*ATH) AT1G70330.1 (e_value=3e-148) Symbol: None | equilibrative nucleoside transporter family protein, contains similarity to SWISS-PROT:Q14542 equilibrative nucleoside transporter 2 (Equilibrative nitrobenzylmercaptopurine riboside-insensitive nucleoside transporter, Equilibrative N... ; (*SWP) sp|A1L…
SGN-U578792	GO:0000785//chromatin;GO:0043231//intracellular membrane-bounded organelle	GO:0003676//nucleic acid binding	GO:0034728	4.12	14.37	1.80234	Tomato 200607||2 [19 ESTs aligned] (*GB) gi|108860774|sp|Q1SU99|H2B3_MEDTR (e_value=1e-42) Probable; (*ATH) AT1G07790.1 (e_value=2e-44) Symbol: None | histone H2B, putative, strong similarity to histone H2B Arabidopsis thaliana GI:2407802, Gossypium hirsutum SP:O22582, Lycopersicon esculentum GI:3021489, Capsicum annuum SP:O49118; contains Pfam profile PF00125 Core histone H2A/H2B/H... ; (*SWP) s…
SGN-U573379	GO:0016020//membrane;GO:0031410//cytoplasmic vesicle;GO:0043231//intracellular membrane-bounded organelle	GO:0016741//transferase activity, transferring one-carbon groups;GO:0046914//transition metal ion binding	-	43.25	150.64	1.80033	Tomato 200607||2 [44 ESTs aligned] (*GB) gi|147770817|emb|CAN63166.1| (e_value=0) hypothetical; (*ATH) AT4G14360.2 (e_value=0) Symbol: None | similar to dehydration-responsive protein-related [Arabidopsis thaliana] (TAIR:At5g14430.2); similar to dehydration-responsive protein-related [Arabidopsis thaliana] (TAIR:At5g14430.1); similar to dehydration-responsive protein-relate... ;
SGN-U588776	-	-	GO:0009725//response to hormone stimulus	6.77	23.57	1.79972	Tomato 200607||2 [1 ESTs aligned] (*GB) gi|147856535|emb|CAN82489.1| (e_value=3e-48) hypothetical; (*ATH) AT4G34760.1 (e_value=3e-42) | Symbol: None | auxin-responsive family protein, auxin-induced protein X15, Glycine max, PIR2:JQ1097 | chr4:16582188-16582884 REVERSE | Aliases: F11I11.11; (*SWP) sp|P32295|ARG7_PHAAU (e_value=4e-17) Indole-3-acetic acid-induced protein ARG7 OS=Phaseolus aureus GN…
SGN-U592790	GO:0031224//intrinsic to membrane;GO:0009527//plastid outer membrane	GO:0016773//phosphotransferase activity, alcohol group as acceptor;GO:0032559//adenyl ribonucleotide binding	GO:0006007//glucose catabolic process	23.24	80.78	1.79739	Tomato 200607||2 [1 ESTs aligned] (*GB) gi|23477117|emb|CAC81350.1| (e_value=0) hexokinase [Lycopersicon esculentum]; (*ATH) AT4G29130.1 (e_value=0) | Symbol: None | hexokinase 1 (HXK1), identical to hexokinase 1 (Arabidopsis thaliana) Swiss-Prot:Q42525 | chr4:14350864-14355109 REVERSE | Aliases: F19B15.160, F19B15_160; (*SWP) sp|Q9SEK2|HXK1_TOBAC (e_value=0) Hexokinase-1 OS=Nicotiana tabacum GN=…
SGN-U580093	GO:0005618//cell wall;GO:0016020//membrane;GO:0009536//plastid	GO:0016763//transferase activity, transferring pentosyl groups	GO:0010038//response to metal ion;GO:0043096//purine base salvage	5.88	20.41	1.79539	Tomato 200607||2 [157 ESTs aligned] (*GB) gi|82621166|gb|ABB86271.1| (e_value=2e-84) adenine; (*ATH) AT1G27450.2 (e_value=4e-75) | Symbol: None | adenine phosphoribosyltransferase 1 (APT1), nearly identical to SP:P31166 Adenine phosphoribosyltransferase 1 (EC 2.4.2.7) (APRT) {Arabidopsis thaliana} | chr1:9532335-9534085 FORWARD | Aliases: None; (*SWP) sp|P31166|APT1_ARATH (e_value=4e-74) Adenine …
SGN-U576016	-	GO:0004175//endopeptidase activity	GO:0019538//protein metabolic process	9.12	31.62	1.79373	Tomato 200607||2 [62 ESTs aligned] (*GB) gi|118484458|gb|ABK94105.1| (e_value=1e-139) unknown; (*ATH) AT3G18490.1 (e_value=3e-134) | Symbol: None | aspartyl protease family protein, contains Pfam domain, PF00026: eukaryotic aspartyl protease | chr3:6348761-6350674 REVERSE | Aliases: MYF24.39; (*SWP) sp|Q766C2|NEP2_NEPGR (e_value=2e-53) Aspartic proteinase nepenthesin-2 OS=Nepenthes gracilis GN=ne…
SGN-U571036	-	-	-	9.71	33.64	1.79263	Tomato 200607||2 [17 ESTs aligned] (*GB) gi|147780817|emb|CAN74915.1| (e_value=9e-99) hypothetical; (*ATH) AT5G67210.1 (e_value=3e-86) | Symbol: None | expressed protein, contains Pfam profile PF04669: Protein of unknown function (DUF579) | chr5:26836245-26837198 FORWARD | Aliases: K21H1.17, K21H1_17;
SGN-U580167	GO:0009534//chloroplast thylakoid;GO:0009522//photosystem I	-	GO:0044237//cellular metabolic process	61.2	211.88	1.79164	Tomato 200607||2 [90 ESTs aligned] (*GB) gi|131166|sp|P12372|PSAD_SOLLC (e_value=2e-102) RecName:; (*ATH) AT1G03130.1 (e_value=8e-76) Symbol: None | photosystem I reaction center subunit II, chloroplast, putative / photosystem I 20 kDa subunit, putative / PSI-D, putative (PSAD2), similar to SP:P12353 Photosystem I reaction center subunit II, chloroplast precursor (Photosystem I 20... ; (*SWP) sp|…
SGN-U582653	-	-	-	4.41	15.24	1.78901	Tomato 200607||2 [7 ESTs aligned]
SGN-U584529	GO:0031224//intrinsic to membrane;GO:0031410//cytoplasmic vesicle	-	GO:0015833//peptide transport	15.59	53.76	1.78591	Tomato 200607||2 [4 ESTs aligned] (*GB) gi|28273098|dbj|BAC56915.1| (e_value=9e-126) nitrate transporter [Nicotiana tabacum]; (*ATH) AT1G12110.1 (e_value=1e-91) | Symbol: None | nitrate/chlorate transporter (NRT1.1) (CHL1), identical to nitrate/chlorate transporter SP:Q05085 from (Arabidopsis thaliana); contains Pfam profile: PF00854 POT family | chr1:4105235-4109543 FORWARD | Aliases: F12F1.1, F…
SGN-U568092	GO:0009523//photosystem II;GO:0009534//chloroplast thylakoid	GO:0046872//metal ion binding	GO:0044237//cellular metabolic process	11.18	38.52	1.78469	Tomato 200607||2 [32 ESTs aligned] (*GB) gi|157344329|emb|CAO69262.1| (e_value=4e-73) unnamed; (*ATH) AT3G55330.1 (e_value=5e-70) | Symbol: None | photosystem II reaction center PsbP family protein, contains Pfam profile PF01789: PsbP | chr3:20524870-20526328 REVERSE | Aliases: T26I12.210; (*SWP) sp|P82538|PPL1_ARATH (e_value=5e-69) PsbP-like protein 1, chloroplastic OS=Arabidopsis thaliana GN=PP…
SGN-U578281	-	-	-	114.75	395.29	1.78442	Tomato 200607||2 [33 ESTs aligned] (*GB) gi|157353071|emb|CAO44961.1| (e_value=1e-40) unnamed; (*ATH) AT3G17210.1 (e_value=6e-40) Symbol: None | stable protein 1-related, similar to stable protein 1 (GI:13445204) (Populus tremula) PMID:12376651; similar to pop3 peptide GB:AAC26526 from (Populus balsamifera subsp. trichocarpa X Populus deltoides) | chr3:5882290-5883206 FORWARD ... ; (*SWP) sp|Q9LU…
SGN-U578783	GO:0000785//chromatin;GO:0009536//plastid;GO:0031981//nuclear lumen	GO:0003676//nucleic acid binding	GO:0034728	189.49	652.3	1.78341	Tomato 200607||2 [24 ESTs aligned] (*GB) gi|15232146|ref|NP_189372.1| (e_value=3e-58) histone H3 [Arabidopsis thaliana]; (*ATH) AT5G10400.1 (e_value=2e-60) Symbol: None | histone H3, identical to several histone H3 proteins, including Zea mays SP:P05203, Medicago sativa GI:166384, Encephalartos altensteinii SP:P08903, Pisum sativum SP:P02300; contains Pfam profile PF00125 Core histone H2A/H2B/H3/…
SGN-U591603	GO:0009536//plastid	-	GO:0006091//generation of precursor metabolites and energy	7.94	27.31	1.78222	Tomato 200607||2 [1 ESTs aligned] (*GB) gi|110377766|gb|ABG73415.1| (e_value=2e-40) chloroplast; (*ATH) AT5G01530.1 (e_value=4e-37) | Symbol: None | chlorophyll A-B binding protein CP29 (LHCB4), identical to CP29 (Arabidopsis thaliana) GI:298036; contains Pfam profile: PF00504 chlorophyll A-B binding protein | chr5:208936-210444 FORWARD | Aliases: F7A7.50, F7A7_50; (*SWP) sp|Q07473|CB4A_ARATH (e_…
SGN-U574142	GO:0000267//cell fraction;GO:0016020//membrane	GO:0016857//racemase and epimerase activity, acting on carbohydrates and derivatives;GO:0016616//oxidoreductase activity, acting on the CH-OH group of donors, NAD or NADP as acceptor;GO:0048037//cofactor binding;GO:0016836//hydro-lyase activity	GO:0009226//nucleotide-sugar biosynthetic process;GO:0051553;GO:0009734//auxin mediated signaling pathway;GO:0033692//cellular polysaccharide biosynthetic process	94.45	324.28	1.77962	Tomato 200607||2 [40 ESTs aligned] (*GB) gi|157357153|emb|CAO63647.1| (e_value=1e-151) unnamed; (*ATH) AT1G63000.1 (e_value=7e-146) | Symbol: None | expressed protein | chr1:23346058-23347766 FORWARD | Aliases: F16P17.17, F16P17_17; (*SWP) sp|Q9SYM5|RHM1_ARATH (e_value=2e-140) Probable rhamnose biosynthetic enzyme 1 OS=Arabidopsis thaliana GN=RHM1;
SGN-U579765	GO:0005746//mitochondrial respiratory chain;GO:0030964;GO:0031981//nuclear lumen	GO:0046914//transition metal ion binding	GO:0044237//cellular metabolic process	29.42	100.91	1.7782	Tomato 200607||2 [29 ESTs aligned] (*GB) gi|147785806|emb|CAN62125.1| (e_value=5e-20) hypothetical; (*ATH) AT2G27730.1 (e_value=3e-19) Symbol: None | expressed protein, contains 1 transmembrane domain; similar to Unknown mitochondrial protein At2g27730 (Swiss-Prot:Q9ZUX4) (Arabidopsis thaliana) similar to F1F0-ATPase inhibitor protein (GI:5821432) (Oryza sativa) | chr2:11826906-118... ; (*SWP) sp…
SGN-U578499	GO:0032991//macromolecular complex;GO:0015630//microtubule cytoskeleton	GO:0032561//guanyl ribonucleotide binding;GO:0017111//nucleoside-triphosphatase activity	GO:0043623//cellular protein complex assembly;GO:0007017//microtubule-based process	499.02	1703.64	1.77145	Tomato 200607||2 [308 ESTs aligned] (*GB) gi|77745465|gb|ABB02631.1| (e_value=0) unknown [Solanum tuberosum]; (*ATH) AT4G14960.2 (e_value=0) | Symbol: None | tubulin alpha-6 chain (TUA6), nearly identical to SP:P29511 Tubulin alpha-6 chain {Arabidopsis thaliana} | chr4:8548488-8550426 REVERSE | Aliases: None; (*SWP) sp|P33629|TBA_PRUDU (e_value=0) Tubulin alpha chain OS=Prunus dulcis GN=TUBA;
SGN-U564005	GO:0043234//protein complex;GO:0015630//microtubule cytoskeleton	GO:0032561//guanyl ribonucleotide binding;GO:0017111//nucleoside-triphosphatase activity	GO:0043623//cellular protein complex assembly;GO:0006970//response to osmotic stress;GO:0007017//microtubule-based process	8.53	29.04	1.76742	Tomato 200607||2 [33 ESTs aligned] (*GB) gi|115450157|ref|NP_001048679.1| (e_value=0) Os03g0105600; (*ATH) AT5G23860.1 (e_value=0) | Symbol: None | tubulin beta-8 chain (TUB8) (TUBB8), identical to SP:P29516 Tubulin beta-8 chain {Arabidopsis thaliana}; supporting cDNA gi:15451225:gb:AY054693.1: | chr5:8042886-8044822 FORWARD | Aliases: None; (*SWP) sp|Q8H7U1|TBB2_ORYSJ (e_value=0) Tubulin beta-2 …
SGN-U571391	GO:0043231//intracellular membrane-bounded organelle	GO:0016763//transferase activity, transferring pentosyl groups;GO:0032561//guanyl ribonucleotide binding	GO:0019860//uracil metabolic process	17.07	58.07	1.76633	Tomato 200607||2 [3 ESTs aligned] (*GB) gi|6647900|sp|P93394|UPP_TOBAC (e_value=4e-18) Uracil phosphoribosyltransferase (UMP pyrophosphorylase) (UPRTase); (*ATH) AT3G53900.1 (e_value=2e-19) Symbol: None | uracil phosphoribosyltransferase, putative / UMP pyrophosphorylase, putative / UPRTase, putative, similar to SP:P50926 Uracil phosphoribosyltransferase (EC 2.4.2.9) (UMP pyrophosphorylase) (UPRT…
SGN-U584411	GO:0009532//plastid stroma;GO:0042579//microbody	-	GO:0009719;GO:0050832//defense response to fungus	27.66	94.01	1.76501	Tomato 200607||2 [51 ESTs aligned] (*GB) gi|147820248|emb|CAN75850.1| (e_value=2e-70) hypothetical; (*ATH) AT2G31670.1 (e_value=1e-67) Symbol: None | expressed protein, similar to NADH-ubiquinone oxidoreductase B16.6 subunit (EC 1.6.5.3) (EC 1.6.99.3) (Complex I-B16.6) (CI-B16.6) (Gene associated with retinoic-interferon-induced mortality 19 protein) (GRIM-19) (Cell death-regulator... ;
SGN-U578464	-	-	-	6.18	20.99	1.76402	Tomato 200607||2 [20 ESTs aligned] (*GB) gi|118489403|gb|ABK96505.1| (e_value=2e-78) unknown; (*ATH) AT5G53160.2 (e_value=3e-75) | Symbol: None | expressed protein, similar to unknown protein (pir::T02893) | chr5:21577944-21579486 FORWARD | Aliases: None;
SGN-U563069	GO:0009532//plastid stroma;GO:0009534//chloroplast thylakoid;GO:0000315//organellar large ribosomal subunit	GO:0008187//poly-pyrimidine tract binding;GO:0005198//structural molecule activity	GO:0010468//regulation of gene expression;GO:0006351//transcription, DNA-dependent	15.59	52.9	1.76265	Tomato 200607||2 [45 ESTs aligned] (*GB) gi|6919958|sp|O80361|RK4_TOBAC (e_value=7e-99) 50S RIBOSOMAL PROTEIN L4, CHLOROPLAST PRECURSOR (R-PROTEIN L4); (*ATH) AT1G07320.2 (e_value=3e-78) | Symbol: None | 50S ribosomal protein L4, chloroplast (CL4), identical to SP:O50061 from (Arabidopsis thaliana) | chr1:2249132-2250526 FORWARD | Aliases: None; (*SWP) sp|O80361|RK4_TOBAC (e_value=5e-100) 50S rib…
SGN-U579198	-	-	-	4.41	14.95	1.76129	Tomato 200607||2 [11 ESTs aligned] (*GB) gi|157350143|emb|CAO40081.1| (e_value=1e-40) unnamed; (*ATH) AT5G38700.1 (e_value=3e-29) | Symbol: None | similar to expressed protein [Arabidopsis thaliana] (TAIR:At4g02170.1); similar to disease resistance gene [Pinus sylvestris] (GB:AAR36911.1) | chr5:15506825-15507468 FORWARD | Aliases: MBB18.26, MBB18_26;
SGN-U577450	GO:0043231//intracellular membrane-bounded organelle	-	-	14.42	48.87	1.76088	Tomato 200607||2 [9 ESTs aligned] (*GB) gi|147771494|emb|CAN73653.1| (e_value=2e-26) hypothetical; (*ATH) AT4G39040.1 (e_value=2e-28) | Symbol: None | expressed protein, contains PF01985: Uncharacterised protein family | chr4:18189066-18190550 REVERSE | Aliases: F19H22.140, F19H22_140;
SGN-U572105	GO:0043231//intracellular membrane-bounded organelle	GO:0016628//oxidoreductase activity, acting on the CH-CH group of donors, NAD or NADP as acceptor;GO:0005488//binding;GO:0016859//cis-trans isomerase activity	GO:0044267//cellular protein metabolic process	19.71	66.7	1.75876	Tomato 200607||2 [17 ESTs aligned] (*GB) gi|217072022|gb|ACJ84371.1| (e_value=2e-74) unknown; (*ATH) AT2G43560.1 (e_value=6e-76) Symbol: None | immunophilin / FKBP-type peptidyl-prolyl cis-trans isomerase family protein, identical to Probable FKBP-type peptidyl-prolyl cis-trans isomerase 2, chloroplast precursor (Ppiase) (Rotamase) (SP:O22870)(Arabidopsis thaliana); contains ... ; (*SWP) sp|O2287…
SGN-U577426	GO:0031224//intrinsic to membrane;GO:0009536//plastid	GO:0005372//water transmembrane transporter activity	GO:0006950//response to stress;GO:0042044//fluid transport	112.99	382.36	1.75874	Tomato 200607||2 [3 ESTs aligned] (*GB) gi|7263070|gb|AAF44085.1| (e_value=8e-95) putative water channel protein [Lycopersicon esculentum]; (*ATH) AT4G23400.1 (e_value=8e-92) | Symbol: PIP1;5 | major intrinsic family protein / MIP family protein, contains Pfam profile: MIP PF00230 | chr4:12220753-12222380 FORWARD | Aliases: F16G20.100, F16G20_100, PCR55, PIP1D, PIP1;5; (*SWP) sp|Q8LAA6|PIP15_ARAT…
SGN-U566642	-	-	-	6.47	21.85	1.7558	Tomato 200607||2 [3 ESTs aligned]
SGN-U569721	-	GO:0043169//cation binding;GO:0016863//intramolecular oxidoreductase activity, transposing C=C bonds	GO:0006720//isoprenoid metabolic process;GO:0006779//porphyrin biosynthetic process	44.14	148.92	1.75438	Tomato 200607||2 [11 ESTs aligned] (*GB) gi|160966279|gb|ABX55779.1| (e_value=1e-134) isopentenyl; (*ATH) AT5G16440.1 (e_value=1e-119) Symbol: None | similar to MutT/nudix family protein [Arabidopsis thaliana] (TAIR:At1g79690.1); similar to isopentenyl pyrophosphate:dimethyllallyl pyrophosphate isomerase [Adonis palaestina] (GB:AAF29973.1); similar to isopentenyl pyrophosphate isom... ; (*SWP) sp…
SGN-U582993	GO:0043231//intracellular membrane-bounded organelle	GO:0001071;GO:0003913//DNA photolyase activity	GO:0009411//response to UV;GO:0009267//cellular response to starvation;GO:0010468//regulation of gene expression;GO:0006290//pyrimidine dimer repair	3.24	10.92	1.75291	Tomato 200607||2 [4 ESTs aligned] (*GB) gi|147862663|emb|CAN79335.1| (e_value=3e-143) hypothetical; (*ATH) AT1G12370.2 (e_value=3e-138) Symbol: None | type II CPD photolyase PHR1 (PHR1), nearly identical to type II CPD photolyase PHR1 (Arabidopsis thaliana) GI:2984707; similar to class II DNA photolyase (GI:5081541) (Chlamydomonas reinhardtii); supporting cDNA gi:2984706:gb:AF053365... ; (*SWP) s…
SGN-U570998	-	GO:0004611//phosphoenolpyruvate carboxykinase activity	GO:0071704;GO:0009060//aerobic respiration	36.19	121.89	1.75192	Tomato 200607||2 [19 ESTs aligned] (*GB) gi|149789412|gb|ABR29877.1| (e_value=0) phosphoenolpyruvate; (*ATH) AT1G68750.1 (e_value=0) Symbol: None | phosphoenolpyruvate carboxylase family protein / PEP carboxylase family protein, similar to SP:P51059 Phosphoenolpyruvate carboxylase 2 (EC 4.1.1.31) (PEPCASE) {Zea mays}; contains Pfam profile PF00311: phosphoenolpyruvate carboxylase... ; (*SWP) sp|Q…
SGN-U581374	GO:0000785//chromatin;GO:0031224//intrinsic to membrane;GO:0009536//plastid	GO:0003676//nucleic acid binding	GO:0034728;GO:0006810//transport	41.78	140.29	1.74753	Tomato 200607||2 [41 ESTs aligned] (*GB) gi|170059756|ref|XP_001865500.1| (e_value=1e-54) histone; (*ATH) AT4G40030.2 (e_value=1e-56) |; (*SWP) sp|P69246|H32_MAIZE (e_value=3e-54) Histone H3.2 OS=Zea mays GN=H3C2;
SGN-U566314	-	-	-	4.71	15.81	1.74704	Tomato 200607||2 [5 ESTs aligned] (*GB) gi|157350531|emb|CAO40580.1| (e_value=4e-94) unnamed; (*ATH) AT1G04030.1 (e_value=5e-60) | Symbol: None | expressed protein | chr1:1040517-1042891 FORWARD | Aliases: F21M11.3, F21M11_3;
SGN-U566605	GO:0031224//intrinsic to membrane;GO:0009536//plastid	GO:0015291//secondary active transmembrane transporter activity	GO:0051234//establishment of localization	6.77	22.71	1.7461	Tomato 200607||2 [25 ESTs aligned] (*GB) gi|18395855|ref|NP_566142.1| (e_value=8e-119) triose/phosphate translocator, putative [Arabidopsis thaliana]; (*ATH) AT3G01550.1 (e_value=5e-121) | Symbol: None | triose phosphate/phosphate translocator, putative, similar to SWISS-PROT:P52178 triose phosphate/phosphate translocator (Cauliflower){Brassica oleracea} | chr3:216820-219016 REVERSE | Aliases: F4…
SGN-U562786	GO:0005840//ribosome;GO:0005839//proteasome core complex;GO:0043231//intracellular membrane-bounded organelle	GO:0008135//translation factor activity, nucleic acid binding;GO:0004175//endopeptidase activity	GO:0006952//defense response;GO:0019941//modification-dependent protein catabolic process;GO:0010038//response to metal ion	10.89	36.51	1.74529	Tomato 200607||2 [19 ESTs aligned] (*GB) gi|77416969|gb|ABA81880.1| (e_value=2e-121) unknown [Solanum tuberosum]; (*ATH) AT1G79210.3 (e_value=4e-121) |; (*SWP) sp|O23708|PSA2A_ARATH (e_value=5e-120) Proteasome subunit alpha type-2-A OS=Arabidopsis thaliana GN=PAB1;
SGN-U565684	-	-	-	10.89	36.51	1.74529	Tomato 200607||2 [10 ESTs aligned]
SGN-U569071	-	-	-	526.39	1763.43	1.74418	Tomato 200607||2 [14 ESTs aligned] (*GB) gi|157336639|emb|CAO71324.1| (e_value=1e-87) unnamed; (*ATH) AT4G24010.1 (e_value=2e-71) | Symbol: None | cellulose synthase family protein, similar to Zea mays cellulose synthase-5 (gi:9622882), -4 (gi:9622880) | chr4:12466401-12469770 FORWARD | Aliases: T32A16.180, T32A16_180; (*SWP) sp|Q570S7|CSLG1_ARATH (e_value=2e-70) Cellulose synthase-like protein G…
SGN-U581976	GO:0044464//cell part	-	-	4.12	13.8	1.74395	Tomato 200607||2 [11 ESTs aligned] (*GB) gi|76446110|gb|ABA42922.1| (e_value=0) glyoxal oxidase [Vitis pseudoreticulata]; (*ATH) AT3G53950.1 (e_value=0) | Symbol: None | glyoxal oxidase-related, contains similarity to glyoxal oxidase precursor (Phanerochaete chrysosporium) gi:1050302:gb:AAA87594 | chr3:19986597-19988417 FORWARD | Aliases: F5K20.250; (*SWP) sp|Q01745|GAOA_GIBZE (e_value=4e-16) Gal…
SGN-U563622	GO:0031965//nuclear membrane;GO:0034399//nuclear periphery	GO:0005488//binding	GO:0048528//post-embryonic root development;GO:0000087//M phase of mitotic cell cycle	7.65	25.59	1.74205	Tomato 200607||2 [2 ESTs aligned] (*GB) gi|75185987|sp|Q9M7N6|MAF1_SOLLC (e_value=1e-64) RecName:; (*ATH) AT5G43070.1 (e_value=6e-27) | Symbol: None | MFP1 attachment factor, putative, contains similarity to MFP1 attachment factor 1 similar to MFP1 attachment factor 1 (Glycine max) gi:7546729:gb:AAF63659 | chr5:17306328-17307004 REVERSE | Aliases: MMG4.9, MMG4_9;
SGN-U579359	GO:0005618//cell wall	GO:0005488//binding;GO:0016491//oxidoreductase activity;GO:0005198//structural molecule activity	GO:0000902//cell morphogenesis;GO:0010053//root epidermal cell differentiation	5.59	18.69	1.74135	Tomato 200607||2 [8 ESTs aligned] (*GB) gi|127058161|dbj|BAF48663.1| (e_value=0) leucine-rich; (*ATH) AT1G62440.1 (e_value=1e-137) Symbol: None | leucine-rich repeat family protein / extensin family protein, similar to extensin-like protein (Lycopersicon esculentum) gi:5917664:gb:AAD55979; contains leucine-rich repeats, Pfam:PF00560; contains proline rich extensin domains, INTE... ; (*SWP) sp|Q8W…
SGN-U583093	-	-	-	3.53	11.79	1.73982	Tomato 200607||2 [2 ESTs aligned] (*GB) gi|147821135|emb|CAN62170.1| (e_value=1e-41) hypothetical; (*ATH) AT1G65870.1 (e_value=7e-32) Symbol: None | disease resistance-responsive family protein, similar to dirigent protein (Forsythia x intermedia) gi:6694693:gb:AAF25357; similar to disease resistance response protein 206-d (Pisum sativum) gi:508844:gb:AAB18669 | chr1:24507287-2450... ;
SGN-U569594	-	GO:0016712//oxidoreductase activity, acting on paired donors, with incorporation or reduction of molecular oxygen, reduced flavin or flavoprotein as one donor, and incorporation of one atom of oxygen;GO:0005506//iron ion binding	GO:0060918//auxin transport;GO:0009813//flavonoid biosynthetic process;GO:0009933//meristem structural organization;GO:0010346;GO:0016109	3.53	11.79	1.73982	Tomato 200607||2 [2 ESTs aligned] (*GB) gi|147866671|emb|CAN83678.1| (e_value=3e-52) hypothetical; (*ATH) AT2G26170.1 (e_value=2e-48) Symbol: MAX1 | Encodes a protein with similarity to thromboxane-A synthase, putative member of cytochrome P450 family. MAX1 is expressed in the vasculature throughout the plant body.Mutants have increased axillary branches. Along with MAX3,4 though... ; (*SWP) sp|Q…
SGN-U578669	GO:0009526//plastid envelope;GO:0009534//chloroplast thylakoid	GO:0016628//oxidoreductase activity, acting on the CH-CH group of donors, NAD or NADP as acceptor	GO:0009725//response to hormone stimulus;GO:0006779//porphyrin biosynthetic process	57.08	190.6	1.73949	Tomato 200607||2 [80 ESTs aligned] (*GB) gi|21068895|dbj|BAB93004.1| (e_value=2e-180) NADPH:protochlorophyllide oxidoreductase [Nicotiana tabacum]; (*ATH) AT5G54190.1 (e_value=1e-153) Symbol: None | protochlorophyllide reductase A, chloroplast / PCR A / NADPH-protochlorophyllide oxidoreductase A (PORA), identical to SP:Q42536 protochlorophyllide reductase A, chloroplast precursor (EC 1.3.1.33) (P…
SGN-U565967	GO:0031410//cytoplasmic vesicle	GO:0046914//transition metal ion binding	-	30.6	102.06	1.73781	Tomato 200607||2 [5 ESTs aligned] (*GB) gi|147827006|emb|CAN62283.1| (e_value=4e-50) hypothetical; (*ATH) AT1G64640.1 (e_value=2e-40) | Symbol: None | plastocyanin-like domain-containing protein, contains InterPro:IPR003245 plastocyanin-like domain | chr1:24025387-24026820 REVERSE | Aliases: F1N19.21, F1N19_21; (*SWP) sp|Q9SK27|ENL1_ARATH (e_value=2e-19) Early nodulin-like protein 1 OS=Arabidopsi…
SGN-U582943	GO:0043231//intracellular membrane-bounded organelle	-	-	5	16.67	1.73725	Tomato 200607||2 [2 ESTs aligned] (*GB) gi|157336460|emb|CAO71145.1| (e_value=7e-11) unnamed; (*ATH) AT1G05360.1 (e_value=2e-12) | Symbol: None | expressed protein, Similar to Arabidopsis hypothetical protein PID:e326839 (gb:Z97337) contains transmembrane domains | chr1:1564621-1567464 FORWARD | Aliases: YUP8H12.2, YUP8H12_2;
SGN-U582646	GO:0030529//ribonucleoprotein complex;GO:0009536//plastid	GO:0005198//structural molecule activity	GO:0010467//gene expression	11.48	38.24	1.73596	Tomato 200607||2 [14 ESTs aligned] (*GB) gi|400992|sp|P30956|RK28_TOBAC (e_value=7e-59) 50S RIBOSOMAL PROTEIN L28, CHLOROPLAST PRECURSOR (CL28); (*ATH) AT2G33450.1 (e_value=1e-42) | Symbol: None | 50S ribosomal protein L28, chloroplast (CL28) | chr2:14180655-14181609 FORWARD | Aliases: F4P9.22, F4P9_22; (*SWP) sp|P30956|RK28_TOBAC (e_value=5e-60) 50S ribosomal protein L28, chloroplastic OS=Nicoti…
SGN-U573877	GO:0043231//intracellular membrane-bounded organelle;GO:0016020//membrane	GO:0016757//transferase activity, transferring glycosyl groups	-	45.02	149.78	1.73421	Tomato 200607||2 [25 ESTs aligned] (*GB) gi|189909333|gb|ACE60602.1| (e_value=2e-177) putative; (*ATH) AT2G22900.1 (e_value=4e-153) | Symbol: None | galactosyl transferase GMA12/MNN10 family protein, very low similarity to alpha-1,2-galactosyltransferase, Schizosaccharomyces pombe (SP:Q09174) | chr2:9751305-9753372 REVERSE | Aliases: T20K9.11; (*SWP) sp|O81007|GT7_ARATH (e_value=4e-152) Putative …
SGN-U582554	-	GO:0070011//peptidase activity, acting on L-amino acid peptides;GO:0016846//carbon-sulfur lyase activity	GO:0009108//coenzyme biosynthetic process	11.77	39.1	1.73205	Tomato 200607||2 [25 ESTs aligned] (*GB) gi|54639895|gb|AAV36519.1| (e_value=4e-162) phosphosulfolactate; (*ATH) AT4G21320.1 (e_value=2e-114) | Symbol: None | (2R)-phospho-3-sulfolactate synthase-related, contains weak similarity to Swiss-Prot:Q57703 (2R)-phospho-3-sulfolactate synthase (PSL synthase) (Methanococcus jannaschii) | chr4:11340435-11341887 FORWARD | Aliases: T6K22.50, T6K22_50;
SGN-U576740	-	-	GO:0006810//transport	7.36	24.44	1.73147	Tomato 200607||2 [23 ESTs aligned] (*GB) gi|217075044|gb|ACJ85882.1| (e_value=5e-17) unknown; (*ATH) AT3G18280.1 (e_value=9e-16) Symbol: None | protease inhibitor/seed storage/lipid transfer protein (LTP) family protein, similar to TED4 (Zinnia elegans) GI:493721; contains Pfam protease inhibitor/seed storage/LTP family domain PF00234 | chr3:6267055-6267649 FORWARD | Aliases:... ; (*SWP) sp|Q4368…
SGN-U583419	GO:0016020//membrane;GO:0043231//intracellular membrane-bounded organelle	-	GO:0051234//establishment of localization	18.54	61.52	1.73041	Tomato 200607||2 [22 ESTs aligned] (*GB) gi|157355406|emb|CAO48796.1| (e_value=0) unnamed; (*ATH) AT3G51670.1 (e_value=0) Symbol: None | SEC14 cytosolic factor family protein / phosphoglyceride transfer family protein, similar to polyphosphoinositide binding protein Ssh2p (GI:2739046) {Glycine max};; contains Pfam PF00650 : CRAL/TRIO domain; contains Pfam PF03765 : CRA... ; (*SWP) sp|Q9SCU1|PATL6…
SGN-U563093	-	-	-	6.77	22.42	1.72756	Tomato 200607||2 [4 ESTs aligned] (*GB) gi|157341145|emb|CAO49052.1| (e_value=1e-52) unnamed; (*ATH) AT5G41050.1 (e_value=1e-44) | Symbol: None | expressed protein | chr5:16450545-16451546 REVERSE | Aliases: MEE6.12, MEE6_12;
SGN-U581359	GO:0009536//plastid	GO:0016862//intramolecular oxidoreductase activity, interconverting keto- and enol-groups	GO:0006952//defense response;GO:0009607//response to biotic stimulus	14.42	47.72	1.72652	Tomato 200607||2 [48 ESTs aligned] (*GB) gi|192910730|gb|ACF06473.1| (e_value=1e-52) light-inducible; (*ATH) AT5G01650.1 (e_value=2e-54) | Symbol: None | macrophage migration inhibitory factor family protein / MIF family protein, contains pfam profile: PF001187 Macrophage migration inhibitory factor | chr5:242547-244096 REVERSE | Aliases: F7A7.170, F7A7_170; (*SWP) sp|P91850|MIFH_BRUMA (e_value=1…
SGN-U579894	GO:0000785//chromatin;GO:0043231//intracellular membrane-bounded organelle	GO:0003676//nucleic acid binding	GO:0034728	132.41	437.26	1.72348	Tomato 200607||2 [37 ESTs aligned] (*GB) gi|75278465|sp|O65821|H2B1_SOLLC (e_value=9e-42) RecName:; (*ATH) AT1G07790.1 (e_value=6e-42) Symbol: None | histone H2B, putative, strong similarity to histone H2B Arabidopsis thaliana GI:2407802, Gossypium hirsutum SP:O22582, Lycopersicon esculentum GI:3021489, Capsicum annuum SP:O49118; contains Pfam profile PF00125 Core histone H2A/H2B/H... ; (*SWP) sp…
SGN-U575039	GO:0043231//intracellular membrane-bounded organelle	GO:0019887//protein kinase regulator activity;GO:0005488//binding;GO:0016772//transferase activity, transferring phosphorus-containing groups	GO:0006261//DNA-dependent DNA replication;GO:0007049//cell cycle	83.56	275.7	1.72221	Tomato 200607||2 [23 ESTs aligned] (*GB) gi|90856236|gb|ABE01245.1| (e_value=5e-37) cyclin-dependent; (*ATH) AT2G27960.1 (e_value=2e-38) | Symbol: CKS1 | cyclin-dependent kinase / CDK (CKS1), identical to Cks1 protein (Arabidopsis thaliana) gi:2274859:emb:CAA03859 | chr2:11917803-11918703 REVERSE | Aliases: T1E2.12, T1E2_12, CKS1, CDK-subunit 1; (*SWP) sp|A2XCH8|CKS1_ORYSI (e_value=2e-37) Cyclin-…
SGN-U580334	-	GO:0032559//adenyl ribonucleotide binding	GO:0050896//response to stimulus	14.42	47.44	1.71803	Tomato 200607||2 [29 ESTs aligned] (*GB) gi|20559|emb|CAA31663.1| (e_value=0) hsp70 (AA 6 - 651) [Petunia x hybrida]; (*ATH) AT3G12580.1 (e_value=0) | Symbol: HSP70 | heat shock protein 70, putative / HSP70, putative, strong similarity to heat shock protein GI:425194 (Spinacia oleracea) | chr3:3991268-3993798 REVERSE | Aliases: T2E22.11, HSP70; (*SWP) sp|P09189|HSP7C_PETHY (e_value=0) Heat shock …
SGN-U575372	GO:0031980//mitochondrial lumen	GO:0004738//pyruvate dehydrogenase activity	GO:0006007//glucose catabolic process	12.06	39.67	1.71782	Tomato 200607||2 [21 ESTs aligned] (*GB) gi|1709453|sp|P52903|ODPA_SOLTU (e_value=0) Pyruvate dehydrogenase E1 component alpha subunit, mitochondrial precursor (PDHE1-A); (*ATH) AT1G59900.1 (e_value=2e-178) Symbol: None | pyruvate dehydrogenase E1 component alpha subunit, mitochondrial (PDHE1-A), identical to SP:P52901 Pyruvate dehydrogenase E1 component alpha subunit, mitochondrial precursor (EC…
SGN-U577816	-	GO:0016765//transferase activity, transferring alkyl or aryl (other than methyl) groups	GO:0006950//response to stress;GO:0009755//hormone-mediated signaling pathway	8.83	29.04	1.71756	Tomato 200607||2 [17 ESTs aligned] (*GB) gi|119943655|gb|ABM06179.1| (e_value=2e-123) glutathione; (*ATH) AT3G09270.1 (e_value=5e-55) | Symbol: None | glutathione S-transferase, putative, similar to glutathione transferase GB:CAA71784 (Glycine max) | chr3:2848295-2849293 REVERSE | Aliases: F3L24.14; (*SWP) sp|P32111|GSTX1_SOLTU (e_value=7e-95) Probable glutathione S-transferase OS=Solanum tuberos…
SGN-U591057	GO:0043231//intracellular membrane-bounded organelle	GO:0046914//transition metal ion binding;GO:0016616//oxidoreductase activity, acting on the CH-OH group of donors, NAD or NADP as acceptor	GO:0008152//metabolic process	5	16.39	1.71282	Tomato 200607||2 [1 ESTs aligned] (*GB) gi|147854770|emb|CAN78606.1| (e_value=9e-39) hypothetical; (*ATH) AT5G54580.1 (e_value=2e-37) Symbol: None | RNA recognition motif (RRM)-containing protein, low similarity to RNA-binding protein RGP-3 (Nicotiana sylvestris) GI:1009363; contains InterPro entry IPR000504: RNA-binding region RNP-1 (RNA recognition motif) (RRM) | chr5:22188445-2... ; (*SWP) sp|…
SGN-U582002	GO:0044464//cell part	-	-	74.74	243.79	1.70569	Tomato 200607||2 [60 ESTs aligned] (*GB) gi|18417054|ref|NP_567786.1| (e_value=0) expressed protein [Arabidopsis thaliana]; (*ATH) AT4G27720.1 (e_value=0) | Symbol: None | expressed protein, contains Pfam PF05631: Protein of unknown function (DUF791) | chr4:13831126-13833820 FORWARD | Aliases: T29A15.210, T29A15_210; (*SWP) sp|Q6N075|MFSD5_HUMAN (e_value=2e-68) Major facilitator superfamily domai…
SGN-U572400	GO:0030964;GO:0005746//mitochondrial respiratory chain	-	GO:0043094//cellular metabolic compound salvage	65.61	213.89	1.70488	Tomato 200607||2 [30 ESTs aligned] (*GB) gi|118484036|gb|ABK93904.1| (e_value=2e-46) unknown; (*ATH) AT1G49140.1 (e_value=2e-44) Symbol: None | NADH-ubiquinone oxidoreductase-related, similar to NADH-ubiquinone oxidoreductase 12 kDa subunit, mitochondrial precursor (EC 1.6.5.3) (EC 1.6.99.3) (Complex I-12KD) (CI-12KD). (Swiss-Prot:Q03015) (Neurospora crassa) | chr1:18180440-1... ; (*SWP) sp|Q9M9B…
SGN-U577555	GO:0044464//cell part	GO:0005506//iron ion binding;GO:0003824//catalytic activity;GO:0016209//antioxidant activity	GO:0008152//metabolic process;GO:0006950//response to stress	323.37	1053.63	1.70411	Tomato 200607||2 [210 ESTs aligned] (*GB) gi|4927284|gb|AAD33072.1|AF149251_1 (e_value=9e-170) secretory; (*ATH) AT4G21960.1 (e_value=2e-153) | Symbol: None | peroxidase 42 (PER42) (P42) (PRXR1), identical to SP:Q9SB81 Peroxidase 42 precursor (EC 1.11.1.7) (Atperox P42) (PRXR1) (ATP1a/ATP1b) {Arabidopsis thaliana} | chr4:11646186-11648373 REVERSE | Aliases: F1N20.3; (*SWP) sp|Q9SB81|PER42_ARATH (…
SGN-U579670	-	GO:0003824//catalytic activity	GO:0008152//metabolic process	7.06	23	1.70389	Tomato 200607||2 [29 ESTs aligned] (*GB) gi|147858660|emb|CAN80430.1| (e_value=5e-137) hypothetical; (*ATH) AT4G09670.1 (e_value=3e-130) Symbol: None | oxidoreductase family protein, similar to AX110P (Daucus carota) GI:285739; contains Pfam profiles PF01408: Oxidoreductase family NAD-binding Rossmann fold, PF02894: Oxidoreductase family C-terminal alpha/beta domain | chr4:6107147-61... ; (*SWP) …
SGN-U581023	GO:0030964;GO:0005746//mitochondrial respiratory chain	GO:0051536//iron-sulfur cluster binding;GO:0050136//NADH dehydrogenase (quinone) activity;GO:0000166//nucleotide binding	GO:0008152//metabolic process	136.82	444.74	1.70068	Tomato 200607||2 [41 ESTs aligned] (*GB) gi|639834|emb|CAA58823.1| (e_value=0) NADH dehydrogenase [Solanum tuberosum]; (*ATH) AT5G08530.1 (e_value=0) Symbol: None | NADH-ubiquinone oxidoreductase 51 kDa subunit, mitochondrial, putative, similar to NADH-ubiquinone oxidoreductase 51 kDa subunit, mitochondrial precursor (EC 1.6.5.3) (EC 1.6.99.3) from {Homo sapiens} SP:P49821, {Bos taurus} SP:P25708…
SGN-U589799	GO:0030312//external encapsulating structure	GO:0030234//enzyme regulator activity;GO:0004091//carboxylesterase activity	GO:0071555;GO:0045229//external encapsulating structure organization	8.24	26.74	1.69828	Tomato 200607||2 [1 ESTs aligned] (*GB) gi|6689892|gb|AAF23892.1|AF152172_1 (e_value=3e-84) pectin; (*ATH) AT3G14310.1 (e_value=1e-69) Symbol: None | pectinesterase family protein, contains Pfam profiles: PF01095 pectinesterase, PF04043 plant invertase/pectin methylesterase inhibitor ;similar to pectin methylesterase GB:Q42534 from (Arabidopsis thaliana) | chr3:4771909-4775126 REVE... ; (*SWP) sp…
SGN-U575614	GO:0031224//intrinsic to membrane	-	GO:0006810//transport	45.31	146.9	1.69693	Tomato 200607||2 [25 ESTs aligned] (*GB) gi|157353422|emb|CAO45361.1| (e_value=2e-85) unnamed; (*ATH) AT5G01990.1 (e_value=2e-82) | Symbol: None | auxin efflux carrier family protein, contains auxin efflux carrier domain, Pfam:PF03547 | chr5:377228-379908 REVERSE | Aliases: T7H20.40, T7H20_40;
SGN-U579728	GO:0009526//plastid envelope	-	-	5.59	18.11	1.69587	Tomato 200607||2 [13 ESTs aligned] (*GB) gi|157357624|emb|CAO64597.1| (e_value=1e-74) unnamed; (*ATH) AT5G16010.1 (e_value=2e-65) Symbol: None | 3-oxo-5-alpha-steroid 4-dehydrogenase family protein / steroid 5-alpha-reductase family protein, similar to steroid 5alpha-reductase - Rattus norvegicus, PIR:A34239 (SP:24008); contains Pfam 3-oxo-5-alpha-steroid 4-dehydrogenase domai... ; (*SWP) sp|Q55C…
SGN-U600565	GO:0030312//external encapsulating structure;GO:0043231//intracellular membrane-bounded organelle	GO:0005215//transporter activity	GO:0006810//transport	4.71	15.24	1.69406	Tomato 200607||2 [1 ESTs aligned] (*GB) gi|118482672|gb|ABK93255.1| (e_value=8e-58) unknown; (*ATH) AT5G62890.1 (e_value=9e-59) Symbol: None | similar to xanthine/uracil permease family protein [Arabidopsis thaliana] (TAIR:At1g10540.1); similar to xanthine/uracil permease family protein [Arabidopsis thaliana] (TAIR:At1g60030.1); similar to xanthine/uracil permease family pro... ; (*SWP) sp|Q27GI3…
SGN-U579759	GO:0009526//plastid envelope;GO:0009570//chloroplast stroma;GO:0009534//chloroplast thylakoid	-	-	40.6	131.09	1.69101	Tomato 200607||2 [21 ESTs aligned] (*GB) gi|118487811|gb|ABK95729.1| (e_value=3e-44) unknown; (*ATH) AT4G01150.1 (e_value=5e-44) | Symbol: None | expressed protein | chr4:493548-494795 FORWARD | Aliases: F2N1.18, F2N1_18; (*SWP) sp|O04616|Y4115_ARATH (e_value=4e-43) Uncharacterized protein At4g01150, chloroplastic OS=Arabidopsis thaliana GN=At4g01150;
SGN-U564723	GO:0044444//cytoplasmic part;GO:0043231//intracellular membrane-bounded organelle	GO:0008378//galactosyltransferase activity	-	6.77	21.85	1.69041	Tomato 200607||2 [7 ESTs aligned] (*GB) gi|157327962|emb|CAO16926.1| (e_value=8e-113) unnamed; (*ATH) AT1G61050.1 (e_value=2e-91) Symbol: None | alpha 1,4-glycosyltransferase family protein / glycosyltransferase sugar-binding DXD motif-containing protein, low similarity to alpha-1,4-N-acetylglucosaminyltransferase, Homo sapiens (gi:5726306), Gb3 synthase, Rattus norvegicus (gi... ; (*SWP) sp|Q67B…
SGN-U579504	GO:0000785//chromatin;GO:0043231//intracellular membrane-bounded organelle	GO:0003676//nucleic acid binding	GO:0034728	3.83	12.36	1.69026	Tomato 200607||2 [4 ESTs aligned] (*GB) gi|19880141|gb|AAM00267.1|AF361949_1 (e_value=5e-49) histone; (*ATH) AT5G10400.1 (e_value=4e-27) Symbol: None | histone H3, identical to several histone H3 proteins, including Zea mays SP:P05203, Medicago sativa GI:166384, Encephalartos altensteinii SP:P08903, Pisum sativum SP:P02300; contains Pfam profile PF00125 Core histone H2A/H2B/H3/H4 | c... ; (*SWP) …
SGN-U581083	GO:0031224//intrinsic to membrane;GO:0043231//intracellular membrane-bounded organelle	-	GO:0044267//cellular protein metabolic process	10.89	35.07	1.68723	Tomato 200607||2 [13 ESTs aligned] (*GB) gi|147807640|emb|CAN68846.1| (e_value=3e-82) hypothetical; (*ATH) AT5G42000.1 (e_value=1e-80) | Symbol: None | ORMDL family protein, contains Pfam domain PF04061: ORMDL family | chr5:16816595-16818256 FORWARD | Aliases: MJC20.10, MJC20_10; (*SWP) sp|O42901|YBA9_SCHPO (e_value=2e-27) Uncharacterized protein C119.09c OS=Schizosaccharomyces pombe GN=SPBC119.0…
SGN-U576260	GO:0016020//membrane;GO:0071944	GO:0016788//hydrolase activity, acting on ester bonds	GO:0071555	30.89	99.47	1.68712	Tomato 200607||2 [44 ESTs aligned] (*GB) gi|157339868|emb|CAO45545.1| (e_value=0) unnamed; (*ATH) AT1G53840.1 (e_value=1e-177) | Symbol: None | pectinesterase family protein, contains Pfam profile: PF01095 pectinesterase | chr1:20105113-20107335 FORWARD | Aliases: T18A20.7, T18A20_7; (*SWP) sp|Q43111|PME3_PHAVU (e_value=0) Pectinesterase-3 OS=Phaseolus vulgaris GN=MPE3;
SGN-U584221	-	-	-	258.63	831.12	1.68417	Tomato 200607||2 [10 ESTs aligned] (*GB) gi|5739347|gb|AAD50436.1| (e_value=2e-75) hypersensitive response assisting protein [Capsicum annuum]; (*ATH) AT1G14220.1 (e_value=7e-12) | Symbol: None | ribonuclease T2 family protein, contains similarity to S-like ribonuclease PD1 GI:9957752 from (Prunus dulcis); contains ribonuclease T2 family histidine protein motif | chr1:4858637-4859596 REVERSE | Al…
SGN-U576903	-	-	-	10.3	33.06	1.68244	Tomato 200607||2 [4 ESTs aligned] (*GB) gi|157360318|emb|CAO69529.1| (e_value=3e-71) unnamed; (*ATH) AT4G23930.1 (e_value=1e-42) | Symbol: None | expressed protein, hin1 protein homolog, Oryza sativa, PIR:T02662 | chr4:12436010-12436706 REVERSE | Aliases: T32A16.100, T32A16_100;
SGN-U593099	-	-	-	11.48	36.8	1.68058	Tomato 200607||2 [1 ESTs aligned]
SGN-U583365	GO:0009532//plastid stroma	GO:0015036//disulfide oxidoreductase activity	GO:0006811//ion transport;GO:0019725//cellular homeostasis	6.47	20.7	1.67779	Tomato 200607||2 [13 ESTs aligned] (*GB) gi|157356199|emb|CAO50126.1| (e_value=2e-114) unnamed; (*ATH) AT2G38270.1 (e_value=5e-104) Symbol: None | CAX-interacting protein, putative, identical to cDNA CAXIP1-like protein GI:27752306; contains Pfam profile PF00462: Glutaredoxin; contains TIGRfam profile TIGR00365: glutaredoxin-related protein | chr2:16038340-16040154 REVERSE | Ali... ; (*SWP) sp|Q8…
SGN-U603029	-	-	-	15.3	48.87	1.67542	Tomato 200607||2 [1 ESTs aligned] (*GB) gi|209954693|dbj|BAG80537.1| (e_value=1e-29) putative; (*ATH) AT1G05560.1 (e_value=2e-19) Symbol: None | UDP-glucose transferase (UGT75B2), similar to UDP-glucose:indole-3-acetate beta-D-glucosyltransferase GI:2149127 from (Arabidopsis thaliana); identical to cDNA UDP-glucosyltransferase (UGT75B2) GI:13661274 | chr1:1645497-1647146 REVER... ; (*SWP) sp|Q9LR…
SGN-U581101	GO:0009526//plastid envelope;GO:0009534//chloroplast thylakoid;GO:0009522//photosystem I;GO:0000229	-	GO:0009767//photosynthetic electron transport chain	82.39	263.05	1.6748	Tomato 200607||2 [61 ESTs aligned] (*GB) gi|157349186|emb|CAO24332.1| (e_value=1e-49) unnamed; (*ATH) AT2G46820.2 (e_value=5e-45) | Symbol: None | expressed protein, similar to expressed protein [Arabidopsis thaliana] (TAIR:At1g52220.1); similar to hypothetical protein [Oryza sativa (japonica cultivar-group)] (GB:AAP54812.1) | chr2:19250565-19252206 FORWARD | Aliases: None; (*SWP) sp|Q8LCA1|TMP14…
SGN-U570570	GO:0043231//intracellular membrane-bounded organelle;GO:0031410//cytoplasmic vesicle	GO:0030246//carbohydrate binding;GO:0004713//protein tyrosine kinase activity;GO:0032559//adenyl ribonucleotide binding	GO:0006464//protein modification process	5.59	17.82	1.67258	Tomato 200607||2 [3 ESTs aligned] (*GB) gi|5545339|dbj|BAA82556.1| (e_value=2e-77) lectin-like protein kinase [Populus nigra]; (*ATH) AT5G06740.1 (e_value=2e-40) Symbol: None | lectin protein kinase family protein, contains Legume lectins beta-chain signature, PROSITE:PS00307 and Serine/Threonine protein kinases active-site signature, PROSITE:PS00108 | chr5:2084095-2086053 FORWARD | Aliases: MPH1…
SGN-U578928	GO:0043231//intracellular membrane-bounded organelle;GO:0016469//proton-transporting two-sector ATPase complex	GO:0005488//binding;GO:0015077//monovalent inorganic cation transmembrane transporter activity;GO:0019829//cation-transporting ATPase activity	GO:0006818//hydrogen transport	21.48	68.42	1.67142	Tomato 200607||2 [41 ESTs aligned] (*GB) gi|3334406|sp|O24011|VATL_SOLLC (e_value=1e-55) RecName:; (*ATH) AT4G34720.1 (e_value=3e-56) Symbol: None | vacuolar ATP synthase 16 kDa proteolipid subunit 1 / V-ATPase 16 kDa proteolipid subunit 1 (AVAP1) (AVA-P1), identical to SP:P59227 Vacuolar ATP synthase 16 kDa proteolipid subunit 1/3/5 (EC 3.6.3.14) (V-ATPase 16 kDa proteolipid subu... ; (*SWP) sp|…
SGN-U577117	-	-	-	26.19	83.37	1.67051	Tomato 200607||2 [25 ESTs aligned] (*GB) gi|147770652|emb|CAN64544.1| (e_value=3e-85) hypothetical; (*ATH) AT1G58100.1 (e_value=3e-53) | Symbol: None | TCP family transcription factor, putative, similar to auxin-induced basic helix-loop-helix transcription factor GI:5731257 from (Gossypium hirsutum) | chr1:21516112-21517592 REVERSE | Aliases: T15M6.11; (*SWP) sp|Q9C518|TCP8_ARATH (e_value=3e-52) …
SGN-U602379	GO:0043231//intracellular membrane-bounded organelle;GO:0044444//cytoplasmic part;GO:0016020//membrane	GO:0032561//guanyl ribonucleotide binding;GO:0003824//catalytic activity	GO:0035556;GO:0006810//transport	5.88	18.69	1.66838	Tomato 200607||2 [1 ESTs aligned] (*GB) gi|1370144|emb|CAA98178.1| (e_value=3e-93) RAB11B [Lotus corniculatus var. japonicus]; (*ATH) AT1G01200.1 (e_value=9e-86) | Symbol: None | Ras-related GTP-binding protein, putative, similar to GTP-binding protein GB:D12541 GI:303736 from (Pisum sativum) | chr1:86516-88213 REVERSE | Aliases: F6F3.1, F6F3_1; (*SWP) sp|Q40522|RB11D_TOBAC (e_value=8e-74) Ras-re…
SGN-U575923	GO:0044464//cell part	GO:0016868//intramolecular transferase activity, phosphotransferases;GO:0016787//hydrolase activity	GO:0019725//cellular homeostasis	3.53	11.21	1.66705	Tomato 200607||2 [26 ESTs aligned] (*GB) gi|157347033|emb|CAO17415.1| (e_value=4e-103) unnamed; (*ATH) AT1G56500.1 (e_value=5e-91) Symbol: None | haloacid dehalogenase-like hydrolase family protein, low similarity to SP:P95649 CbbY protein {Rhodobacter sphaeroides}; contains InterPro accession IPR005834: Haloacid dehalogenase-like hydrolase | chr1:21163409-21170986 FORWARD | Al... ; (*SWP) sp|O33…
SGN-U564342	GO:0030312//external encapsulating structure	GO:0030414//peptidase inhibitor activity	-	17.95	56.92	1.66495	Tomato 200607||2 [8 ESTs aligned] (*GB) gi|15238128|ref|NP_199566.1| (e_value=5e-21) expressed protein [Arabidopsis thaliana]; (*ATH) AT5G47550.1 (e_value=4e-23) Symbol: None | cysteine protease inhibitor, putative / cystatin, putative, similar to SP:P09229 Cysteine proteinase inhibitor-I (Oryzacystatin-I) {Oryza sativa}; contains Pfam profile PF00031: Cystatin domain | chr5:19303676-19304221 REV…
SGN-U579480	-	GO:0005515//protein binding	-	38.54	122.18	1.66458	Tomato 200607||2 [126 ESTs aligned] (*GB) gi|45861989|gb|AAS78777.1| (e_value=7e-139) 14-3-3 protein [Solanum chacoense]; (*ATH) AT1G78300.1 (e_value=5e-122) | Symbol: None | 14-3-3 protein GF14 omega (GRF2), identical to GF14omega isoform GI:487791 from (Arabidopsis thaliana) | chr1:29466564-29468278 FORWARD | Aliases: F3F9.16, F3F9_16; (*SWP) sp|P93210|14335_SOLLC (e_value=5e-139) 14-3-3 protei…
SGN-U577945	GO:0000785//chromatin;GO:0009536//plastid;GO:0031981//nuclear lumen	GO:0003676//nucleic acid binding	GO:0034728	25.89	81.93	1.662	Tomato 200607||2 [6 ESTs aligned] (*GB) gi|15223016|ref|NP_172258.1| (e_value=6e-43) histone H2B, putative [Arabidopsis thaliana]; (*ATH) AT1G07790.1 (e_value=5e-45) Symbol: None | histone H2B, putative, strong similarity to histone H2B Arabidopsis thaliana GI:2407802, Gossypium hirsutum SP:O22582, Lycopersicon esculentum GI:3021489, Capsicum annuum SP:O49118; contains Pfam profile PF00125 Core h…
SGN-U585808	GO:0043231//intracellular membrane-bounded organelle	-	GO:0000087//M phase of mitotic cell cycle	11.18	35.36	1.6612	Tomato 200607||2 [9 ESTs aligned] (*GB) gi|157354114|emb|CAO46681.1| (e_value=4e-103) unnamed; (*ATH) AT3G25980.1 (e_value=3e-98) | Symbol: None | mitotic spindle checkpoint protein, putative (MAD2), identical to Swiss-Prot:Q9LU93 mitotic spindle checkpoint protein MAD2 (Arabidopsis thaliana) | chr3:9504469-9505639 FORWARD | Aliases: MPE11.16; (*SWP) sp|Q9LU93|MAD2_ARATH (e_value=3e-97) Mitotic s…
SGN-U586415	GO:0043231//intracellular membrane-bounded organelle	GO:0016787//hydrolase activity	GO:0008152//metabolic process	5	15.81	1.66084	Tomato 200607||2 [11 ESTs aligned] (*GB) gi|15234891|ref|NP_192741.1| (e_value=3e-131) hydrolase, alpha/beta fold family [Arabidopsis thaliana]; (*ATH) AT4G10030.1 (e_value=2e-133) | Symbol: None | hydrolase, alpha/beta fold family protein, contains Pfam profile PF00561: hydrolase, alpha/beta fold family | chr4:6269787-6273237 REVERSE | Aliases: T5L19.160, T5L19_160; (*SWP) sp|Q0V9K2|ABHDB_XENTR …
SGN-U581005	GO:0000785//chromatin;GO:0031224//intrinsic to membrane;GO:0009536//plastid	GO:0003676//nucleic acid binding	GO:0034728;GO:0006810//transport	502.56	1583.18	1.65546	Tomato 200607||2 [26 ESTs aligned] (*GB) gi|126309066|ref|XP_001366176.1| (e_value=4e-53) PREDICTED:; (*ATH) AT5G10400.1 (e_value=7e-55) Symbol: None | histone H3, identical to several histone H3 proteins, including Zea mays SP:P05203, Medicago sativa GI:166384, Encephalartos altensteinii SP:P08903, Pisum sativum SP:P02300; contains Pfam profile PF00125 Core histone H2A/H2B/H3/H4 | c... ; (*SWP) …
SGN-U566946	GO:0043234//protein complex;GO:0044444//cytoplasmic part;GO:0016020//membrane	GO:0016747//transferase activity, transferring acyl groups other than amino-acyl groups;GO:0004774//succinate-CoA ligase activity;GO:0046912//transferase activity, transferring acyl groups, acyl groups converted into alkyl on transfer	GO:0005975//carbohydrate metabolic process;GO:0006084//acetyl-CoA metabolic process	62.08	195.2	1.65275	Tomato 200607||2 [46 ESTs aligned] (*GB) gi|13160653|gb|AAK13318.1|AF290958_1 (e_value=0) ATP:citrate; (*ATH) AT3G06650.1 (e_value=0) Symbol: None | ATP-citrate synthase, putative / ATP-citrate (pro-S-)-lyase, putative / citrate cleavage enzyme, putative, strong similarity to ATP:citrate lyase (Capsicum annuum) GI:13160653; contains Pfam profiles PF00549: CoA-ligase, PF02629: CoA ... ; (*SWP) sp|…
SGN-U566079	-	-	-	9.42	29.61	1.65229	Tomato 200607||2 [28 ESTs aligned] (*GB) gi|157340970|emb|CAO47775.1| (e_value=7e-158) unnamed; (*ATH) AT2G35780.1 (e_value=1e-115) | Symbol: SCPL26 | serine carboxypeptidase S10 family protein, similar to Serine carboxypeptidase II chains A and B (SP:P08819) (EC 3.4.16.6) (Triticum aestivum (Wheat)); | chr2:15044741-15047195 REVERSE | Aliases: T20F21.2, SCPL26; (*SWP) sp|Q9ZQQ0|SCP26_ARATH (e_va…
SGN-U570181	GO:0043231//intracellular membrane-bounded organelle	-	-	6.77	21.27	1.65159	Tomato 200607||2 [7 ESTs aligned] (*GB) gi|18412127|ref|NP_567117.1| (e_value=2e-81) expressed protein [Arabidopsis thaliana]; (*ATH) AT3G61770.1 (e_value=1e-83) | Symbol: None | expressed protein, contains Pfam domain, PF02681: Uncharacterized BCR, COG1963 | chr3:22875518-22877380 FORWARD | Aliases: F21F14.5;
SGN-U568740	GO:0031410//cytoplasmic vesicle;GO:0005618//cell wall	GO:0046914//transition metal ion binding;GO:0016682//oxidoreductase activity, acting on diphenols and related substances as donors, oxygen as acceptor	GO:0008152//metabolic process	20.6	64.68	1.65068	Tomato 200607||2 [71 ESTs aligned] (*GB) gi|157329994|emb|CAO43333.1| (e_value=0) unnamed; (*ATH) AT5G66920.1 (e_value=0) Symbol: SKS17 | multi-copper oxidase type I family protein, similar to pollen-specific BP10 protein (SP:Q00624)(Brassica napus); contains Pfam profile: PF00394 Multicopper oxidase | chr5:26740076-26742852 FORWARD | Aliases: MUD21.18, MUD21_18, SKS17... ; (*SWP) sp|P29162|ASOL_…
SGN-U580587	GO:0009532//plastid stroma;GO:0009526//plastid envelope;GO:0009534//chloroplast thylakoid;GO:0005576//extracellular region	GO:0046914//transition metal ion binding;GO:0032559//adenyl ribonucleotide binding	GO:0010038//response to metal ion;GO:0044267//cellular protein metabolic process;GO:0006950//response to stress	8.53	26.74	1.64838	Tomato 200607||2 [53 ESTs aligned] (*GB) gi|7331143|gb|AAF60293.1| (e_value=2e-110) chaperonin 21 precursor [Lycopersicon esculentum]; (*ATH) AT5G20720.2 (e_value=7e-93) Symbol: None | 20 kDa chaperonin, chloroplast (CPN21) (CHCPN10) (CPN20), identical to chloroplast 20 kDa chaperonin, chloroplast precursor (Protein Cpn21), chloroplast protein Cpn10, chloroplast chaperonin 10 (Ch-CPN10), SP:O6528…
SGN-U571201	-	GO:0016759//cellulose synthase activity	-	62.97	197.21	1.647	Tomato 200607||2 [52 ESTs aligned] (*GB) gi|194045466|gb|ACF33171.1| (e_value=0) mannan; (*ATH) AT5G22740.1 (e_value=0) Symbol: None | glycosyl transferase family 2 protein, similar to beta-(1-3)-glucosyl transferase GB:AAC62210 GI:3687658 from (Bradyrhizobium japonicum), cellulose synthase from Agrobacterium tumeficiens (gi:710492) and Agrobacterium radiobacter (gi:... ; (*SWP) sp|Q9FNI7|CSLA2_A…
SGN-U567545	GO:0031224//intrinsic to membrane	GO:0008565//protein transporter activity	GO:0015031//protein transport	27.66	86.53	1.6454	Tomato 200607||2 [13 ESTs aligned] (*GB) gi|157345719|emb|CAO15017.1| (e_value=4e-76) unnamed; (*ATH) AT1G26690.1 (e_value=3e-75) Symbol: None | emp24/gp25L/p24 family protein, similar to SP:P49755 Transmembrane protein Tmp21 precursor (21 kDa Transmembrane trafficking protein) {Homo sapiens}; contains Pfam profile PF01105: emp24/gp25L/p24 family | chr1:9224132-9225738 REVERSE... ; (*SWP) sp|Q5E9…
SGN-U572753	GO:0005618//cell wall	GO:0008233//peptidase activity	GO:0019538//protein metabolic process	10.3	32.2	1.64442	Tomato 200607||2 [7 ESTs aligned] (*GB) gi|157355291|emb|CAO48678.1| (e_value=1e-146) unnamed; (*ATH) AT3G52500.1 (e_value=2e-129) | Symbol: None | aspartyl protease family protein, contains Pfam PF00026: eukaryotic aspartyl protease | chr3:19476477-19478364 REVERSE | Aliases: F22O6.120; (*SWP) sp|Q766C2|NEP2_NEPGR (e_value=8e-41) Aspartic proteinase nepenthesin-2 OS=Nepenthes gracilis GN=nep2;
SGN-U576666	GO:0031224//intrinsic to membrane	GO:0022891//substrate-specific transmembrane transporter activity	GO:0006810//transport	8.83	27.6	1.64418	Tomato 200607||2 [11 ESTs aligned] (*GB) gi|218195245|gb|EEC77672.1| (e_value=0) hypothetical; (*ATH) AT5G64500.1 (e_value=0) | Symbol: None | membrane protein-related, contains weak similarity to spinster type IV (GI:12003976) (Drosophila melanogaster) | chr5:25797608-25800880 FORWARD | Aliases: T12B11.9, T12B11_9; (*SWP) sp|Q5XGK0|SPNS1_XENLA (e_value=4e-35) Protein spinster homolog 1 OS=Xenopu…
SGN-U580929	GO:0031981//nuclear lumen;GO:0015934//large ribosomal subunit	GO:0005198//structural molecule activity	GO:0022613//ribonucleoprotein complex biogenesis;GO:0009755//hormone-mediated signaling pathway;GO:0048438//floral whorl development;GO:0010467//gene expression	43.55	135.98	1.64265	Tomato 200607||2 [85 ESTs aligned] (*GB) gi|82400154|gb|ABB72816.1| (e_value=1e-51) ribosomal; (*ATH) AT3G53020.1 (e_value=2e-49) | Symbol: RPL24B | Regulated by TCP20. | chr3:19671545-19673003 REVERSE | Aliases: F8J2.190, RPL24B; (*SWP) sp|Q9FUL4|RL24_PRUAV (e_value=2e-49) 60S ribosomal protein L24 OS=Prunus avium GN=RPL24;
SGN-U578104	GO:0031981//nuclear lumen;GO:0009532//plastid stroma;GO:0043232;GO:0009526//plastid envelope;GO:0009534//chloroplast thylakoid;GO:0005576//extracellular region	GO:0017111//nucleoside-triphosphatase activity;GO:0008135//translation factor activity, nucleic acid binding;GO:0032561//guanyl ribonucleotide binding	GO:0006412//translation	31.78	99.18	1.64193	Tomato 200607||2 [50 ESTs aligned] (*GB) gi|68566313|sp|Q40450|EFTUA_NICSY (e_value=0) Elongation; (*ATH) AT4G20360.1 (e_value=0) | Symbol: None | elongation factor Tu / EF-Tu (TUFA), identical to SWISS-PROT:P17745 elongation factor Tu, chloroplast precursor (EF-Tu) (Arabidopsis thaliana) | chr4:10989963-10991720 FORWARD | Aliases: F9F13.10, F9F13_10; (*SWP) sp|P68158|EFTU_TOBAC (e_value=0) Elong…
SGN-U593488	-	-	-	6.18	19.26	1.63993	Tomato 200607||2 [1 ESTs aligned] (*GB) gi|157354691|emb|CAO48009.1| (e_value=4e-17) unnamed; (*ATH) AT1G78700.1 (e_value=2e-17) | Symbol: None | brassinosteroid signalling positive regulator-related, contains similarity to BZR1 protein (Arabidopsis thaliana) gi:20270971:gb:AAM18490 | chr1:29604242-29606575 FORWARD | Aliases: F9K20.26, F9K20_26; (*SWP) sp|Q9ZV88|BEH4_ARATH (e_value=2e-16) BES1/BZ…
SGN-U563942	-	-	-	14.12	43.99	1.63944	Tomato 200607||2 [9 ESTs aligned] (*GB) gi|12003392|gb|AAG43553.1|AF211535_1 (e_value=8e-55) Avr9/Cf-9; (*ATH) AT5G41810.1 (e_value=5e-31) | Symbol: None | expressed protein | chr5:16755295-16756891 FORWARD | Aliases: K16L22.9, K16L22_9;
SGN-U570604	-	-	-	4.71	14.66	1.63809	Tomato 200607||2 [4 ESTs aligned] (*GB) gi|30695845|ref|NP_175882.2| (e_value=3e-43) expressed protein [Arabidopsis thaliana]; (*ATH) AT1G54850.1 (e_value=2e-45) | Symbol: None | expressed protein, contains similarity to LMW heat shock protein GI:2326354 from (Arabidopsis thaliana) | chr1:20458056-20459887 FORWARD | Aliases: F14C21.42, F14C21_42;
SGN-U580775	GO:0000785//chromatin;GO:0043231//intracellular membrane-bounded organelle	GO:0003676//nucleic acid binding	GO:0034728	277.17	861.88	1.63672	Tomato 200607||2 [45 ESTs aligned] (*GB) gi|462243|sp|P35057|H4_SOLLC (e_value=3e-38) RecName:; (*ATH) AT5G59690.1 (e_value=5e-40) | Symbol: None | histone H4, identical to histone H4 from Lycopersicon esculentum GI:297150, Lolium temulentum SP:P02308, Acropora formosa GI:455652, Citrus jambhiri GI:16797797 | chr5:24068778-24069369 FORWARD | Aliases: MTH12.15; (*SWP) sp|P35057|H4_SOLLC (e_value=2…
SGN-U579684	GO:0005576//extracellular region;GO:0030312//external encapsulating structure	GO:0016798//hydrolase activity, acting on glycosyl bonds;GO:0016758//transferase activity, transferring hexosyl groups	GO:0044042//glucan metabolic process	12.95	40.25	1.63604	Tomato 200607||2 [7 ESTs aligned] (*GB) gi|42795462|gb|AAS46241.1| (e_value=9e-142) xyloglucan endotransglucosylase-hydrolase XTH3 [Lycopersicon esculentum]; (*ATH) AT5G57560.1 (e_value=3e-99) Symbol: None | xyloglucan:xyloglucosyl transferase / xyloglucan endotransglycosylase / endo-xyloglucan transferase (TCH4), identical to xyloglucan endotransglycosylase TCH4 protein GI:886116 | chr5:23324356…
SGN-U570869	GO:0019866//organelle inner membrane;GO:0043231//intracellular membrane-bounded organelle;GO:0031224//intrinsic to membrane	GO:0046943//carboxylic acid transmembrane transporter activity	GO:0046907//intracellular transport	8.53	26.45	1.63265	Tomato 200607||2 [2 ESTs aligned] (*GB) gi|147816254|emb|CAN77545.1| (e_value=2e-70) hypothetical; (*ATH) AT2G22500.1 (e_value=5e-66) | Symbol: None | mitochondrial substrate carrier family protein, contains Pfam profile: PF00153 mitochondrial carrier protein | chr2:9570304-9571831 REVERSE | Aliases: F14M13.10, F14M13_10; (*SWP) sp|Q54PY7|M2OM_DICDI (e_value=2e-36) Probable mitochondrial 2-oxoglu…
SGN-U562817	GO:0009532//plastid stroma	GO:0051536//iron-sulfur cluster binding;GO:0000166//nucleotide binding	-	6.77	20.99	1.63247	Tomato 200607||2 [7 ESTs aligned] (*GB) gi|18423312|ref|NP_568764.1| (e_value=4e-27) expressed protein [Arabidopsis thaliana]; (*ATH) AT5G51720.1 (e_value=4e-29) | Symbol: None | expressed protein | chr5:21026822-21027571 FORWARD | Aliases: MIO24.14, MIO24_14; (*SWP) sp|Q5I027|CISD2_XENTR (e_value=9e-17) CDGSH iron sulfur domain-containing protein 2 OS=Xenopus tropicalis GN=cisd2;
SGN-U603179	-	-	-	5.3	16.39	1.62875	Tomato 200607||2 [1 ESTs aligned]
SGN-U580240	GO:0009532//plastid stroma	GO:0032559//adenyl ribonucleotide binding	-	47.67	147.19	1.62653	Tomato 200607||2 [45 ESTs aligned] (*GB) gi|169930138|gb|ACB05667.1| (e_value=0) chloroplast; (*ATH) AT2G39730.1 (e_value=0) Symbol: None | ribulose bisphosphate carboxylase/oxygenase activase / RuBisCO activase, identical to SWISS-PROT:P10896 ribulose bisphosphate carboxylase/oxygenase activase, chloroplast precursor (RuBisCO activase, RA)(Arabidopsis thaliana) | chr2:16... ; (*SWP) sp|Q40460|RC…
SGN-U566518	GO:0043231//intracellular membrane-bounded organelle	GO:0046914//transition metal ion binding;GO:0048037//cofactor binding;GO:0016641//oxidoreductase activity, acting on the CH-NH2 group of donors, oxygen as acceptor	GO:0007275//multicellular organismal development;GO:0050794//regulation of cellular process;GO:0006807//nitrogen compound metabolic process;GO:0007000//nucleolus organization	22.36	69	1.62568	Tomato 200607||2 [9 ESTs aligned] (*GB) gi|157342434|emb|CAO64547.1| (e_value=7e-43) unnamed; (*ATH) AT5G62440.1 (e_value=2e-42) | Symbol: None | expressed protein | chr5:25089709-25091215 REVERSE | Aliases: K19B1.5, K19B1_5, AT5G62450;
SGN-U572571	GO:0043231//intracellular membrane-bounded organelle	GO:0003824//catalytic activity	-	9.42	29.04	1.62424	Tomato 200607||2 [19 ESTs aligned] (*GB) gi|157343803|emb|CAO68309.1| (e_value=4e-108) unnamed; (*ATH) AT3G48680.1 (e_value=5e-108) Symbol: None | bacterial transferase hexapeptide repeat-containing protein, contains Pfam profile PF00132: Bacterial transferase hexapeptide (four repeats); ferripyochelin binding protein - Methanobacterium thermoautotrophicum, EMBL:AE000918.1 | chr... ; (*SWP) sp|Q9…
SGN-U568195	GO:0005911//cell-cell junction;GO:0031225//anchored to membrane;GO:0031410//cytoplasmic vesicle	GO:0030247//polysaccharide binding;GO:0003824//catalytic activity	-	120.34	370.86	1.62376	Tomato 200607||2 [12 ESTs aligned] (*GB) gi|157344459|emb|CAO69842.1| (e_value=3e-34) unnamed; (*ATH) AT3G58100.1 (e_value=6e-34) | Symbol: None | glycosyl hydrolase family protein 17, similar to elicitor inducible chitinase Nt-SubE76 GI:11071974 from (Nicotiana tabacum); C-terminal homology only | chr3:21526176-21527464 REVERSE | Aliases: F9D24.10; (*SWP) sp|Q9M2K6|E13L1_ARATH (e_value=5e-33) Gl…
SGN-U581986	-	-	-	3.83	11.79	1.62215	Tomato 200607||2 [4 ESTs aligned] (*GB) gi|157347959|emb|CAO22546.1| (e_value=5e-39) unnamed; (*ATH) AT3G22530.1 (e_value=3e-28) | Symbol: None | expressed protein, contains Pfam profile:PF00011 HSP20:Hsp20/alpha crystallin family | chr3:7977611-7978642 REVERSE | Aliases: F16J14.9;
SGN-U573476	-	-	-	3.83	11.79	1.62215	Tomato 200607||2 [8 ESTs aligned] (*GB) gi|147804657|emb|CAN73340.1| (e_value=3e-127) hypothetical; (*ATH) AT2G03430.1 (e_value=6e-16) | Symbol: None | ankyrin repeat family protein, contains ankyrin repeats, Pfam:PF00023 | chr2:1036029-1037613 REVERSE | Aliases: T4M8.14, T4M8_14; (*SWP) sp|Q505D1|ANR28_MOUSE (e_value=8e-25) Ankyrin repeat domain-containing protein 28 OS=Mus musculus GN=Ankrd28;
SGN-U586438	-	-	-	3.83	11.79	1.62215	Tomato 200607||2 [18 ESTs aligned] (*GB) gi|129560505|dbj|BAF48803.1| (e_value=2e-64) wound-responsive; (*ATH) AT4G34410.1 (e_value=8e-24) Symbol: None | encodes a member of the ERF (ethylene response factor) subfamily B-3 of ERF/AP2 transcription factor family. The protein contains one AP2 domain. There are 18 members in this subfamily including ATERF-1, ATERF-2, AND ATERF-5. | chr4:1... ; (*SWP…
SGN-U564846	GO:0030312//external encapsulating structure;GO:0009536//plastid	GO:0019171//3-hydroxyacyl-[acyl-carrier-protein] dehydratase activity	GO:0006631//fatty acid metabolic process;GO:0050832//defense response to fungus;GO:0008654//phospholipid biosynthetic process	11.77	36.22	1.62167	Tomato 200607||2 [22 ESTs aligned] (*GB) gi|193290688|gb|ACF17652.1| (e_value=4e-104) DH; (*ATH) AT5G10160.1 (e_value=7e-83) Symbol: None | beta-hydroxyacyl-ACP dehydratase, putative, similar to beta-hydroxyacyl-ACP dehydratase from Toxoplasma gondii (GI:3850997); contains Pfam profile PF01377 Thioester dehydratase | chr5:3185747-3187604 FORWARD | Aliases: T31P16.150, T31... ; (*SWP) sp|Q8DI01|FA…
SGN-U579159	GO:0043231//intracellular membrane-bounded organelle	GO:0046914//transition metal ion binding;GO:0016624//oxidoreductase activity, acting on the aldehyde or oxo group of donors, disulfide as acceptor;GO:0019842//vitamin binding	GO:0010038//response to metal ion;GO:0006007//glucose catabolic process	8.24	25.3	1.61842	Tomato 200607||2 [13 ESTs aligned] (*GB) gi|30694242|ref|NP_191101.2| (e_value=0) 2-oxoglutarate dehydrogenase, E1 subunit - like protein [Arabidopsis thaliana]; (*ATH) AT3G55410.1 (e_value=0) Symbol: None | 2-oxoglutarate dehydrogenase E1 component, putative / oxoglutarate decarboxylase, putative / alpha-ketoglutaric dehydrogenase, putative, similar to SP:P20967 2-oxoglutarate dehydrogenase E1 c…
SGN-U585087	GO:0043231//intracellular membrane-bounded organelle	-	-	4.12	12.65	1.61842	Tomato 200607||2 [23 ESTs aligned] (*GB) gi|37932619|gb|AAP72961.1| (e_value=0) putative; (*ATH) AT5G64030.1 (e_value=0) Symbol: None | dehydration-responsive protein-related, similar to early-responsive to dehydration stress ERD3 protein (Arabidopsis thaliana) GI:15320410; contains Pfam profile PF03141: Putative methyltransferase | chr5:25641263-25645701 FORWARD | Al... ;
SGN-U580023	GO:0009523//photosystem II;GO:0009534//chloroplast thylakoid	GO:0046872//metal ion binding	GO:0042548//regulation of photosynthesis, light reaction	154.77	474.64	1.61671	Tomato 200607||2 [214 ESTs aligned] (*GB) gi|12644171|sp|P23322|PSBO_SOLLC (e_value=0) RecName:; (*ATH) AT3G50820.1 (e_value=3e-153) Symbol: PSBO-2 | Encodes a protein which is an extrinsic subunit of photosystem II and which has been proposed to play a central role in stabilization of the catalytic manganese cluster. In <iArabidopsis thaliana</i the PsbO proteins are encoded by ... ; (*SWP) sp|P…
SGN-U578335	-	GO:0017016//Ras GTPase binding;GO:0004672//protein kinase activity;GO:0032559//adenyl ribonucleotide binding	GO:0006606//protein import into nucleus;GO:0006464//protein modification process	4.41	13.51	1.61518	Tomato 200607||2 [4 ESTs aligned] (*GB) gi|157337080|emb|CAO21426.1| (e_value=3e-68) unnamed; (*ATH) AT1G07140.1 (e_value=2e-63) | Symbol: None | Ran-binding protein 1a (RanBP1a), identical to Ran-binding protein (atranbp1a) GI:2058282 from (Arabidopsis thaliana) | chr1:2191722-2193779 REVERSE | Aliases: F10K1.15, F10K1_15; (*SWP) sp|Q9LMK7|RBP1A_ARATH (e_value=2e-62) Ran-binding protein 1 homolo…
SGN-U586260	GO:0043231//intracellular membrane-bounded organelle	-	-	7.06	21.56	1.61062	Tomato 200607||2 [9 ESTs aligned] (*GB) gi|15237778|ref|NP_200700.1| (e_value=3e-64) expressed protein [Arabidopsis thaliana]; (*ATH) AT5G58920.1 (e_value=2e-66) | Symbol: None | expressed protein | chr5:23810355-23811471 FORWARD | Aliases: K19M22.6, K19M22_6;
SGN-U585818	GO:0031410//cytoplasmic vesicle	GO:0016491//oxidoreductase activity;GO:0004672//protein kinase activity;GO:0032559//adenyl ribonucleotide binding	GO:0006464//protein modification process;GO:0007167//enzyme linked receptor protein signaling pathway	7.06	21.56	1.61062	Tomato 200607||2 [7 ESTs aligned] (*GB) gi|145308448|gb|ABP57459.1| (e_value=0) receptor-like; (*ATH) AT3G03770.1 (e_value=6e-106) Symbol: None | leucine-rich repeat transmembrane protein kinase, putative, may contain C-terminal ser/thr protein kinase domain, similar to serine/threonine protein kinase Pto GB:AAB47421 (Lycopersicon esculentum) | chr3:945149-949045 REVERSE | Alia... ; (*SWP) sp|Q9L…
SGN-U580246	GO:0043231//intracellular membrane-bounded organelle	GO:0046914//transition metal ion binding;GO:0008483//transaminase activity;GO:0048037//cofactor binding	GO:0010038//response to metal ion	4.71	14.37	1.60926	Tomato 200607||2 [4 ESTs aligned] (*GB) gi|53792951|dbj|BAD54126.1| (e_value=4e-39) aspartate; (*ATH) AT2G30970.1 (e_value=7e-41) Symbol: None | aspartate aminotransferase, mitochondrial / transaminase A (ASP1), identical to SP:P46643 Aspartate aminotransferase, mitochondrial precursor (EC 2.6.1.1) (Transaminase A) {Arabidopsis thaliana} | chr2:13185926-13188984 FORWARD | Alia... ; (*SWP) sp|P466…
SGN-U579911	GO:0009534//chloroplast thylakoid;GO:0030529//ribonucleoprotein complex	GO:0003723//RNA binding;GO:0005198//structural molecule activity	GO:0010467//gene expression;GO:0022613//ribonucleoprotein complex biogenesis	19.13	58.36	1.60914	Tomato 200607||2 [18 ESTs aligned] (*GB) gi|157360279|emb|CAO69490.1| (e_value=1e-59) unnamed; (*ATH) AT1G64510.1 (e_value=7e-60) | Symbol: None | ribosomal protein S6 family protein, similar to plastid ribosomal protein S6 precursor GB:AAF64311 GI:7582401 from (Spinacia oleracea) | chr1:23958466-23959914 REVERSE | Aliases: F1N19.8, F1N19_8; (*SWP) sp|Q8VY91|RR6_ARATH (e_value=7e-59) 30S ribosoma…
SGN-U572628	-	-	GO:0016197//endosome transport;GO:0009880//embryonic pattern specification;GO:0003006//reproductive developmental process	17.36	52.9	1.6075	Tomato 200607||2 [15 ESTs aligned] (*GB) gi|28916459|gb|AAO59435.1| (e_value=6e-93) putative developmental protein [Nicotiana benthamiana]; (*ATH) AT1G17730.1 (e_value=1e-87) | Symbol: None | SNF7 family protein, contains Pfam domain, PF03357: SNF7 family | chr1:6099097-6100308 FORWARD | Aliases: F11A6.7, F11A6_7; (*SWP) sp|Q7LBR1|CHM1B_HUMAN (e_value=1e-38) Charged multivesicular body protein 1b…
SGN-U582992	GO:0044464//cell part	GO:0008289//lipid binding	GO:0006952//defense response;GO:0009987//cellular process;GO:0010033//response to organic substance;GO:0009628//response to abiotic stimulus	40.02	121.89	1.60679	Tomato 200607||2 [12 ESTs aligned] (*GB) gi|157349225|emb|CAO24371.1| (e_value=2e-39) unnamed; (*ATH) AT2G45760.1 (e_value=5e-21) | Symbol: None | BON1-associated protein (BAP1)-related, similar to BON1-associated protein 1 BAP1 (Arabidopsis thaliana) GI:15487384; contains Pfam profile PF00168: C2 domain | chr2:18854081-18854895 REVERSE | Aliases: F4I18.26;
SGN-U577666	-	-	-	40.02	121.89	1.60679	Tomato 200607||2 [11 ESTs aligned] (*GB) gi|12003402|gb|AAG43558.1|AF211540_1 (e_value=1e-46) Avr9/Cf-9;
SGN-U581204	GO:0016020//membrane	-	-	12.65	38.52	1.60647	Tomato 200607||2 [19 ESTs aligned] (*GB) gi|147777142|emb|CAN76642.1| (e_value=3e-50) hypothetical; (*ATH) AT1G53210.1 (e_value=8e-51) | Symbol: None | sodium/calcium exchanger family protein / calcium-binding EF hand family protein, contains Pfam profiles: PF01699 sodium/calcium exchanger protein, PF00036 EF hand | chr1:19848300-19851504 FORWARD | Aliases: F12M16.12, F12M16_12;
SGN-U583096	-	-	-	7.65	23.29	1.60618	Tomato 200607||2 [5 ESTs aligned] (*GB) gi|83283959|gb|ABC01887.1| (e_value=8e-78) unknown; (*ATH) AT2G35470.1 (e_value=9e-17) | Symbol: None | expressed protein | chr2:14916005-14916881 REVERSE | Aliases: T32F12.15, T32F12_15;
SGN-U565071	GO:0043231//intracellular membrane-bounded organelle;GO:0044444//cytoplasmic part	-	-	12.65	38.24	1.59595	Tomato 200607||2 [5 ESTs aligned] (*GB) gi|157341179|emb|CAO49086.1| (e_value=1e-121) unnamed; (*ATH) AT3G26780.1 (e_value=4e-106) Symbol: None | phosphoglycerate/bisphosphoglycerate mutase family protein, similar to X4 protein GI:21386798, Y4 protein GI:21386800 from (Silene dioica); contains Pfam profiles PF00300: phosphoglycerate mutase family, PF01535: PPR repeat | chr3:98... ;
SGN-U579674	GO:0015935//small ribosomal subunit;GO:0016020//membrane;GO:0030312//external encapsulating structure;GO:0009536//plastid	GO:0003676//nucleic acid binding;GO:0005198//structural molecule activity	GO:0010467//gene expression	181.84	546.51	1.58758	Tomato 200607||2 [152 ESTs aligned] (*GB) gi|118485149|gb|ABK94437.1| (e_value=2e-118) unknown; (*ATH) AT3G57490.1 (e_value=3e-115) | Symbol: None | 40S ribosomal protein S2 (RPS2D), 40S ribosomal protein S2 - Arabidopsis thaliana, SWISSPROT:RS2_ARATH | chr3:21290643-21291925 REVERSE | Aliases: T8H10.90; (*SWP) sp|Q9SCM3|RS24_ARATH (e_value=2e-114) 40S ribosomal protein S2-4 OS=Arabidopsis thalia…
SGN-U580310	GO:0044464//cell part	-	GO:0009725//response to hormone stimulus;GO:0000902//cell morphogenesis;GO:0009827//plant-type cell wall modification;GO:0009639//response to red or far red light	42.37	127.07	1.58451	Tomato 200607||2 [8 ESTs aligned] (*GB) gi|4138914|gb|AAD13632.1| (e_value=7e-158) expansin precursor [Lycopersicon esculentum]; (*ATH) AT2G37640.1 (e_value=1e-124) | Symbol: None | expansin, putative (EXP3), identical to Alpha-expansin 3 precursor (At-EXP3)(Arabidopsis thaliana) SWISS-PROT:O80932; alpha-expansin gene family, PMID:11641069 | chr2:15794783-15796931 REVERSE | Aliases: F13M22.14, F1…
SGN-U577759	GO:0030529//ribonucleoprotein complex;GO:0009536//plastid	GO:0005198//structural molecule activity	GO:0010467//gene expression	4.41	13.22	1.58387	Tomato 200607||2 [2 ESTs aligned] (*GB) gi|115457852|ref|NP_001052526.1| (e_value=2e-46) Os04g0349500; (*ATH) AT5G59240.1 (e_value=1e-46) | Symbol: None | 40S ribosomal protein S8 (RPS8B), 40S ribosomal protein S8, Prunus armeniaca, EMBL:AF071889 | chr5:23919697-23920959 REVERSE | Aliases: MNC17.7, MNC17_7; (*SWP) sp|P49199|RS8_ORYSJ (e_value=1e-47) 40S ribosomal protein S8 OS=Oryza sativa subsp.…
SGN-U577573	GO:0044464//cell part	GO:0015291//secondary active transmembrane transporter activity	GO:0015893//drug transport	46.49	138.86	1.57864	Tomato 200607||2 [7 ESTs aligned] (*GB) gi|171854665|dbj|BAG16522.1| (e_value=5e-147) putative; (*ATH) AT3G03620.1 (e_value=6e-93) | Symbol: None | MATE efflux family protein, similar to ripening regulated protein DDTFR18 (Lycopersicon esculentum) GI:12231296 | chr3:873756-876803 REVERSE | Aliases: T12J13.10, T12J13_10; (*SWP) sp|Q9LYT3|TT12_ARATH (e_value=4e-57) Protein TRANSPARENT TESTA 12 OS=A…
SGN-U580738	GO:0042579//microbody	GO:0008483//transaminase activity;GO:0048037//cofactor binding	GO:0010260//organ senescence;GO:0009064//glutamine family amino acid metabolic process;GO:0009066//aspartate family amino acid metabolic process;GO:0043648//dicarboxylic acid metabolic process	5.59	16.67	1.57633	Tomato 200607||2 [48 ESTs aligned] (*GB) gi|157339519|emb|CAO44060.1| (e_value=0) unnamed; (*ATH) AT5G11520.1 (e_value=0) Symbol: None | aspartate aminotransferase, chloroplast / transaminase A (ASP3) (YLS4), identical to SP:P46644 Aspartate aminotransferase, chloroplast precursor (EC 2.6.1.1) (Transaminase A) {Arabidopsis thaliana}; identical to cDNA YLS4 mRNA for asp... ; (*SWP) sp|P46644|AAT3_…
SGN-U577482	-	GO:0004712//protein serine/threonine/tyrosine kinase activity;GO:0032559//adenyl ribonucleotide binding	GO:0006464//protein modification process	5.59	16.67	1.57633	Tomato 200607||2 [7 ESTs aligned] (*GB) gi|51471930|gb|AAU04435.1| (e_value=0) MAPKK [Lycopersicon esculentum]; (*ATH) AT5G56580.1 (e_value=2e-160) Symbol: None | mitogen-activated protein kinase kinase (MAPKK), putative (MKK6), similar to NQK1 MAPKK (Nicotiana tabacum) gi:12718822:dbj:BAB32405; mitogen-activated protein kinase kinase (MAPKK) family, PMID:12119167 | chr5:22921915-22923887 REVER..…
SGN-U576844	GO:0043231//intracellular membrane-bounded organelle	GO:0016859//cis-trans isomerase activity	-	12.06	35.94	1.57536	Tomato 200607||2 [12 ESTs aligned] (*GB) gi|152955225|emb|CAM59673.1| (e_value=2e-90) parvulin-type; (*ATH) AT5G19370.1 (e_value=1e-71) Symbol: None | rhodanese-like domain-containing protein / PPIC-type PPIASE domain-containing protein, low similarity to MPT-synthase sulfurylase (Synechococcus sp. PCC 7942) GI:2950364; contains Pfam profiles PF00581: Rhodanese-like domain, PF00639:... ; (*SWP) s…
SGN-U569743	-	-	-	7.36	21.85	1.56986	Tomato 200607||2 [49 ESTs aligned] (*GB) gi|77416977|gb|ABA81884.1| (e_value=1e-78) nuclear RNA binding protein-like [Solanum tuberosum]; (*ATH) AT4G16830.1 (e_value=3e-27) | Symbol: None | nuclear RNA-binding protein (RGGA), identical to nuclear RNA binding protein GI:6492264 from (Arabidopsis thaliana) | chr4:9470458-9472613 FORWARD | Aliases: DL4440W, FCAALL.13;
SGN-U580280	GO:0000785//chromatin;GO:0030312//external encapsulating structure;GO:0031981//nuclear lumen	GO:0003676//nucleic acid binding	GO:0006950//response to stress;GO:0034728;GO:0051707//response to other organism;GO:0009292//genetic transfer	7.65	22.71	1.5698	Tomato 200607||2 [4 ESTs aligned] (*GB) gi|15223708|ref|NP_175517.1| (e_value=7e-30) histone H2A, putative [Arabidopsis thaliana]; (*ATH) AT1G51060.1 (e_value=5e-32) Symbol: None | histone H2A, putative, similar to histone H2A GI:7595337 from Arabidopsis thaliana, Triticum aestivum GI:536892, Picea abies SP:P35063; contains Pfam profile PF00125 Core histone H2A/H2B/H3/H4 | chr1:18930548-18931314 …
SGN-U572429	GO:0031224//intrinsic to membrane	-	GO:0006810//transport	276.58	819.62	1.56726	Tomato 200607||2 [108 ESTs aligned] (*GB) gi|157357312|emb|CAO63820.1| (e_value=2e-112) unnamed; (*ATH) AT1G04760.1 (e_value=3e-108) | Symbol: None | synaptobrevin family protein, similar to Vesicle-associated membrane protein 722 (AtVAMP722) Synaptobrevin-related protein 1 (SP:P47192) {Arabidopsis thaliana} | chr1:1334759-1336069 FORWARD | Aliases: F13M7.25, F13M7_25; (*SWP) sp|Q9MAS5|VA726_ARAT…
SGN-U563442	GO:0043231//intracellular membrane-bounded organelle	-	-	19.42	57.5	1.56602	Tomato 200607||2 [56 ESTs aligned] (*GB) gi|115465477|ref|NP_001056338.1| (e_value=6e-89) Os05g0565400; (*SWP) sp|Q1XDB4|YCF23_PORYE (e_value=3e-38) Uncharacterized protein ycf23 OS=Porphyra yezoensis GN=ycf23;
SGN-U584941	GO:0043231//intracellular membrane-bounded organelle;GO:0016020//membrane	GO:0046872//metal ion binding;GO:0016778;GO:0032559//adenyl ribonucleotide binding	GO:0009124//nucleoside monophosphate biosynthetic process	11.77	34.79	1.56356	Tomato 200607||2 [10 ESTs aligned] (*GB) gi|62286957|sp|Q9XGA1|KPRS4_SPIOL (e_value=2e-153) Ribose-phosphate; (*ATH) AT2G42910.1 (e_value=3e-154) Symbol: None | ribose-phosphate pyrophosphokinase 4 / phosphoribosyl diphosphate synthetase 4 (PRS4), identical to phosphoribosyl diphosphate synthase (prs4) (Arabidopsis thaliana) GI:4902472 | chr2:17863345-17865674 FORWARD | Aliases: F7D19.9, F7D1... …
SGN-U566487	GO:0009526//plastid envelope;GO:0033279	GO:0003723//RNA binding;GO:0005198//structural molecule activity	GO:0010467//gene expression	14.71	43.41	1.56123	Tomato 200607||2 [37 ESTs aligned] (*GB) gi|157335972|emb|CAO61802.1| (e_value=5e-58) unnamed; (*ATH) AT5G14320.1 (e_value=2e-56) Symbol: None | 30S ribosomal protein S13, chloroplast (CS13), ribosomal protein S13 precursor, chloroplast Arabidopsis thaliana, PIR:S59594; identical to cDNA ribosomal protein S13 GI:1515106 | chr5:4617653-4618900 REVERSE | Aliases: F18O22.110, F18... ; (*SWP) sp|P427…
SGN-U576181	GO:0009532//plastid stroma;GO:0009534//chloroplast thylakoid	GO:0043169//cation binding	GO:0006812//cation transport	15.01	44.27	1.56041	Tomato 200607||2 [17 ESTs aligned] (*GB) gi|157345524|emb|CAO14822.1| (e_value=2e-31) unnamed; (*ATH) AT5G14910.1 (e_value=9e-30) | Symbol: None | heavy-metal-associated domain-containing protein, Pfam profile PF00403: Heavy-metal-associated domain | chr5:4823717-4825373 FORWARD | Aliases: F2G14.30, F2G14_30;
SGN-U577402	GO:0000785//chromatin;GO:0043231//intracellular membrane-bounded organelle	GO:0003676//nucleic acid binding	GO:0034728	187.43	552.55	1.55975	Tomato 200607||2 [27 ESTs aligned] (*GB) gi|157337363|emb|CAO21709.1| (e_value=8e-43) unnamed; (*ATH) AT1G07790.1 (e_value=2e-44) Symbol: None | histone H2B, putative, strong similarity to histone H2B Arabidopsis thaliana GI:2407802, Gossypium hirsutum SP:O22582, Lycopersicon esculentum GI:3021489, Capsicum annuum SP:O49118; contains Pfam profile PF00125 Core histone H2A/H2B/H... ; (*SWP) sp|Q1S9…
SGN-U570019	GO:0043231//intracellular membrane-bounded organelle	GO:0004033//aldo-keto reductase activity	GO:0008152//metabolic process	4.41	12.94	1.55299	Tomato 200607||2 [11 ESTs aligned] (*GB) gi|157336731|emb|CAO71416.1| (e_value=0) unnamed; (*ATH) AT1G04420.1 (e_value=4e-172) Symbol: None | aldo/keto reductase family protein, Similar to SP:Q46933 Tas protein {Escherichia coli}, Babesia aldo-keto reductase SP:P40690; contains Pfam profile PF00248: oxidoreductase, aldo/keto reductase family | chr1:1191607-1193883 FORWARD |... ; (*SWP) sp|P0A9T5|…
SGN-U564143	GO:0031410//cytoplasmic vesicle	-	-	4.41	12.94	1.55299	Tomato 200607||2 [13 ESTs aligned] (*GB) gi|18420285|ref|NP_568398.1| (e_value=3e-147) expressed protein [Arabidopsis thaliana]; (*ATH) AT5G20680.1 (e_value=2e-149) | Symbol: None | expressed protein, predicted proteins, Arabidopsis thaliana | chr5:6998105-7001912 FORWARD | Aliases: T1M15.80, T1M15_80;
SGN-U573948	GO:0005783//endoplasmic reticulum	-	GO:0006950//response to stress	5.59	16.39	1.5519	Tomato 200607||2 [10 ESTs aligned] (*GB) gi|8918494|dbj|BAA97658.1| (e_value=6e-91) small heat shock protein [Lycopersicon esculentum]; (*ATH) AT4G10250.1 (e_value=1e-40) | Symbol: None | 22.0 kDa ER small heat shock protein (HSP22.0-ER), identical to endomembrane-localized small heat shock protein GI:511795 from (Arabidopsis thaliana) | chr4:6370339-6371286 FORWARD | Aliases: T9A4.7; (*SWP) sp|P…
SGN-U575228	GO:0009534//chloroplast thylakoid;GO:0030529//ribonucleoprotein complex	GO:0003723//RNA binding;GO:0005198//structural molecule activity	GO:0010467//gene expression	17.65	51.75	1.55189	Tomato 200607||2 [16 ESTs aligned] (*GB) gi|147784271|emb|CAN68341.1| (e_value=9e-41) hypothetical; (*ATH) AT1G68590.1 (e_value=2e-40) Symbol: None | plastid-specific 30S ribosomal protein 3, putative / PSRP-3, putative, similar to SP:P82412 Plastid-specific 30S ribosomal protein 3, chloroplast precursor (PSRP-3) {Spinacia oleracea}; contains Pfam profile PF04839: Plastid and cyano... ; (*SWP) sp…
SGN-U579370	GO:0000785//chromatin;GO:0009536//plastid;GO:0031981//nuclear lumen	GO:0003676//nucleic acid binding	GO:0034728	43.84	128.51	1.55156	Tomato 200607||2 [10 ESTs aligned] (*GB) gi|126309066|ref|XP_001366176.1| (e_value=1e-58) PREDICTED:; (*ATH) AT5G10400.1 (e_value=2e-60) Symbol: None | histone H3, identical to several histone H3 proteins, including Zea mays SP:P05203, Medicago sativa GI:166384, Encephalartos altensteinii SP:P08903, Pisum sativum SP:P02300; contains Pfam profile PF00125 Core histone H2A/H2B/H3/H4 | c... ; (*SWP) …
SGN-U581609	GO:0043232;GO:0043231//intracellular membrane-bounded organelle;GO:0016020//membrane	GO:0032559//adenyl ribonucleotide binding	GO:0007010//cytoskeleton organization	27.66	80.78	1.5462	Tomato 200607||2 [36 ESTs aligned] (*GB) gi|231496|sp|P30167|ACT3_SOLTU (e_value=0) Actin 58; (*ATH) AT3G12110.1 (e_value=0) | Symbol: None | actin 11 (ACT11), identical to SP:P53496 Actin 11 {Arabidopsis thaliana} | chr3:3857860-3859804 FORWARD | Aliases: T21B14.7; (*SWP) sp|P30167|ACT3_SOLTU (e_value=0) Actin-58 OS=Solanum tuberosum GN=AC58;
SGN-U581265	GO:0043231//intracellular membrane-bounded organelle	GO:0046914//transition metal ion binding;GO:0032559//adenyl ribonucleotide binding	GO:0006950//response to stress;GO:0044267//cellular protein metabolic process	22.36	65.26	1.54528	Tomato 200607||2 [10 ESTs aligned] (*GB) gi|147801554|emb|CAN77010.1| (e_value=3e-39) hypothetical; (*ATH) AT1G14980.1 (e_value=5e-40) | Symbol: None | 10 kDa chaperonin (CPN10), identical to SP:P34893 from (Arabidopsis thaliana) | chr1:5165623-5166740 REVERSE | Aliases: T15D22.2, T15D22_2; (*SWP) sp|P34893|CH10_ARATH (e_value=4e-39) 10 kDa chaperonin OS=Arabidopsis thaliana GN=CPN10;
SGN-U577578	GO:0044424//intracellular part	GO:0016872//intramolecular lyase activity	GO:0006644//phospholipid metabolic process;GO:0006020//inositol metabolic process	44.14	128.79	1.54486	Tomato 200607||2 [112 ESTs aligned] (*GB) gi|14548096|sp|Q9LW96|INO1_TOBAC (e_value=0) Inositol-3-phosphate synthase (Myo-inositol-1-phosphate synthase) (MI-1-P synthase) (IPS); (*ATH) AT5G10170.1 (e_value=0) Symbol: None | inositol-3-phosphate synthase, putative / myo-inositol-1-phosphate synthase, putative / MI-1-P synthase, putative, very strong similarity to SP:Q38862 Myo-inositol-1-phosphate…
SGN-U577456	GO:0009521;GO:0031224//intrinsic to membrane;GO:0009534//chloroplast thylakoid	GO:0046906//tetrapyrrole binding;GO:0043169//cation binding	GO:0006464//protein modification process;GO:0006091//generation of precursor metabolites and energy	20.6	60.08	1.54424	Tomato 200607||2 [6 ESTs aligned] (*GB) gi|81074613|gb|ABB55370.1| (e_value=6e-128) chlorophyll; (*ATH) AT1G29920.1 (e_value=7e-120) Symbol: None | chlorophyll A-B binding protein 165/180, chloroplast / LHCII type I CAB-165/180, identical to SP:P04777 Chlorophyll A-B binding protein 165/180, chloroplast precursor (LHCII type I CAB-165/180) (LHCP) {Arabidopsis thaliana}; similar t... ; (*SWP) sp|P…
SGN-U571999	GO:0031410//cytoplasmic vesicle;GO:0043231//intracellular membrane-bounded organelle	GO:0004180//carboxypeptidase activity	GO:0019538//protein metabolic process	65.03	189.45	1.54264	Tomato 200607||2 [21 ESTs aligned] (*GB) gi|157343130|emb|CAO66619.1| (e_value=0) unnamed; (*ATH) AT4G30810.1 (e_value=2e-177) | Symbol: SCPL29 | serine carboxypeptidase S10 family protein, similar to serine-type carboxypeptidase (SP:P55748) (Hordeum vulgare) | chr4:15003457-15006217 FORWARD | Aliases: F6I18.280, F6I18_280, SCPL29; (*SWP) sp|P55748|CBP22_HORVU (e_value=2e-178) Serine carboxypepti…
SGN-U565123	GO:0031224//intrinsic to membrane;GO:0031410//cytoplasmic vesicle	-	-	112.99	327.73	1.53631	Tomato 200607||2 [39 ESTs aligned] (*GB) gi|157343183|emb|CAO66672.1| (e_value=0) unnamed; (*ATH) AT5G25100.1 (e_value=0) | Symbol: None | endomembrane protein 70, putative, TM4 family; | chr5:8648106-8651115 REVERSE | Aliases: T11H3.110, T11H3_110; (*SWP) sp|Q92544|TM9S4_HUMAN (e_value=7e-170) Transmembrane 9 superfamily member 4 OS=Homo sapiens GN=TM9SF4;
SGN-U590323	GO:0031980//mitochondrial lumen;GO:0005746//mitochondrial respiratory chain;GO:0009536//plastid;GO:0005576//extracellular region	GO:0016668//oxidoreductase activity, acting on sulfur group of donors, NAD or NADP as acceptor;GO:0046914//transition metal ion binding;GO:0032559//adenyl ribonucleotide binding	GO:0009314//response to radiation;GO:0010038//response to metal ion;GO:0019725//cellular homeostasis;GO:0008152//metabolic process	8.24	23.86	1.53388	Tomato 200607||2 [1 ESTs aligned] (*GB) gi|23321340|gb|AAN23154.1| (e_value=6e-71) dihydrolipoamide dehydrogenase precursor [Lycopersicon esculentum]; (*ATH) AT1G48030.2 (e_value=2e-62) | Symbol: None | dihydrolipoamide dehydrogenase 1, mitochondrial / lipoamide dehydrogenase 1 (MTLPD1), identical to GB:AAF34795 (gi:12704696) from (Arabidopsis thaliana) | chr1:17720802-17722810 REVERSE | Aliases:…
SGN-U577227	-	GO:0016705//oxidoreductase activity, acting on paired donors, with incorporation or reduction of molecular oxygen	GO:0044238//primary metabolic process	22.36	64.68	1.5324	Tomato 200607||2 [126 ESTs aligned] (*GB) gi|1054843|emb|CAA63432.1| (e_value=0) D12 oleate desaturase [Solanum commersonii]; (*ATH) AT3G12120.2 (e_value=0) |; (*SWP) sp|P48631|FD6E2_SOYBN (e_value=0) Omega-6 fatty acid desaturase, endoplasmic reticulum isozyme 2 OS=Glycine max GN=FAD2-2;
SGN-U574836	-	-	-	6.47	18.69	1.53043	Tomato 200607||2 [10 ESTs aligned] (*GB) gi|125525353|gb|EAY73467.1| (e_value=3e-23) hypothetical; (*ATH) AT3G52040.1 (e_value=9e-24) | Symbol: None | expressed protein | chr3:19315151-19315839 REVERSE | Aliases: F4F15.150;
SGN-U570882	GO:0043231//intracellular membrane-bounded organelle	GO:0016773//phosphotransferase activity, alcohol group as acceptor	GO:0019321//pentose metabolic process	121.52	351.02	1.53036	Tomato 200607||2 [82 ESTs aligned] (*GB) gi|38604456|gb|AAR24912.1| (e_value=6e-170) fructokinase 3 [Lycopersicon esculentum]; (*ATH) AT1G66430.1 (e_value=5e-135) | Symbol: None | pfkB-type carbohydrate kinase family protein, contains Pfam profile: PF00294 pfkB family carbohydrate kinase | chr1:24781959-24784278 FORWARD | Aliases: F28G11.11, F28G11_11; (*SWP) sp|O82616|SCRK5_ARATH (e_value=5e-98)…
SGN-U567245	GO:0031224//intrinsic to membrane;GO:0043231//intracellular membrane-bounded organelle;GO:0033176//proton-transporting V-type ATPase complex	GO:0017111//nucleoside-triphosphatase activity;GO:0005488//binding;GO:0015077//monovalent inorganic cation transmembrane transporter activity	GO:0006818//hydrogen transport;GO:0006754//ATP biosynthetic process	26.78	77.33	1.52987	Tomato 200607||2 [28 ESTs aligned] (*GB) gi|157340347|emb|CAO46024.1| (e_value=4e-79) unnamed; (*ATH) AT4G32530.1 (e_value=6e-78) Symbol: None | vacuolar ATP synthase, putative / V-ATPase, putative, SP:P23968 Vacuolar ATP synthase 22 kDa proteolipid subunit (EC 3.6.3.14) {Saccharomyces cerevisiae}; contains Pfam profile PF00137: ATP synthase subunit C | chr4:15693120-15695074 ... ; (*SWP) sp|P239…
SGN-U572905	GO:0009534//chloroplast thylakoid	-	-	17.95	51.75	1.52758	Tomato 200607||2 [52 ESTs aligned] (*GB) gi|157348479|emb|CAO23371.1| (e_value=2e-80) unnamed; (*ATH) AT2G42220.1 (e_value=7e-74) | Symbol: None | rhodanese-like domain-containing protein, contains rhodanese-like domain PF:00581 | chr2:17599167-17600783 FORWARD | Aliases: T24P15.13, T24P15_13;
SGN-U597118	GO:0031224//intrinsic to membrane;GO:0009528//plastid inner membrane	-	GO:0051707//response to other organism;GO:0030001//metal ion transport;GO:0015740//C4-dicarboxylate transport	17.36	50.02	1.52674	Tomato 200607||2 [1 ESTs aligned] (*GB) gi|116788085|gb|ABK24751.1| (e_value=3e-65) unknown; (*ATH) AT5G12860.1 (e_value=4e-64) | Symbol: None | oxoglutarate/malate translocator, putative, similar to 2-oxoglutarate/malate translocator precursor, spinach, SWISSPROT:Q41364 | chr5:4059689-4061953 REVERSE | Aliases: T24H18.30, T24H18_30; (*SWP) sp|Q41364|SOT1_SPIOL (e_value=9e-66) 2-oxoglutarate/mala…
SGN-U569146	GO:0031981//nuclear lumen;GO:0009532//plastid stroma;GO:0009526//plastid envelope	GO:0030554//adenyl nucleotide binding;GO:0016668//oxidoreductase activity, acting on sulfur group of donors, NAD or NADP as acceptor	GO:0006085//acetyl-CoA biosynthetic process;GO:0006091//generation of precursor metabolites and energy;GO:0019725//cellular homeostasis	49.73	143.17	1.52554	Tomato 200607||2 [20 ESTs aligned] (*GB) gi|193290728|gb|ACF17672.1| (e_value=0) putative; (*ATH) AT3G16950.1 (e_value=0) | Symbol: None | dihydrolipoamide dehydrogenase 1, plastidic / lipoamide dehydrogenase 1 (PTLPD1), identical to plastidic lipoamide dehydrogenase from Arabidopsis thaliana (gi:7159282) | chr3:5786391-5790531 REVERSE | Aliases: K14A17.6; (*SWP) sp|P72740|DLDH_SYNY3 (e_value=5e-…
SGN-U570812	GO:0031410//cytoplasmic vesicle	GO:0030554//adenyl nucleotide binding;GO:0016491//oxidoreductase activity;GO:0016832//aldehyde-lyase activity	GO:0044281	5.3	15.24	1.5238	Tomato 200607||2 [23 ESTs aligned] (*GB) gi|157357159|emb|CAO63653.1| (e_value=0) unnamed; (*ATH) AT1G12570.1 (e_value=0) Symbol: None | glucose-methanol-choline (GMC) oxidoreductase family protein, similar to mandelonitrile lyase from Prunus serotina (SP:P52706, SP:P52707); contains Pfam profile PF00732 GMC oxidoreductase | chr1:4278000-4280860 REVERSE | Aliases: F5O1... ; (*SWP) sp|Q9S746|HTH_A…
SGN-U580453	GO:0044424//intracellular part	GO:0004470//malic enzyme activity;GO:0000166//nucleotide binding;GO:0043169//cation binding	GO:0043648//dicarboxylic acid metabolic process	5	14.37	1.52306	Tomato 200607||2 [5 ESTs aligned] (*GB) gi|8118507|gb|AAF73006.1|AF262997_1 (e_value=0) NADP-dependent; (*ATH) AT1G79750.1 (e_value=0) Symbol: ATNADP-ME4 | The malic enzyme (EC 1.1.1.40) encoded by AtNADP-ME4 is localized to chloroplasts. The gene is expressed throughout the whole plant and during embryogenesis and germination. A possible involvement in the fatty acid biosynthesis ... ; (*SWP) sp…
SGN-U584015	GO:0016020//membrane	GO:0015298//solute:cation antiporter activity	GO:0006811//ion transport	19.42	55.77	1.52195	Tomato 200607||2 [14 ESTs aligned] (*GB) gi|147810463|emb|CAN61084.1| (e_value=0) hypothetical; (*ATH) AT1G08960.1 (e_value=3e-179) Symbol: None | similar to cation exchanger, putative (CAX7) [Arabidopsis thaliana] (TAIR:At5g17860.1); similar to Putative potassium-dependent sodium-calcium exchanger-like protein [Oryza sativa (japonica cultivar-group)] (GB:XP_470536.1); contains ... ; (*SWP) sp|Q6…
SGN-U576120	-	-	-	19.42	55.77	1.52195	Tomato 200607||2 [7 ESTs aligned] (*GB) gi|157343538|emb|CAO68044.1| (e_value=4e-18) unnamed;
SGN-U572000	GO:0031410//cytoplasmic vesicle	GO:0008374//O-acyltransferase activity	-	18.83	54.05	1.52126	Tomato 200607||2 [16 ESTs aligned] (*GB) gi|42569609|ref|NP_180988.3| (e_value=0) O-acetyltransferase family protein [Arabidopsis thaliana]; (*ATH) AT2G34410.2 (e_value=0) Symbol: None | similar to O-acetyltransferase-related [Arabidopsis thaliana] (TAIR:At5g46340.1); similar to acetyltransferase-related [Arabidopsis thaliana] (TAIR:At1g29890.1); similar to OSJNBb0035I14.15 [Oryza sativa (japonic…
SGN-U571849	GO:0043231//intracellular membrane-bounded organelle	-	-	4.41	12.65	1.52029	Tomato 200607||2 [11 ESTs aligned] (*GB) gi|157340861|emb|CAO47666.1| (e_value=3e-38) unnamed; (*ATH) AT4G34320.1 (e_value=3e-38) | Symbol: None | expressed protein, similar to At14a, GI:11994571 and GI:11994573 (Arabidopsis thaliana) | chr4:16422170-16423949 FORWARD | Aliases: F10M10.90, F10M10_90; (*SWP) sp|Q9SYZ7|U496A_ARATH (e_value=2e-37) UPF0496 protein At4g34320 OS=Arabidopsis thaliana GN=…
SGN-U580675	GO:0031090//organelle membrane;GO:0043231//intracellular membrane-bounded organelle;GO:0031224//intrinsic to membrane	GO:0016616//oxidoreductase activity, acting on the CH-OH group of donors, NAD or NADP as acceptor;GO:0048037//cofactor binding;GO:0000166//nucleotide binding	GO:0006720//isoprenoid metabolic process;GO:0006732//coenzyme metabolic process	135.05	386.67	1.51761	Tomato 200607||2 [44 ESTs aligned] (*GB) gi|1346297|sp|P48020|HMDH1_SOLTU (e_value=0) 3-hydroxy-3-methylglutaryl-coenzyme A reductase 1 (HMG-CoA reductase 1) (HMGR1) (HMGR); (*ATH) AT1G76490.1 (e_value=0) Symbol: None | similar to 3-hydroxy-3-methylglutaryl-CoA reductase 2 / HMG-CoA reductase 2 (HMGR2) [Arabidopsis thaliana] (TAIR:At2g17370.1); similar to 3-hydroxy-3-methylglutaryl coenzyme A red…
SGN-U589506	GO:0031410//cytoplasmic vesicle	-	-	14.71	41.97	1.51256	Tomato 200607||2 [1 ESTs aligned] (*GB) gi|157342306|emb|CAO64419.1| (e_value=1e-14) unnamed;
SGN-U579113	GO:0009521;GO:0031224//intrinsic to membrane;GO:0009534//chloroplast thylakoid	GO:0046906//tetrapyrrole binding;GO:0043169//cation binding	GO:0006464//protein modification process;GO:0006091//generation of precursor metabolites and energy	60.32	171.92	1.51103	Tomato 200607||2 [269 ESTs aligned] (*GB) gi|115803|sp|P14278|CB24_SOLLC (e_value=7e-155) RecName:; (*ATH) AT2G05100.1 (e_value=6e-137) Symbol: None | chlorophyll A-B binding protein / LHCII type II (LHCB2.1) (LHCB2.3), identical to Lhcb2 protein (Arabidopsis thaliana) GI:4741948, GI:4741944; contains Pfam profile PF00504: Chlorophyll A-B binding protein | chr2:1823237-1824389 REVER... ; (*SWP) s…
SGN-U578292	-	GO:0005488//binding;GO:0003824//catalytic activity	GO:0008152//metabolic process	9.71	27.6	1.50713	Tomato 200607||2 [17 ESTs aligned] (*GB) gi|118485672|gb|ABK94686.1| (e_value=6e-115) unknown; (*ATH) AT4G17720.1 (e_value=8e-100) | Symbol: None | RNA recognition motif (RRM)-containing protein | chr4:9862459-9864676 REVERSE | Aliases: DL4895C, FCAALL.73;
SGN-U565435	GO:0043231//intracellular membrane-bounded organelle	-	GO:0007049//cell cycle	12.95	36.8	1.50675	Tomato 200607||2 [6 ESTs aligned] (*GB) gi|5420274|emb|CAB46641.1| (e_value=0) cyclin A1 [Lycopersicon esculentum]; (*ATH) AT1G44110.1 (e_value=6e-141) Symbol: CYCA1;1 | cyclin, putative, similar to mitotic cyclin a2-type (Glycine max) GI:857397, cyclin A-like protein (Nicotiana tabacum) GI:1064927; contains Pfam profiles PF00134: Cyclin, N-terminal domain, PF02984: Cyclin, C-terminal domain | ch…
SGN-U572292	-	-	-	12.65	35.94	1.50645	Tomato 200607||2 [11 ESTs aligned] (*GB) gi|157349338|emb|CAO24484.1| (e_value=1e-67) unnamed; (*ATH) AT4G12080.1 (e_value=1e-53) | Symbol: None | DNA-binding family protein, contains a AT hook motif (DNA binding motifs with a preference for A/T rich regions), Pfam:PF02178 | chr4:7239213-7241488 FORWARD | Aliases: F16J13.150, F16J13_150;
SGN-U564028	GO:0031410//cytoplasmic vesicle;GO:0031225//anchored to membrane	GO:0008081//phosphoric diester hydrolase activity	GO:0010383;GO:0035315//hair cell differentiation;GO:0000904//cell morphogenesis involved in differentiation	19.13	54.33	1.50591	Tomato 200607||2 [68 ESTs aligned] (*GB) gi|83281191|dbj|BAE53680.1| (e_value=0) putative; (*ATH) AT5G55480.1 (e_value=0) Symbol: None | glycerophosphoryl diester phosphodiesterase family protein, contains Pfam PF03009 : Glycerophosphoryl diester phosphodiesterase family; similar to Glycerophosphoryl diester phosphodiesterase precursor (Glycerophosphodiester phosphodie... ; (*SWP) sp|Q9FJ62|GLPQ1…
SGN-U565568	GO:0031980//mitochondrial lumen;GO:0030312//external encapsulating structure;GO:0009536//plastid;GO:0005576//extracellular region	GO:0016615//malate dehydrogenase activity;GO:0046914//transition metal ion binding	GO:0006007//glucose catabolic process;GO:0006952//defense response;GO:0010038//response to metal ion;GO:0043648//dicarboxylic acid metabolic process;GO:0006970//response to osmotic stress;GO:0009060//aerobic respiration	9.42	26.74	1.5052	Tomato 200607||2 [7 ESTs aligned] (*GB) gi|21388544|emb|CAD33240.1| (e_value=1e-156) putative mitochondrial NAD-dependent malate dehydrogenase [Solanum tuberosum]; (*ATH) AT1G53240.1 (e_value=5e-150) Symbol: None | malate dehydrogenase (NAD), mitochondrial, identical to mitochondrial NAD-dependent malate dehydrogenase GI:3929649 SP:Q9ZP06 from (Arabidopsis thaliana); contains InterPro entry IPR00…
SGN-U580732	-	GO:0005488//binding	-	6.18	17.54	1.50497	Tomato 200607||2 [19 ESTs aligned] (*GB) gi|157348387|emb|CAO23174.1| (e_value=9e-76) unnamed; (*ATH) AT3G04500.1 (e_value=6e-74) Symbol: None | RNA recognition motif (RRM)-containing protein, similar to ssRNA-binding protein (Dictyostelium discoideum) GI:1546894; contains InterPro entry IPR000504: RNA-binding region RNP-1 (RNA recognition motif) (RRM) | chr3:1211768-1213854 R... ; (*SWP) sp|Q91V…
SGN-U565873	-	GO:0003676//nucleic acid binding;GO:0046914//transition metal ion binding	-	5.88	16.67	1.50337	Tomato 200607||2 [2 ESTs aligned] (*GB) gi|195627324|gb|ACG35492.1| (e_value=8e-37) DNA; (*ATH) AT4G22140.2 (e_value=1e-37) Symbol: None | similar to bromo-adjacent homology (BAH) domain-containing protein [Arabidopsis thaliana] (TAIR:At4g04260.1); similar to receptor like protein [Oryza sativa (japonica cultivar-group)] (GB:XP_482453.1); contains InterPro domain Zn-fing... ;
SGN-U568201	-	-	-	5.88	16.67	1.50337	Tomato 200607||2 [17 ESTs aligned] (*GB) gi|18403980|ref|NP_565829.1| (e_value=3e-51) expressed protein [Arabidopsis thaliana]; (*ATH) AT2G35880.1 (e_value=2e-53) | Symbol: None | expressed protein | chr2:15070067-15072930 REVERSE | Aliases: F11F19.21, F11F19_21;
SGN-U567506	-	GO:0005506//iron ion binding;GO:0016705//oxidoreductase activity, acting on paired donors, with incorporation or reduction of molecular oxygen	GO:0006631//fatty acid metabolic process	8.53	24.15	1.50141	Tomato 200607||2 [6 ESTs aligned] (*GB) gi|129593742|gb|ABO31111.1| (e_value=2e-35) sphingolipid; (*ATH) AT2G46210.1 (e_value=4e-29) | Symbol: None | delta-8 sphingolipid desaturase, putative, similar to delta-8 sphingolipid desaturase GI:3819708 from (Brassica napus) | chr2:18984417-18986074 FORWARD | Aliases: T3F17.14;
SGN-U586282	GO:0044424//intracellular part	GO:0005488//binding;GO:0016859//cis-trans isomerase activity	GO:0044267//cellular protein metabolic process	174.78	494.76	1.50119	Tomato 200607||2 [5 ESTs aligned] (*GB) gi|118103|sp|P21568|CYPH_SOLLC (e_value=3e-80) RecName:; (*ATH) AT2G16600.1 (e_value=4e-73) | Symbol: None | peptidyl-prolyl cis-trans isomerase, cytosolic / cyclophilin / rotamase (ROC3), identical to cytosolic cyclophilin (Arabidopsis thaliana) GI:1305455 | chr2:7207889-7208650 FORWARD | Aliases: T24I21.1, T24I21_1; (*SWP) sp|P21568|CYPH_SOLLC (e_value=2e…
SGN-U582811	GO:0009526//plastid envelope;GO:0009507//chloroplast	-	-	5.59	15.81	1.49992	Tomato 200607||2 [16 ESTs aligned] (*GB) gi|18401882|ref|NP_566609.1| (e_value=3e-78) expressed protein [Arabidopsis thaliana]; (*ATH) AT3G18420.1 (e_value=2e-80) | Symbol: None | tetratricopeptide repeat (TPR)-containing protein, contains Pfam profile: PF00515 tetratricopeptide repeat domain (TPR domain) | chr3:6324639-6325799 REVERSE | Aliases: MYF24.14;
SGN-U570825	GO:0030312//external encapsulating structure	-	-	10.89	30.76	1.49805	Tomato 200607||2 [5 ESTs aligned] (*GB) gi|30678058|ref|NP_178442.2| (e_value=9e-91) ankyrin -related [Arabidopsis thaliana]; (*ATH) AT2G03430.1 (e_value=7e-93) | Symbol: None | ankyrin repeat family protein, contains ankyrin repeats, Pfam:PF00023 | chr2:1036029-1037613 REVERSE | Aliases: T4M8.14, T4M8_14; (*SWP) sp|Q54HW1|PSD10_DICDI (e_value=6e-33) 26S proteasome non-ATPase regulatory subunit 1…
SGN-U578767	GO:0005618//cell wall	-	GO:0009725//response to hormone stimulus	10.89	30.76	1.49805	Tomato 200607||2 [22 ESTs aligned] (*GB) gi|3759184|dbj|BAA33810.1| (e_value=1e-166) phi-1 [Nicotiana tabacum]; (*ATH) AT4G08950.1 (e_value=5e-126) Symbol: None | phosphate-responsive protein, putative (EXO), similar to phi-1 (phosphate-induced gene) (Nicotiana tabacum) GI:3759184; contains Pfam profile PF04674: Phosphate-induced protein 1 conserved region | chr4:5740294-5741521 FORWARD | Alias..…
SGN-U579795	-	-	GO:0009725//response to hormone stimulus;GO:0010467//gene expression;GO:0009987//cellular process	17.65	49.73	1.49445	Tomato 200607||2 [8 ESTs aligned] (*GB) gi|20269057|emb|CAC84709.1| (e_value=1e-52) aux/IAA protein [Populus tremula x Populus tremuloides]; (*ATH) AT2G33310.2 (e_value=8e-50) Symbol: None | auxin-responsive protein / indoleacetic acid-induced protein 13 (IAA13), identical to SP:Q38831 Auxin-responsive protein IAA13 (Indoleacetic acid-induced protein 13) {Arabidopsis thaliana} | chr2:14121358-141…
SGN-U582537	GO:0043231//intracellular membrane-bounded organelle	GO:0016641//oxidoreductase activity, acting on the CH-NH2 group of donors, oxygen as acceptor;GO:0000166//nucleotide binding	GO:0008614//pyridoxine metabolic process	12.06	33.92	1.49191	Tomato 200607||2 [2 ESTs aligned] (*GB) gi|157335812|emb|CAO61642.1| (e_value=2e-71) unnamed; (*ATH) AT5G49970.1 (e_value=1e-65) Symbol: None | pyridoxamine 5'-phosphate oxidase-related, contains weak similarity to Pyridoxamine 5'-phosphate oxidase (EC 1.4.3.5) (PNP/PMP oxidase) (PNPOx). (Swiss-Prot:P28225) (Shigella flexneri) | chr5:20346429-20350381 FORWARD | Aliases: K9P8.... ; (*SWP) sp|Q5E9K…
SGN-U567948	GO:0009536//plastid	GO:0016874//ligase activity;GO:0019842//vitamin binding	-	9.71	27.31	1.49189	Tomato 200607||2 [25 ESTs aligned] (*GB) gi|29169309|gb|AAO66472.1| (e_value=1e-88) biotin carboxylase carrier protein [Lycopersicon esculentum]; (*ATH) AT5G16390.1 (e_value=3e-39) | Symbol: None | biotin carboxyl carrier protein 1 (BCCP1), identical to biotin carboxyl carrier protein of acetyl-CoA carboxylase precursor (Arabidopsis thaliana) gi:9759121:dbj:BAB09606 | chr5:5360812-5363129 REVERSE…
SGN-U566404	GO:0031224//intrinsic to membrane;GO:0031410//cytoplasmic vesicle	-	-	7.36	20.7	1.49185	Tomato 200607||2 [5 ESTs aligned] (*GB) gi|33327288|gb|AAQ09000.1| (e_value=2e-26) hypothetical protein [Phaseolus vulgaris]; (*ATH) AT3G48660.1 (e_value=3e-26) | Symbol: None | expressed protein | chr3:18040644-18041118 FORWARD | Aliases: T8P19.170;
SGN-U580220	-	GO:0005515//protein binding	-	14.12	39.67	1.49031	Tomato 200607||2 [31 ESTs aligned] (*GB) gi|26454607|sp|P93208|14332_SOLLC (e_value=4e-139) RecName:; (*ATH) AT1G78300.1 (e_value=7e-122) | Symbol: None | 14-3-3 protein GF14 omega (GRF2), identical to GF14omega isoform GI:487791 from (Arabidopsis thaliana) | chr1:29466564-29468278 FORWARD | Aliases: F3F9.16, F3F9_16; (*SWP) sp|P93208|14332_SOLLC (e_value=3e-140) 14-3-3 protein 2 OS=Solanum lycop…
SGN-U570848	GO:0044464//cell part	-	-	80.91	227.11	1.489	Tomato 200607||2 [12 ESTs aligned]
SGN-U576979	GO:0009527//plastid outer membrane;GO:0009532//plastid stroma	GO:0004396//hexokinase activity;GO:0032559//adenyl ribonucleotide binding	GO:0006007//glucose catabolic process	4.71	13.22	1.48892	Tomato 200607||2 [4 ESTs aligned] (*GB) gi|67003902|gb|AAY60842.1| (e_value=0) plastidic hexokinase [Lycopersicon esculentum]; (*ATH) AT1G47840.1 (e_value=4e-171) | Symbol: None | hexokinase, putative, similar to hexokinase 1 (Arabidopsis thaliana) Swiss-Prot:Q42525 | chr1:17618547-17621329 REVERSE | Aliases: T2E6.5, T2E6_5; (*SWP) sp|Q6Q8A5|HXK2_TOBAC (e_value=0) Hexokinase-2, chloroplastic OS=N…
SGN-U575980	-	-	-	11.48	32.2	1.48794	Tomato 200607||2 [18 ESTs aligned] (*GB) gi|157347478|emb|CAO18115.1| (e_value=1e-104) unnamed; (*ATH) AT5G03040.1 (e_value=5e-82) | Symbol: None | calmodulin-binding family protein, similar to SF16 protein (Helianthus annuus) GI:560150; contains Pfam profile PF00612: IQ calmodulin-binding motif | chr5:710100-712787 REVERSE | Aliases: F15A17.70, F15A17_70; (*SWP) sp|Q9SF32|IQD1_ARATH (e_value=1e-…
SGN-U581155	-	GO:0016209//antioxidant activity;GO:0005506//iron ion binding;GO:0003824//catalytic activity	GO:0042743//hydrogen peroxide metabolic process;GO:0006950//response to stress	15.3	42.84	1.48543	Tomato 200607||2 [33 ESTs aligned] (*GB) gi|129807|sp|P15003|PER1_SOLLC (e_value=0) RecName:; (*ATH) AT5G05340.1 (e_value=5e-60) | Symbol: None | peroxidase, putative, similar to peroxidase (Nicotiana tabacum) gi:5381253:dbj:BAA82306; similar to Peroxidase P7 (Brassica rapa (Turnip)) SWISS-PROT:P00434 | chr5:1578952-1580876 REVERSE | Aliases: K18I23.14, K18I23_14; (*SWP) sp|P15003|PER1_SOLLC (e_v…
SGN-U591580	GO:0030529//ribonucleoprotein complex	GO:0005198//structural molecule activity	GO:0010467//gene expression	8.83	24.72	1.48519	Tomato 200607||2 [1 ESTs aligned] (*GB) gi|78191444|gb|ABB29943.1| (e_value=2e-13) ribosomal protein L11-like protein [Solanum tuberosum]; (*ATH) AT3G58700.1 (e_value=2e-13) | Symbol: None | 60S ribosomal protein L11 (RPL11B), ribosomal protein L11, cytosolic, Arabidopsis thaliana, PIR:S49033 | chr3:21722540-21723930 FORWARD | Aliases: T20N10.50; (*SWP) sp|P42795|RL111_ARATH (e_value=1e-12) 60S r…
SGN-U590035	-	GO:0005488//binding	GO:0006810//transport;GO:0006950//response to stress	6.47	18.11	1.48495	Tomato 200607||2 [1 ESTs aligned] (*GB) gi|75219288|sp|O24038|NLTP2_SOLPN (e_value=8e-13) Nonspecific; (*SWP) sp|O24038|NLTP2_SOLPN (e_value=5e-14) Non-specific lipid-transfer protein 2 OS=Solanum pennellii GN=LTP2;
SGN-U579748	GO:0044464//cell part	-	-	12.95	36.22	1.48383	Tomato 200607||2 [32 ESTs aligned] (*GB) gi|157337748|emb|CAO22094.1| (e_value=0) unnamed; (*ATH) AT1G55360.1 (e_value=0) | Symbol: None | expressed protein, contains Pfam profile PF03080: Arabidopsis proteins of unknown function | chr1:20669888-20672392 REVERSE | Aliases: F7A10.1, F7A10_1;
SGN-U580426	GO:0043231//intracellular membrane-bounded organelle;GO:0031410//cytoplasmic vesicle	-	-	67.97	189.74	1.48105	Tomato 200607||2 [16 ESTs aligned] (*GB) gi|28207685|gb|AAO32066.1| (e_value=5e-46) Erwinia induced protein 2 [Solanum tuberosum]; (*ATH) AT5G17190.1 (e_value=8e-44) | Symbol: None | expressed protein, similar to unknown protein (gb:AAF26109.1) | chr5:5652225-5652985 FORWARD | Aliases: MKP11.4, MKP11_4;
SGN-U599265	GO:0043231//intracellular membrane-bounded organelle;GO:0044444//cytoplasmic part	GO:0005504//fatty acid binding	GO:0009725//response to hormone stimulus;GO:0009314//response to radiation;GO:0006810//transport	8.24	23	1.48092	Tomato 200607||2 [1 ESTs aligned] (*GB) gi|157347167|emb|CAO17549.1| (e_value=9e-69) unnamed; (*ATH) AT3G05420.1 (e_value=1e-61) Symbol: None | acyl-CoA binding family protein, similar to PIR:S68824:S68824 rngB protein, cytosolic (Dictyostelium discoideum); contains Pfam profiles PF00887: Acyl CoA binding protein, PF01344: Kelch motif | chr3:1561784-1567256 FORWARD | Aliases:... ;
SGN-U565803	GO:0031410//cytoplasmic vesicle	GO:0004713//protein tyrosine kinase activity;GO:0032559//adenyl ribonucleotide binding	GO:0009056//catabolic process;GO:0006464//protein modification process	6.18	17.25	1.48092	Tomato 200607||2 [9 ESTs aligned] (*GB) gi|157340136|emb|CAO45813.1| (e_value=1e-180) unnamed; (*ATH) AT1G51940.1 (e_value=6e-161) | Symbol: None | protein kinase family protein / peptidoglycan-binding LysM domain-containing protein, contains protein kinases ATP-binding region signature, PROSITE:PS00107 | chr1:19299598-19302787 REVERSE | Aliases: T14L22.13, T14L22_13; (*SWP) sp|Q9ZWC8|BRL1_ARATH …
SGN-U567645	GO:0009532//plastid stroma	GO:0015036//disulfide oxidoreductase activity	GO:0019725//cellular homeostasis	17.65	49.16	1.47782	Tomato 200607||2 [27 ESTs aligned] (*GB) gi|157350464|emb|CAO40513.1| (e_value=2e-50) unnamed; (*ATH) AT4G28730.1 (e_value=3e-46) | Symbol: None | glutaredoxin family protein, contains glutaredoxin domain, Pfam:PF00462 | chr4:14199102-14200893 FORWARD | Aliases: F16A16.160, F16A16_160; (*SWP) sp|Q8GWS0|GRXC5_ARATH (e_value=3e-45) Glutaredoxin-C5, chloroplastic OS=Arabidopsis thaliana GN=GRXC5;
SGN-U578979	GO:0031980//mitochondrial lumen;GO:0043234//protein complex;GO:0005746//mitochondrial respiratory chain;GO:0009536//plastid;GO:0005576//extracellular region	GO:0016668//oxidoreductase activity, acting on sulfur group of donors, NAD or NADP as acceptor;GO:0046914//transition metal ion binding;GO:0032559//adenyl ribonucleotide binding	GO:0009314//response to radiation;GO:0010038//response to metal ion;GO:0019725//cellular homeostasis;GO:0008152//metabolic process	62.97	175.37	1.47767	Tomato 200607||2 [39 ESTs aligned] (*GB) gi|23321340|gb|AAN23154.1| (e_value=0) dihydrolipoamide dehydrogenase precursor [Lycopersicon esculentum]; (*ATH) AT1G48030.2 (e_value=0) | Symbol: None | dihydrolipoamide dehydrogenase 1, mitochondrial / lipoamide dehydrogenase 1 (MTLPD1), identical to GB:AAF34795 (gi:12704696) from (Arabidopsis thaliana) | chr1:17720802-17722810 REVERSE | Aliases: None; …
SGN-U577566	GO:0015934//large ribosomal subunit;GO:0009536//plastid;GO:0031981//nuclear lumen	GO:0005198//structural molecule activity	GO:0010467//gene expression	48.55	135.12	1.4767	Tomato 200607||2 [44 ESTs aligned] (*GB) gi|78191444|gb|ABB29943.1| (e_value=5e-90) ribosomal protein L11-like protein [Solanum tuberosum]; (*ATH) AT3G58700.1 (e_value=2e-89) | Symbol: None | 60S ribosomal protein L11 (RPL11B), ribosomal protein L11, cytosolic, Arabidopsis thaliana, PIR:S49033 | chr3:21722540-21723930 FORWARD | Aliases: T20N10.50; (*SWP) sp|P42795|RL111_ARATH (e_value=2e-88) 60S …
SGN-U582208	GO:0042579//microbody	GO:0016405//CoA-ligase activity	-	13.24	36.8	1.4748	Tomato 200607||2 [20 ESTs aligned] (*GB) gi|157347706|emb|CAO22162.1| (e_value=0) unnamed; (*ATH) AT1G21540.1 (e_value=0) Symbol: None | AMP-binding protein, putative, strong similarity to AMP-binding protein GI:1903034 from (Brassica napus); contains Pfam AMP-binding domain PF00501; identical to cDNA adenosine monophosphate binding protein 9 AMPBP9 (AMPBP9) GI:2079972... ; (*SWP) sp|Q00594|ALKK_…
SGN-U577630	GO:0044424//intracellular part	GO:0005488//binding;GO:0016859//cis-trans isomerase activity	GO:0044267//cellular protein metabolic process	201.26	559.16	1.4742	Tomato 200607||2 [444 ESTs aligned] (*GB) gi|118103|sp|P21568|CYPH_SOLLC (e_value=1e-87) RecName:; (*ATH) AT2G21130.1 (e_value=2e-73) Symbol: None | peptidyl-prolyl cis-trans isomerase / cyclophilin (CYP2) / rotamase, identical to cyclophilin (Arabidopsis thaliana) gi:2443757:gb:AAB71402; similar to peptidyl-prolyl cis-trans isomerase, PPIase (cyclophilin, cyclosporin A-binding pr... ; (*SWP) sp|…
SGN-U581112	GO:0009532//plastid stroma	GO:0004672//protein kinase activity;GO:0048037//cofactor binding;GO:0032559//adenyl ribonucleotide binding;GO:0016836//hydro-lyase activity	GO:0009683;GO:0006568//tryptophan metabolic process;GO:0008652//cellular amino acid biosynthetic process;GO:0006970//response to osmotic stress;GO:0006464//protein modification process	16.77	46.57	1.47352	Tomato 200607||2 [11 ESTs aligned] (*GB) gi|57157621|dbj|BAD83779.1| (e_value=0) tryptophan synthase beta subunit [Polygonum tinctorium]; (*ATH) AT5G54810.1 (e_value=0) | Symbol: None | tryptophan synthase, beta subunit 1 (TSB1), identical to SP:P14671 | chr5:22281834-22284011 REVERSE | Aliases: MBG8.7, MBG8_7; (*SWP) sp|O50046|TRPB_CAMAC (e_value=0) Tryptophan synthase beta chain 2, chloroplasti…
SGN-U569456	-	GO:0003676//nucleic acid binding	-	9.12	25.3	1.47203	Tomato 200607||2 [9 ESTs aligned] (*GB) gi|147791391|emb|CAN59784.1| (e_value=5e-27) hypothetical; (*ATH) AT2G17870.1 (e_value=6e-27) | Symbol: None | cold-shock DNA-binding family protein, contains Pfam domains, PF00313: 'Cold-shock' DNA-binding domain and PF00098: Zinc knuckle | chr2:7771057-7772312 REVERSE | Aliases: T13L16.11, T13L16_11; (*SWP) sp|P27484|GRP2_NICSY (e_value=7e-18) Glycine-ric…
SGN-U593078	GO:0009521;GO:0009536//plastid	-	GO:0009765//photosynthesis, light harvesting	16.18	44.85	1.4709	Tomato 200607||2 [1 ESTs aligned] (*GB) gi|6996562|emb|CAB75430.1| (e_value=2e-36) putative 16kDa membrane protein [Nicotiana tabacum]; (*ATH) AT1G08380.1 (e_value=3e-36) | Symbol: None | expressed protein | chr1:2640858-2641825 REVERSE | Aliases: T27G7.25, T27G7_25;
SGN-U571367	GO:0031225//anchored to membrane;GO:0030312//external encapsulating structure	-	-	8.53	23.57	1.46633	Tomato 200607||2 [17 ESTs aligned] (*GB) gi|157353205|emb|CAO45128.1| (e_value=2e-126) unnamed; (*ATH) AT5G55730.1 (e_value=2e-110) | Symbol: None | fasciclin-like arabinogalactan-protein (FLA1), identical to gi:13377776::AAK20857:13377775:gb:AF333970 | chr5:22575374-22577687 REVERSE | Aliases: MDF20.17, MDF20_17; (*SWP) sp|Q9FM65|FLA1_ARATH (e_value=2e-109) Fasciclin-like arabinogalactan protein…
SGN-U578786	-	-	-	5	13.8	1.46467	Tomato 200607||2 [5 ESTs aligned] (*GB) gi|157355544|emb|CAO48944.1| (e_value=4e-113) unnamed; (*ATH) AT3G54750.1 (e_value=3e-99) | Symbol: None | expressed protein | chr3:20275683-20279726 REVERSE | Aliases: T5N23.110;
SGN-U578857	GO:0030529//ribonucleoprotein complex	GO:0005198//structural molecule activity	GO:0010467//gene expression	99.75	274.55	1.46068	Tomato 200607||2 [37 ESTs aligned] (*GB) gi|40287526|gb|AAR83877.1| (e_value=2e-95) 60S ribosomal protein L19 [Capsicum annuum]; (*ATH) AT3G16780.1 (e_value=1e-88) | Symbol: None | 60S ribosomal protein L19 (RPL19B), similar to ribosomal protein L19 GB:CAA45090 from (Homo sapiens) | chr3:5708931-5710415 FORWARD | Aliases: MGL6.7; (*SWP) sp|Q9LUQ6|RL192_ARATH (e_value=9e-88) 60S ribosomal protein …
SGN-U576170	-	-	-	143	392.99	1.45848	Tomato 200607||2 [19 ESTs aligned] (*GB) gi|118482391|gb|ABK93118.1| (e_value=3e-24) unknown; (*ATH) AT2G20820.1 (e_value=2e-18) | Symbol: None | expressed protein, . | chr2:8971481-8972511 FORWARD | Aliases: F5H14.21, F5H14_21;
SGN-U577904	GO:0009536//plastid	GO:0070566//adenylyltransferase activity;GO:0032559//adenyl ribonucleotide binding	GO:0005982//starch metabolic process;GO:0005977//glycogen metabolic process	65.91	181.12	1.45838	Tomato 200607||2 [86 ESTs aligned] (*GB) gi|556351|gb|AAA66057.1| (e_value=0) ADP-glucose pyrophosphorylase small subunit; (*ATH) AT5G48300.1 (e_value=0) | Symbol: None | glucose-1-phosphate adenylyltransferase small subunit 1 (APS1) / ADP-glucose pyrophosphorylase (ADG1), identical to SP:P55228 | chr5:19587472-19590030 FORWARD | Aliases: K23F3.2, K23F3_2; (*SWP) sp|P23509|GLGS_SOLTU (e_value=0) …
SGN-U577720	GO:0009532//plastid stroma;GO:0009526//plastid envelope;GO:0042579//microbody;GO:0005576//extracellular region;GO:0016020//membrane	GO:0008172//S-methyltransferase activity;GO:0046914//transition metal ion binding	GO:0000097//sulfur amino acid biosynthetic process;GO:0010038//response to metal ion;GO:0006970//response to osmotic stress	890.06	2444.49	1.45756	Tomato 200607||2 [218 ESTs aligned] (*GB) gi|8439545|gb|AAF74983.1|AF082893_1 (e_value=0) methionine; (*ATH) AT5G17920.2 (e_value=0) |; (*SWP) sp|Q42699|METE_CATRO (e_value=0) 5-methyltetrahydropteroyltriglutamate--homocysteine methyltransferase OS=Catharanthus roseus GN=METE;
SGN-U577392	GO:0015934//large ribosomal subunit	GO:0005198//structural molecule activity	GO:0010467//gene expression;GO:0022613//ribonucleoprotein complex biogenesis	178.6	487.86	1.44974	Tomato 200607||2 [25 ESTs aligned] (*GB) gi|1173043|sp|P46291|RL38_LYCES (e_value=3e-32) 60S RIBOSOMAL PROTEIN L38; (*ATH) AT3G59540.1 (e_value=3e-30) | Symbol: None | 60S ribosomal protein L38 (RPL38B), 60S RIBOSOMAL PROTEIN L38 - Lycopersicon esculentum, EMBL:X69979 | chr3:22006655-22007783 REVERSE | Aliases: T16L24.90; (*SWP) sp|P46291|RL38_SOLLC (e_value=2e-33) 60S ribosomal protein L38 OS=So…
SGN-U579988	GO:0043231//intracellular membrane-bounded organelle;GO:0016020//membrane	GO:0046872//metal ion binding;GO:0008168//methyltransferase activity	GO:0019932//second-messenger-mediated signaling;GO:0009640//photomorphogenesis;GO:0009593//detection of chemical stimulus;GO:0009057//macromolecule catabolic process	150.06	409.67	1.44892	Tomato 200607||2 [74 ESTs aligned] (*GB) gi|3121848|sp|P93087|CALM_CAPAN (e_value=4e-79) CALMODULIN; (*ATH) AT3G43810.1 (e_value=8e-81) | Symbol: None | calmodulin-7 (CAM7), almost identical to calmodulin GI:16227 from (Arabidopsis thaliana), SP:P59220 Calmodulin-7 {Arabidopsis thaliana} | chr3:15675358-15677445 REVERSE | Aliases: T28A8.100; (*SWP) sp|P93087|CALM_CAPAN (e_value=3e-80) Calmodulin …
SGN-U564003	GO:0032991//macromolecular complex;GO:0015630//microtubule cytoskeleton	GO:0032561//guanyl ribonucleotide binding;GO:0017111//nucleoside-triphosphatase activity	GO:0043623//cellular protein complex assembly;GO:0007017//microtubule-based process	71.5	194.63	1.44472	Tomato 200607||2 [9 ESTs aligned] (*GB) gi|218196797|gb|EEC79224.1| (e_value=0) hypothetical; (*ATH) AT5G12250.1 (e_value=0) | Symbol: None | tubulin beta-6 chain (TUB6), nearly identical to SP:P29514 Tubulin beta-6 chain {Arabidopsis thaliana} | chr5:3961107-3963468 REVERSE | Aliases: MXC9.21, MXC9_21; (*SWP) sp|Q43697|TBB5_MAIZE (e_value=0) Tubulin beta-5 chain OS=Zea mays GN=TUBB5;
SGN-U596163	-	-	-	31.19	84.81	1.44315	Tomato 200607||2 [1 ESTs aligned]
SGN-U570725	-	-	GO:0006970//response to osmotic stress;GO:0019725//cellular homeostasis;GO:0009738//abscisic acid mediated signaling pathway	6.77	18.4	1.44248	Tomato 200607||2 [5 ESTs aligned] (*GB) gi|157338345|emb|CAO39389.1| (e_value=5e-111) unnamed; (*ATH) AT1G53300.1 (e_value=2e-119) Symbol: None | thioredoxin family protein, contains Pfam profiles PF00085: Thioredoxin, PF00515: TPR Domain; similar to tetratricopeptide repeat protein 2 (GI:7248701) (Drosophila melanogaster); similar to DnaJ homolog subfamily C member 7 (Tetratri... ; (*SWP) sp|Q54…
SGN-U577370	GO:0033279	GO:0003676//nucleic acid binding;GO:0005198//structural molecule activity	GO:0010467//gene expression	202.14	549.38	1.44245	Tomato 200607||2 [131 ESTs aligned] (*GB) gi|40748265|gb|AAR89617.1| (e_value=2e-105) 40S ribosomal protein S5 [Capsicum annuum]; (*ATH) AT2G37270.1 (e_value=3e-90) | Symbol: None | 40S ribosomal protein S5 (RPS5A), identical to GP:3043428 | chr2:15654776-15656300 REVERSE | Aliases: F3G5.6, F3G5_6; (*SWP) sp|O65731|RS5_CICAR (e_value=2e-91) 40S ribosomal protein S5 (Fragment) OS=Cicer arietinum G…
SGN-U573848	-	-	-	12.06	32.77	1.44215	Tomato 200607||2 [19 ESTs aligned] (*GB) gi|118483512|gb|ABK93654.1| (e_value=3e-45) unknown; (*ATH) AT5G16390.1 (e_value=3e-40) | Symbol: None | biotin carboxyl carrier protein 1 (BCCP1), identical to biotin carboxyl carrier protein of acetyl-CoA carboxylase precursor (Arabidopsis thaliana) gi:9759121:dbj:BAB09606 | chr5:5360812-5363129 REVERSE | Aliases: MQK4.12, MQK4_12; (*SWP) sp|Q42783|BCCP_…
SGN-U596924	-	-	-	14.71	39.96	1.44176	Tomato 200607||2 [1 ESTs aligned] (*GB) gi|157334842|emb|CAO70855.1| (e_value=1e-26) unnamed; (*ATH) AT4G34265.1 (e_value=6e-17) | Symbol: None | expressed protein | chr4:16402284-16403794 FORWARD | Aliases: None;
SGN-U591761	-	-	-	14.71	39.96	1.44176	Tomato 200607||2 [1 ESTs aligned]
SGN-U573192	GO:0043231//intracellular membrane-bounded organelle	GO:0016872//intramolecular lyase activity	GO:0042398//cellular amino acid derivative biosynthetic process	17.36	47.15	1.44149	Tomato 200607||2 [16 ESTs aligned] (*GB) gi|157347942|emb|CAO22529.1| (e_value=5e-84) unnamed; (*ATH) AT3G63170.1 (e_value=4e-68) | Symbol: None | expressed protein | chr3:23345327-23347732 FORWARD | Aliases: F16M2.20;
SGN-U568717	GO:0005746//mitochondrial respiratory chain;GO:0030964	GO:0005488//binding;GO:0050136//NADH dehydrogenase (quinone) activity	GO:0022904//respiratory electron transport chain;GO:0043094//cellular metabolic compound salvage	20.89	56.63	1.43875	Tomato 200607||2 [19 ESTs aligned] (*GB) gi|147777223|emb|CAN63291.1| (e_value=2e-42) hypothetical; (*ATH) AT2G02050.1 (e_value=6e-41) Symbol: None | NADH-ubiquinone oxidoreductase B18 subunit, putative, contains Pfam PF05676: NADH-ubiquinone oxidoreductase B18 subunit (NDUFB7); similar to NADH-ubiquinone oxidoreductase B18 subunit (EC 1.6.5.3) (EC 1.6.99.3) (Complex I-B18) (CI-B18... ; (*SWP) sp…
SGN-U586546	GO:0005856//cytoskeleton	GO:0008092//cytoskeletal protein binding	GO:0007010//cytoskeleton organization	35.01	94.87	1.43818	Tomato 200607||2 [54 ESTs aligned] (*GB) gi|12230421|sp|O82572|PROF1_RICCO (e_value=4e-53) Profilin-1; (*ATH) AT2G19760.1 (e_value=2e-47) | Symbol: None | profilin 1 (PRO1) (PFN1) (PRF1) / allergen Ara t 8, identical to profilin 1 (Allergen Ara t 8) SP:Q42449 GI:1353770 from (Arabidopsis thaliana) | chr2:8523869-8525249 REVERSE | Aliases: F6F22.21, F6F22_21; (*SWP) sp|O82572|PROF1_RICCO (e_value=…
SGN-U563965	GO:0005839//proteasome core complex;GO:0043231//intracellular membrane-bounded organelle;GO:0005576//extracellular region;GO:0016020//membrane	GO:0004175//endopeptidase activity	GO:0019941//modification-dependent protein catabolic process;GO:0006950//response to stress;GO:0010038//response to metal ion	37.37	101.19	1.43711	Tomato 200607||2 [30 ESTs aligned] (*GB) gi|14594925|emb|CAC43323.1| (e_value=5e-123) putative alpha7 proteasome subunit [Nicotiana tabacum]; (*ATH) AT2G27020.1 (e_value=7e-120) Symbol: None | 20S proteasome alpha subunit G (PAG1) (PRC8), identical to proteasome subunit alpha type 3 SP:O23715, GI:12644056 from (Arabidopsis thaliana); identical to cDNA proteasome subunit prc8 GI:2511591 | chr2:115…
SGN-U579167	GO:0044464//cell part	GO:0016747//transferase activity, transferring acyl groups other than amino-acyl groups	GO:0009314//response to radiation;GO:0006950//response to stress;GO:0006631//fatty acid metabolic process	24.42	66.12	1.43702	Tomato 200607||2 [17 ESTs aligned] (*GB) gi|157339609|emb|CAO44150.1| (e_value=0) unnamed; (*ATH) AT2G26640.1 (e_value=0) | Symbol: None | beta-ketoacyl-CoA synthase, putative, similar to beta-ketoacyl-CoA synthase (Simmondsia chinensis)(GI:1045614) | chr2:11336948-11339528 FORWARD | Aliases: F18A8.1, F18A8_1; (*SWP) sp|O48780|KCS11_ARATH (e_value=0) 3-ketoacyl-CoA synthase 11 OS=Arabidopsis thal…
SGN-U565714	GO:0043231//intracellular membrane-bounded organelle;GO:0030529//ribonucleoprotein complex	GO:0005198//structural molecule activity	GO:0010467//gene expression	276.88	749.47	1.43661	Tomato 200607||2 [97 ESTs aligned] (*GB) gi|6094014|sp|O82528|RL15_PETHY (e_value=1e-96) 60S RIBOSOMAL PROTEIN L15; (*ATH) AT4G16720.1 (e_value=1e-91) | Symbol: None | 60S ribosomal protein L15 (RPL15A) | chr4:9399987-9401404 REVERSE | Aliases: DL4385C, FCAALL.416; (*SWP) sp|O82528|RL15_PETHY (e_value=6e-98) 60S ribosomal protein L15 OS=Petunia hybrida GN=RPL15;
SGN-U573441	-	GO:0046914//transition metal ion binding;GO:0016641//oxidoreductase activity, acting on the CH-NH2 group of donors, oxygen as acceptor;GO:0048037//cofactor binding	GO:0006807//nitrogen compound metabolic process	112.4	304.16	1.43619	Tomato 200607||2 [8 ESTs aligned] (*GB) gi|5230728|gb|AAD40979.1|AF089851_1 (e_value=0) peroxisomal; (*ATH) AT2G42490.1 (e_value=0) | Symbol: None | copper amine oxidase, putative, similar to copper methylamine oxidase precursor (MAOXII) (Arthrobacter sp.) SWISS-PROT:Q07123 | chr2:17698497-17702926 REVERSE | Aliases: MHK10.21, MHK10_21; (*SWP) sp|Q07121|AMO1_ARTS1 (e_value=1e-115) Copper amine ox…
SGN-U580108	-	GO:0046914//transition metal ion binding;GO:0019798;GO:0019842//vitamin binding	GO:0008152//metabolic process	11.48	31.05	1.43547	Tomato 200607||2 [18 ESTs aligned] (*GB) gi|40809925|dbj|BAD07294.1| (e_value=6e-123) prolyl 4-hydroxylase [Nicotiana tabacum]; (*ATH) AT4G33910.1 (e_value=8e-102) Symbol: None | oxidoreductase, 2OG-Fe(II) oxygenase family protein, similar to prolyl 4-hydroxylase, alpha subunit, from Gallus gallus (GI:212530), Rattus norvegicus (GI:474940), Drosophila melanogaster (GI:4336512); contains PF03171 2…
SGN-U571612	GO:0043231//intracellular membrane-bounded organelle	GO:0003676//nucleic acid binding;GO:0001071;GO:0005515//protein binding	GO:0010468//regulation of gene expression;GO:0009755//hormone-mediated signaling pathway;GO:0006351//transcription, DNA-dependent;GO:0010260//organ senescence	32.07	86.53	1.43198	Tomato 200607||2 [22 ESTs aligned] (*GB) gi|157354310|emb|CAO46911.1| (e_value=0) unnamed; (*ATH) AT1G59750.3 (e_value=0) Symbol: None | similar to transcriptional factor B3 family protein / auxin-responsive factor AUX/IAA-related [Arabidopsis thaliana] (TAIR:At2g46530.1); similar to OSJNBa0064D20.11 [Oryza sativa (japonica cultivar-group)] (GB:CAE04227.2); contains In... ; (*SWP) sp|Q8L7G0|ARFA_…
SGN-U571719	GO:0043231//intracellular membrane-bounded organelle	GO:0016772//transferase activity, transferring phosphorus-containing groups	-	8.53	23	1.43102	Tomato 200607||2 [3 ESTs aligned] (*GB) gi|147861306|emb|CAN83998.1| (e_value=1e-15) hypothetical; (*ATH) AT1G64460.1 (e_value=2e-14) | Symbol: None | phosphatidylinositol 3- and 4-kinase family protein, contains Pfam profile PF00454: Phosphatidylinositol 3- and 4-kinase | chr1:23947162-23948343 REVERSE | Aliases: F1N19.4, F1N19_4;
SGN-U585664	GO:0000275//mitochondrial proton-transporting ATP synthase complex, catalytic core F(1)	GO:0015078//hydrogen ion transmembrane transporter activity;GO:0015662//ATPase activity, coupled to transmembrane movement of ions, phosphorylative mechanism;GO:0019829//cation-transporting ATPase activity;GO:0032559//adenyl ribonucleotide binding	GO:0015986//ATP synthesis coupled proton transport	266.87	719.29	1.43044	Tomato 200607||2 [85 ESTs aligned] (*GB) gi|3676296|gb|AAD03392.1| (e_value=0) mitochondrial ATPase beta subunit [Nicotiana sylvestris]; (*ATH) AT5G08690.1 (e_value=0) Symbol: None | ATP synthase beta chain 2, mitochondrial, identical to SP:P83484 ATP synthase beta chain 2, mitochondrial precursor (EC 3.6.3.14) {Arabidopsis thaliana}; strong similarity to SP:P17614 ATP synthase beta chain, mitoch…
SGN-U579744	GO:0009532//plastid stroma;GO:0005576//extracellular region	GO:0042802//identical protein binding;GO:0016634	GO:0006779//porphyrin biosynthetic process	37.66	101.48	1.43009	Tomato 200607||2 [34 ESTs aligned] (*GB) gi|2493810|sp|Q42946|HEM6_TOBAC (e_value=1e-176) Coproporphyrinogen III oxidase, chloroplast precursor (Coproporphyrinogenase) (Coprogen oxidase); (*ATH) AT1G03475.1 (e_value=2e-157) Symbol: None | coproporphyrinogen III oxidase, putative / coproporphyrinogenase, putative / coprogen oxidase, putative, similar to coproporphyrinogen III oxidase, chloroplast …
SGN-U580731	GO:0009526//plastid envelope;GO:0009532//plastid stroma;GO:0015934//large ribosomal subunit	GO:0003723//RNA binding;GO:0005198//structural molecule activity	GO:0010467//gene expression	43.55	117.29	1.42934	Tomato 200607||2 [29 ESTs aligned] (*GB) gi|157349829|emb|CAO39685.1| (e_value=1e-103) unnamed; (*ATH) AT4G01310.1 (e_value=5e-96) | Symbol: None | ribosomal protein L5 family protein, contains Pfam profiles PF00673: ribosomal L5P family C-terminus, PF00281: ribosomal protein L5 | chr4:543970-545535 REVERSE | Aliases: F2N1.5, F2N1_5; (*SWP) sp|P82192|RK5_SPIOL (e_value=1e-95) 50S ribosomal protei…
SGN-U564858	GO:0030529//ribonucleoprotein complex;GO:0009536//plastid	GO:0003723//RNA binding;GO:0005198//structural molecule activity	GO:0010467//gene expression;GO:0022613//ribonucleoprotein complex biogenesis	5.88	15.81	1.42695	Tomato 200607||2 [31 ESTs aligned] (*GB) gi|15218810|ref|NP_174202.1| (e_value=6e-25) plastid ribosomal protein L34 precursor -related [Arabidopsis thaliana]; (*ATH) AT1G29070.1 (e_value=5e-27) | Symbol: None | ribosomal protein L34 family protein, similar to plastid ribosomal protein L34 precursor GB:AAF64157 GI:7578860 from (Spinacia oleracea) | chr1:10149777-10151344 FORWARD | Aliases: F28N24.…
SGN-U578395	GO:0043231//intracellular membrane-bounded organelle	-	-	5.88	15.81	1.42695	Tomato 200607||2 [4 ESTs aligned] (*GB) gi|42572451|ref|NP_974321.1| (e_value=5e-13) expressed protein [Arabidopsis thaliana]; (*ATH) AT3G15395.3 (e_value=5e-15) | Symbol: None | expressed protein | chr3:5200646-5201521 FORWARD | Aliases: None;
SGN-U570952	GO:0009526//plastid envelope	GO:0015645//fatty-acid ligase activity	GO:0006631//fatty acid metabolic process	16.48	44.27	1.42561	Tomato 200607||2 [31 ESTs aligned] (*GB) gi|157336034|emb|CAO61864.1| (e_value=0) unnamed; (*ATH) AT1G77590.1 (e_value=0) Symbol: None | long-chain-fatty-acid--CoA ligase family protein / long-chain acyl-CoA synthetase family protein (LACS9), similar to LACS 3 (SP:O95573) from Homo Sapiens, LACS 3 (SP:Q63151) from Rattus norvegicus; contains Pfam HMM hit: AMP-binding e... ; (*SWP) sp|Q5R668|ACSL3…
SGN-U568716	-	-	-	166.24	446.46	1.42526	Tomato 200607||2 [9 ESTs aligned]
SGN-U568572	GO:0030312//external encapsulating structure;GO:0031410//cytoplasmic vesicle;GO:0043231//intracellular membrane-bounded organelle	GO:0000166//nucleotide binding;GO:0048037//cofactor binding;GO:0016616//oxidoreductase activity, acting on the CH-OH group of donors, NAD or NADP as acceptor	GO:0008152//metabolic process	84.74	227.4	1.42412	Tomato 200607||2 [38 ESTs aligned] (*GB) gi|48093457|gb|AAT40105.1| (e_value=0) putative UDP-glucose dehydrogenase 1 [Nicotiana tabacum]; (*ATH) AT5G15490.1 (e_value=0) Symbol: None | UDP-glucose 6-dehydrogenase, putative, very strong similarity to SP:Q96558 UDP-glucose 6-dehydrogenase (EC 1.1.1.22) (UDP-Glc dehydrogenase) (UDP-GlcDH) (UDPGDH) {Glycine max}; contains Pfam profiles PF03721: UDP-gl…
SGN-U570614	-	GO:0030554//adenyl nucleotide binding;GO:0016709//oxidoreductase activity, acting on paired donors, with incorporation or reduction of molecular oxygen, NADH or NADPH as one donor, and incorporation of one atom of oxygen	GO:0008152//metabolic process	22.07	59.22	1.424	Tomato 200607||2 [2 ESTs aligned] (*GB) gi|147790550|emb|CAN76525.1| (e_value=1e-37) hypothetical; (*ATH) AT5G07800.1 (e_value=2e-39) Symbol: None | flavin-containing monooxygenase family protein / FMO family protein, similar to flavin-containing monooxygenase 2 (FMO2) from Homo sapiens (GI:1834493); contains Pfam profile: PF00743 Flavin-binding monooxygenase-like | chr5:2486607-2... ;
SGN-U581543	GO:0031980//mitochondrial lumen;GO:0005840//ribosome;GO:0009526//plastid envelope;GO:0005576//extracellular region;GO:0016020//membrane	GO:0008187//poly-pyrimidine tract binding;GO:0016742//hydroxymethyl-, formyl- and related transferase activity;GO:0048037//cofactor binding	GO:0010038//response to metal ion;GO:0033554//cellular response to stress;GO:0006546//glycine catabolic process;GO:0043094//cellular metabolic compound salvage	47.37	126.78	1.42028	Tomato 200607||2 [48 ESTs aligned] (*GB) gi|1707998|sp|P50433|GLYM_SOLTU (e_value=0) SERINE HYDROXYMETHYLTRANSFERASE, MITOCHONDRIAL PRECURSOR (SERINE METHYLASE) (GLYCINE HYDROXYMETHYLTRANSFERASE) (SHMT); (*ATH) AT4G37930.1 (e_value=0) Symbol: None | glycine hydroxymethyltransferase / serine hydroxymethyltransferase / serine/threonine aldolase (SHM1), identical to serine hydroxymethyl transferase …
SGN-U571003	GO:0030964;GO:0005746//mitochondrial respiratory chain	-	GO:0009725//response to hormone stimulus	105.93	283.46	1.42003	Tomato 200607||2 [21 ESTs aligned] (*GB) gi|118489239|gb|ABK96425.1| (e_value=1e-24) unknown; (*ATH) AT1G76200.1 (e_value=3e-26) | Symbol: None | expressed protein | chr1:28598144-28599636 FORWARD | Aliases: T23E18.30, T23E18_30;
SGN-U591471	-	GO:0000166//nucleotide binding	GO:0006412//translation	6.77	18.11	1.41956	Tomato 200607||2 [1 ESTs aligned] (*GB) gi|7542600|gb|AAF63516.1|AF242732_1 (e_value=4e-42) translation; (*ATH) AT5G60390.1 (e_value=1e-41) | Symbol: None | elongation factor 1-alpha / EF-1-alpha, identical to SWISS-PROT:P13905 elongation factor 1-alpha (EF-1-alpha) (Arabidopsis thaliana) | chr5:24305887-24308246 FORWARD | Aliases: MUF9.8; (*SWP) sp|P17786|EF1A_SOLLC (e_value=5e-43) Elongation fa…
SGN-U593328	-	-	-	5.59	14.95	1.41923	Tomato 200607||2 [1 ESTs aligned]
SGN-U584360	-	-	-	8.83	23.57	1.41647	Tomato 200607||2 [3 ESTs aligned]
SGN-U577779	GO:0005753//mitochondrial proton-transporting ATP synthase complex;GO:0005840//ribosome;GO:0031981//nuclear lumen;GO:0009534//chloroplast thylakoid	GO:0046914//transition metal ion binding;GO:0015077//monovalent inorganic cation transmembrane transporter activity;GO:0003824//catalytic activity	GO:0006754//ATP biosynthetic process;GO:0006970//response to osmotic stress	25.01	66.7	1.41518	Tomato 200607||2 [70 ESTs aligned] (*GB) gi|48209968|gb|AAT40531.1| (e_value=5e-91) putative mitochondrial ATP synthase [Solanum demissum]; (*ATH) AT3G52300.1 (e_value=1e-79) | Symbol: None | ATP synthase D chain-related, contains weak similarity to ATP synthase D chain, mitochondrial (EC 3.6.3.14) (Swiss-Prot:P31399) (Rattus norvegicus) | chr3:19407543-19409355 FORWARD | Aliases: T25B15.70; (*SW…
SGN-U569997	-	-	-	35.9	95.73	1.41499	Tomato 200607||2 [61 ESTs aligned] (*GB) gi|118482411|gb|ABK93128.1| (e_value=7e-165) unknown; (*ATH) AT1G51630.1 (e_value=4e-148) | Symbol: None | expressed protein, contains Pfam PF03138: Plant protein family. The function of this family of plant proteins is unknown; | chr1:19145641-19147934 REVERSE | Aliases: F19C24.14, F19C24_14; (*SWP) sp|Q8W486|Y1491_ARATH (e_value=5e-14) DUF246 domain-cont…
SGN-U579726	GO:0009532//plastid stroma;GO:0009526//plastid envelope;GO:0009534//chloroplast thylakoid	GO:0008187//poly-pyrimidine tract binding	GO:0006952//defense response;GO:0009725//response to hormone stimulus	55.32	147.48	1.41465	Tomato 200607||2 [21 ESTs aligned] (*GB) gi|12230585|sp|Q08937|ROC2_NICSY (e_value=2e-94) 29 kDa ribonucleoprotein B, chloroplast precursor (CP29B); (*ATH) AT2G37220.1 (e_value=1e-77) Symbol: None | 29 kDa ribonucleoprotein, chloroplast, putative / RNA-binding protein cp29, putative, similar to SP:Q43349 29 kDa ribonucleoprotein, chloroplast precursor (RNA-binding protein cp29) {Arabidopsis thali…
SGN-U582608	GO:0043231//intracellular membrane-bounded organelle	-	-	32.95	87.68	1.41197	Tomato 200607||2 [47 ESTs aligned] (*GB) gi|157341951|emb|CAO63407.1| (e_value=2e-138) unnamed; (*ATH) AT5G46750.1 (e_value=8e-127) | Symbol: None | human Rev interacting-like family protein / hRIP family protein, contains Pfam profile PF01412: Putative GTP-ase activating protein for Arf | chr5:18987005-18989136 REVERSE | Aliases: MZA15.17, MZA15_17; (*SWP) sp|Q8H100|AGD8_ARATH (e_value=4e-125) P…
SGN-U578696	-	-	GO:0008152//metabolic process	17.95	47.72	1.41061	Tomato 200607||2 [189 ESTs aligned] (*GB) gi|217072906|gb|ACJ84813.1| (e_value=7e-106) unknown; (*ATH) AT4G02860.1 (e_value=2e-92) Symbol: None | similar to phenazine biosynthesis PhzC/PhzF family protein [Arabidopsis thaliana] (TAIR:At1g03210.1); similar to phenazine biosynthesis family protein [Oryza sativa (japonica cultivar-group)] (GB:AAU89223.1); contains InterPro domain ... ; (*SWP) sp|Q9K…
SGN-U564773	GO:0005618//cell wall	GO:0004091//carboxylesterase activity	GO:0071555	18.83	50.02	1.40947	Tomato 200607||2 [14 ESTs aligned] (*GB) gi|118481033|gb|ABK92470.1| (e_value=0) unknown; (*ATH) AT3G43270.1 (e_value=4e-170) | Symbol: None | pectinesterase family protein, contains Pfam profile: PF01095 pectinesterase | chr3:15233113-15236448 REVERSE | Aliases: F7K15.120; (*SWP) sp|Q43062|PME_PRUPE (e_value=2e-177) Pectinesterase PPE8B OS=Prunus persica;
SGN-U580379	GO:0016020//membrane	-	-	39.72	105.51	1.40944	Tomato 200607||2 [33 ESTs aligned] (*GB) gi|147832854|emb|CAN72815.1| (e_value=7e-79) hypothetical; (*ATH) AT2G20760.1 (e_value=4e-61) | Symbol: None | expressed protein | chr2:8949844-8952304 REVERSE | Aliases: F5H14.27, F5H14_27;
[truncated: 1,917 more rows]

## Sheet: B
S1 Table. The differentially expressed genes in ovaries at 4 days after 2,4-D application with respect to 2DAA in tomato.
Gene	GO Component	GO Function	GO Process	TPM-2DAA	TPM-4DPAT	log2 Ratio(4DPAT/2DAA)	Description
SGN-U572596	-	-	-	0.01	411.07	15.3271	Tomato 200607||2 [8 ESTs aligned]
[truncated: 3,510 more rows]

## Sheet: C
S1 Table. The differentially expressed genes in ovaries at 4 days after GA3 application with respect to 2DAA in tomato.
[truncated: 3,026 more rows]
