# Supplementary material for: Transcriptome Profiling Reveals the Regulatory Mechanism Underlying Pollination Dependent and Parthenocarpic Fruit Set Mainly Mediated by Auxin and Gibberellin
Source: PLoS One. 2015 Apr 24;10(4):e0125355. doi: 10.1371/journal.pone.0125355 (PMC4409352; doi:10.1371/journal.pone.0125355)
Supplement: S2 Table — (XLSX) [file pone.0125355.s007.xlsx]

## Sheet: A
S2 Table. The differentially expressed genes in ovaries at 4 days after artificial pollination with respect to 6DPE in tomato.
Gene	GO Component	GO Function	GO Process	TPM-6DPE	TPM-4DPAP	log2 Ratio(4DPAP/6DPE)	Description
SGN-U572038	GO:0005576//extracellular region	GO:0004175//endopeptidase activity	GO:0042743//hydrogen peroxide metabolic process;GO:0006952//defense response;GO:0009696//salicylic acid metabolic process	0.01	64.11	12.6463	Tomato 200607||2 [26 ESTs aligned] (*GB) gi|157360943|emb|CAO70772.1| (e_value=3e-95) unnamed; (*ATH) AT1G64830.1 (e_value=1e-96) | Symbol: None | aspartyl protease family protein, contains Pfam domain, PF00026: eukaryotic aspartyl protease | chr1:24094934-24096229 REVERSE | Aliases: F13O11.13, F13O11_13; (*SWP) sp|Q766C3|NEP1_NEPGR (e_value=4e-50) Aspartic proteinase nepenthesin-1 OS=Nepenthes g…
SGN-U603223	-	-	-	0.01	62.96	12.6202	Tomato 200607||2 [1 ESTs aligned]
SGN-U571838	GO:0044424//intracellular part	GO:0008170//N-methyltransferase activity;GO:0016410//N-acyltransferase activity	GO:0048868//pollen tube development;GO:0006498//N-terminal protein lipidation;GO:0050896//response to stimulus;GO:0048229//gametophyte development;GO:0046470//phosphatidylcholine metabolic process;GO:0019695//choline metabolic process;GO:0009791//post-embryonic development;GO:0000904//cell morphogenesis involved in differentiation	0.01	48.58	12.2461	Tomato 200607||2 [38 ESTs aligned] (*GB) gi|12584943|gb|AAG59894.1|AF328858_1 (e_value=0) phosphoethanolamine; (*ATH) AT1G48600.2 (e_value=0) Symbol: None | phosphoethanolamine N-methyltransferase 2, putative (NMT2), very similar to :PEM2_ARATH Putative phosphoethanolamine N-methyltransferase 2 (EC 2.1.1.103) (SP:Q944H0){Arabidopsis thaliana}; very similar to Halotolerance protein Hal3b (... ; (*…
SGN-U579215	-	-	-	0.01	46.57	12.1852	Tomato 200607||2 [20 ESTs aligned]
SGN-U569835	-	-	-	0.01	44.56	12.1215	Tomato 200607||2 [3 ESTs aligned]
SGN-U567906	-	-	-	0.01	27.02	11.3998	Tomato 200607||2 [2 ESTs aligned] (*GB) gi|157349513|emb|CAO24731.1| (e_value=5e-21) unnamed; (*ATH) AT1G10780.1 (e_value=1e-20) | Symbol: None | F-box family protein, ; similar to SKP1 interacting partner 2 (SKIP2) TIGR_Ath1:At5g67250 | chr1:3592747-3595078 REVERSE | Aliases: T16B5.8; (*SWP) sp|Q9SAC4|FB2_ARATH (e_value=1e-19) F-box protein At1g10780 OS=Arabidopsis thaliana GN=At1g10780;
SGN-U571176	-	-	-	0.01	26.16	11.3531	Tomato 200607||2 [2 ESTs aligned]
SGN-U562955	-	-	-	0.01	25.87	11.3371	Tomato 200607||2 [2 ESTs aligned]
SGN-U573997	-	-	-	0.01	25.59	11.3214	Tomato 200607||2 [2 ESTs aligned]
SGN-U579618	GO:0043231//intracellular membrane-bounded organelle	GO:0005515//protein binding	GO:0010468//regulation of gene expression;GO:0009755//hormone-mediated signaling pathway	0.01	18.97	10.8895	Tomato 200607||2 [20 ESTs aligned] (*GB) gi|157336602|emb|CAO71287.1| (e_value=3e-87) unnamed; (*ATH) AT4G14550.1 (e_value=9e-77) Symbol: None | auxin-responsive AUX/IAA family protein, identical to IAA14 (GI:972931) (Arabidopsis thaliana); similar to SP:Q38825 Auxin-responsive protein IAA7 (Indoleacetic acid-induced protein 7) {Arabidopsis thaliana} | chr4:8347818-8350015 REV... ; (*SWP) sp|Q388…
SGN-U581146	-	GO:0005488//binding	GO:0006810//transport	0.01	16.67	10.703	Tomato 200607||2 [11 ESTs aligned] (*GB) gi|58578282|emb|CAI48077.1| (e_value=6e-27) extensin-like protein [Capsicum chinense]; (*ATH) AT4G12510.1 (e_value=5e-28) Symbol: None | protease inhibitor/seed storage/lipid transfer protein (LTP) family protein, similar to 14 kDa polypeptide (Catharanthus roseus) GI:407410; contains Pfam protease inhibitor/seed storage/LTP family domain PF00234 | chr4:74…
SGN-U573948	GO:0005783//endoplasmic reticulum	-	GO:0006950//response to stress	0.01	16.39	10.6786	Tomato 200607||2 [10 ESTs aligned] (*GB) gi|8918494|dbj|BAA97658.1| (e_value=6e-91) small heat shock protein [Lycopersicon esculentum]; (*ATH) AT4G10250.1 (e_value=1e-40) | Symbol: None | 22.0 kDa ER small heat shock protein (HSP22.0-ER), identical to endomembrane-localized small heat shock protein GI:511795 from (Arabidopsis thaliana) | chr4:6370339-6371286 FORWARD | Aliases: T9A4.7; (*SWP) sp|P…
SGN-U581228	GO:0000785//chromatin;GO:0009536//plastid;GO:0031981//nuclear lumen	GO:0003676//nucleic acid binding	GO:0034728	0.01	16.1	10.6528	Tomato 200607||2 [50 ESTs aligned] (*GB) gi|170059756|ref|XP_001865500.1| (e_value=4e-58) histone; (*ATH) AT5G10400.1 (e_value=3e-60) Symbol: None | histone H3, identical to several histone H3 proteins, including Zea mays SP:P05203, Medicago sativa GI:166384, Encephalartos altensteinii SP:P08903, Pisum sativum SP:P02300; contains Pfam profile PF00125 Core histone H2A/H2B/H3/H4 | c... ; (*SWP) sp|…
SGN-U574522	-	GO:0016798//hydrolase activity, acting on glycosyl bonds	GO:0008152//metabolic process	0.01	16.1	10.6528	Tomato 200607||2 [15 ESTs aligned] (*GB) gi|157357445|emb|CAO63979.1| (e_value=2e-153) unnamed; (*ATH) AT4G33860.1 (e_value=1e-141) | Symbol: None | glycosyl hydrolase family 10 protein, xylan endohydrolase isoenzyme X-I, Hordeum vulgare,PID:g1813595; contains Pfam profile PF00331: Glycosyl hydrolase family 10 | chr4:16229953-16232339 REVERSE | Aliases: F17I5.50, F17I5_50; (*SWP) sp|Q60037|XYNA_T…
SGN-U591225	GO:0044424//intracellular part	-	GO:0001906//cell killing;GO:0006952//defense response	0.01	15.52	10.5999	Tomato 200607||2 [1 ESTs aligned] (*GB) gi|170467|gb|AAA34175.1| (e_value=2e-75) NP24 protein precursor; (*ATH) AT4G11650.1 (e_value=1e-50) Symbol: None | osmotin-like protein (OSM34), nearly identical to SP:P50700:OSL3_ARATH Osmotin-like protein OSM34 precursor {Arabidopsis thaliana}; contains Pfam profile PF00314: Thaumatin family | chr4:7024850-7026140 REVERSE | Aliases: T5C23.80, T5... ; (*SW…
SGN-U578321	-	-	-	0.01	15.52	10.5999	Tomato 200607||2 [3 ESTs aligned]
SGN-U571866	-	-	-	0.01	14.37	10.4888	Tomato 200607||2 [2 ESTs aligned]
SGN-U581613	GO:0009521;GO:0031224//intrinsic to membrane;GO:0009534//chloroplast thylakoid	GO:0046906//tetrapyrrole binding;GO:0043169//cation binding	GO:0006464//protein modification process;GO:0006091//generation of precursor metabolites and energy	0.01	14.09	10.4605	Tomato 200607||2 [16 ESTs aligned] (*GB) gi|3036955|dbj|BAA25396.1| (e_value=1e-94) light harvesting chlorophyll a/b-binding protein [Nicotiana sylvestris]; (*ATH) AT1G29930.1 (e_value=8e-87) Symbol: None | chlorophyll A-B binding protein 2, chloroplast / LHCII type I CAB-2 / CAB-140 (CAB2B), identical to SP:P04778 Chlorophyll A-B binding protein 2, chloroplast precursor (LHCII type I CAB-2) (CAB…
SGN-U575491	GO:0043234//protein complex;GO:0009534//chloroplast thylakoid	GO:0005488//binding	GO:0009767//photosynthetic electron transport chain	0.01	14.09	10.4605	Tomato 200607||2 [17 ESTs aligned] (*GB) gi|157340182|emb|CAO45859.1| (e_value=1e-55) unnamed; (*ATH) AT3G16250.1 (e_value=9e-53) | Symbol: None | ferredoxin-related, contains Pfam profile: PF00111 2Fe-2S iron-sulfur cluster binding domains | chr3:5506268-5508420 REVERSE | Aliases: MYA6.6;
SGN-U601190	-	-	-	0.01	13.8	10.4305	Tomato 200607||2 [1 ESTs aligned] (*GB) gi|13016738|emb|CAC29426.1| (e_value=3e-19) S-protein homologue [Lycopersicon esculentum];
SGN-U603515	-	-	-	0.01	12.65	10.3049	Tomato 200607||2 [1 ESTs aligned]
SGN-U586026	-	-	-	0.01	12.07	10.2372	Tomato 200607||2 [15 ESTs aligned]
SGN-U583093	-	-	-	0.01	11.79	10.2033	Tomato 200607||2 [2 ESTs aligned] (*GB) gi|147821135|emb|CAN62170.1| (e_value=1e-41) hypothetical; (*ATH) AT1G65870.1 (e_value=7e-32) Symbol: None | disease resistance-responsive family protein, similar to dirigent protein (Forsythia x intermedia) gi:6694693:gb:AAF25357; similar to disease resistance response protein 206-d (Pisum sativum) gi:508844:gb:AAB18669 | chr1:24507287-2450... ;
SGN-U577914	-	-	-	0.01	11.5	10.1674	Tomato 200607||2 [13 ESTs aligned]
SGN-U578315	GO:0009534//chloroplast thylakoid	-	-	0.01	10.64	10.0553	Tomato 200607||2 [2 ESTs aligned] (*GB) gi|15224531|ref|NP_180615.1| (e_value=6e-21) photosystem II reaction center 6.1KD protein [Arabidopsis thaliana]; (*ATH) AT2G30570.2 (e_value=5e-23) | Symbol: None | photosystem II reaction center W (PsbW) protein-related, similar to photosystem II reaction center W protein SP:Q41387 from (Spinacia oleracea) | chr2:13025520-13027271 REVERSE | Aliases: None;…
SGN-U586019	-	GO:0003824//catalytic activity	-	0.01	10.06	9.97441	Tomato 200607||2 [17 ESTs aligned] (*GB) gi|157327959|emb|CAO16923.1| (e_value=1e-57) unnamed; (*ATH) AT4G02340.1 (e_value=5e-18) Symbol: None | epoxide hydrolase, putative, similar to epoxide hydrolases from Glycine max GI:2764806, Solanum tuberosum GI:407938; contains Pfam profile PF00561: hydrolase, alpha/beta fold family | chr4:1035683-1037615 FORWARD | Aliases: T14P8.15, ... ; (*SWP) sp|P349…
SGN-U591886	-	-	-	0.01	10.06	9.97441	Tomato 200607||2 [1 ESTs aligned]
SGN-U599474	GO:0043231//intracellular membrane-bounded organelle	-	GO:0009725//response to hormone stimulus;GO:0010467//gene expression;GO:0009987//cellular process	0.01	9.2	9.84549	Tomato 200607||2 [1 ESTs aligned] (*GB) gi|3043895|gb|AAC13253.1| (e_value=2e-33) IAA2; (*ATH) AT3G23030.1 (e_value=6e-22) | Symbol: None | auxin-responsive protein / indoleacetic acid-induced protein 2 (IAA2), identical to SP:P49678 Auxin-responsive protein IAA2 (Indoleacetic acid-induced protein 2) {Arabidopsis thaliana} | chr3:8180775-8181793 REVERSE | Aliases: MXC7.6; (*SWP) sp|P49678|IAA2_AR…
SGN-U586332	-	GO:0016740//transferase activity	-	0.01	9.2	9.84549	Tomato 200607||2 [4 ESTs aligned] (*GB) gi|157348728|emb|CAO23620.1| (e_value=3e-32) unnamed; (*SWP) sp|P56725|ZOX_PHAVU (e_value=2e-27) Zeatin O-xylosyltransferase OS=Phaseolus vulgaris GN=ZOX1;
SGN-U572389	GO:0042579//microbody	GO:0016405//CoA-ligase activity	GO:0044262//cellular carbohydrate metabolic process;GO:0032787//monocarboxylic acid metabolic process	0.01	8.62	9.75154	Tomato 200607||2 [47 ESTs aligned] (*GB) gi|157352996|emb|CAO44886.1| (e_value=0) unnamed; (*ATH) AT3G16910.1 (e_value=0) Symbol: ACN1 | Encodes a peroxisomal protein with acetyl-CoA synthetase activity that is responsible for the activation of acetate for entry into the glyoxylate cycle. | chr3:5773061-5775507 REVERSE | Aliases: K14A17.23, AAE7, ACYL-ACTIVATING ENZYME... ; (*SWP) sp|Q00594|ALKK_…
SGN-U602856	-	-	-	0.01	8.34	9.7039	Tomato 200607||2 [1 ESTs aligned]
SGN-U571156	-	-	-	0.01	8.05	9.65284	Tomato 200607||2 [5 ESTs aligned] (*GB) gi|82205|pir||A05187 (e_value=4e-39) hypothetical protein 154 - common tobacco chloroplast;
SGN-U586299	-	-	-	0.01	8.05	9.65284	Tomato 200607||2 [4 ESTs aligned]
SGN-U568615	-	-	-	0.01	7.47	9.54496	Tomato 200607||2 [19 ESTs aligned]
SGN-U600233	-	-	-	0.01	7.47	9.54496	Tomato 200607||2 [1 ESTs aligned] (*GB) gi|79330712|ref|NP_001032063.1| (e_value=5e-12) unknown; (*ATH) AT5G52605.1 (e_value=4e-14) | Symbol: None | Encodes a defensin-like (DEFL) family protein. | chr5:21362442-21362826 REVERSE | Aliases: None;
SGN-U577517	GO:0031980//mitochondrial lumen;GO:0005840//ribosome;GO:0009526//plastid envelope;GO:0005576//extracellular region;GO:0016020//membrane	GO:0008187//poly-pyrimidine tract binding;GO:0016742//hydroxymethyl-, formyl- and related transferase activity;GO:0048037//cofactor binding	GO:0010038//response to metal ion;GO:0033554//cellular response to stress;GO:0006546//glycine catabolic process;GO:0043094//cellular metabolic compound salvage	0.01	7.47	9.54496	Tomato 200607||2 [10 ESTs aligned] (*GB) gi|1707998|sp|P50433|GLYM_SOLTU (e_value=8e-59) SERINE HYDROXYMETHYLTRANSFERASE, MITOCHONDRIAL PRECURSOR (SERINE METHYLASE) (GLYCINE HYDROXYMETHYLTRANSFERASE) (SHMT); (*ATH) AT4G37930.1 (e_value=6e-54) Symbol: None | glycine hydroxymethyltransferase / serine hydroxymethyltransferase / serine/threonine aldolase (SHM1), identical to serine hydroxymethyl tran…
SGN-U572041	-	GO:0046914//transition metal ion binding;GO:0016702//oxidoreductase activity, acting on single donors with incorporation of molecular oxygen, incorporation of two atoms of oxygen	GO:0006633//fatty acid biosynthetic process	0.01	7.19	9.48985	Tomato 200607||2 [88 ESTs aligned] (*GB) gi|1654138|gb|AAB65766.1| (e_value=0) lipoxygenase; (*ATH) AT3G45140.1 (e_value=0) | Symbol: None | lipoxygenase (LOX2), identical to SP:P38418 | chr3:16536395-16540337 FORWARD | Aliases: T14D3.80; (*SWP) sp|P38418|LOXC_ARATH (e_value=0) Lipoxygenase, chloroplastic OS=Arabidopsis thaliana GN=LOX2;
SGN-U568809	-	-	-	0.01	7.19	9.48985	Tomato 200607||2 [9 ESTs aligned]
SGN-U572737	-	-	-	0.01	7.19	9.48985	Tomato 200607||2 [2 ESTs aligned] (*GB) gi|13016738|emb|CAC29426.1| (e_value=3e-12) S-protein homologue [Lycopersicon esculentum]; (*ATH) AT5G12060.1 (e_value=3e-11) | Symbol: None | self-incompatibility protein-related, contains similarity to S3 self-incompatibility protein (Papaver rhoeas) GI:1107841 | chr5:3894920-3895372 REVERSE | Aliases: F14F18.4;
SGN-U596230	GO:0005576//extracellular region;GO:0030312//external encapsulating structure	GO:0016798//hydrolase activity, acting on glycosyl bonds;GO:0016758//transferase activity, transferring hexosyl groups	GO:0044042//glucan metabolic process	0.01	6.9	9.43045	Tomato 200607||2 [1 ESTs aligned] (*GB) gi|15228047|ref|NP_181224.1| (e_value=5e-90) xyloglucan endotransglycosylase, putative [Arabidopsis thaliana]; (*ATH) AT2G36870.1 (e_value=5e-92) Symbol: None | xyloglucan:xyloglucosyl transferase, putative / xyloglucan endotransglycosylase, putative / endo-xyloglucan transferase, putative, similar to cellulase (xyloglucan endo-transglycosylase) GI:311835 f…
SGN-U603297	-	-	-	0.01	6.9	9.43045	Tomato 200607||2 [1 ESTs aligned]
SGN-U595621	GO:0031410//cytoplasmic vesicle	-	-	0.01	6.9	9.43045	Tomato 200607||2 [1 ESTs aligned] (*GB) gi|218855173|gb|ACL12053.1| (e_value=6e-43) blue; (*ATH) AT5G15350.1 (e_value=3e-21) | Symbol: None | plastocyanin-like domain-containing protein, contains plastocyanin-like domain Pfam:PF02298 | chr5:4984962-4986221 REVERSE | Aliases: F8M21.240, F8M21_240; (*SWP) sp|Q39131|LAML_ARATH (e_value=2e-20) Lamin-like protein OS=Arabidopsis thaliana GN=At5g15350;
SGN-U602458	-	-	-	0.01	6.61	9.36851	Tomato 200607||2 [1 ESTs aligned]
SGN-U580120	GO:0009521;GO:0031224//intrinsic to membrane;GO:0009534//chloroplast thylakoid	GO:0046906//tetrapyrrole binding;GO:0043169//cation binding	GO:0006464//protein modification process;GO:0006091//generation of precursor metabolites and energy	0.01	6.61	9.36851	Tomato 200607||2 [67 ESTs aligned] (*GB) gi|511153|emb|CAA84525.1| (e_value=7e-152) chlorophyll a,b binding protein type I [Solanum tuberosum]; (*ATH) AT3G27690.1 (e_value=2e-139) Symbol: None | chlorophyll A-B binding protein (LHCB2:4), nearly identical to Lhcb2 protein (Arabidopsis thaliana) GI:4741950; similar to chlorophyll A-B binding protein 151 precursor (LHCP) GB:P27518 from (Gossypium hi…
SGN-U583643	GO:0031224//intrinsic to membrane	-	-	0.01	6.61	9.36851	Tomato 200607||2 [2 ESTs aligned] (*GB) gi|30687791|ref|NP_850312.1| (e_value=3e-87) amino acid transporter family [Arabidopsis thaliana]; (*ATH) AT2G39130.1 (e_value=3e-89) | Symbol: None | amino acid transporter family protein, belongs to INTERPRO:IPR002422 amino acid/polyamine transporter, family II | chr2:16330046-16334319 REVERSE | Aliases: T7F6.1; (*SWP) sp|P47082|AVT1_YEAST (e_value=2e-18)…
SGN-U580599	GO:0043231//intracellular membrane-bounded organelle	GO:0003676//nucleic acid binding;GO:0001071;GO:0005515//protein binding	GO:0010468//regulation of gene expression;GO:0009755//hormone-mediated signaling pathway;GO:0006351//transcription, DNA-dependent	0.01	6.32	9.30378	Tomato 200607||2 [4 ESTs aligned] (*GB) gi|157327120|emb|CAO14392.1| (e_value=3e-34) unnamed; (*ATH) AT4G23980.1 (e_value=1e-24) | Symbol: None | auxin-responsive factor (ARF9), contains Pfam profiles: PF02309 AUX/IAA family and PF02362: B3 DNA binding domain | chr4:12451307-12455014 FORWARD | Aliases: T32A16.150, T32A16_150; (*SWP) sp|Q9XED8|ARFI_ARATH (e_value=9e-24) Auxin response factor 9 OS=…
SGN-U591812	GO:0009534//chloroplast thylakoid	GO:0005488//binding	GO:0006810//transport	0.01	6.32	9.30378	Tomato 200607||2 [1 ESTs aligned] (*GB) gi|60459393|gb|AAX20042.1| (e_value=9e-28) proline-rich; (*ATH) AT2G45180.1 (e_value=2e-27) Symbol: None | protease inhibitor/seed storage/lipid transfer protein (LTP) family protein, similar to 14 kDa polypeptide (Catharanthus roseus) GI:407410; contains Pfam protease inhibitor/seed storage/LTP family domain PF00234 | chr2:18633413-186339... ; (*SWP) sp|P1…
SGN-U594063	-	-	-	0.01	6.04	9.2384	Tomato 200607||2 [1 ESTs aligned] (*GB) gi|157357411|emb|CAO63945.1| (e_value=4e-40) unnamed; (*ATH) AT1G49850.1 (e_value=4e-24) | Symbol: None | zinc finger (C3HC4-type RING finger) family protein, contains Pfam profile: PF00097 zinc finger, C3HC4 type (RING finger) | chr1:18458732-18460190 REVERSE | Aliases: F10F5.8, F10F5_8;
SGN-U584617	-	-	-	0.01	6.04	9.2384	Tomato 200607||2 [11 ESTs aligned] (*GB) gi|157345645|emb|CAO14943.1| (e_value=2e-62) unnamed; (*ATH) AT1G69780.1 (e_value=2e-53) | Symbol: None | homeobox-leucine zipper protein 13 (HB-13) / HD-ZIP transcription factor 13, identical to homeobox gene 13 protein (GP:12325190) (Arabidopsis thaliana) | chr1:26262602-26264414 FORWARD | Aliases: T6C23.2, T6C23_2; (*SWP) sp|Q8LC03|ATB13_ARATH (e_value=…
SGN-U564683	-	-	-	0.01	6.04	9.2384	Tomato 200607||2 [3 ESTs aligned]
SGN-U582033	GO:0044424//intracellular part	GO:0005488//binding;GO:0005092//GDP-dissociation inhibitor activity	-	0.01	5.17	9.01402	Tomato 200607||2 [6 ESTs aligned] (*GB) gi|89473698|gb|ABD72661.1| (e_value=2e-113) pollen; (*ATH) AT3G07880.1 (e_value=2e-81) Symbol: None | Rho GDP-dissociation inhibitor family protein, similar to SP:P52565 Rho GDP-dissociation inhibitor 1 (Rho GDI 1) (Rho-GDI alpha) {Homo sapiens}; contains Pfam profile PF02115: RHO protein GDP dissociation inhibitor | chr3:2513977-2515... ; (*SWP) sp|Q9SFC6|…
SGN-U564237	-	-	-	0.01	5.17	9.01402	Tomato 200607||2 [4 ESTs aligned] (*GB) gi|124360058|gb|ABN08074.1| (e_value=1e-17) Gibberellin; (*ATH) AT3G02885.1 (e_value=4e-18) | Symbol: None | gibberellin-regulated protein 5 (GASA5) / gibberellin-responsive protein 5, identical to GASA5 (Arabidopsis thaliana) GI:1289320 | chr3:638111-639059 REVERSE | Aliases: None; (*SWP) sp|P47926|RSI1_SOLLC (e_value=2e-18) RSI-1 protein OS=Solanum lycope…
SGN-U585823	GO:0016020//membrane;GO:0005618//cell wall	GO:0004091//carboxylesterase activity	-	0.01	5.17	9.01402	Tomato 200607||2 [134 ESTs aligned] (*GB) gi|20269071|emb|CAD29733.1| (e_value=0) pectin methylesterase [Sesbania rostrata]; (*ATH) AT1G11580.1 (e_value=5e-175) | Symbol: None | pectin methylesterase, putative, similar to pectin methylesterase GI:1617583 from (Lycopersicon esculentum) | chr1:3888690-3890811 FORWARD | Aliases: T23J18.24, T23J18_24, ATPMEPCRA; (*SWP) sp|P83947|PME1_FICAW (e_value=2…
SGN-U577521	-	-	-	0.01	5.17	9.01402	Tomato 200607||2 [141 ESTs aligned] (*GB) gi|860903|emb|CAA55812.1| (e_value=4e-44) Sn-1 [Capsicum annuum]; (*ATH) AT5G28010.1 (e_value=1e-14) Symbol: None | Bet v I allergen family protein, similar to Csf-2 (Cucumis sativus)(GI:5762258)(J Am Soc Hortic Sci 124, 136-139 (1999)); contains Pfam profile PF00407: Pathogenesis-related protein Bet v I family | chr5:10024817-10025386 FORWARD | Al... ; (…
SGN-U564014	GO:0043234//protein complex;GO:0015630//microtubule cytoskeleton	GO:0032561//guanyl ribonucleotide binding;GO:0017111//nucleoside-triphosphatase activity	GO:0043623//cellular protein complex assembly;GO:0006970//response to osmotic stress;GO:0007017//microtubule-based process	0.01	5.17	9.01402	Tomato 200607||2 [61 ESTs aligned] (*GB) gi|157356601|emb|CAO62796.1| (e_value=0) unnamed; (*ATH) AT5G23860.1 (e_value=0) | Symbol: None | tubulin beta-8 chain (TUB8) (TUBB8), identical to SP:P29516 Tubulin beta-8 chain {Arabidopsis thaliana}; supporting cDNA gi:15451225:gb:AY054693.1: | chr5:8042886-8044822 FORWARD | Aliases: None; (*SWP) sp|P29516|TBB8_ARATH (e_value=0) Tubulin beta-8 chain OS=…
SGN-U598748	-	-	-	0.01	5.17	9.01402	Tomato 200607||2 [1 ESTs aligned] (*GB) gi|157338891|emb|CAO42242.1| (e_value=1e-30) unnamed; (*ATH) AT2G01300.1 (e_value=2e-24) | Symbol: None | expressed protein | chr2:151062-151728 REVERSE | Aliases: F10A8.18, F10A8_18;
SGN-U567097	GO:0031225//anchored to membrane	-	-	0.01	5.17	9.01402	Tomato 200607||2 [4 ESTs aligned] (*GB) gi|147823112|emb|CAN73020.1| (e_value=3e-43) hypothetical; (*ATH) AT2G04780.1 (e_value=2e-34) | Symbol: None | fasciclin-like arabinogalactan-protein (FLA7), identical to gi_13377782_gb_AAK20860 | chr2:1676975-1678452 FORWARD | Aliases: F28I8.18, F28I8_18; (*SWP) sp|Q9SJ81|FLA7_ARATH (e_value=1e-33) Fasciclin-like arabinogalactan protein 7 OS=Arabidopsis th…
SGN-U563526	-	GO:0005488//binding	GO:0060255;GO:0050794//regulation of cellular process	0.01	5.17	9.01402	Tomato 200607||2 [2 ESTs aligned] (*GB) gi|16326135|dbj|BAB70511.1| (e_value=3e-56) Myb [Nicotiana tabacum]; (*ATH) AT4G32730.2 (e_value=3e-29) | Symbol: None | myb family transcription factor, identical to PC-MYB1 GI:5678826 from (Arabidopsis thaliana); | chr4:15790350-15795855 FORWARD | Aliases: None;
SGN-U597796	GO:0044464//cell part	-	-	0.01	4.89	8.93369	Tomato 200607||2 [1 ESTs aligned] (*GB) gi|157354613|emb|CAO47924.1| (e_value=3e-75) unnamed; (*ATH) AT3G12870.1 (e_value=1e-73) | Symbol: None | expressed protein | chr3:4094424-4095044 REVERSE | Aliases: MJM20.1;
SGN-U584227	GO:0031224//intrinsic to membrane;GO:0009536//plastid	GO:0022891//substrate-specific transmembrane transporter activity;GO:0016628//oxidoreductase activity, acting on the CH-CH group of donors, NAD or NADP as acceptor	GO:0006810//transport;GO:0008152//metabolic process	0.01	4.6	8.84549	Tomato 200607||2 [9 ESTs aligned] (*GB) gi|157336363|emb|CAO71048.1| (e_value=3e-159) unnamed; (*ATH) AT5G18840.1 (e_value=3e-143) Symbol: None | sugar transporter, putative, similar to ERD6 protein {Arabidopsis thaliana} GI:3123712, sugar-porter family protein 1 (Arabidopsis thaliana) GI:14585699; contains Pfam profile PF00083: major facilitator superfamily protein | chr5:6282... ; (*SWP) sp|Q8L…
SGN-U576461	-	-	-	0.01	4.6	8.84549	Tomato 200607||2 [3 ESTs aligned] (*GB) gi|157329340|emb|CAO39818.1| (e_value=1e-59) unnamed; (*ATH) AT4G39860.1 (e_value=3e-51) | Symbol: None | expressed protein | chr4:18499838-18501636 FORWARD | Aliases: T5J17.30, T5J17_30;
SGN-U563239	GO:0009532//plastid stroma	GO:0016787//hydrolase activity	GO:0044238//primary metabolic process	0.01	4.31	8.75154	Tomato 200607||2 [2 ESTs aligned] (*GB) gi|157346998|emb|CAO17380.1| (e_value=1e-80) unnamed; (*ATH) AT1G09390.1 (e_value=1e-78) Symbol: None | GDSL-motif lipase/hydrolase family protein, Similar to early nodulin ENOD8 (Medicago sativa) GI:304037, lanatoside 15'-O-acetylesterase (Digitalis lanata) GI:3688284, elicitor-induced glycoprotein iEP4 (Daucus carota) GI:1911765; cont... ; (*SWP) sp|Q7Y1X…
SGN-U589620	-	-	-	0.01	4.02	8.65105	Tomato 200607||2 [1 ESTs aligned]
SGN-U580393	GO:0005753//mitochondrial proton-transporting ATP synthase complex;GO:0033178//proton-transporting two-sector ATPase complex, catalytic domain	GO:0015078//hydrogen ion transmembrane transporter activity;GO:0019829//cation-transporting ATPase activity	GO:0006818//hydrogen transport;GO:0006754//ATP biosynthetic process	0.01	4.02	8.65105	Tomato 200607||2 [31 ESTs aligned] (*GB) gi|15217996|ref|NP_175576.1| (e_value=4e-26) epsilon subunit of mitochondrial F1-ATPase [Arabidopsis thaliana]; (*ATH) AT1G51650.1 (e_value=3e-28) | Symbol: None | ATP synthase epsilon chain, mitochondrial, identical to ATP synthase epsilon chain, mitochondrial SP:Q96253 from (Arabidopsis thaliana) | chr1:19156283-19157597 FORWARD | Aliases: F19C24.25, F19…
SGN-U568261	-	-	-	0.01	4.02	8.65105	Tomato 200607||2 [3 ESTs aligned] (*SWP) sp|P83326|PMEI_ACTDE (e_value=1e-11) Pectinesterase inhibitor OS=Actinidia deliciosa GN=PMEI;
SGN-U579918	-	GO:0016491//oxidoreductase activity;GO:0004175//endopeptidase activity;GO:0005515//protein binding	GO:0019538//protein metabolic process;GO:0044092	0.01	4.02	8.65105	Tomato 200607||2 [5 ESTs aligned] (*GB) gi|3183991|emb|CAA06414.1| (e_value=6e-148) P69F protein [Lycopersicon esculentum]; (*ATH) AT4G34980.1 (e_value=5e-62) | Symbol: None | subtilase family protein, similar to SBT1, a subtilase from tomato plants GI:1771160 from (Lycopersicon esculentum) | chr4:16656696-16659344 REVERSE | Aliases: M4E13.40, M4E13_40; (*SWP) sp|O65351|SUBL_ARATH (e_value=1e-58)…
SGN-U580829	-	GO:0016757//transferase activity, transferring glycosyl groups	-	0.01	4.02	8.65105	Tomato 200607||2 [14 ESTs aligned] (*GB) gi|157348728|emb|CAO23620.1| (e_value=1e-135) unnamed; (*ATH) AT2G36770.1 (e_value=9e-45) | Symbol: None | UDP-glucoronosyl/UDP-glucosyl transferase family protein, contains Pfam profile: PF00201 UDP-glucoronosyl and UDP-glucosyl transferase | chr2:15422218-15423845 REVERSE | Aliases: F13K3.17, F13K3_17; (*SWP) sp|Q9ZSK5|ZOG_PHALU (e_value=2e-118) Zeatin O…
SGN-U599870	-	-	-	0.01	3.74	8.54689	Tomato 200607||2 [1 ESTs aligned]
SGN-U579004	GO:0009534//chloroplast thylakoid;GO:0016020//membrane	-	GO:0009725//response to hormone stimulus;GO:0009746;GO:0000902//cell morphogenesis;GO:0009250//glucan biosynthetic process;GO:0009827//plant-type cell wall modification	0.01	3.74	8.54689	Tomato 200607||2 [21 ESTs aligned] (*GB) gi|18307504|emb|CAD21166.1| (e_value=0) SDL-1 protein [Nicotiana plumbaginifolia]; (*ATH) AT3G08550.1 (e_value=0) | Symbol: None | elongation defective 1 protein / ELD1 protein, annotation temporarily based on supporting cDNA gi:23452833:gb:AF543710.1: | chr3:2596434-2599825 FORWARD | Aliases: F17O14.2;
SGN-U571827	GO:0044424//intracellular part	GO:0008170//N-methyltransferase activity;GO:0016410//N-acyltransferase activity	GO:0048868//pollen tube development;GO:0006498//N-terminal protein lipidation;GO:0050896//response to stimulus;GO:0048229//gametophyte development;GO:0046470//phosphatidylcholine metabolic process;GO:0019695//choline metabolic process;GO:0009791//post-embryonic development;GO:0000904//cell morphogenesis involved in differentiation	0.01	3.74	8.54689	Tomato 200607||2 [13 ESTs aligned] (*GB) gi|12584943|gb|AAG59894.1|AF328858_1 (e_value=0) phosphoethanolamine; (*ATH) AT3G18000.1 (e_value=0) Symbol: None | phosphoethanolamine N-methyltransferase 1 / PEAMT 1 (NMT1), identical to Phosphoethanolamine N-methyltransferase 1 (EC 2.1.1.103) (PEAMT 1) (AtNMT1) (SP:Q9FR44){Arabidopsis thaliana}; strong similarity to phosphoethanolamine N-methylt... ; (*…
SGN-U571292	-	-	-	0.01	3.74	8.54689	Tomato 200607||2 [6 ESTs aligned] (*GB) gi|157336044|emb|CAO61874.1| (e_value=6e-36) unnamed; (*ATH) AT1G44414.1 (e_value=3e-34) | Symbol: None | expressed protein | chr1:16850221-16850526 FORWARD | Aliases: T18F15.8, T18F15_8;
SGN-U571445	-	-	-	0.01	3.74	8.54689	Tomato 200607||2 [3 ESTs aligned]
SGN-U591594	GO:0009941//chloroplast envelope	-	GO:0006772//thiamin metabolic process	0.01	3.74	8.54689	Tomato 200607||2 [1 ESTs aligned] (*GB) gi|30013665|gb|AAP03875.1| (e_value=3e-35) putative chloroplast thiazole biosynthetic protein [Nicotiana tabacum]; (*ATH) AT5G54770.1 (e_value=1e-34) | Symbol: None | thiazole biosynthetic enzyme, chloroplast (ARA6) (THI1) (THI4), identical to SP:Q38814 Thiazole biosynthetic enzyme, chloroplast precursor (ARA6) {Arabidopsis thaliana} | chr5:22263821-2226555…
SGN-U599380	-	GO:0043167//ion binding;GO:0008422//beta-glucosidase activity	GO:0044238//primary metabolic process	0.01	3.74	8.54689	Tomato 200607||2 [1 ESTs aligned] (*GB) gi|147832741|emb|CAN72608.1| (e_value=4e-55) hypothetical; (*ATH) AT2G43670.1 (e_value=9e-23) | Symbol: None | glycosyl hydrolase family protein 17, similar to glucan endo-1,3-beta-glucosidase precursor SP:P52409 from (Triticum aestivum); C terminal homology only | chr2:18112202-18113105 FORWARD | Aliases: F18O19.22; (*SWP) sp|Q9ZU91|E133_ARATH (e_value=3e-…
SGN-U581990	GO:0044464//cell part	GO:0046914//transition metal ion binding;GO:0016682//oxidoreductase activity, acting on diphenols and related substances as donors, oxygen as acceptor	GO:0008152//metabolic process	0.01	3.74	8.54689	Tomato 200607||2 [45 ESTs aligned] (*GB) gi|66475040|gb|AAY47050.1| (e_value=0) ascorbate oxidase [Lycopersicon esculentum]; (*ATH) AT4G39830.1 (e_value=0) | Symbol: None | L-ascorbate oxidase, putative, similar to SP:P14133 L-ascorbate oxidase precursor (EC 1.10.3.3) (Ascorbase) {Cucumis sativus}; contains Pfam profile PF00394: Multicopper oxidase | chr4:18478923-18481337 FORWARD | Aliases: T5J1…
SGN-U584909	-	GO:0004866//endopeptidase inhibitor activity	GO:0006950//response to stress	0.01	3.74	8.54689	Tomato 200607||2 [4 ESTs aligned] (*GB) gi|73920913|gb|AAZ94182.1| (e_value=1e-43) proteinase; (*SWP) sp|P20076|IER1_SOLLC (e_value=1e-15) Ethylene-responsive proteinase inhibitor 1 OS=Solanum lycopersicum;
SGN-U574509	GO:0009536//plastid	GO:0016829//lyase activity	GO:0009404//toxin metabolic process	0.01	3.74	8.54689	Tomato 200607||2 [18 ESTs aligned] (*GB) gi|157350888|emb|CAO41003.1| (e_value=8e-80) unnamed; (*ATH) AT1G10360.1 (e_value=4e-68) | Symbol: None | glutathione S-transferase, putative, similar to glutathione S-transferase (sp:Q03666:GTX4_TOBAC); similar to EST gb:H36275 gb:AB039930. | chr1:3395560-3396851 REVERSE | Aliases: F14N23.24, F14N23_24; (*SWP) sp|Q06398|GSTU6_ORYSJ (e_value=1e-44) Probabl…
SGN-U599969	-	-	-	0.01	3.74	8.54689	Tomato 200607||2 [1 ESTs aligned] (*GB) gi|157330933|emb|CAO50168.1| (e_value=5e-46) unnamed; (*ATH) AT5G16250.1 (e_value=1e-43) | Symbol: None | expressed protein | chr5:5310100-5310954 REVERSE | Aliases: T21H19.170, T21H19_170;
SGN-U587172	-	-	-	0.01	3.74	8.54689	Tomato 200607||2 [1 ESTs aligned]
SGN-U576736	GO:0016020//membrane	GO:0004672//protein kinase activity;GO:0000166//nucleotide binding	GO:0006468//protein amino acid phosphorylation;GO:0043401;GO:0001558//regulation of cell growth;GO:0000902//cell morphogenesis;GO:0007275//multicellular organismal development	0.01	3.45	8.43045	Tomato 200607||2 [2 ESTs aligned] (*GB) gi|157338176|emb|CAO39220.1| (e_value=3e-35) unnamed; (*ATH) AT5G54380.1 (e_value=2e-33) | Symbol: None | protein kinase family protein, contains protein kinase domain, Pfam:PF00069 | chr5:22094318-22097106 REVERSE | Aliases: GA469.3, GA469_3; (*SWP) sp|Q9LX66|Y3290_ARATH (e_value=2e-16) Probable receptor-like protein kinase At3g46290 OS=Arabidopsis thalian…
SGN-U572596	-	-	-	0.58	81.93	7.1422	Tomato 200607||2 [8 ESTs aligned]
SGN-U580006	-	GO:0016491//oxidoreductase activity;GO:0005515//protein binding;GO:0004175//endopeptidase activity	GO:0019538//protein metabolic process;GO:0044092	2.33	314.8	7.07796	Tomato 200607||2 [8 ESTs aligned] (*GB) gi|2230959|emb|CAA71234.1| (e_value=0) subtilisin-like; (*ATH) AT3G14067.1 (e_value=2e-129) | Symbol: None | subtilase family protein, contains similarity to cucumisin-like serine protease GI:3176874 from (Arabidopsis thaliana) | chr3:4658428-4660761 REVERSE | Aliases: MAG2.15; (*SWP) sp|O65351|SUBL_ARATH (e_value=2e-137) Subtilisin-like protease OS=Arabido…
SGN-U579011	-	-	GO:0006952//defense response;GO:0007088//regulation of mitosis;GO:0008152//metabolic process	0.87	114.99	7.04628	Tomato 200607||2 [5 ESTs aligned] (*GB) gi|195547011|dbj|BAG68286.1| (e_value=1e-25) chitin-binding;
SGN-U601264	GO:0031410//cytoplasmic vesicle	-	-	0.58	74.46	7.00427	Tomato 200607||2 [1 ESTs aligned] (*GB) gi|147766908|emb|CAN67524.1| (e_value=3e-27) hypothetical; (*ATH) AT2G43670.1 (e_value=6e-28) | Symbol: None | glycosyl hydrolase family protein 17, similar to glucan endo-1,3-beta-glucosidase precursor SP:P52409 from (Triticum aestivum); C terminal homology only | chr2:18112202-18113105 FORWARD | Aliases: F18O19.22; (*SWP) sp|P52409|E13B_WHEAT (e_value=2e-…
SGN-U598403	-	GO:0016746//transferase activity, transferring acyl groups	-	2.04	119.88	5.87688	Tomato 200607||2 [1 ESTs aligned] (*GB) gi|115480471|ref|NP_001063829.1| (e_value=8e-23) Os09g0544000;
SGN-U580836	GO:0009521;GO:0031224//intrinsic to membrane;GO:0009570//chloroplast stroma;GO:0009534//chloroplast thylakoid	GO:0046906//tetrapyrrole binding;GO:0043169//cation binding	GO:0006464//protein modification process;GO:0006091//generation of precursor metabolites and energy	4.08	227.11	5.79868	Tomato 200607||2 [54 ESTs aligned] (*GB) gi|226872|prf||1609235A (e_value=1e-125) chlorophyll; (*ATH) AT1G61520.1 (e_value=7e-124) Symbol: None | chlorophyll A-B binding protein / LHCI type III (LHCA3.1), nearly identical to PSI type III chlorophyll a/b-binding protein GI:430947; contains Pfam profile: PF00504 chlorophyll A-B binding protein; similar to PSI type III chlorophyll... ; (*SWP) sp|P27…
SGN-U568349	GO:0005618//cell wall;GO:0005576//extracellular region	GO:0004175//endopeptidase activity;GO:0005515//protein binding	GO:0019538//protein metabolic process;GO:0010191;GO:0003006//reproductive developmental process;GO:0044092;GO:0009845//seed germination	7.29	345.56	5.56687	Tomato 200607||2 [8 ESTs aligned] (*GB) gi|148299083|gb|ABQ58079.1| (e_value=0) subtilisin-like; (*ATH) AT5G67360.1 (e_value=0) | Symbol: None | cucumisin-like serine protease (ARA12), Asp48; almost identical to cucumisin-like serine protease (ARA12) GI:3176874 from (Arabidopsis thaliana) | chr5:26889117-26891805 REVERSE | Aliases: K8K14.8, K8K14_8; (*SWP) sp|O65351|SUBL_ARATH (e_value=0) Subtili…
SGN-U579166	GO:0031224//intrinsic to membrane;GO:0009521;GO:0009526//plastid envelope;GO:0009534//chloroplast thylakoid;GO:0009570//chloroplast stroma	GO:0043169//cation binding;GO:0046906//tetrapyrrole binding	GO:0009765//photosynthesis, light harvesting;GO:0009639//response to red or far red light;GO:0006464//protein modification process	0.87	34.5	5.30944	Tomato 200607||2 [65 ESTs aligned] (*GB) gi|170388|gb|AAA34140.1| (e_value=4e-118) chlorophyll a/b-binding protein; (*ATH) AT3G54890.1 (e_value=3e-108) Symbol: LHCA1 | chlorophyll A-B binding protein / LHCI type I (CAB), identical to chlorophyll A/B-binding protein (Arabidopsis thaliana) GI:16207; contains Pfam profile: PF00504 chlorophyll A-B binding protein | chr3:20350482-20351968 REVERSE | Al…
SGN-U577928	GO:0005576//extracellular region;GO:0030312//external encapsulating structure	GO:0016798//hydrolase activity, acting on glycosyl bonds;GO:0016758//transferase activity, transferring hexosyl groups	GO:0044042//glucan metabolic process	1.17	44.56	5.25117	Tomato 200607||2 [23 ESTs aligned] (*GB) gi|42795468|gb|AAS46244.1| (e_value=1e-159) xyloglucan endotransglucosylase-hydrolase XTH9 [Lycopersicon esculentum]; (*ATH) AT3G23730.1 (e_value=3e-104) Symbol: None | xyloglucan:xyloglucosyl transferase, putative / xyloglucan endotransglycosylase, putative / endo-xyloglucan transferase, putative, similar to xyloglucan endotransglycosylase-related protein…
SGN-U565220	-	-	GO:0006810//transport	3.21	118.73	5.20897	Tomato 200607||2 [8 ESTs aligned] (*GB) gi|157327809|emb|CAO16498.1| (e_value=3e-32) unnamed; (*ATH) AT1G12100.1 (e_value=3e-30) | Symbol: None | protease inhibitor/seed storage/lipid transfer protein (LTP) family protein, contains Pfam protease inhibitor/seed storage/LTP family domain PF00234 | chr1:4095496-4095843 FORWARD | Aliases: F12F1.2, F12F1_2; (*SWP) sp|P14009|14KD_DAUCA (e_value=2e-27) …
SGN-U562887	-	-	-	0.58	20.7	5.15743	Tomato 200607||2 [20 ESTs aligned] (*GB) gi|46396546|sp|Q9S8M0|LECT_SOLTU (e_value=1e-40) Chitin-binding lectin 1 precursor (PL-I); (*SWP) sp|Q9S8M0|LECT_SOLTU (e_value=8e-42) Chitin-binding lectin 1 OS=Solanum tuberosum;
SGN-U563184	-	GO:0008233//peptidase activity	-	0.58	16.96	4.86994	Tomato 200607||2 [36 ESTs aligned] (*GB) gi|147811059|emb|CAN63486.1| (e_value=3e-162) hypothetical; (*ATH) AT3G63470.1 (e_value=5e-127) Symbol: SCPL40 | serine carboxypeptidase, putative, similar to SP:P52711 Serine carboxypeptidase II-3 precursor (EC 3.4.16.6) Hordeum vulgare; contains Pfam profile PF0450 serine carboxypeptidase | chr3:23449449-23452035 FORWARD | Aliases: MAA21.100... ; (*SWP) …
SGN-U573534	-	GO:0016881//acid-amino acid ligase activity	GO:0009725//response to hormone stimulus;GO:0048878//chemical homeostasis	0.58	16.96	4.86994	Tomato 200607||2 [8 ESTs aligned] (*GB) gi|157345229|emb|CAO71957.1| (e_value=0) unnamed; (*ATH) AT2G14960.1 (e_value=0) | Symbol: GH3.1 | encodes a protein similar to IAA-amido synthases. Lines carrying an insertion in this gene are hypersensitive to auxin. | chr2:6458454-6460752 REVERSE | Aliases: T26I20.12, T26I20_12, GH3.1; (*SWP) sp|O82333|GH31_ARATH (e_value=0) Probable indole-3-acetic acid…
SGN-U578411	GO:0043231//intracellular membrane-bounded organelle;GO:0000785//chromatin	GO:0003676//nucleic acid binding	GO:0006952//defense response;GO:0009908//flower development;GO:0009266//response to temperature stimulus;GO:0034728	2.04	58.93	4.85236	Tomato 200607||2 [2 ESTs aligned] (*GB) gi|115450897|ref|NP_001049049.1| (e_value=6e-26) Os03g0162200; (*ATH) AT3G54560.1 (e_value=3e-27) | Symbol: None | histone H2A.F/Z, identical to GI:2407800 | chr3:20207248-20208628 FORWARD | Aliases: T14E10.130; (*SWP) sp|Q8H7Y8|H2AV1_ORYSJ (e_value=5e-27) Probable histone H2A variant 1 OS=Oryza sativa subsp. japonica GN=Os03g0162200;
SGN-U583048	-	GO:0003824//catalytic activity;GO:0046914//transition metal ion binding	GO:0008152//metabolic process	0.58	16.67	4.84506	Tomato 200607||2 [12 ESTs aligned] (*GB) gi|4321496|gb|AAD15755.1| (e_value=0) gibberellin 20-oxidase-1; 20ox-1 [Lycopersicon esculentum]; (*ATH) AT4G25420.1 (e_value=3e-139) | Symbol: ATGA20OX1 | gibberellin 20-oxidase, identical to GI:1109695 | chr4:12990894-12992449 REVERSE | Aliases: T30C3.90, T30C3_90, GA20OX1, AT2301, ATGA20OX1; (*SWP) sp|Q39110|GAOX1_ARATH (e_value=3e-138) Gibberellin 20 o…
SGN-U572344	GO:0031224//intrinsic to membrane;GO:0031410//cytoplasmic vesicle	-	-	0.58	16.1	4.79486	Tomato 200607||2 [3 ESTs aligned] (*GB) gi|18394992|ref|NP_564140.1| (e_value=3e-83) nodulin MtN3 family protein [Arabidopsis thaliana]; (*ATH) AT1G21460.1 (e_value=2e-85) | Symbol: None | nodulin MtN3 family protein, contains similarity to MTN3 (nodule development protein) GB:Y08726 GI:1619601 from (Medicago truncatula) | chr1:7511850-7513347 REVERSE | Aliases: F24J8.9, F24J8_9; (*SWP) sp|Q8LFH5…
SGN-U578547	GO:0005576//extracellular region;GO:0030312//external encapsulating structure	GO:0016798//hydrolase activity, acting on glycosyl bonds;GO:0016758//transferase activity, transferring hexosyl groups	GO:0045229//external encapsulating structure organization;GO:0044042//glucan metabolic process	12.82	340.09	4.72945	Tomato 200607||2 [54 ESTs aligned] (*GB) gi|38605155|sp|Q40144|XTH1_SOLLC (e_value=8e-179) RecName:; (*ATH) AT5G13870.1 (e_value=8e-129) Symbol: None | xyloglucan:xyloglucosyl transferase / xyloglucan endotransglycosylase / endo-xyloglucan transferase (EXGT-A4), identical to endoxyloglucan transferase EXGT-A4 GI:5533315 from (Arabidopsis thaliana) | chr5:4474984-4477047 REVERSE | Ali... ; (*SWP) …
SGN-U582216	-	-	-	0.58	15.24	4.71567	Tomato 200607||2 [5 ESTs aligned] (*GB) gi|157338426|emb|CAO39470.1| (e_value=2e-104) unnamed; (*ATH) AT1G29050.1 (e_value=2e-100) | Symbol: None | expressed protein, similar to hypothetical protein GB:AAB67625 GI:2342727 from (Arabidopsis thaliana) | chr1:10136217-10139194 REVERSE | Aliases: F28N24.24, F28N24_24;
SGN-U579003	GO:0009534//chloroplast thylakoid;GO:0005576//extracellular region;GO:0031410//cytoplasmic vesicle	GO:0005488//binding	GO:0006810//transport	8.16	200.95	4.62212	Tomato 200607||2 [74 ESTs aligned] (*GB) gi|48375046|gb|AAT42190.1| (e_value=2e-38) putative proline-rich protein [Nicotiana tabacum]; (*ATH) AT2G10940.2 (e_value=1e-36) Symbol: None | protease inhibitor/seed storage/lipid transfer protein (LTP) family protein, similar to proline-rich cell wall protein (Medicago sativa) GI:3818416; contains Pfam profile PF00234 Protease inhibitor/seed storage/LTP…
SGN-U581503	GO:0009521;GO:0009526//plastid envelope;GO:0031224//intrinsic to membrane;GO:0009570//chloroplast stroma;GO:0009534//chloroplast thylakoid	GO:0046906//tetrapyrrole binding;GO:0043169//cation binding	GO:0006464//protein modification process;GO:0006091//generation of precursor metabolites and energy	0.87	21.27	4.61166	Tomato 200607||2 [35 ESTs aligned] (*GB) gi|100801744|emb|CAK24966.1| (e_value=8e-129) chlorophyll; (*ATH) AT3G47470.1 (e_value=6e-125) Symbol: None | chlorophyll A-B binding protein 4, chloroplast / LHCI type III CAB-4 (CAB4), identical to SP:P27521 Chlorophyll A-B binding protein 4, chloroplast precursor (LHCI type III CAB-4) (LHCP) {Arabidopsis thaliana} | chr3:17504357-17506018 ... ; (*SWP) s…
SGN-U577838	-	-	-	43.13	1048.75	4.60384	Tomato 200607||2 [27 ESTs aligned] (*GB) gi|147816095|emb|CAN72894.1| (e_value=2e-15) hypothetical; (*ATH) AT5G55450.1 (e_value=5e-15) | Symbol: None | protease inhibitor/seed storage/lipid transfer protein (LTP) family protein, contains Pfam protease inhibitor/seed storage/LTP family domain PF00234 | chr5:22484716-22485489 FORWARD | Aliases: MTE17.16, MTE17_16;
SGN-U567908	GO:0016020//membrane;GO:0005618//cell wall	GO:0004175//endopeptidase activity	GO:0019538//protein metabolic process;GO:0006970//response to osmotic stress	0.58	13.8	4.57247	Tomato 200607||2 [60 ESTs aligned] (*GB) gi|27372527|gb|AAN87262.1| (e_value=0) xyloglucan-specific fungal endoglucanase inhibitor protein precursor [Lycopersicon esculentum]; (*ATH) AT1G03220.1 (e_value=1e-157) | Symbol: None | extracellular dermal glycoprotein, putative / EDGP, putative, similar to extracellular dermal glycoprotein EDGP precursor (Daucus carota) GI:285741 | chr1:787122-788651 F…
SGN-U574346	GO:0043231//intracellular membrane-bounded organelle	GO:0004866//endopeptidase inhibitor activity	-	148.64	3530.89	4.57014	Tomato 200607||2 [10 ESTs aligned] (*GB) gi|18140069|gb|AAL60244.1|AF459079_1 (e_value=1e-73) putative; (*SWP) sp|O24384|CPI8_SOLTU (e_value=7e-72) Cysteine protease inhibitor 8 (Fragment) OS=Solanum tuberosum;
SGN-U569524	GO:0031224//intrinsic to membrane;GO:0031410//cytoplasmic vesicle	-	-	0.87	20.41	4.55212	Tomato 200607||2 [7 ESTs aligned]
SGN-U594603	-	-	-	1.75	40.82	4.54385	Tomato 200607||2 [1 ESTs aligned]
SGN-U577693	GO:0000785//chromatin;GO:0043231//intracellular membrane-bounded organelle	GO:0003676//nucleic acid binding	GO:0034728	7.29	169.62	4.54024	Tomato 200607||2 [6 ESTs aligned] (*GB) gi|462243|sp|P35057|H4_SOLLC (e_value=5e-36) RecName:; (*ATH) AT5G59690.1 (e_value=1e-37) | Symbol: None | histone H4, identical to histone H4 from Lycopersicon esculentum GI:297150, Lolium temulentum SP:P02308, Acropora formosa GI:455652, Citrus jambhiri GI:16797797 | chr5:24068778-24069369 FORWARD | Aliases: MTH12.15; (*SWP) sp|P35057|H4_SOLLC (e_value=4e…
SGN-U602221	-	-	-	0.87	19.26	4.46845	Tomato 200607||2 [1 ESTs aligned]
SGN-U585781	GO:0031410//cytoplasmic vesicle;GO:0009536//plastid	-	-	4.66	97.17	4.38211	Tomato 200607||2 [14 ESTs aligned] (*GB) gi|147803505|emb|CAN68720.1| (e_value=3e-30) hypothetical; (*ATH) AT5G22580.1 (e_value=9e-31) | Symbol: None | expressed protein | chr5:7502681-7503448 FORWARD | Aliases: MQJ16.12, MQJ16_12; (*SWP) sp|Q9FK81|Y5258_ARATH (e_value=8e-30) Uncharacterized protein At5g22580 OS=Arabidopsis thaliana GN=At5g22580;
SGN-U568612	-	-	-	0.58	12.07	4.37923	Tomato 200607||2 [3 ESTs aligned]
SGN-U570614	-	GO:0030554//adenyl nucleotide binding;GO:0016709//oxidoreductase activity, acting on paired donors, with incorporation or reduction of molecular oxygen, NADH or NADPH as one donor, and incorporation of one atom of oxygen	GO:0008152//metabolic process	2.91	59.22	4.34699	Tomato 200607||2 [2 ESTs aligned] (*GB) gi|147790550|emb|CAN76525.1| (e_value=1e-37) hypothetical; (*ATH) AT5G07800.1 (e_value=2e-39) Symbol: None | flavin-containing monooxygenase family protein / FMO family protein, similar to flavin-containing monooxygenase 2 (FMO2) from Homo sapiens (GI:1834493); contains Pfam profile: PF00743 Flavin-binding monooxygenase-like | chr5:2486607-2... ;
SGN-U590860	-	GO:0046912//transferase activity, transferring acyl groups, acyl groups converted into alkyl on transfer;GO:0016747//transferase activity, transferring acyl groups other than amino-acyl groups	GO:0006720//isoprenoid metabolic process	1.46	29.61	4.34204	Tomato 200607||2 [1 ESTs aligned] (*GB) gi|157042747|gb|ABV02025.1| (e_value=1e-50) HMG-CoA; (*ATH) AT4G11820.2 (e_value=6e-37) Symbol: None | hydroxymethylglutaryl-CoA synthase / HMG-CoA synthase / 3-hydroxy-3-methylglutaryl coenzyme A synthase, identical to Hydroxymethylglutaryl-CoA synthase (EC 4.1.3.5) (HMG-CoA synthase) (3-hydroxy-3-methylglutaryl coenzyme A synthase) (... ; (*SWP) sp|P54873…
SGN-U577510	GO:0009526//plastid envelope;GO:0009534//chloroplast thylakoid	GO:0016628//oxidoreductase activity, acting on the CH-CH group of donors, NAD or NADP as acceptor	GO:0009725//response to hormone stimulus;GO:0006779//porphyrin biosynthetic process	4.95	100.04	4.337	Tomato 200607||2 [107 ESTs aligned] (*GB) gi|21068893|dbj|BAB93003.1| (e_value=0) NADPH:protochlorophyllide oxidoreductase [Nicotiana tabacum]; (*ATH) AT4G27440.1 (e_value=4e-174) Symbol: None | protochlorophyllide reductase B, chloroplast / PCR B / NADPH-protochlorophyllide oxidoreductase B (PORB), identical to SP:P21218 protochlorophyllide reductase B, chloroplast precursor (EC 1.3.1.33) (PCR B…
SGN-U568738	GO:0031410//cytoplasmic vesicle	GO:0046914//transition metal ion binding;GO:0016682//oxidoreductase activity, acting on diphenols and related substances as donors, oxygen as acceptor	GO:0008152//metabolic process	3.21	64.11	4.3199	Tomato 200607||2 [4 ESTs aligned] (*GB) gi|118487967|gb|ABK95805.1| (e_value=9e-39) unknown; (*ATH) AT1G76160.1 (e_value=5e-33) Symbol: SKS5 | multi-copper oxidase type I family protein, similar to pollen-specific BP10 protein (SP:Q00624)(Brassica napus); contains Pfam profile: PF00394 Multicopper oxidase | chr1:28582836-28586006 REVERSE | Aliases: T23E18.10, T23E18_10, SKS5... ; (*SWP) sp|Q00624…
SGN-U579213	GO:0009521;GO:0031224//intrinsic to membrane;GO:0009534//chloroplast thylakoid	GO:0046906//tetrapyrrole binding;GO:0043169//cation binding	GO:0006464//protein modification process;GO:0006091//generation of precursor metabolites and energy	36.43	725.9	4.31657	Tomato 200607||2 [181 ESTs aligned] (*GB) gi|115825|sp|P07369|CB2G_SOLLC (e_value=7e-144) RecName:; (*ATH) AT1G29930.1 (e_value=3e-133) Symbol: None | chlorophyll A-B binding protein 2, chloroplast / LHCII type I CAB-2 / CAB-140 (CAB2B), identical to SP:P04778 Chlorophyll A-B binding protein 2, chloroplast precursor (LHCII type I CAB-2) (CAB-140) (LHCP) {Arabidopsis thaliana} | chr1... ; (*SWP) s…
SGN-U567276	-	-	-	1.46	29.04	4.314	Tomato 200607||2 [7 ESTs aligned] (*GB) gi|53689728|gb|AAU89742.1| (e_value=8e-16) serine/threonine protein kinase-like [Solanum tuberosum];
SGN-U599118	-	-	-	2.62	51.75	4.30392	Tomato 200607||2 [1 ESTs aligned] (*GB) gi|115393868|gb|ABI96983.1| (e_value=1e-54) phytocyanin-like; (*ATH) AT4G31840.1 (e_value=8e-43) | Symbol: None | plastocyanin-like domain-containing protein | chr4:15401646-15402623 FORWARD | Aliases: F11C18.40, F11C18_40; (*SWP) sp|Q9SK27|ENL1_ARATH (e_value=1e-39) Early nodulin-like protein 1 OS=Arabidopsis thaliana GN=At2g25060;
SGN-U563840	-	-	-	2.62	51.46	4.29581	Tomato 200607||2 [5 ESTs aligned] (*GB) gi|157340260|emb|CAO45937.1| (e_value=3e-23) unnamed; (*ATH) AT1G12663.1 (e_value=2e-13) |;
SGN-U568410	-	-	-	60.33	1178.98	4.28852	Tomato 200607||2 [7 ESTs aligned] (*GB) gi|157332991|emb|CAO15596.1| (e_value=7e-17) unnamed; (*ATH) AT5G48485.1 (e_value=5e-17) | Symbol: None | protease inhibitor/seed storage/lipid transfer protein (LTP) family protein, contains Pfam protease inhibitor/seed storage/LTP family domain PF00234 | chr5:19663458-19664028 REVERSE | Aliases: None;
SGN-U582048	GO:0044464//cell part	-	GO:0006810//transport	0.58	11.21	4.27259	Tomato 200607||2 [2 ESTs aligned] (*GB) gi|157354720|emb|CAO48038.1| (e_value=3e-25) unnamed; (*ATH) AT2G34190.1 (e_value=3e-26) | Symbol: None | xanthine/uracil permease family protein, contains Pfam profile: PF00860 permease family | chr2:14443888-14446595 FORWARD | Aliases: F13P17.3, F13P17_3; (*SWP) sp|Q94C70|NAT2_ARATH (e_value=2e-25) Nucleobase-ascorbate transporter 2 OS=Arabidopsis thalian…
SGN-U564367	GO:0005576//extracellular region;GO:0005618//cell wall	GO:0008233//peptidase activity	-	6.41	121.61	4.24579	Tomato 200607||2 [17 ESTs aligned] (*GB) gi|118486912|gb|ABK95290.1| (e_value=4e-158) unknown; (*ATH) AT1G09750.1 (e_value=1e-135) Symbol: None | chloroplast nucleoid DNA-binding protein-related, contains Pfam profile PF00026: Eukaryotic aspartyl protease;b similar to CND41, chloroplast nucleoid DNA binding protein (GI:2541876) (Nicotiana tabacum) | chr1:3157503-3159147 FORWAR... ; (*SWP) sp|Q766…
SGN-U572468	GO:0009532//plastid stroma	GO:0003676//nucleic acid binding	-	0.58	10.64	4.1973	Tomato 200607||2 [6 ESTs aligned] (*GB) gi|157335837|emb|CAO61667.1| (e_value=5e-54) unnamed; (*ATH) AT4G09040.1 (e_value=2e-50) Symbol: None | RNA recognition motif (RRM)-containing protein, low similarity to enhancer binding protein-1; EBP1 (Entamoeba histolytica) GI:8163877, SP:P19682 28 kDa ribonucleoprotein, chloroplast precursor (28RNP) {Nicotiana sylvestris}; contains ... ; (*SWP) sp|Q0893…
SGN-U597834	GO:0043231//intracellular membrane-bounded organelle;GO:0030312//external encapsulating structure	-	-	2.33	41.97	4.17096	Tomato 200607||2 [1 ESTs aligned] (*GB) gi|157348476|emb|CAO23368.1| (e_value=2e-25) unnamed; (*ATH) AT3G57880.1 (e_value=2e-25) | Symbol: None | C2 domain-containing protein, contains INTERPRO:IPR000008 C2 domain | chr3:21441993-21445363 REVERSE | Aliases: T10K17.90;
SGN-U578219	GO:0032991//macromolecular complex;GO:0015630//microtubule cytoskeleton	GO:0032561//guanyl ribonucleotide binding;GO:0017111//nucleoside-triphosphatase activity	GO:0043623//cellular protein complex assembly;GO:0007017//microtubule-based process	27.4	493.04	4.16946	Tomato 200607||2 [27 ESTs aligned] (*GB) gi|17402469|emb|CAD13177.1| (e_value=0) alpha-tubulin [Nicotiana tabacum]; (*ATH) AT4G14960.2 (e_value=0) | Symbol: None | tubulin alpha-6 chain (TUA6), nearly identical to SP:P29511 Tubulin alpha-6 chain {Arabidopsis thaliana} | chr4:8548488-8550426 REVERSE | Aliases: None; (*SWP) sp|P33629|TBA_PRUDU (e_value=0) Tubulin alpha chain OS=Prunus dulcis GN=TUB…
SGN-U571022	-	-	-	0.58	10.06	4.11643	Tomato 200607||2 [10 ESTs aligned] (*GB) gi|147771714|emb|CAN69280.1| (e_value=5e-22) hypothetical; (*ATH) AT3G52740.1 (e_value=2e-19) | Symbol: None | expressed protein | chr3:19557352-19557942 REVERSE | Aliases: F3C22.140;
SGN-U579546	-	GO:0004857//enzyme inhibitor activity	-	71.11	1197.95	4.07437	Tomato 200607||2 [20 ESTs aligned] (*GB) gi|3091284|gb|AAC95130.1| (e_value=6e-26) metallocarboxypeptidase; (*SWP) sp|P01076|MCPI_SOLLC (e_value=7e-18) Metallocarboxypeptidase inhibitor OS=Solanum lycopersicum;
SGN-U576223	-	-	-	0.58	9.77	4.07423	Tomato 200607||2 [6 ESTs aligned]
SGN-U577253	GO:0009534//chloroplast thylakoid	GO:0046914//transition metal ion binding	GO:0051234//establishment of localization;GO:0006091//generation of precursor metabolites and energy	68.49	1142.18	4.05975	Tomato 200607||2 [198 ESTs aligned] (*GB) gi|130271|sp|P17340|PLAS_SOLLC (e_value=2e-56) RecName:; (*ATH) AT1G20340.1 (e_value=1e-46) | Symbol: None | plastocyanin, similar to plastocyanin GI:1865683 from (Arabidopsis thaliana) | chr1:7042419-7043353 REVERSE | Aliases: F14O10.6, F14O10_6; (*SWP) sp|P17340|PLAS_SOLLC (e_value=1e-57) Plastocyanin, chloroplastic OS=Solanum lycopersicum GN=PETE;
SGN-U564366	GO:0005576//extracellular region;GO:0005618//cell wall;GO:0009536//plastid	GO:0004175//endopeptidase activity	GO:0019538//protein metabolic process	54.5	891.78	4.03236	Tomato 200607||2 [62 ESTs aligned] (*GB) gi|118486912|gb|ABK95290.1| (e_value=1e-171) unknown; (*ATH) AT1G09750.1 (e_value=5e-155) Symbol: None | chloroplast nucleoid DNA-binding protein-related, contains Pfam profile PF00026: Eukaryotic aspartyl protease;b similar to CND41, chloroplast nucleoid DNA binding protein (GI:2541876) (Nicotiana tabacum) | chr1:3157503-3159147 FORWAR... ; (*SWP) sp|Q766…
SGN-U593106	-	GO:0003824//catalytic activity;GO:0046914//transition metal ion binding	GO:0008152//metabolic process	4.08	66.41	4.02476	Tomato 200607||2 [1 ESTs aligned] (*GB) gi|126843224|gb|ABO27635.1| (e_value=5e-76) gibberellin; (*ATH) AT1G78440.1 (e_value=8e-34) | Symbol: ATGA2OX1 | Encodes a gibberellin 2-oxidase. | chr1:29516492-29517944 REVERSE | Aliases: F3F9.5, F3F9_5, ATGA2OX1; (*SWP) sp|Q9SQ80|G2OX1_PEA (e_value=4e-42) Gibberellin 2-beta-dioxygenase 1 OS=Pisum sativum GN=GA2OX1;
SGN-U573242	-	-	-	3.79	61.52	4.02079	Tomato 200607||2 [20 ESTs aligned] (*GB) gi|157340846|emb|CAO47651.1| (e_value=6e-79) unnamed; (*ATH) AT1G49320.1 (e_value=3e-52) | Symbol: None | BURP domain-containing protein, similarity to SP:Q08298 Dehydration-responsive protein RD22 precursor {Arabidopsis thaliana}; contains Pfam profile PF03181: BURP domain | chr1:18249973-18251660 FORWARD | Aliases: F13F21.25, F13F21_25; (*SWP) sp|Q08298|…
SGN-U583339	-	GO:0015926//glucosidase activity	GO:0044238//primary metabolic process	1.17	18.97	4.01914	Tomato 200607||2 [7 ESTs aligned] (*GB) gi|157343385|emb|CAO67436.1| (e_value=4e-168) unnamed; (*ATH) AT5G04885.1 (e_value=4e-165) | Symbol: None | glycosyl hydrolase family 3 protein, contains Pfam profiles PF00933: Glycosyl hydrolase family 3 N terminal domain, PF01915: Glycosyl hydrolase family 3 C terminal domain | chr5:1422813-1426845 FORWARD | Aliases: None; (*SWP) sp|Q56078|BGLX_SALTY (e_v…
SGN-U593484	GO:0009521;GO:0031224//intrinsic to membrane;GO:0009534//chloroplast thylakoid	GO:0046906//tetrapyrrole binding;GO:0043169//cation binding	GO:0006464//protein modification process;GO:0006091//generation of precursor metabolites and energy	4.66	75.32	4.01463	Tomato 200607||2 [1 ESTs aligned] (*GB) gi|115781|sp|P27492|CB21_TOBAC (e_value=5e-64) Chlorophyll A-B binding protein 16, chloroplast precursor (LHCII type I CAB-16) (LHCP); (*ATH) AT3G27690.1 (e_value=3e-59) Symbol: None | chlorophyll A-B binding protein (LHCB2:4), nearly identical to Lhcb2 protein (Arabidopsis thaliana) GI:4741950; similar to chlorophyll A-B binding protein 151 precursor (LHCP…
SGN-U603776	-	-	-	3.21	51.75	4.01091	Tomato 200607||2 [1 ESTs aligned]
SGN-U578193	GO:0043234//protein complex;GO:0031967;GO:0009536//plastid;GO:0005576//extracellular region;GO:0016020//membrane	GO:0046914//transition metal ion binding;GO:0016836//hydro-lyase activity	GO:0009314//response to radiation;GO:0006007//glucose catabolic process;GO:0010038//response to metal ion;GO:0009725//response to hormone stimulus;GO:0006970//response to osmotic stress	13.99	222.51	3.9914	Tomato 200607||2 [32 ESTs aligned] (*GB) gi|119354|sp|P26300|ENO_SOLLC (e_value=0) RecName:; (*ATH) AT2G36530.1 (e_value=0) | Symbol: None | enolase, identical to SWISS-PROT:P25696 enolase (EC 4.2.1.11) (2-phosphoglycerate dehydratase)(2-phospho-D- glycerate hydro-lyase) (Arabidopsis thaliana) | chr2:15327835-15330945 REVERSE | Aliases: F1O11.16, F1O11_16; (*SWP) sp|P26300|ENO_SOLLC (e_value=0) E…
SGN-U578520	GO:0031981//nuclear lumen;GO:0009536//plastid;GO:0016020//membrane	GO:0016772//transferase activity, transferring phosphorus-containing groups;GO:0017111//nucleoside-triphosphatase activity;GO:0008135//translation factor activity, nucleic acid binding;GO:0032561//guanyl ribonucleotide binding;GO:0005515//protein binding	GO:0006412//translation;GO:0010038//response to metal ion	0.58	9.2	3.98751	Tomato 200607||2 [144 ESTs aligned] (*GB) gi|119150|sp|P17786|EF1A_SOLLC (e_value=0) RecName:; (*ATH) AT5G60390.1 (e_value=0) | Symbol: None | elongation factor 1-alpha / EF-1-alpha, identical to SWISS-PROT:P13905 elongation factor 1-alpha (EF-1-alpha) (Arabidopsis thaliana) | chr5:24305887-24308246 FORWARD | Aliases: MUF9.8; (*SWP) sp|P17786|EF1A_SOLLC (e_value=0) Elongation factor 1-alpha OS=So…
SGN-U573342	-	-	-	0.58	9.2	3.98751	Tomato 200607||2 [14 ESTs aligned] (*GB) gi|147780218|emb|CAN72427.1| (e_value=2e-24) hypothetical; (*ATH) AT2G04865.1 (e_value=2e-28) | Symbol: None | expressed protein, ; expression supported by MPSS | chr2:1712146-1714596 FORWARD | Aliases: None; (*SWP) sp|Q9LNG5|PPP7L_ARATH (e_value=6e-41) Serine/threonine protein phosphatase 7 long form homolog OS=Arabidopsis thaliana GN=At1g48120;
SGN-U570089	GO:0016020//membrane;GO:0005618//cell wall	-	GO:0006970//response to osmotic stress	1.17	18.4	3.97513	Tomato 200607||2 [7 ESTs aligned] (*GB) gi|32482806|gb|AAP84703.1| (e_value=4e-109) putative xyloglucanase inhibitor [Solanum tuberosum]; (*ATH) AT1G03220.1 (e_value=2e-96) | Symbol: None | extracellular dermal glycoprotein, putative / EDGP, putative, similar to extracellular dermal glycoprotein EDGP precursor (Daucus carota) GI:285741 | chr1:787122-788651 FORWARD | Aliases: F15K9.17, F15K9_17; (…
SGN-U564871	GO:0043231//intracellular membrane-bounded organelle	-	-	0.87	13.51	3.95687	Tomato 200607||2 [3 ESTs aligned] (*GB) gi|157356823|emb|CAO63025.1| (e_value=4e-64) unnamed; (*ATH) AT2G36885.1 (e_value=6e-58) | Symbol: None | expressed protein | chr2:15489083-15490790 REVERSE | Aliases: None;
SGN-U590609	GO:0009532//plastid stroma;GO:0044436;GO:0009534//chloroplast thylakoid;GO:0031410//cytoplasmic vesicle	GO:0005488//binding	GO:0065003;GO:0006996//organelle organization;GO:0010038//response to metal ion	40.22	622.98	3.9532	Tomato 200607||2 [1 ESTs aligned] (*GB) gi|157359352|emb|CAO67509.1| (e_value=1e-53) unnamed; (*ATH) AT5G23120.1 (e_value=1e-45) Symbol: None | photosystem II stability/assembly factor, chloroplast (HCF136), identical to SP:O82660 Photosystem II stability/assembly factor HCF136, chloroplast precursor {Arabidopsis thaliana} | chr5:7778124-7780631 FORWARD | Aliases: MYJ24.11, M... ; (*SWP) sp|O8266…
SGN-U582692	-	-	-	2.62	39.39	3.91019	Tomato 200607||2 [9 ESTs aligned] (*GB) gi|16903206|gb|AAL27855.1| (e_value=8e-22) lipid transfer protein precursor [Davidia involucrata]; (*ATH) AT3G08770.1 (e_value=7e-17) | Symbol: None | lipid transfer protein 6 (LTP6), identical to GI:8571927 | chr3:2664195-2664834 REVERSE | Aliases: F17O14.24; (*SWP) sp|O24038|NLTP2_SOLPN (e_value=2e-21) Non-specific lipid-transfer protein 2 OS=Solanum penn…
SGN-U578925	-	-	-	328.75	4722.52	3.84449	Tomato 200607||2 [44 ESTs aligned] (*GB) gi|15229864|ref|NP_187787.1| (e_value=2e-47) expressed protein [Arabidopsis thaliana]; (*ATH) AT3G11810.1 (e_value=1e-49) | Symbol: None | expressed protein | chr3:3727802-3729037 FORWARD | Aliases: F26K24.10;
SGN-U580276	GO:0009526//plastid envelope;GO:0009570//chloroplast stroma;GO:0009534//chloroplast thylakoid;GO:0009522//photosystem I	-	GO:0044237//cellular metabolic process	0.87	12.36	3.82852	Tomato 200607||2 [124 ESTs aligned] (*GB) gi|30013659|gb|AAP03872.1| (e_value=3e-89) putative photosystem I subunit III precursor [Nicotiana tabacum]; (*ATH) AT1G31330.1 (e_value=1e-77) | Symbol: None | photosystem I reaction center subunit III family protein, contains Pfam profile: PF02507: photosystem I reaction center subunit III | chr1:11214805-11215992 REVERSE | Aliases: T19E23.12, T19E23_12…
SGN-U580517	GO:0000785//chromatin;GO:0043231//intracellular membrane-bounded organelle	GO:0003676//nucleic acid binding	GO:0034728	6.12	86.25	3.81692	Tomato 200607||2 [4 ESTs aligned] (*GB) gi|55775689|gb|AAV65112.1| (e_value=2e-26) histone 3 [Camellia sinensis]; (*ATH) AT4G40040.2 (e_value=2e-28) Symbol: None | similar to histone H3.2 [Arabidopsis thaliana] (TAIR:At4g40030.1); similar to histone H3.2 protein [Mus pahari] (GB:CAA56575.1); contains InterPro domain Histone-fold/TFIID-TAF/NF-Y (InterPro:IPR007124); contains InterPro domain Histo.…
SGN-U583199	-	-	-	2.04	28.75	3.81692	Tomato 200607||2 [22 ESTs aligned] (*GB) gi|14329818|emb|CAC40756.1| (e_value=2e-50) putative miraculin [Atropa belladonna]; (*ATH) AT1G73325.1 (e_value=1e-13) | Symbol: None | trypsin and protease inhibitor family protein / Kunitz family protein, similar to Dr4 (Arabidopsis thaliana) GI:469114; contains Pfam profile PF00197: Trypsin and protease inhibitor | chr1:27571179-27571847 REVERSE | Alias…
SGN-U578881	-	-	-	0.58	8.05	3.79486	Tomato 200607||2 [3 ESTs aligned] (*GB) gi|147795605|emb|CAN72178.1| (e_value=2e-32) hypothetical; (*ATH) AT2G42610.2 (e_value=3e-33) | Symbol: None | expressed protein, contains Pfam profile PF04852: Protein of unknown function (DUF640) | chr2:17754994-17757517 FORWARD | Aliases: None;
SGN-U567506	-	GO:0005506//iron ion binding;GO:0016705//oxidoreductase activity, acting on paired donors, with incorporation or reduction of molecular oxygen	GO:0006631//fatty acid metabolic process	1.75	24.15	3.7866	Tomato 200607||2 [6 ESTs aligned] (*GB) gi|129593742|gb|ABO31111.1| (e_value=2e-35) sphingolipid; (*ATH) AT2G46210.1 (e_value=4e-29) | Symbol: None | delta-8 sphingolipid desaturase, putative, similar to delta-8 sphingolipid desaturase GI:3819708 from (Brassica napus) | chr2:18984417-18986074 FORWARD | Aliases: T3F17.14;
SGN-U578503	-	-	-	14.86	201.81	3.76349	Tomato 200607||2 [58 ESTs aligned] (*GB) gi|1166450|emb|CAA64559.1| (e_value=3e-35) Tfm5 [Lycopersicon esculentum]; (*ATH) AT2G45180.1 (e_value=2e-23) Symbol: None | protease inhibitor/seed storage/lipid transfer protein (LTP) family protein, similar to 14 kDa polypeptide (Catharanthus roseus) GI:407410; contains Pfam protease inhibitor/seed storage/LTP family domain PF00234 | chr2:18633413-18633…
SGN-U576701	GO:0031410//cytoplasmic vesicle	GO:0004030//aldehyde dehydrogenase [NAD(P)+] activity	GO:0008152//metabolic process	5.83	79.06	3.76138	Tomato 200607||2 [20 ESTs aligned] (*GB) gi|157353017|emb|CAO44907.1| (e_value=0) unnamed; (*ATH) AT3G66658.2 (e_value=0) Symbol: None | betaine-aldehyde dehydrogenase, putative, similar to betaine-aldehyde dehydrogenase, chloroplast precursor (BADH) (Spinacia oleracea) SWISS-PROT:P17202; contains non-consensus splice site (GC) at intron 13 | chr3:2095111-2099143 REVER... ; (*SWP) sp|Q0WSF1|AL221…
SGN-U578757	GO:0009532//plastid stroma	-	-	4.08	54.05	3.72765	Tomato 200607||2 [32 ESTs aligned] (*GB) gi|157338276|emb|CAO39320.1| (e_value=2e-42) unnamed; (*ATH) AT3G15190.1 (e_value=4e-36) | Symbol: None | chloroplast 30S ribosomal protein S20, putative, contains Pfam profile: PF01649 ribosomal protein S20 | chr3:5116154-5117622 FORWARD | Aliases: F4B12.10; (*SWP) sp|Q9ASV6|RR20_ARATH (e_value=3e-35) 30S ribosomal protein S20, chloroplastic OS=Arabidopsi…
SGN-U576211	GO:0042579//microbody	GO:0004180//carboxypeptidase activity	GO:0019538//protein metabolic process	7.58	100.33	3.72641	Tomato 200607||2 [20 ESTs aligned] (*GB) gi|7271957|gb|AAF44708.1|AF242849_1 (e_value=0) wound-inducible; (*ATH) AT4G12910.1 (e_value=0) | Symbol: SCPL20 | serine carboxypeptidase S10 family protein, SERINE CARBOXYPEPTIDASE I PRECURSOR - Hordeum vulgare, SWall:CBP1_HORVU | chr4:7550434-7553329 REVERSE | Aliases: F25G13.7, F25G13_7, SCPL20; (*SWP) sp|P37890|CBP1_ORYSJ (e_value=0) Serine carboxypep…
SGN-U580566	GO:0009526//plastid envelope;GO:0009570//chloroplast stroma;GO:0009534//chloroplast thylakoid;GO:0009522//photosystem I	-	GO:0044237//cellular metabolic process	6.12	79.63	3.70171	Tomato 200607||2 [16 ESTs aligned] (*GB) gi|30013659|gb|AAP03872.1| (e_value=7e-90) putative photosystem I subunit III precursor [Nicotiana tabacum]; (*ATH) AT1G31330.1 (e_value=2e-78) | Symbol: None | photosystem I reaction center subunit III family protein, contains Pfam profile: PF02507: photosystem I reaction center subunit III | chr1:11214805-11215992 REVERSE | Aliases: T19E23.12, T19E23_12;…
SGN-U580324	GO:0031410//cytoplasmic vesicle	-	-	2.04	26.45	3.69663	Tomato 200607||2 [154 ESTs aligned] (*GB) gi|46095207|gb|AAS80139.1| (e_value=7e-23) arachidonic acid-induced DEA1 [Lycopersicon esculentum]; (*ATH) AT4G12510.1 (e_value=1e-18) Symbol: None | protease inhibitor/seed storage/lipid transfer protein (LTP) family protein, similar to 14 kDa polypeptide (Catharanthus roseus) GI:407410; contains Pfam protease inhibitor/seed storage/LTP family domain PF0…
SGN-U576369	-	-	-	0.58	7.47	3.68698	Tomato 200607||2 [3 ESTs aligned]
SGN-U562981	GO:0005576//extracellular region;GO:0030312//external encapsulating structure	GO:0016798//hydrolase activity, acting on glycosyl bonds;GO:0016758//transferase activity, transferring hexosyl groups	GO:0044042//glucan metabolic process	0.58	7.47	3.68698	Tomato 200607||2 [10 ESTs aligned] (*GB) gi|157356818|emb|CAO63020.1| (e_value=4e-123) unnamed; (*ATH) AT2G36870.1 (e_value=4e-122) Symbol: None | xyloglucan:xyloglucosyl transferase, putative / xyloglucan endotransglycosylase, putative / endo-xyloglucan transferase, putative, similar to cellulase (xyloglucan endo-transglycosylase) GI:311835 from (Tropaeolum majus) | chr2:154797... ; (*SWP) sp|Q9…
SGN-U578388	-	GO:0046912//transferase activity, transferring acyl groups, acyl groups converted into alkyl on transfer;GO:0016453	GO:0006084//acetyl-CoA metabolic process;GO:0006720//isoprenoid metabolic process	51.29	657.77	3.68083	Tomato 200607||2 [86 ESTs aligned] (*GB) gi|157042747|gb|ABV02025.1| (e_value=0) HMG-CoA; (*ATH) AT4G11820.2 (e_value=0) Symbol: None | hydroxymethylglutaryl-CoA synthase / HMG-CoA synthase / 3-hydroxy-3-methylglutaryl coenzyme A synthase, identical to Hydroxymethylglutaryl-CoA synthase (EC 4.1.3.5) (HMG-CoA synthase) (3-hydroxy-3-methylglutaryl coenzyme A synthase) (... ; (*SWP) sp|P54873|HMCS_A…
SGN-U564148	-	-	-	6.41	81.07	3.66077	Tomato 200607||2 [5 ESTs aligned] (*GB) gi|157344364|emb|CAO69747.1| (e_value=1e-32) unnamed; (*ATH) AT4G28310.1 (e_value=3e-31) | Symbol: None | expressed protein | chr4:14017414-14018554 FORWARD | Aliases: F26K10.190, F26K10_190;
SGN-U569758	GO:0031090//organelle membrane;GO:0042579//microbody;GO:0031410//cytoplasmic vesicle	GO:0004180//carboxypeptidase activity	GO:0019538//protein metabolic process	3.79	47.44	3.64583	Tomato 200607||2 [6 ESTs aligned] (*GB) gi|148469861|gb|ABQ65860.1| (e_value=5e-55) serine; (*ATH) AT3G45010.1 (e_value=8e-47) Symbol: SCPL48 | serine carboxypeptidase III, putative, similar to serine carboxypeptidase III from Oryza sativa SP:P37891, Matricaria chamomilla GI:6960455, Hordeum vulgare SP:P21529, Triticum aestivum SP:P11515; contains Pfam profile PF0450 serine... ; (*SWP) sp|Q41005|…
SGN-U566946	GO:0043234//protein complex;GO:0044444//cytoplasmic part;GO:0016020//membrane	GO:0016747//transferase activity, transferring acyl groups other than amino-acyl groups;GO:0004774//succinate-CoA ligase activity;GO:0046912//transferase activity, transferring acyl groups, acyl groups converted into alkyl on transfer	GO:0005975//carbohydrate metabolic process;GO:0006084//acetyl-CoA metabolic process	15.74	195.2	3.63245	Tomato 200607||2 [46 ESTs aligned] (*GB) gi|13160653|gb|AAK13318.1|AF290958_1 (e_value=0) ATP:citrate; (*ATH) AT3G06650.1 (e_value=0) Symbol: None | ATP-citrate synthase, putative / ATP-citrate (pro-S-)-lyase, putative / citrate cleavage enzyme, putative, strong similarity to ATP:citrate lyase (Capsicum annuum) GI:13160653; contains Pfam profiles PF00549: CoA-ligase, PF02629: CoA ... ; (*SWP) sp|…
SGN-U564627	GO:0016020//membrane;GO:0044444//cytoplasmic part;GO:0043231//intracellular membrane-bounded organelle	-	-	0.58	7.19	3.63187	Tomato 200607||2 [16 ESTs aligned] (*GB) gi|643469|gb|AAA61967.1| (e_value=9e-114) unknown; (*ATH) AT4G27450.1 (e_value=4e-90) | Symbol: None | expressed protein, similar to auxin down-regulated protein ARG10 (Vigna radiata) GI:2970051, wali7 (aluminum-induced protein) (Triticum aestivum) GI:451193 | chr4:13727493-13728892 REVERSE | Aliases: F27G19.50, F27G19_50; (*SWP) sp|P24805|TSJT1_TOBAC (e_v…
SGN-U600984	-	-	-	1.17	14.37	3.61848	Tomato 200607||2 [1 ESTs aligned] (*GB) gi|157354871|emb|CAO48217.1| (e_value=2e-24) unnamed; (*ATH) AT5G66230.1 (e_value=2e-23) | Symbol: None | expressed protein | chr5:26479821-26481357 FORWARD | Aliases: K2A18.31, K2A18_31;
SGN-U586318	GO:0044424//intracellular part	GO:0046872//metal ion binding;GO:0016728	GO:0006259//DNA metabolic process;GO:0032501//multicellular organismal process;GO:0007049//cell cycle;GO:0008219//cell death;GO:0009132//nucleoside diphosphate metabolic process	4.95	59.51	3.58763	Tomato 200607||2 [23 ESTs aligned] (*GB) gi|1710401|sp|P49730|RIR2_TOBAC (e_value=1e-174) Ribonucleoside-diphosphate reductase small chain (Ribonucleotide reductase) (R2 subunit); (*ATH) AT3G27060.1 (e_value=1e-153) Symbol: None | ribonucleoside-diphosphate reductase small chain, putative / ribonucleotide reductase, putative, similar to ribonucleotide reductase R2 (Nicotiana tabacum) GI:1044912; …
SGN-U591232	GO:0016020//membrane	-	-	1.46	17.54	3.58661	Tomato 200607||2 [1 ESTs aligned] (*GB) gi|2997593|gb|AAC08526.1| (e_value=1e-110) glucose-6-phosphate/phosphate-translocator precursor [Solanum tuberosum]; (*ATH) AT1G61800.1 (e_value=7e-104) | Symbol: None | glucose-6-phosphate/phosphate translocator, putative, similar to glucose-6-phosphate/phosphate-translocator precursor GI:2997591 from (Pisum sativum) | chr1:22828105-22830411 FORWARD | Alia…
SGN-U579163	GO:0005618//cell wall;GO:0031225//anchored to membrane;GO:0005576//extracellular region;GO:0031410//cytoplasmic vesicle	GO:0046914//transition metal ion binding;GO:0016682//oxidoreductase activity, acting on diphenols and related substances as donors, oxygen as acceptor	GO:0009826//unidimensional cell growth;GO:0008152//metabolic process	14.86	177.67	3.57969	Tomato 200607||2 [40 ESTs aligned] (*GB) gi|157360727|emb|CAO70326.1| (e_value=0) unnamed; (*ATH) AT4G12420.1 (e_value=0) Symbol: None | multi-copper oxidase, putative (SKU5), identical to multi-copper oxidase-related protein (SKU5)(GI:18158154) (Arabidopsis thaliana); similar to pollen-specific protein precursor - common tobacco, PIR2:S22495; contains Pfam profile: PF... ; (*SWP) sp|Q9SU40|SKU5_…
SGN-U577578	GO:0044424//intracellular part	GO:0016872//intramolecular lyase activity	GO:0006644//phospholipid metabolic process;GO:0006020//inositol metabolic process	10.78	128.79	3.57859	Tomato 200607||2 [112 ESTs aligned] (*GB) gi|14548096|sp|Q9LW96|INO1_TOBAC (e_value=0) Inositol-3-phosphate synthase (Myo-inositol-1-phosphate synthase) (MI-1-P synthase) (IPS); (*ATH) AT5G10170.1 (e_value=0) Symbol: None | inositol-3-phosphate synthase, putative / myo-inositol-1-phosphate synthase, putative / MI-1-P synthase, putative, very strong similarity to SP:Q38862 Myo-inositol-1-phosphate…
SGN-U565490	-	-	-	0.58	6.9	3.57247	Tomato 200607||2 [2 ESTs aligned] (*GB) gi|157340139|emb|CAO45816.1| (e_value=2e-34) unnamed; (*ATH) AT4G12540.1 (e_value=1e-22) | Symbol: None | expressed protein | chr4:7429873-7431599 REVERSE | Aliases: T1P17.130, T1P17_130;
SGN-U581005	GO:0000785//chromatin;GO:0031224//intrinsic to membrane;GO:0009536//plastid	GO:0003676//nucleic acid binding	GO:0034728;GO:0006810//transport	133.77	1583.18	3.565	Tomato 200607||2 [26 ESTs aligned] (*GB) gi|126309066|ref|XP_001366176.1| (e_value=4e-53) PREDICTED:; (*ATH) AT5G10400.1 (e_value=7e-55) Symbol: None | histone H3, identical to several histone H3 proteins, including Zea mays SP:P05203, Medicago sativa GI:166384, Encephalartos altensteinii SP:P08903, Pisum sativum SP:P02300; contains Pfam profile PF00125 Core histone H2A/H2B/H3/H4 | c... ; (*SWP) …
SGN-U579059	-	GO:0005488//binding	-	62.66	733.95	3.55007	Tomato 200607||2 [38 ESTs aligned] (*GB) gi|469457|gb|AAA53547.1| (e_value=0) polygalacturonase inhibitor protein; (*ATH) AT5G06860.1 (e_value=1e-115) Symbol: None | polygalacturonase inhibiting protein 1 (PGIP1), identical to polygalacturonase inhibiting protein 1 (PGIP1) (Arabidopsis thaliana) gi:7800199:gb:AAF69827; contains leucine rich-repeat (LRR) domains Pfam:PF00560, INTERPRO:IPR001611 | …
SGN-U585103	-	-	GO:0009832//plant-type cell wall biogenesis	0.87	10.06	3.53147	Tomato 200607||2 [2 ESTs aligned]
SGN-U578474	-	GO:0016787//hydrolase activity;GO:0004866//endopeptidase inhibitor activity	GO:0006950//response to stress	2.04	23.57	3.53031	Tomato 200607||2 [13 ESTs aligned] (*GB) gi|124119|sp|P05118|ICI1_SOLLC (e_value=4e-38) RecName:; (*SWP) sp|P05118|ICI1_SOLLC (e_value=3e-39) Wound-induced proteinase inhibitor 1 OS=Solanum lycopersicum GN=PIIF;
SGN-U580775	GO:0000785//chromatin;GO:0043231//intracellular membrane-bounded organelle	GO:0003676//nucleic acid binding	GO:0034728	74.9	861.88	3.52445	Tomato 200607||2 [45 ESTs aligned] (*GB) gi|462243|sp|P35057|H4_SOLLC (e_value=3e-38) RecName:; (*ATH) AT5G59690.1 (e_value=5e-40) | Symbol: None | histone H4, identical to histone H4 from Lycopersicon esculentum GI:297150, Lolium temulentum SP:P02308, Acropora formosa GI:455652, Citrus jambhiri GI:16797797 | chr5:24068778-24069369 FORWARD | Aliases: MTH12.15; (*SWP) sp|P35057|H4_SOLLC (e_value=2…
SGN-U600505	-	-	-	0.58	6.61	3.51053	Tomato 200607||2 [1 ESTs aligned] (*GB) gi|157339832|emb|CAO44373.1| (e_value=8e-49) unnamed; (*ATH) AT2G24970.1 (e_value=3e-38) | Symbol: None | expressed protein | chr2:10627198-10628386 REVERSE | Aliases: F27C12.11, F27C12_11;
SGN-U579907	-	GO:0016757//transferase activity, transferring glycosyl groups	-	1.17	13.22	3.49814	Tomato 200607||2 [19 ESTs aligned] (*GB) gi|157335379|emb|CAO61209.1| (e_value=9e-176) unnamed; (*ATH) AT4G01070.1 (e_value=9e-107) Symbol: None | the glycosyltransferase (UGT72B1) is involved in metabolizing xenobiotica (chloroaniline and chlorophenole). Comparison between wild type and knock-out mutant demonstrates the central role of this gene for metabolizing chloroaniline b... ; (*SWP) sp|Q9…
SGN-U581404	-	GO:0005515//protein binding;GO:0004175//endopeptidase activity	GO:0019538//protein metabolic process;GO:0044092	0.87	9.77	3.48927	Tomato 200607||2 [20 ESTs aligned] (*GB) gi|3687303|emb|CAA06998.1| (e_value=0) subtilisin-like protease [Lycopersicon esculentum]; (*ATH) AT5G67090.1 (e_value=6e-138) | Symbol: None | subtilase family protein, contains similarity to subtilisin-like protease ag12 GI:757522 from (Alnus glutinosa) | chr5:26791337-26793547 REVERSE | Aliases: K21H1.5, K21H1_5; (*SWP) sp|O65351|SUBL_ARATH (e_value=2e-…
SGN-U563562	GO:0009532//plastid stroma;GO:0016020//membrane;GO:0042579//microbody	GO:0016646//oxidoreductase activity, acting on the CH-NH group of donors, NAD or NADP as acceptor;GO:0046914//transition metal ion binding;GO:0016655//oxidoreductase activity, acting on NADH or NADPH, quinone or similar compound as acceptor	GO:0006952//defense response;GO:0006970//response to osmotic stress;GO:0008152//metabolic process	0.87	9.77	3.48927	Tomato 200607||2 [13 ESTs aligned] (*GB) gi|75153341|sp|Q8H9D2|NQR_SOLTU (e_value=2e-85) NAD(P)H:quinone; (*ATH) AT3G27890.1 (e_value=8e-70) | Symbol: None | NADPH-dependent FMN reductase family protein, contains Pfam profile: PF03358 NADPH-dependent FMN reductase | chr3:10351893-10353206 REVERSE | Aliases: K16N12.13; (*SWP) sp|Q8H9D2|NQR_SOLTU (e_value=2e-86) NAD(P)H:quinone oxidoreductase OS=So…
SGN-U564038	GO:0043231//intracellular membrane-bounded organelle	GO:0008194//UDP-glycosyltransferase activity	GO:0010413//glucuronoxylan metabolic process;GO:0048827//phyllome development;GO:0003002;GO:0000003//reproduction;GO:0042545//cell wall modification	0.58	6.32	3.4458	Tomato 200607||2 [5 ESTs aligned] (*GB) gi|118485302|gb|ABK94510.1| (e_value=8e-143) unknown; (*ATH) AT1G19300.1 (e_value=6e-136) | Symbol: None | glycosyl transferase family 8 protein, contains Pfam profile: PF01501 Glycosyl transferase family 8 | chr1:6671128-6672644 REVERSE | Aliases: F18O14.2, F18O14_2; (*SWP) sp|Q6NSU3|GL8D1_MOUSE (e_value=4e-13) Glycosyltransferase 8 domain-containing prote…
SGN-U571343	-	-	-	0.58	6.32	3.4458	Tomato 200607||2 [2 ESTs aligned] (*GB) gi|157349777|emb|CAO39633.1| (e_value=4e-39) unnamed; (*ATH) AT2G46000.1 (e_value=1e-32) | Symbol: None | expressed protein | chr2:18928030-18929240 REVERSE | Aliases: F4I18.48;
SGN-U568235	GO:0016020//membrane	-	-	2.33	25.3	3.44074	Tomato 200607||2 [3 ESTs aligned] (*GB) gi|124359716|gb|ABD32385.2| (e_value=4e-37) GNS1/SUR4; (*ATH) AT3G06470.1 (e_value=6e-34) | Symbol: None | GNS1/SUR4 membrane family protein, similar to SP:P39540 Elongation of fatty acids protein 1 {Saccharomyces cerevisiae}; contains Pfam profile PF01151: GNS1/SUR4 family | chr3:1984174-1985265 FORWARD | Aliases: F24P17.3, F24P17_3; (*SWP) sp|P40319|ELO3_…
SGN-U581374	GO:0000785//chromatin;GO:0031224//intrinsic to membrane;GO:0009536//plastid	GO:0003676//nucleic acid binding	GO:0034728;GO:0006810//transport	13.12	140.29	3.41857	Tomato 200607||2 [41 ESTs aligned] (*GB) gi|170059756|ref|XP_001865500.1| (e_value=1e-54) histone; (*ATH) AT4G40030.2 (e_value=1e-56) |; (*SWP) sp|P69246|H32_MAIZE (e_value=3e-54) Histone H3.2 OS=Zea mays GN=H3C2;
SGN-U569810	GO:0031410//cytoplasmic vesicle	-	-	0.87	9.2	3.40255	Tomato 200607||2 [6 ESTs aligned] (*GB) gi|6561156|gb|AAF16869.1|AF109693_1 (e_value=1e-38) allergen-like; (*ATH) AT4G08685.1 (e_value=3e-32) | Symbol: None | pollen Ole e 1 allergen and extensin family protein, contains Pfam domain, PF01190: Pollen proteins Ole e I family | chr4:5550426-5551816 FORWARD | Aliases: None; (*SWP) sp|P13447|LAT52_SOLLC (e_value=3e-21) Anther-specific protein LAT52 OS…
SGN-U578988	GO:0009534//chloroplast thylakoid	GO:0043169//cation binding;GO:0016744	GO:0006098//pentose-phosphate shunt;GO:0015977//carbon fixation	14.57	153.23	3.39463	Tomato 200607||2 [59 ESTs aligned] (*GB) gi|2501356|sp|Q43848|TKTC_SOLTU (e_value=0) Transketolase, chloroplast precursor (TK); (*ATH) AT3G60750.1 (e_value=0) Symbol: None | transketolase, putative, strong similarity to transketolase 1 (Capsicum annuum) GI:3559814; contains Pfam profiles PF02779: Transketolase, pyridine binding domain, PF02780: Transketolase, C-terminal domain, PF00456: Transketo…
SGN-U569987	-	GO:0016616//oxidoreductase activity, acting on the CH-OH group of donors, NAD or NADP as acceptor	GO:0008152//metabolic process	2.33	24.44	3.39084	Tomato 200607||2 [12 ESTs aligned] (*GB) gi|15239327|ref|NP_196225.1| (e_value=8e-98) short-chain dehydrogenase/reductase family protein (tropinone reductase, putative) [Arabidopsis thaliana]; (*ATH) AT5G06060.1 (e_value=5e-100) | Symbol: None | tropinone reductase, putative / tropine dehydrogenase, putative, similar to tropinone reductase SP:P50165 from (Datura stramonium) | chr5:1823845-1825895…
SGN-U566687	-	-	-	3.79	39.67	3.38778	Tomato 200607||2 [5 ESTs aligned] (*GB) gi|147784780|emb|CAN66525.1| (e_value=4e-45) hypothetical; (*ATH) AT3G07390.1 (e_value=3e-33) | Symbol: None | auxin-responsive protein / auxin-induced protein (AIR12), identical (with 7 residue gap) to auxin-induced protein AIR12 GI:11357190 (Arabidopsis thaliana) | chr3:2365307-2366502 FORWARD | Aliases: F21O3.10; (*SWP) sp|Q94BT2|AIR12_ARATH (e_value=3e-…
SGN-U591486	GO:0030312//external encapsulating structure;GO:0031967;GO:0031981//nuclear lumen;GO:0009536//plastid;GO:0005576//extracellular region;GO:0016020//membrane	GO:0016832//aldehyde-lyase activity;GO:0046914//transition metal ion binding	GO:0006007//glucose catabolic process;GO:0010038//response to metal ion;GO:0006970//response to osmotic stress	0.58	6.04	3.38042	Tomato 200607||2 [1 ESTs aligned] (*GB) gi|78191410|gb|ABB29926.1| (e_value=2e-76) fructose-bisphosphate aldolase-like [Solanum tuberosum]; (*ATH) AT3G52930.1 (e_value=3e-70) Symbol: None | fructose-bisphosphate aldolase, putative, similar to SP:O65735:ALF_CICAR Fructose-bisphosphate aldolase, cytoplasmic isozyme {Cicer arietinum}, cytosolic aldolase (Fragaria x ananassa) GI:10645188; contains Pf…
SGN-U572374	-	-	-	5.83	60.66	3.37918	Tomato 200607||2 [24 ESTs aligned] (*GB) gi|134303371|gb|ABO71015.1| (e_value=8e-177) salicylic; (*ATH) AT5G04370.2 (e_value=7e-79) Symbol: None | similar to S-adenosyl-L-methionine:carboxyl methyltransferase family protein [Arabidopsis thaliana] (TAIR:At3g11480.1); similar to SAM:benzoic acid carboxyl methyltransferase [Antirrhinum majus] (GB:AAF98284.1); contains InterPro doma... ; (*SWP) sp|Q9…
SGN-U577784	GO:0009532//plastid stroma;GO:0005576//extracellular region;GO:0042579//microbody;GO:0016020//membrane	GO:0008483//transaminase activity;GO:0048037//cofactor binding	GO:0043094//cellular metabolic compound salvage	1.17	12.07	3.36685	Tomato 200607||2 [122 ESTs aligned] (*GB) gi|118489646|gb|ABK96624.1| (e_value=0) unknown; (*ATH) AT2G13360.2 (e_value=0) Symbol: None | serine-glyoxylate aminotransferase-related, similar to serine-glyoxylate aminotransferase (GI:21535798)(Methylobacterium dichloromethanicum; contains TIGRFAM TIGR01364: phosphoserine aminotransferase; contains Pfam PF00266: aminotrans... ; (*SWP) sp|Q56YA5|SGAT_…
SGN-U575501	GO:0016020//membrane	GO:0016627//oxidoreductase activity, acting on the CH-CH group of donors	GO:0006629//lipid metabolic process	23.32	240.34	3.36544	Tomato 200607||2 [11 ESTs aligned] (*GB) gi|57335416|emb|CAH05260.1| (e_value=2e-153) steroid 5 alpha reductase DET2 [Lycopersicon esculentum]; (*ATH) AT2G38050.1 (e_value=1e-84) | Symbol: None | 3-oxo-5-alpha-steroid 4-dehydrogenase, putative / steroid 5-alpha-reductase, putative, identical to gi:1280611; contains a steroid 5-alpha reductase, C-terminal domain | chr2:15928019-15929391 REVERSE | …
SGN-U600077	GO:0005618//cell wall;GO:0031224//intrinsic to membrane	GO:0004871//signal transducer activity;GO:0004672//protein kinase activity;GO:0016628//oxidoreductase activity, acting on the CH-CH group of donors, NAD or NADP as acceptor;GO:0032559//adenyl ribonucleotide binding	GO:0006464//protein modification process;GO:0007167//enzyme linked receptor protein signaling pathway	2.33	23.57	3.33855	Tomato 200607||2 [1 ESTs aligned] (*GB) gi|157355396|emb|CAO48786.1| (e_value=3e-75) unnamed; (*ATH) AT3G51740.1 (e_value=3e-71) | Symbol: None | leucine-rich repeat transmembrane protein kinase, putative, brassinosteroid-insensitive protein BRI1 - Arabidopsis thaliana, PIR:T09356 | chr3:19200028-19203028 FORWARD | Aliases: T18N14.120; (*SWP) sp|Q9SUQ3|Y4374_ARATH (e_value=1e-35) Probable inactiv…
SGN-U573593	-	-	-	0.58	5.75	3.30944	Tomato 200607||2 [10 ESTs aligned] (*GB) gi|157343495|emb|CAO68001.1| (e_value=2e-49) unnamed; (*ATH) AT1G74070.1 (e_value=4e-43) | Symbol: None | peptidyl-prolyl cis-trans isomerase cyclophilin-type family protein, contains Pfam domain, PF00160: peptidyl-prolyl cis-trans isomerase, cyclophilin-type | chr1:27855149-27856637 REVERSE | Aliases: F2P9.6, F2P9_6;
SGN-U579663	-	-	-	0.58	5.75	3.30944	Tomato 200607||2 [12 ESTs aligned] (*GB) gi|118484173|gb|ABK93968.1| (e_value=2e-39) unknown; (*ATH) AT1G77710.1 (e_value=2e-40) | Symbol: None | expressed protein, similar to hypothetical protein GB:P34661 (Caenorhabditis elegans) | chr1:29211577-29212943 FORWARD | Aliases: T32E8.4, T32E8_4; (*SWP) sp|Q9CA23|UFM1_ARATH (e_value=2e-39) Probable ubiquitin-fold modifier 1 OS=Arabidopsis thaliana GN…
SGN-U585234	GO:0009534//chloroplast thylakoid;GO:0033178//proton-transporting two-sector ATPase complex, catalytic domain	GO:0015078//hydrogen ion transmembrane transporter activity;GO:0015662//ATPase activity, coupled to transmembrane movement of ions, phosphorylative mechanism;GO:0019829//cation-transporting ATPase activity;GO:0032559//adenyl ribonucleotide binding	GO:0015986//ATP synthesis coupled proton transport	0.58	5.75	3.30944	Tomato 200607||2 [10 ESTs aligned] (*GB) gi|89280642|ref|YP_514859.1| (e_value=5e-149) ATP; (*ATH) ATCG00480.1 (e_value=2e-137) | Symbol: ATPB | chloroplast-encoded gene for beta subunit of ATP synthase | chrC:52660-54156 REVERSE | Aliases: ATPB; (*SWP) sp|Q2MI93|ATPB_SOLLC (e_value=3e-150) ATP synthase subunit beta OS=Solanum lycopersicum GN=atpB;
SGN-U585886	GO:0031224//intrinsic to membrane;GO:0009536//plastid	GO:0016759//cellulose synthase activity;GO:0046914//transition metal ion binding	GO:0010395;GO:0009250//glucan biosynthetic process;GO:0042545//cell wall modification;GO:0009832//plant-type cell wall biogenesis	0.58	5.75	3.30944	Tomato 200607||2 [6 ESTs aligned] (*GB) gi|67003911|gb|AAY60845.1| (e_value=0) cellulose; (*ATH) AT5G17420.1 (e_value=0) | Symbol: None | cellulose synthase, catalytic subunit (IRX3), identical to gi:5230423 | chr5:5736294-5741454 REVERSE | Aliases: T10B6.80, T10B6_80; (*SWP) sp|Q9SWW6|CESA7_ARATH (e_value=0) Cellulose synthase A catalytic subunit 7 [UDP-forming] OS=Arabidopsis thaliana GN=CESA7;
SGN-U582650	-	-	-	0.58	5.75	3.30944	Tomato 200607||2 [7 ESTs aligned] (*GB) gi|197725474|gb|ACH72969.1| (e_value=6e-32) major; (*ATH) AT1G70850.3 (e_value=3e-30) Symbol: None | similar to Bet v I allergen family protein [Arabidopsis thaliana] (TAIR:At1g70830.1); similar to Bet v I allergen family protein [Arabidopsis thaliana] (TAIR:At1g70830.2); similar to Csf-2 [Cucumis sativus] (GB:BAA83470.1); contains I... ; (*SWP) sp|Q9SSK7|M…
SGN-U577279	GO:0043234//protein complex;GO:0009536//plastid	GO:0005488//binding;GO:0008168//methyltransferase activity	GO:0006546//glycine catabolic process;GO:0043094//cellular metabolic compound salvage	6.12	60.66	3.30914	Tomato 200607||2 [42 ESTs aligned] (*GB) gi|3688309|emb|CAB16914.1| (e_value=1e-72) H-Protein precursor [Flaveria pringlei]; (*ATH) AT2G35370.1 (e_value=6e-71) | Symbol: None | glycine cleavage system H protein 1, mitochondrial (GDCSH) (GCDH), identical to SP:P25855 Glycine cleavage system H protein 1, mitochondrial precursor {Arabidopsis thaliana} | chr2:14898181-14899297 FORWARD | Aliases: None…
SGN-U577727	GO:0031410//cytoplasmic vesicle	-	GO:0000003//reproduction	0.87	8.62	3.3086	Tomato 200607||2 [18 ESTs aligned] (*GB) gi|82569705|gb|ABB83474.1| (e_value=1e-144) beta-expansin; (*ATH) AT1G65680.1 (e_value=3e-85) Symbol: None | similar to beta-expansin, putative (EXPB4) [Arabidopsis thaliana] (TAIR:At2g45110.1); similar to cim1 protein - soybean (GB:S48032); contains InterPro domain Expansin 45, endoglucanase-like domain (InterPro:IPR007112); contains InterP... ; (*SWP) sp…
SGN-U566684	-	-	-	0.87	8.62	3.3086	Tomato 200607||2 [6 ESTs aligned] (*GB) gi|118481655|gb|ABK92769.1| (e_value=6e-63) unknown; (*ATH) AT5G62550.1 (e_value=7e-36) | Symbol: None | expressed protein | chr5:25122864-25125177 REVERSE | Aliases: K19B1.16, K19B1_16;
SGN-U581969	GO:0031410//cytoplasmic vesicle	GO:0000166//nucleotide binding;GO:0016616//oxidoreductase activity, acting on the CH-OH group of donors, NAD or NADP as acceptor	GO:0008152//metabolic process	2.33	23	3.30323	Tomato 200607||2 [3 ESTs aligned] (*GB) gi|115488436|ref|NP_001066705.1| (e_value=1e-94) Os12g0443500; (*ATH) AT5G15490.1 (e_value=9e-95) Symbol: None | UDP-glucose 6-dehydrogenase, putative, very strong similarity to SP:Q96558 UDP-glucose 6-dehydrogenase (EC 1.1.1.22) (UDP-Glc dehydrogenase) (UDP-GlcDH) (UDPGDH) {Glycine max}; contains Pfam profiles PF03721: UDP-glucose/GDP-mannose d... ; (*SWP)…
SGN-U563517	-	-	GO:0000302//response to reactive oxygen species;GO:0009642//response to light intensity	2.04	20.12	3.30199	Tomato 200607||2 [14 ESTs aligned] (*GB) gi|157356553|emb|CAO62740.1| (e_value=4e-48) unnamed; (*ATH) AT1G52560.1 (e_value=2e-43) Symbol: None | 26.5 kDa class I small heat shock protein-like (HSP26.5-P), contains Pfam profile: PF00011 Hsp20/alpha crystallin family; identified in Scharf, K-D., et al,Cell Stress & Chaperones (2001) 6: 225-237. | chr1:19578429-19579435 REVERSE |... ; (*SWP) sp|P098…
SGN-U579550	GO:0005840//ribosome;GO:0043234//protein complex;GO:0009526//plastid envelope;GO:0005576//extracellular region	GO:0016769//transferase activity, transferring nitrogenous groups;GO:0008168//methyltransferase activity	GO:0010038//response to metal ion;GO:0006544//glycine metabolic process	20.98	206.41	3.29843	Tomato 200607||2 [99 ESTs aligned] (*GB) gi|1707878|sp|P54260|GCST_SOLTU (e_value=0) Aminomethyltransferase, mitochondrial precursor (Glycine cleavage system T protein) (GCVT); (*ATH) AT1G11860.2 (e_value=0) | Symbol: None | aminomethyltransferase, putative, similar to aminomethyltransferase, mitochondrial precursor SP:O49849 from (Flaveria anomala) | chr1:4001294-4003441 FORWARD | Aliases: None;…
SGN-U579759	GO:0009526//plastid envelope;GO:0009570//chloroplast stroma;GO:0009534//chloroplast thylakoid	-	-	13.41	131.09	3.28918	Tomato 200607||2 [21 ESTs aligned] (*GB) gi|118487811|gb|ABK95729.1| (e_value=3e-44) unknown; (*ATH) AT4G01150.1 (e_value=5e-44) | Symbol: None | expressed protein | chr4:493548-494795 FORWARD | Aliases: F2N1.18, F2N1_18; (*SWP) sp|O04616|Y4115_ARATH (e_value=4e-43) Uncharacterized protein At4g01150, chloroplastic OS=Arabidopsis thaliana GN=At4g01150;
SGN-U580434	-	GO:0016628//oxidoreductase activity, acting on the CH-CH group of donors, NAD or NADP as acceptor;GO:0032559//adenyl ribonucleotide binding	GO:0009642//response to light intensity;GO:0044267//cellular protein metabolic process;GO:0000302//response to reactive oxygen species	2.62	25.3	3.2715	Tomato 200607||2 [35 ESTs aligned] (*GB) gi|157336475|emb|CAO71160.1| (e_value=0) unnamed; (*ATH) AT2G32120.2 (e_value=0) Symbol: None | heat shock protein 70 family protein / HSP70 family protein, similar to SP:P22953 Heat shock cognate 70 kDa protein 1 (Hsc70.1) {Arabidopsis thaliana}; contains InterPro accession IPR001023: Heat shock protein Hsp70 | chr2:13658587-13... ; (*SWP) sp|P09189|HSP7C…
SGN-U579596	-	GO:0016757//transferase activity, transferring glycosyl groups	-	54.21	522.36	3.26841	Tomato 200607||2 [12 ESTs aligned] (*GB) gi|157348728|emb|CAO23620.1| (e_value=2e-136) unnamed; (*ATH) AT2G36770.1 (e_value=8e-44) | Symbol: None | UDP-glucoronosyl/UDP-glucosyl transferase family protein, contains Pfam profile: PF00201 UDP-glucoronosyl and UDP-glucosyl transferase | chr2:15422218-15423845 REVERSE | Aliases: F13K3.17, F13K3_17; (*SWP) sp|Q9ZSK5|ZOG_PHALU (e_value=2e-121) Zeatin O…
SGN-U564465	-	-	-	0.87	8.34	3.26096	Tomato 200607||2 [7 ESTs aligned]
SGN-U579370	GO:0000785//chromatin;GO:0009536//plastid;GO:0031981//nuclear lumen	GO:0003676//nucleic acid binding	GO:0034728	13.41	128.51	3.2605	Tomato 200607||2 [10 ESTs aligned] (*GB) gi|126309066|ref|XP_001366176.1| (e_value=1e-58) PREDICTED:; (*ATH) AT5G10400.1 (e_value=2e-60) Symbol: None | histone H3, identical to several histone H3 proteins, including Zea mays SP:P05203, Medicago sativa GI:166384, Encephalartos altensteinii SP:P08903, Pisum sativum SP:P02300; contains Pfam profile PF00125 Core histone H2A/H2B/H3/H4 | c... ; (*SWP) …
SGN-U565757	-	-	-	13.41	128.22	3.25724	Tomato 200607||2 [5 ESTs aligned] (*GB) gi|21593517|gb|AAM65484.1| (e_value=1e-81) unknown [Arabidopsis thaliana]; (*ATH) AT4G15830.1 (e_value=2e-83) | Symbol: None | expressed protein | chr4:8995126-8996614 REVERSE | Aliases: DL3955C, FCAALL.419;
SGN-U592790	GO:0031224//intrinsic to membrane;GO:0009527//plastid outer membrane	GO:0016773//phosphotransferase activity, alcohol group as acceptor;GO:0032559//adenyl ribonucleotide binding	GO:0006007//glucose catabolic process	8.45	80.78	3.25697	Tomato 200607||2 [1 ESTs aligned] (*GB) gi|23477117|emb|CAC81350.1| (e_value=0) hexokinase [Lycopersicon esculentum]; (*ATH) AT4G29130.1 (e_value=0) | Symbol: None | hexokinase 1 (HXK1), identical to hexokinase 1 (Arabidopsis thaliana) Swiss-Prot:Q42525 | chr4:14350864-14355109 REVERSE | Aliases: F19B15.160, F19B15_160; (*SWP) sp|Q9SEK2|HXK1_TOBAC (e_value=0) Hexokinase-1 OS=Nicotiana tabacum GN=…
SGN-U564226	-	-	-	4.08	38.81	3.24979	Tomato 200607||2 [6 ESTs aligned] (*GB) gi|157342539|emb|CAO65251.1| (e_value=2e-74) unnamed; (*ATH) AT3G42725.1 (e_value=5e-36) | Symbol: None | expressed protein | chr3:14853888-14854695 REVERSE | Aliases: None;
SGN-U570523	-	GO:0008194//UDP-glycosyltransferase activity;GO:0016758//transferase activity, transferring hexosyl groups	-	2.91	27.6	3.24558	Tomato 200607||2 [11 ESTs aligned] (*GB) gi|2232354|gb|AAB62270.1| (e_value=1e-116) UDPG glucosyltransferase [Solanum berthaultii]; (*ATH) AT1G73880.1 (e_value=3e-99) | Symbol: None | UDP-glucoronosyl/UDP-glucosyl transferase family protein, contains Pfam profile: PF00201 UDP-glucoronosyl and UDP-glucosyl transferase | chr1:27788642-27790465 FORWARD | Aliases: F2P9.25, F2P9_25; (*SWP) sp|Q4R1I9|A…
SGN-U566654	-	GO:0008081//phosphoric diester hydrolase activity	GO:0019400	1.17	10.92	3.22239	Tomato 200607||2 [16 ESTs aligned] (*GB) gi|157341155|emb|CAO49062.1| (e_value=3e-150) unnamed; (*ATH) AT3G02040.1 (e_value=9e-134) | Symbol: None | glycerophosphoryl diester phosphodiesterase family protein, contains Pfam profile PF03009: Glycerophosphoryl diester phosphodiesterase family | chr3:348174-350006 REVERSE | Aliases: F1C9.18, F1C9_18; (*SWP) sp|Q74ZH9|GDE1_ASHGO (e_value=2e-32) Glycer…
SGN-U578890	-	-	-	24.77	230.28	3.21672	Tomato 200607||2 [17 ESTs aligned] (*GB) gi|2500717|sp|Q41495|ST14_SOLTU (e_value=2e-76) STS14 protein precursor; (*ATH) AT5G66590.1 (e_value=2e-48) Symbol: None | allergen V5/Tpx-1-related family protein, contains similarity to SP:Q41495 STS14 protein precursor {Solanum tuberosum}; contains Pfam profile PF00188: SCP-like extracellular protein | chr5:26591407-26592098 FORWARD | Aliases: K1F13.27.…
SGN-U583252	GO:0044464//cell part	GO:0016787//hydrolase activity	GO:0044238//primary metabolic process	25.36	234.59	3.20951	Tomato 200607||2 [30 ESTs aligned] (*GB) gi|157339160|emb|CAO42511.1| (e_value=5e-167) unnamed; (*ATH) AT3G26430.1 (e_value=2e-143) | Symbol: None | GDSL-motif lipase/hydrolase family protein, similar to early nodulin ENOD8 (Medicago sativa) GI:304037; contains InterPro Entry IPR001087 Lipolytic enzyme, G-D-S-L family | chr3:9672754-9677164 FORWARD | Aliases: F20C19.19; (*SWP) sp|Q9FXE5|FUCO3_ARA…
SGN-U581327	-	GO:0048037//cofactor binding;GO:0016857//racemase and epimerase activity, acting on carbohydrates and derivatives	GO:0008152//metabolic process	89.77	828.53	3.20625	Tomato 200607||2 [56 ESTs aligned] (*GB) gi|82400136|gb|ABB72807.1| (e_value=0) NAD-dependent; (*ATH) AT5G28840.1 (e_value=0) Symbol: None | NAD-dependent epimerase/dehydratase family protein, similar to sugar epimerase BlmG from Streptomyces verticillus GI:9937230; contains Pfam profile PF01370 NAD dependent epimerase/dehydratase family | chr5:10862177-10864906 REVERSE | ... ; (*SWP) sp|A3C4S4|G…
SGN-U577192	GO:0009534//chloroplast thylakoid	GO:0005488//binding	GO:0006810//transport	6.7	61.52	3.19882	Tomato 200607||2 [12 ESTs aligned] (*GB) gi|60459393|gb|AAX20042.1| (e_value=1e-27) proline-rich; (*ATH) AT2G45180.1 (e_value=2e-27) Symbol: None | protease inhibitor/seed storage/lipid transfer protein (LTP) family protein, similar to 14 kDa polypeptide (Catharanthus roseus) GI:407410; contains Pfam protease inhibitor/seed storage/LTP family domain PF00234 | chr2:18633413-186339... ; (*SWP) sp|P…
SGN-U572810	GO:0009534//chloroplast thylakoid	-	-	13.7	125.06	3.19037	Tomato 200607||2 [41 ESTs aligned] (*GB) gi|157340912|emb|CAO47717.1| (e_value=2e-22) unnamed; (*ATH) AT2G26500.1 (e_value=2e-18) | Symbol: None | cytochrome b6f complex subunit (petM), putative, nearly identical to cytochrome b6f complex subunit (GI:3090403) (Arabidopsis thaliana); alternative splice forms exist | chr2:11277225-11278031 FORWARD | Aliases: T9J22.17, T9J22_17;
SGN-U578234	GO:0016020//membrane	-	-	2.91	26.16	3.16827	Tomato 200607||2 [35 ESTs aligned] (*GB) gi|2894118|emb|CAA05999.1| (e_value=2e-55) hypothetical protein [Solanum tuberosum]; (*ATH) AT3G25290.1 (e_value=9e-40) | Symbol: None | auxin-responsive family protein, similar to auxin-induced protein AIR12 GI:11357190 (Arabidopsis thaliana) | chr3:9210174-9211836 FORWARD | Aliases: MJL12.25; (*SWP) sp|Q94BT2|AIR12_ARATH (e_value=3e-37) Auxin-induced in …
SGN-U569256	GO:0009532//plastid stroma;GO:0030529//ribonucleoprotein complex	GO:0003723//RNA binding;GO:0005198//structural molecule activity	GO:0010467//gene expression	7.87	70.72	3.16768	Tomato 200607||2 [39 ESTs aligned] (*GB) gi|42559164|sp|O80360|RK3_TOBAC (e_value=1e-120) 50S ribosomal protein L3, chloroplast precursor; (*ATH) AT2G43030.1 (e_value=6e-110) | Symbol: None | ribosomal protein L3 family protein, contains Pfam profile PF00297: ribosomal protein L3 | chr2:17901913-17902943 FORWARD | Aliases: MFL8.11, MFL8_11; (*SWP) sp|O80360|RK3_TOBAC (e_value=8e-122) 50S ribosoma…
SGN-U599945	GO:0016020//membrane	GO:0015405//P-P-bond-hydrolysis-driven transmembrane transporter activity;GO:0017111//nucleoside-triphosphatase activity;GO:0032559//adenyl ribonucleotide binding	-	5.25	46.86	3.15797	Tomato 200607||2 [1 ESTs aligned] (*GB) gi|157355714|emb|CAO49531.1| (e_value=3e-77) unnamed; (*ATH) AT4G25750.1 (e_value=3e-75) | Symbol: None | ABC transporter family protein, Bactrocera tryoni membrane transporter (white) gene, PID:g3676298 | chr4:13110636-13112369 REVERSE | Aliases: F14M19.30, F14M19_30; (*SWP) sp|Q9SW08|WBC4_ARATH (e_value=3e-74) White-brown complex homolog protein 4 OS=Arab…
SGN-U583947	GO:0005618//cell wall	GO:0015926//glucosidase activity	GO:0044238//primary metabolic process	25.06	218.78	3.12602	Tomato 200607||2 [15 ESTs aligned] (*GB) gi|3582436|dbj|BAA33065.1| (e_value=2e-86) beta-D-glucan exohydrolase [Nicotiana tabacum]; (*ATH) AT5G20950.2 (e_value=1e-76) | Symbol: None | glycosyl hydrolase family 3 protein, beta-D-glucan exohydrolase, Nicotiana tabacum, EMBL:AB017502 | chr5:7107378-7111311 REVERSE | Aliases: None;
SGN-U581562	GO:0034357;GO:0009534//chloroplast thylakoid;GO:0044425//membrane part	-	-	7.29	63.53	3.12345	Tomato 200607||2 [56 ESTs aligned] (*GB) gi|15224531|ref|NP_180615.1| (e_value=8e-32) photosystem II reaction center 6.1KD protein [Arabidopsis thaliana]; (*ATH) AT2G30570.2 (e_value=6e-34) | Symbol: None | photosystem II reaction center W (PsbW) protein-related, similar to photosystem II reaction center W protein SP:Q41387 from (Spinacia oleracea) | chr2:13025520-13027271 REVERSE | Aliases: None…
SGN-U575053	-	-	-	14.57	126.78	3.12125	Tomato 200607||2 [10 ESTs aligned] (*GB) gi|118484025|gb|ABK93899.1| (e_value=4e-72) unknown; (*ATH) AT2G42610.2 (e_value=1e-70) | Symbol: None | expressed protein, contains Pfam profile PF04852: Protein of unknown function (DUF640) | chr2:17754994-17757517 FORWARD | Aliases: None;
SGN-U580280	GO:0000785//chromatin;GO:0030312//external encapsulating structure;GO:0031981//nuclear lumen	GO:0003676//nucleic acid binding	GO:0006950//response to stress;GO:0034728;GO:0051707//response to other organism;GO:0009292//genetic transfer	2.62	22.71	3.11569	Tomato 200607||2 [4 ESTs aligned] (*GB) gi|15223708|ref|NP_175517.1| (e_value=7e-30) histone H2A, putative [Arabidopsis thaliana]; (*ATH) AT1G51060.1 (e_value=5e-32) Symbol: None | histone H2A, putative, similar to histone H2A GI:7595337 from Arabidopsis thaliana, Triticum aestivum GI:536892, Picea abies SP:P35063; contains Pfam profile PF00125 Core histone H2A/H2B/H3/H4 | chr1:18930548-18931314 …
SGN-U578282	GO:0043231//intracellular membrane-bounded organelle;GO:0016020//membrane	GO:0046872//metal ion binding;GO:0008168//methyltransferase activity	GO:0019932//second-messenger-mediated signaling;GO:0009640//photomorphogenesis;GO:0009593//detection of chemical stimulus;GO:0009057//macromolecule catabolic process	15.16	130.81	3.10913	Tomato 200607||2 [85 ESTs aligned] (*GB) gi|3121848|sp|P93087|CALM_CAPAN (e_value=4e-79) CALMODULIN; (*ATH) AT3G43810.1 (e_value=9e-81) | Symbol: None | calmodulin-7 (CAM7), almost identical to calmodulin GI:16227 from (Arabidopsis thaliana), SP:P59220 Calmodulin-7 {Arabidopsis thaliana} | chr3:15675358-15677445 REVERSE | Aliases: T28A8.100; (*SWP) sp|P93087|CALM_CAPAN (e_value=3e-80) Calmodulin …
SGN-U579607	GO:0043231//intracellular membrane-bounded organelle	GO:0001071;GO:0005515//protein binding	GO:0010468//regulation of gene expression;GO:0009606//tropism;GO:0009755//hormone-mediated signaling pathway;GO:0003006//reproductive developmental process	1.17	10.06	3.10405	Tomato 200607||2 [2 ESTs aligned] (*GB) gi|147815559|emb|CAN70530.1| (e_value=6e-44) hypothetical; (*ATH) AT3G15540.1 (e_value=1e-36) Symbol: None | auxin-responsive protein / indoleacetic acid-induced protein 19 (IAA19), identical to SP:O24409 Auxin-responsive protein IAA19 (Indoleacetic acid-induced protein 19) {Arabidopsis thaliana} | chr3:5264031-5265683 FORWARD | Aliases: MJK... ; (*SWP) sp|…
SGN-U571844	GO:0043231//intracellular membrane-bounded organelle	GO:0016209//antioxidant activity;GO:0005506//iron ion binding;GO:0003824//catalytic activity	GO:0009414//response to water deprivation;GO:0006972//hyperosmotic response;GO:0008152//metabolic process	2.91	25.01	3.10341	Tomato 200607||2 [73 ESTs aligned] (*GB) gi|678547|gb|AAA65637.1| (e_value=0) peroxidase; (*ATH) AT1G05260.1 (e_value=4e-123) Symbol: None | peroxidase 3 (PER3) (P3) / rare cold-inducible protein (RCI3A) (PRC), identical to SP:O23044 Peroxidase 3 precursor (EC 1.11.1.7) (Atperox P3) (Rare cold inducible protein) (RCI3A) (ATPRC) {Arabidopsis thalliana} | chr1:1529767-153143... ; (*SWP) sp|O23044|P…
SGN-U582869	GO:0031224//intrinsic to membrane;GO:0043231//intracellular membrane-bounded organelle	-	-	7.87	66.98	3.08929	Tomato 200607||2 [10 ESTs aligned] (*GB) gi|118481413|gb|ABK92649.1| (e_value=2e-50) unknown; (*ATH) AT1G10030.1 (e_value=8e-48) | Symbol: None | integral membrane family protein, contains Pfam PF03694: Erg28 like protein | chr1:3273863-3275839 FORWARD | Aliases: T27I1.5, T27I1_5; (*SWP) sp|O80594|ERG28_ARATH (e_value=7e-47) Ergosterol biosynthetic protein 28 OS=Arabidopsis thaliana GN=At1g10030;
SGN-U579038	GO:0016471//vacuolar proton-transporting V-type ATPase complex	GO:0005488//binding;GO:0015077//monovalent inorganic cation transmembrane transporter activity;GO:0019829//cation-transporting ATPase activity	GO:0006818//hydrogen transport	7.29	61.81	3.08385	Tomato 200607||2 [15 ESTs aligned] (*GB) gi|3334406|sp|O24011|VATL_SOLLC (e_value=3e-56) RecName:; (*ATH) AT4G34720.1 (e_value=1e-56) Symbol: None | vacuolar ATP synthase 16 kDa proteolipid subunit 1 / V-ATPase 16 kDa proteolipid subunit 1 (AVAP1) (AVA-P1), identical to SP:P59227 Vacuolar ATP synthase 16 kDa proteolipid subunit 1/3/5 (EC 3.6.3.14) (V-ATPase 16 kDa proteolipid subu... ; (*SWP) sp|…
SGN-U579894	GO:0000785//chromatin;GO:0043231//intracellular membrane-bounded organelle	GO:0003676//nucleic acid binding	GO:0034728	51.59	437.26	3.08333	Tomato 200607||2 [37 ESTs aligned] (*GB) gi|75278465|sp|O65821|H2B1_SOLLC (e_value=9e-42) RecName:; (*ATH) AT1G07790.1 (e_value=6e-42) Symbol: None | histone H2B, putative, strong similarity to histone H2B Arabidopsis thaliana GI:2407802, Gossypium hirsutum SP:O22582, Lycopersicon esculentum GI:3021489, Capsicum annuum SP:O49118; contains Pfam profile PF00125 Core histone H2A/H2B/H... ; (*SWP) sp…
SGN-U580583	GO:0030312//external encapsulating structure;GO:0009532//plastid stroma;GO:0009526//plastid envelope;GO:0005576//extracellular region	GO:0016301//kinase activity;GO:0032559//adenyl ribonucleotide binding	GO:0006007//glucose catabolic process;GO:0010038//response to metal ion;GO:0015977//carbon fixation;GO:0006950//response to stress	24.19	202.68	3.06672	Tomato 200607||2 [149 ESTs aligned] (*GB) gi|3328122|gb|AAC26785.1| (e_value=0) phosphoglycerate kinase precursor [Solanum tuberosum]; (*ATH) AT1G56190.1 (e_value=0) Symbol: None | phosphoglycerate kinase, putative, similar to SP:P41758 Phosphoglycerate kinase, chloroplast precursor (EC 2.7.2.3) {Chlamydomonas reinhardtii}; contains Pfam profile PF00162: phosphoglycerate kinase | chr1:21032030-21…
SGN-U589799	GO:0030312//external encapsulating structure	GO:0030234//enzyme regulator activity;GO:0004091//carboxylesterase activity	GO:0071555;GO:0045229//external encapsulating structure organization	3.21	26.74	3.05835	Tomato 200607||2 [1 ESTs aligned] (*GB) gi|6689892|gb|AAF23892.1|AF152172_1 (e_value=3e-84) pectin; (*ATH) AT3G14310.1 (e_value=1e-69) Symbol: None | pectinesterase family protein, contains Pfam profiles: PF01095 pectinesterase, PF04043 plant invertase/pectin methylesterase inhibitor ;similar to pectin methylesterase GB:Q42534 from (Arabidopsis thaliana) | chr3:4771909-4775126 REVE... ; (*SWP) sp…
SGN-U570004	-	GO:0016491//oxidoreductase activity;GO:0005506//iron ion binding	-	15.45	127.93	3.04968	Tomato 200607||2 [67 ESTs aligned] (*GB) gi|13506709|gb|AAK27265.1| (e_value=0) fatty acid hydroperoxide lyase [Lycopersicon esculentum]; (*ATH) AT4G15440.1 (e_value=2e-119) | Symbol: None | hydroperoxide lyase (HPL1), identical to hydroperoxide lyase GI:3822403 from (Arabidopsis thaliana) | chr4:8835494-8838675 FORWARD | Aliases: DL3766W, FCAALL.125; (*SWP) sp|P48417|CP74_LINUS (e_value=1e-100) …
SGN-U571645	-	-	-	1.46	12.07	3.04739	Tomato 200607||2 [21 ESTs aligned] (*GB) gi|147821140|emb|CAN62171.1| (e_value=2e-50) hypothetical; (*ATH) AT5G23950.1 (e_value=3e-35) | Symbol: None | C2 domain-containing protein, similar to cold-regulated gene SRC2 (Glycine max) GI:2055230; contains Pfam profile PF00168: C2 domain | chr5:8082750-8083607 FORWARD | Aliases: MRO11.1, MRO11_1;
SGN-U581395	-	-	-	0.87	7.19	3.0469	Tomato 200607||2 [24 ESTs aligned]
SGN-U577123	GO:0009536//plastid	GO:0019136//deoxynucleoside kinase activity;GO:0032559//adenyl ribonucleotide binding	GO:0006259//DNA metabolic process	4.95	40.82	3.04378	Tomato 200607||2 [7 ESTs aligned] (*GB) gi|33325041|gb|AAQ08180.1| (e_value=7e-132) TK1-like deoxyribonucleoside kinase [Lycopersicon esculentum]; (*ATH) AT3G07800.1 (e_value=1e-80) | Symbol: None | thymidine kinase, putative, similar to thymidine kinase (Oryza sativa) SWISS-PROT:O81263 | chr3:2489393-2491017 REVERSE | Aliases: MLP3.25; (*SWP) sp|O81263|KITH_ORYSJ (e_value=2e-83) Thymidine kinase…
SGN-U585964	GO:0005618//cell wall;GO:0031410//cytoplasmic vesicle	GO:0030246//carbohydrate binding;GO:0043167//ion binding;GO:0015925	GO:0044238//primary metabolic process	10.2	83.95	3.04096	Tomato 200607||2 [9 ESTs aligned] (*GB) gi|7939621|gb|AAF70823.1|AF154422_1 (e_value=0) beta-galactosidase; (*ATH) AT5G63810.1 (e_value=0) Symbol: None | beta-galactosidase, putative / lactase, putative, similar to beta-galactosidase GI:7939621 from (Lycopersicon esculentum); contains Pfam profile PF01301: Glycosyl hydrolases family 35 | chr5:25554300-25558755 FORWARD | Aliases: MGI19.... ; (*SWP…
SGN-U580066	GO:0044424//intracellular part	GO:0004866//endopeptidase inhibitor activity	GO:0022406//membrane docking;GO:0016192//vesicle-mediated transport	20.4	167.89	3.04088	Tomato 200607||2 [4 ESTs aligned] (*GB) gi|87240849|gb|ABD32707.1| (e_value=3e-72) conserved; (*ATH) AT4G01400.1 (e_value=3e-72) | Symbol: None | pentatricopeptide (PPR) repeat-containing protein, contains Pfam profile PF01535: PPR repeat | chr4:573098-577243 REVERSE | Aliases: F3D13.1, F3D13_1; (*SWP) sp|Q3MHG0|COG4_BOVIN (e_value=2e-39) Conserved oligomeric Golgi complex subunit 4 OS=Bos taurus…
SGN-U578802	GO:0009532//plastid stroma;GO:0009526//plastid envelope;GO:0009534//chloroplast thylakoid;GO:0005576//extracellular region	GO:0000166//nucleotide binding;GO:0008943//glyceraldehyde-3-phosphate dehydrogenase activity	GO:0009314//response to radiation;GO:0019318//hexose metabolic process;GO:0015977//carbon fixation;GO:0034285;GO:0006950//response to stress	43.13	351.88	3.02832	Tomato 200607||2 [332 ESTs aligned] (*GB) gi|120661|sp|P09043|G3PA_TOBAC (e_value=0) Glyceraldehyde 3-phosphate dehydrogenase A, chloroplast precursor (NADP-dependent glyceraldehydephosphate dehydrogenase subunit A); (*ATH) AT3G26650.1 (e_value=9e-172) Symbol: None | glyceraldehyde 3-phosphate dehydrogenase A, chloroplast (GAPA) / NADP-dependent glyceraldehydephosphate dehydrogenase subunit A, id…
SGN-U567150	GO:0031410//cytoplasmic vesicle	-	-	3.21	26.16	3.02672	Tomato 200607||2 [5 ESTs aligned] (*GB) gi|119657099|gb|ABL86674.1| (e_value=6e-28) PDF; (*ATH) AT2G42840.1 (e_value=2e-27) | Symbol: None | protodermal factor 1 (PDF1), identical to protodermal factor 1 (Arabidopsis thaliana) gi:4929130:gb:AAD33869 | chr2:17833193-17834560 REVERSE | Aliases: F7D19.16, F7D19_16;
SGN-U570302	GO:0043231//intracellular membrane-bounded organelle	-	-	7.87	63.25	3.00663	Tomato 200607||2 [5 ESTs aligned] (*GB) gi|57013913|ref|YP_173386.1| (e_value=1e-27) hypothetical;
SGN-U568708	-	-	-	4.08	32.77	3.00573	Tomato 200607||2 [37 ESTs aligned] (*GB) gi|157355183|emb|CAO48559.1| (e_value=2e-82) unnamed; (*ATH) AT5G24580.1 (e_value=1e-76) | Symbol: None | copper-binding family protein, similar to copper homeostasis factor gi:3168840 from Arabidopsis thaliana; contains Pfam profile PF00403: Heavy-metal-associated domain | chr5:8410261-8412150 REVERSE | Aliases: K18P6.11, K18P6_11;
SGN-U579755	GO:0015630//microtubule cytoskeleton;GO:0031981//nuclear lumen	GO:0035174//histone serine kinase activity;GO:0032559//adenyl ribonucleotide binding	GO:0006468//protein amino acid phosphorylation	2.33	18.69	3.00386	Tomato 200607||2 [3 ESTs aligned] (*GB) gi|157339215|emb|CAO43756.1| (e_value=1e-154) unnamed; (*ATH) AT4G32830.1 (e_value=5e-153) Symbol: None | Encodes a member of a family of Ser/Thr kinases whose activities peak during cell division. Transcripts are abundant in tissues rich in dividing cells like roots and flowers but are low or absent in fully expanded leaves and stems. ... ; (*SWP) sp|Q9M07…
SGN-U603029	-	-	-	6.12	48.87	2.99735	Tomato 200607||2 [1 ESTs aligned] (*GB) gi|209954693|dbj|BAG80537.1| (e_value=1e-29) putative; (*ATH) AT1G05560.1 (e_value=2e-19) Symbol: None | UDP-glucose transferase (UGT75B2), similar to UDP-glucose:indole-3-acetate beta-D-glucosyltransferase GI:2149127 from (Arabidopsis thaliana); identical to cDNA UDP-glucosyltransferase (UGT75B2) GI:13661274 | chr1:1645497-1647146 REVER... ; (*SWP) sp|Q9LR…
SGN-U580149	-	GO:0003676//nucleic acid binding	GO:0012502//induction of programmed cell death	26.23	207.56	2.98424	Tomato 200607||2 [23 ESTs aligned] (*GB) gi|42570227|ref|NP_849742.2| (e_value=1e-51) zinc finger protein, putative [Arabidopsis thaliana]; (*ATH) AT1G32540.2 (e_value=9e-54) | Symbol: None | zinc finger protein, putative, similar to zinc-finger protein Lsd1 (Arabidopsis thaliana) gi:1872521:gb:AAC49660 | chr1:11767776-11769860 FORWARD | Aliases: None;
SGN-U591668	-	-	-	2.62	20.7	2.98199	Tomato 200607||2 [1 ESTs aligned]
SGN-U593733	-	-	-	364.89	2861.34	2.97116	Tomato 200607||2 [1 ESTs aligned]
SGN-U583863	GO:0009536//plastid	GO:0003824//catalytic activity;GO:0016209//antioxidant activity;GO:0043169//cation binding	GO:0006800//oxygen and reactive oxygen species metabolic process	24.77	193.19	2.96335	Tomato 200607||2 [49 ESTs aligned] (*GB) gi|33327349|gb|AAQ09007.1| (e_value=7e-98) superoxidase dismutase [Lycopersicon esculentum]; (*ATH) AT2G28190.1 (e_value=2e-72) | Symbol: None | superoxide dismutase (Cu-Zn), chloroplast (SODCP) / copper/zinc superoxide dismutase (CSD2), identical to GP:3273753:AF061519 | chr2:12021579-12023620 FORWARD | Aliases: F24D13.2, F24D13_2; (*SWP) sp|P14831|SODCP_…
SGN-U572124	-	GO:0046914//transition metal ion binding	-	16.03	124.48	2.95707	Tomato 200607||2 [12 ESTs aligned] (*GB) gi|217071446|gb|ACJ84083.1| (e_value=4e-43) unknown; (*ATH) AT2G02850.1 (e_value=5e-37) | Symbol: None | plastocyanin-like domain-containing protein / plantacyanin, putative, similar to plantacyanin GI:3395754 from (Spinacia oleracea) | chr2:826542-827785 REVERSE | Aliases: T17M13.2, T17M13_2; (*SWP) sp|P00303|BABL_CUCSA (e_value=1e-38) Basic blue protein …
SGN-U578783	GO:0000785//chromatin;GO:0009536//plastid;GO:0031981//nuclear lumen	GO:0003676//nucleic acid binding	GO:0034728	84.23	652.3	2.95313	Tomato 200607||2 [24 ESTs aligned] (*GB) gi|15232146|ref|NP_189372.1| (e_value=3e-58) histone H3 [Arabidopsis thaliana]; (*ATH) AT5G10400.1 (e_value=2e-60) Symbol: None | histone H3, identical to several histone H3 proteins, including Zea mays SP:P05203, Medicago sativa GI:166384, Encephalartos altensteinii SP:P08903, Pisum sativum SP:P02300; contains Pfam profile PF00125 Core histone H2A/H2B/H3/…
SGN-U582646	GO:0030529//ribonucleoprotein complex;GO:0009536//plastid	GO:0005198//structural molecule activity	GO:0010467//gene expression	4.95	38.24	2.94958	Tomato 200607||2 [14 ESTs aligned] (*GB) gi|400992|sp|P30956|RK28_TOBAC (e_value=7e-59) 50S RIBOSOMAL PROTEIN L28, CHLOROPLAST PRECURSOR (CL28); (*ATH) AT2G33450.1 (e_value=1e-42) | Symbol: None | 50S ribosomal protein L28, chloroplast (CL28) | chr2:14180655-14181609 FORWARD | Aliases: F4P9.22, F4P9_22; (*SWP) sp|P30956|RK28_TOBAC (e_value=5e-60) 50S ribosomal protein L28, chloroplastic OS=Nicoti…
SGN-U581354	-	GO:0005506//iron ion binding;GO:0016705//oxidoreductase activity, acting on paired donors, with incorporation or reduction of molecular oxygen	GO:0006631//fatty acid metabolic process	4.08	31.34	2.94136	Tomato 200607||2 [10 ESTs aligned] (*GB) gi|76803801|gb|ABA55805.1| (e_value=5e-140) delta-8; (*ATH) AT2G46210.1 (e_value=1e-141) | Symbol: None | delta-8 sphingolipid desaturase, putative, similar to delta-8 sphingolipid desaturase GI:3819708 from (Brassica napus) | chr2:18984417-18986074 FORWARD | Aliases: T3F17.14; (*SWP) sp|A4IFP3|FADS3_BOVIN (e_value=8e-25) Fatty acid desaturase 3 OS=Bos tau…
SGN-U590750	GO:0009536//plastid	GO:0005488//binding;GO:0016491//oxidoreductase activity;GO:0016831//carboxy-lyase activity	GO:0043094//cellular metabolic compound salvage;GO:0015977//carbon fixation	1.46	11.21	2.94075	Tomato 200607||2 [1 ESTs aligned] (*GB) gi|132095|sp|P07179|RBS2A_SOLLC (e_value=9e-49) RecName:; (*ATH) AT5G38410.1 (e_value=6e-39) Symbol: None | ribulose bisphosphate carboxylase small chain 3B / RuBisCO small subunit 3B (RBCS-3B) (ATS3B), identical to SP:P10798 Ribulose bisphosphate carboxylase small chain 3B, chloroplast precursor (EC 4.1.1.39) (RuBisCO small subunit 3B) {Ar... ; (*SWP) sp|P…
SGN-U563582	GO:0031410//cytoplasmic vesicle;GO:0005618//cell wall	-	-	2.33	17.82	2.9351	Tomato 200607||2 [5 ESTs aligned] (*GB) gi|118481295|gb|ABK92591.1| (e_value=9e-91) unknown; (*ATH) AT5G51550.1 (e_value=5e-132) Symbol: None | phosphate-responsive 1 family protein, similar to phi-1 (phosphate-induced gene) (Nicotiana tabacum) GI:3759184; contains Pfam profile PF04674: Phosphate-induced protein 1 conserved region | chr5:20956720-20958121 REVERSE | Aliases: K... ;
SGN-U568716	-	-	-	58.58	446.46	2.93005	Tomato 200607||2 [9 ESTs aligned]
SGN-U583972	GO:0000785//chromatin	GO:0003676//nucleic acid binding	GO:0034728	10.49	79.92	2.92954	Tomato 200607||2 [26 ESTs aligned] (*GB) gi|145581063|gb|ABP87679.1| (e_value=7e-18) histone; (*ATH) AT1G06760.1 (e_value=6e-16) | Symbol: None | histone H1, putative, similar to histone H1-1 GB:CAA44312 GI:16314 from (Arabidopsis thaliana); identical to cDNA H1-1C mRNA for histone H1-1 (partial) GI:732560 | chr1:2076503-2077697 REVERSE | Aliases: F4H5.15, F4H5_15; (*SWP) sp|P26568|H11_ARATH (e_v…
SGN-U586320	-	GO:0004672//protein kinase activity;GO:0032559//adenyl ribonucleotide binding	GO:0006464//protein modification process	0.87	6.61	2.92556	Tomato 200607||2 [14 ESTs aligned] (*GB) gi|14484938|gb|AAK62821.1|AF332960_1 (e_value=0) auxin-regulated; (*ATH) AT2G05940.1 (e_value=1e-144) | Symbol: None | protein kinase, putative, similar to auxin-regulated dual specificity cytosolic kinase (Lycopersicon esculentum) gi:14484938:gb:AAK62821 | chr2:2287235-2289304 REVERSE | Aliases: T6P5.14, T6P5_14; (*SWP) sp|Q06548|APK1A_ARATH (e_value=7e-9…
SGN-U579906	GO:0009521;GO:0009526//plastid envelope;GO:0031224//intrinsic to membrane;GO:0009570//chloroplast stroma;GO:0009534//chloroplast thylakoid	GO:0046906//tetrapyrrole binding;GO:0043169//cation binding	GO:0006464//protein modification process;GO:0006091//generation of precursor metabolites and energy	81.61	619.53	2.92436	Tomato 200607||2 [222 ESTs aligned] (*GB) gi|100801744|emb|CAK24966.1| (e_value=4e-144) chlorophyll; (*ATH) AT3G47470.1 (e_value=5e-127) Symbol: None | chlorophyll A-B binding protein 4, chloroplast / LHCI type III CAB-4 (CAB4), identical to SP:P27521 Chlorophyll A-B binding protein 4, chloroplast precursor (LHCI type III CAB-4) (LHCP) {Arabidopsis thaliana} | chr3:17504357-17506018 ... ; (*SWP) …
SGN-U581473	-	GO:0003676//nucleic acid binding	GO:0009725//response to hormone stimulus;GO:0032501//multicellular organismal process;GO:0009639//response to red or far red light	456.99	3432.28	2.90893	Tomato 200607||2 [59 ESTs aligned] (*GB) gi|118621155|emb|CAK12513.1| (e_value=2e-42) mini; (*ATH) AT3G28917.1 (e_value=2e-22) | Symbol: None | zinc finger homeobox family protein / ZF-HD homeobox family protein, contains Pfam profile PF04770:ZF-HD protein dimerisation region | chr3:10926054-10926877 FORWARD | Aliases: None; (*SWP) sp|Q9SB61|Y4466_ARATH (e_value=2e-14) ZF-HD homeobox protein At4g…
SGN-U569271	GO:0044464//cell part	GO:0046872//metal ion binding;GO:0016831//carboxy-lyase activity;GO:0019842//vitamin binding	GO:0006950//response to stress	27.1	203.25	2.90689	Tomato 200607||2 [70 ESTs aligned] (*GB) gi|24745919|dbj|BAC23043.1| (e_value=0) pyruvate decarboxylase [Solanum tuberosum]; (*ATH) AT4G33070.1 (e_value=0) Symbol: None | pyruvate decarboxylase, putative, strong similarity to SP:P51846 Pyruvate decarboxylase isozyme 2 (EC 4.1.1.1) (PDC) {Nicotiana tabacum}; contains InterPro entry IPR000399: Pyruvate decarboxylase | chr4:15952292-15954774 REVERSE…
SGN-U582837	GO:0005618//cell wall;GO:0005576//extracellular region;GO:0031410//cytoplasmic vesicle;GO:0009536//plastid	GO:0004175//endopeptidase activity	GO:0019538//protein metabolic process	94.43	704.91	2.90012	Tomato 200607||2 [15 ESTs aligned] (*GB) gi|118483775|gb|ABK93780.1| (e_value=2e-154) unknown; (*ATH) AT5G07030.1 (e_value=5e-148) Symbol: None | similar to aspartyl protease family protein [Arabidopsis thaliana] (TAIR:At3g54400.1); similar to putative nucleoid DNA-binding-like protein [Oryza sativa (japonica cultivar-group)] (GB:XP_463752.1); contains InterPro domain Aspartic ... ; (*SWP) sp|Q76…
SGN-U565435	GO:0043231//intracellular membrane-bounded organelle	-	GO:0007049//cell cycle	4.95	36.8	2.89421	Tomato 200607||2 [6 ESTs aligned] (*GB) gi|5420274|emb|CAB46641.1| (e_value=0) cyclin A1 [Lycopersicon esculentum]; (*ATH) AT1G44110.1 (e_value=6e-141) Symbol: CYCA1;1 | cyclin, putative, similar to mitotic cyclin a2-type (Glycine max) GI:857397, cyclin A-like protein (Nicotiana tabacum) GI:1064927; contains Pfam profiles PF00134: Cyclin, N-terminal domain, PF02984: Cyclin, C-terminal domain | ch…
SGN-U582649	GO:0009536//plastid	-	-	3.21	23.86	2.89395	Tomato 200607||2 [74 ESTs aligned] (*GB) gi|197725474|gb|ACH72969.1| (e_value=4e-24) major; (*ATH) AT1G70850.3 (e_value=7e-25) Symbol: None | similar to Bet v I allergen family protein [Arabidopsis thaliana] (TAIR:At1g70830.1); similar to Bet v I allergen family protein [Arabidopsis thaliana] (TAIR:At1g70830.2); similar to Csf-2 [Cucumis sativus] (GB:BAA83470.1); contains I... ; (*SWP) sp|Q9SSK7|…
SGN-U562983	-	-	-	4.08	30.19	2.88743	Tomato 200607||2 [8 ESTs aligned] (*GB) gi|37695575|gb|AAR00327.1| (e_value=2e-50) rapid alkalinization factor 3 [Solanum chacoense]; (*ATH) AT5G67070.1 (e_value=8e-26) | Symbol: None | rapid alkalinization factor (RALF) family protein, similar to RALF precursor (Nicotiana tabacum) GI:16566316 | chr5:26785321-26786072 FORWARD | Aliases: K21H1.3, K21H1_3;
SGN-U570208	GO:0016021//integral to membrane;GO:0031966//mitochondrial membrane	GO:0005244//voltage-gated ion channel activity;GO:0022829	GO:0006811//ion transport	4.08	30.19	2.88743	Tomato 200607||2 [4 ESTs aligned] (*GB) gi|1172555|sp|P42055|VDAC1_SOLTU (e_value=4e-36) 34; (*ATH) AT5G15090.1 (e_value=8e-29) Symbol: None | porin, putative / voltage-dependent anion-selective channel protein, putative, similar to SP:P42055 34 kDa outer mitochondrial membrane protein porin (Voltage-dependent anion-selective channel protein) (VDAC) {Solanum tuberosum}; cont... ; (*SWP) sp|P42055…
SGN-U567245	GO:0031224//intrinsic to membrane;GO:0043231//intracellular membrane-bounded organelle;GO:0033176//proton-transporting V-type ATPase complex	GO:0017111//nucleoside-triphosphatase activity;GO:0005488//binding;GO:0015077//monovalent inorganic cation transmembrane transporter activity	GO:0006818//hydrogen transport;GO:0006754//ATP biosynthetic process	10.49	77.33	2.88201	Tomato 200607||2 [28 ESTs aligned] (*GB) gi|157340347|emb|CAO46024.1| (e_value=4e-79) unnamed; (*ATH) AT4G32530.1 (e_value=6e-78) Symbol: None | vacuolar ATP synthase, putative / V-ATPase, putative, SP:P23968 Vacuolar ATP synthase 22 kDa proteolipid subunit (EC 3.6.3.14) {Saccharomyces cerevisiae}; contains Pfam profile PF00137: ATP synthase subunit C | chr4:15693120-15695074 ... ; (*SWP) sp|P239…
SGN-U579466	-	-	-	21.28	156.68	2.88025	Tomato 200607||2 [18 ESTs aligned] (*GB) gi|118489928|gb|ABK96761.1| (e_value=1e-43) unknown; (*ATH) AT1G03600.1 (e_value=6e-45) | Symbol: None | photosystem II family protein, similar to SP:P74367 {Synechocystis sp.}; similar to ESTs emb:Z27038, gb:AA451546, emb:Z29876, gb:T45359 and gb:R90316 | chr1:898875-899654 FORWARD | Aliases: F21B7.21, F21B7.37, F21B7_37; (*SWP) sp|Q9LR64|Y1360_ARATH (e_v…
SGN-U566495	GO:0044427//chromosomal part;GO:0043231//intracellular membrane-bounded organelle	GO:0003676//nucleic acid binding	GO:0006260//DNA replication;GO:0010468//regulation of gene expression;GO:0007275//multicellular organismal development	3.79	27.89	2.87948	Tomato 200607||2 [2 ESTs aligned] (*GB) gi|157344650|emb|CAO70033.1| (e_value=9e-63) unnamed; (*ATH) AT3G25100.1 (e_value=6e-61) Symbol: None | cell division control protein-related, contains weak similarity to cell division control protein 45 homolog (Suppressor of nda4 protein) (Swiss-Prot:O74113) (Schizosaccharomyces pombe) | chr3:9144006-9146216 FORWARD | Aliases: MJL12.4... ; (*SWP) sp|Q55GA…
SGN-U572245	-	-	-	2.91	21.27	2.86973	Tomato 200607||2 [6 ESTs aligned] (*GB) gi|18416352|ref|NP_568234.1| (e_value=2e-20) expressed protein [Arabidopsis thaliana]; (*ATH) AT5G10695.1 (e_value=1e-22) | Symbol: None | expressed protein | chr5:3377664-3378222 FORWARD | Aliases: None;
SGN-U579256	GO:0009536//plastid	GO:0051536//iron-sulfur cluster binding;GO:0005506//iron ion binding	GO:0051234//establishment of localization;GO:0044267//cellular protein metabolic process;GO:0006091//generation of precursor metabolites and energy	1.46	10.64	2.86546	Tomato 200607||2 [3 ESTs aligned] (*GB) gi|45357074|gb|AAS58496.1| (e_value=6e-53) chloroplast ferredoxin I [Nicotiana tabacum]; (*ATH) AT1G60950.1 (e_value=2e-37) | Symbol: None | ferredoxin, chloroplast (PETF), identical to FERREDOXIN PRECURSOR GB:P16972 (SP:P16972) from (Arabidopsis thaliana) | chr1:22448185-22448826 FORWARD | Aliases: None; (*SWP) sp|Q9ZTS2|FER_CAPAN (e_value=1e-50) Ferredoxi…
SGN-U564009	GO:0043234//protein complex;GO:0015630//microtubule cytoskeleton	GO:0032561//guanyl ribonucleotide binding;GO:0017111//nucleoside-triphosphatase activity	GO:0043623//cellular protein complex assembly;GO:0006970//response to osmotic stress;GO:0007017//microtubule-based process	67.32	489.87	2.86329	Tomato 200607||2 [62 ESTs aligned] (*GB) gi|157327486|emb|CAO15467.1| (e_value=0) unnamed; (*ATH) AT5G23860.1 (e_value=0) | Symbol: None | tubulin beta-8 chain (TUB8) (TUBB8), identical to SP:P29516 Tubulin beta-8 chain {Arabidopsis thaliana}; supporting cDNA gi:15451225:gb:AY054693.1: | chr5:8042886-8044822 FORWARD | Aliases: None; (*SWP) sp|P29516|TBB8_ARATH (e_value=0) Tubulin beta-8 chain OS=…
SGN-U565619	-	-	GO:0009987//cellular process	0.87	6.32	2.86084	Tomato 200607||2 [3 ESTs aligned] (*GB) gi|7271222|emb|CAB81558.1| (e_value=1e-109) cyclin B1 [Nicotiana tabacum]; (*ATH) AT2G26760.1 (e_value=2e-81) Symbol: CYCB1;4 | cyclin, putative, similar to CYCB1-1 protein (Petunia x hybrida) GI:6093215, B-type cyclin (Nicotiana tabacum) GI:849074; contains Pfam profiles PF00134: Cyclin, N-terminal domain, PF02984: Cyclin, C-terminal domain | chr2:11408407…
SGN-U567304	GO:0034399//nuclear periphery	GO:0005506//iron ion binding;GO:0022892	GO:0050896//response to stimulus;GO:0071941;GO:0015669//gas transport	25.36	183.42	2.85452	Tomato 200607||2 [27 ESTs aligned] (*GB) gi|12963875|gb|AAK07676.1| (e_value=2e-80) non-symbiotic hemoglobin class 1 [Lycopersicon esculentum]; (*ATH) AT2G16060.1 (e_value=4e-59) | Symbol: None | non-symbiotic hemoglobin 1 (HB1) (GLB1), identical to SP:O24520 Non-symbiotic hemoglobin 1 (Hb1) (ARAth GLB1) {Arabidopsis thaliana} | chr2:6989703-6990713 REVERSE | Aliases: F7H1.8, F7H1_8; (*SWP) sp|Q9…
SGN-U600592	-	GO:0016491//oxidoreductase activity	GO:0008152//metabolic process	16.9	122.18	2.85391	Tomato 200607||2 [1 ESTs aligned]
SGN-U593996	-	-	GO:0043412	1.75	12.65	2.85371	Tomato 200607||2 [1 ESTs aligned] (*GB) gi|4097587|gb|AAD00119.1| (e_value=4e-14) NTGP5 [Nicotiana tabacum]; (*ATH) AT1G77870.1 (e_value=9e-12) | Symbol: None | expressed protein, similar to geranylgeranylated protein ATGP4 (GI:4097567) | chr1:29289974-29290783 FORWARD | Aliases: F28K19.8, F28K19_8; (*SWP) sp|Q9SH14|MUB5_ARATH (e_value=8e-11) Membrane-anchored ubiquitin-fold protein 5 OS=Arabidop…
SGN-U576547	-	-	-	7.58	54.62	2.84916	Tomato 200607||2 [18 ESTs aligned] (*GB) gi|26190464|emb|CAD56868.1| (e_value=1e-34) cyclin-dependent kinase inhibitor [Nicotiana tabacum]; (*ATH) AT2G23430.1 (e_value=1e-13) Symbol: KRP1 | kip-related protein 1 (KRP1) / cyclin-dependent kinase inhibitor 1 (ICK1), identical to cyclin-dependent kinase inhibitor (ICK1) (Arabidopsis thaliana) GI:3550262, GI:2052502 | chr2:9983826-9985040 REVERSE | A…
SGN-U604198	-	-	-	4.66	33.35	2.83928	Tomato 200607||2 [1 ESTs aligned]
SGN-U578264	GO:0009526//plastid envelope;GO:0009532//plastid stroma;GO:0005576//extracellular region	GO:0016869//intramolecular transferase activity, transferring amino groups;GO:0016769//transferase activity, transferring nitrogenous groups;GO:0048037//cofactor binding	GO:0009314//response to radiation;GO:0006779//porphyrin biosynthetic process	53.33	381.21	2.83757	Tomato 200607||2 [44 ESTs aligned] (*GB) gi|2492862|sp|Q40147|GSA_SOLLC (e_value=0) RecName:; (*ATH) AT5G63570.1 (e_value=0) | Symbol: None | glutamate-1-semialdehyde 2,1-aminomutase 1 (GSA 1) / glutamate-1-semialdehyde aminotransferase 1 (GSA-AT 1), identical to GSA 1 (SP:P42799) | chr5:25469103-25471067 FORWARD | Aliases: MBK5.3, MBK5_3; (*SWP) sp|Q40147|GSA_SOLLC (e_value=0) Glutamate-1-semial…
SGN-U579443	-	-	-	16.9	120.46	2.83346	Tomato 200607||2 [13 ESTs aligned] (*GB) gi|45356861|gb|AAS58469.1| (e_value=5e-22) ultraviolet-B-repressible protein [Gossypium hirsutum]; (*ATH) AT2G06520.1 (e_value=6e-14) | Symbol: None | membrane protein, putative, contains 2 transmembrane domains; | chr2:2587781-2588355 REVERSE | Aliases: T12H3.7, T12H3_7;
SGN-U563288	-	-	-	1.75	12.36	2.82025	Tomato 200607||2 [3 ESTs aligned]
SGN-U564791	-	GO:0005515//protein binding	GO:0044267//cellular protein metabolic process	3.5	24.72	2.82025	Tomato 200607||2 [3 ESTs aligned] (*GB) gi|157339425|emb|CAO43966.1| (e_value=2e-33) unnamed; (*ATH) AT2G24395.1 (e_value=9e-32) | Symbol: None | chaperone protein dnaJ-related, contains Pfam PF00684 : DnaJ central domain (4 repeats) | chr2:10382567-10383345 FORWARD | Aliases: None;
SGN-U566615	GO:0031224//intrinsic to membrane	-	-	90.35	637.64	2.81915	Tomato 200607||2 [29 ESTs aligned] (*GB) gi|47558819|gb|AAT35533.1| (e_value=1e-99) CAPIP2; (*ATH) AT5G62200.1 (e_value=1e-46) | Symbol: None | embryo-specific protein-related, contains weak similarity to embryo-specific protein 3 (GI:3335171) (Arabidopsis thaliana) | chr5:25001494-25002900 REVERSE | Aliases: MMI9.3, MMI9_3;
SGN-U603179	-	-	-	2.33	16.39	2.81441	Tomato 200607||2 [1 ESTs aligned]
SGN-U584660	GO:0043231//intracellular membrane-bounded organelle	-	-	4.95	34.79	2.81317	Tomato 200607||2 [9 ESTs aligned] (*GB) gi|18076679|emb|CAC84774.1| (e_value=0) P70 protein [Nicotiana tabacum]; (*ATH) AT2G37080.1 (e_value=2e-137) | Symbol: None | myosin heavy chain-related, low similarity to myosin heavy chain (Rana catesbeiana) GI:4249701 | chr2:15588486-15592265 REVERSE | Aliases: T2N18.16, T2N18_16; (*SWP) sp|P05659|MYSN_ACACA (e_value=2e-20) Myosin-2 heavy chain, non musc…
SGN-U593099	-	-	-	5.25	36.8	2.80932	Tomato 200607||2 [1 ESTs aligned]
SGN-U582020	GO:0044444//cytoplasmic part;GO:0016020//membrane	GO:0042802//identical protein binding;GO:0046983//protein dimerization activity	GO:0042364;GO:0009108//coenzyme biosynthetic process;GO:0006778//porphyrin metabolic process;GO:0008614//pyridoxine metabolic process;GO:0006972//hyperosmotic response;GO:0033194//response to hydroperoxide	34.39	240.62	2.8067	Tomato 200607||2 [23 ESTs aligned] (*GB) gi|15233273|ref|NP_188226.1| (e_value=3e-123) ethylene-inducible protein -related [Arabidopsis thaliana]; (*ATH) AT3G16050.1 (e_value=2e-125) | Symbol: ATPDX1.2 | stress-responsive protein, putative, similar to ethylene-inducible protein HEVER (Hevea brasiliensis) SWISS-PROT:Q39963; contains Pfam domain, PF01680: SOR/SNZ family | chr3:5443957-5445335 REVER…
SGN-U576494	GO:0043231//intracellular membrane-bounded organelle	GO:0016788//hydrolase activity, acting on ester bonds	GO:0006259//DNA metabolic process	3.5	24.44	2.80382	Tomato 200607||2 [65 ESTs aligned] (*GB) gi|157342072|emb|CAO64185.1| (e_value=1e-126) unnamed; (*ATH) AT3G48420.1 (e_value=6e-128) Symbol: None | haloacid dehalogenase-like hydrolase family protein, low similarity to SP:P95649 CbbY protein {Rhodobacter sphaeroides}; contains InterPro accession IPR005834: Haloacid dehalogenase-like hydrolase | chr3:17940632-17942686 FORWARD | Al... ; (*SWP) sp|O3…
SGN-U583106	GO:0044424//intracellular part	GO:0043169//cation binding;GO:0016776//phosphotransferase activity, phosphate group as acceptor;GO:0032559//adenyl ribonucleotide binding	GO:0009209//pyrimidine ribonucleoside triphosphate biosynthetic process;GO:0009206;GO:0023033;GO:0007602//phototransduction	51.59	359.64	2.80139	Tomato 200607||2 [127 ESTs aligned] (*GB) gi|73808794|gb|AAZ85394.1| (e_value=2e-78) cytosolic nucleoside diphosphate kinase [Solanum chacoense]; (*ATH) AT4G09320.1 (e_value=2e-68) Symbol: None | nucleoside diphosphate kinase 1 (NDK1), identical to identical to Nucleoside diphosphate kinase I (NDK I) (NDP kinase I) (NDPK I) (SP:P39207) (Arabidopsis thaliana); contains Pfam PF00334 : Nucleoside di…
SGN-U571034	GO:0043231//intracellular membrane-bounded organelle;GO:0031224//intrinsic to membrane	GO:0046914//transition metal ion binding;GO:0000254//C-4 methylsterol oxidase activity	GO:0006694//steroid biosynthetic process;GO:0006631//fatty acid metabolic process	87.73	611.48	2.80116	Tomato 200607||2 [26 ESTs aligned] (*GB) gi|34978966|gb|AAQ83692.1| (e_value=1e-131) C-4 sterol methyl oxidase 2 [Nicotiana benthamiana]; (*ATH) AT2G29390.2 (e_value=2e-129) Symbol: None | sterol 4-alpha-methyl-oxidase 1 (SMO1), nearly identical to sterol 4-alpha-methyl-oxidase GI:16973469 from (Arabidopsis thaliana); identical to cDNA sterol 4-alpha-methyl-oxidase (SMO) partial cds, GI:16973431 …
SGN-U585298	-	GO:0005488//binding	-	0.87	6.04	2.79546	Tomato 200607||2 [6 ESTs aligned] (*GB) gi|157360526|emb|CAO70089.1| (e_value=8e-34) unnamed; (*ATH) AT1G12060.1 (e_value=9e-20) Symbol: None | IQ domain-containing protein / BAG domain-containing protein, contains Pfam profiles PF00612: IQ calmodulin-binding motif, PF02179: BAG (Apoptosis regulator Bcl-2 protein) domain | chr1:4076332-4077022 FORWARD | Aliases: F12F1.7, F12F... ;
SGN-U578962	GO:0005773//vacuole	GO:0004175//endopeptidase activity	GO:0016485//protein processing	0.87	6.04	2.79546	Tomato 200607||2 [17 ESTs aligned] (*GB) gi|5640113|emb|CAB51545.1| (e_value=0) vacuolar processing enzyme [Lycopersicon esculentum]; (*ATH) AT4G32940.1 (e_value=5e-148) Symbol: None | vacuolar processing enzyme gamma / gamma-VPE, nearly identical to SP:Q39119 Vacuolar processing enzyme, gamma-isozyme precursor (EC 3.4.22.-) (Gamma-VPE) {Arabidopsis thaliana} | chr4:15900273-15903271 REVERSE | Al…
SGN-U578180	-	-	-	11.95	82.8	2.79262	Tomato 200607||2 [45 ESTs aligned] (*GB) gi|157341570|emb|CAO62125.1| (e_value=3e-119) unnamed; (*ATH) AT1G64980.1 (e_value=6e-117) | Symbol: None | expressed protein | chr1:24141180-24142924 REVERSE | Aliases: F13O11.28, F13O11_28;
SGN-U582570	-	-	-	2.91	20.12	2.78954	Tomato 200607||2 [32 ESTs aligned]
SGN-U578748	GO:0016020//membrane;GO:0009534//chloroplast thylakoid	-	-	9.03	62.38	2.78829	Tomato 200607||2 [27 ESTs aligned] (*GB) gi|51457948|gb|AAU03363.1| (e_value=2e-102) wound/stress protein [Lycopersicon esculentum]; (*ATH) AT4G39730.1 (e_value=5e-52) | Symbol: None | lipid-associated family protein, contains PLAT/LH2 (Polycystin-1, Lipoxygenase, Alpha-Toxin/Lipoxygenase homology) domain Pfam:PF01477 | chr4:18432893-18433689 FORWARD | Aliases: T19P19.120, T19P19_120;
SGN-U585751	-	GO:0004553//hydrolase activity, hydrolyzing O-glycosyl compounds	GO:0044238//primary metabolic process;GO:0045229//external encapsulating structure organization	1.75	12.07	2.786	Tomato 200607||2 [15 ESTs aligned] (*GB) gi|157358436|emb|CAO66096.1| (e_value=0) unnamed; (*ATH) AT1G60590.1 (e_value=2e-174) Symbol: None | polygalacturonase, putative / pectinase, putative, similar to polygalacturonase PG1 (GI:5669846), PG2 (GI:5669848) from (Glycine max); contains PF00295: Glycosyl hydrolases family 28 (polygalacturonases) | chr1:22317835-22320635 REVER... ; (*SWP) sp|P43212|…
SGN-U562807	-	-	GO:0006950//response to stress;GO:0045333//cellular respiration	10.49	72.16	2.78218	Tomato 200607||2 [6 ESTs aligned] (*GB) gi|18398726|ref|NP_566365.1| (e_value=6e-29) expressed protein [Arabidopsis thaliana]; (*ATH) AT3G10020.1 (e_value=5e-31) | Symbol: None | expressed protein | chr3:3091048-3091771 REVERSE | Aliases: T22K18.16;
SGN-U586153	-	GO:0005488//binding	-	21.28	145.18	2.77027	Tomato 200607||2 [29 ESTs aligned] (*GB) gi|157345737|emb|CAO15035.1| (e_value=8e-61) unnamed; (*ATH) AT5G15350.1 (e_value=8e-43) | Symbol: None | plastocyanin-like domain-containing protein, contains plastocyanin-like domain Pfam:PF02298 | chr5:4984962-4986221 REVERSE | Aliases: F8M21.240, F8M21_240; (*SWP) sp|Q39131|LAML_ARATH (e_value=8e-42) Lamin-like protein OS=Arabidopsis thaliana GN=At5g15…
SGN-U563646	-	GO:0016787//hydrolase activity	-	7.29	49.73	2.77013	Tomato 200607||2 [17 ESTs aligned] (*GB) gi|147845949|emb|CAN82027.1| (e_value=5e-79) hypothetical; (*ATH) AT4G25150.1 (e_value=9e-59) Symbol: None | acid phosphatase, putative, similar to acid phosphatase-1(1); Apase-1(1) (Lycopersicon esculentum) GI:7705154, acid phosphatase (Glycine max) GI:3341443; contains Pfam profile PF03767: HAD superfamily (subfamily IIIB) phosphatase | ch... ; (*SWP) sp…
SGN-U566314	-	-	-	2.33	15.81	2.76244	Tomato 200607||2 [5 ESTs aligned] (*GB) gi|157350531|emb|CAO40580.1| (e_value=4e-94) unnamed; (*ATH) AT1G04030.1 (e_value=5e-60) | Symbol: None | expressed protein | chr1:1040517-1042891 FORWARD | Aliases: F21M11.3, F21M11_3;
SGN-U592016	GO:0009521;GO:0031224//intrinsic to membrane;GO:0009534//chloroplast thylakoid	GO:0046906//tetrapyrrole binding;GO:0043169//cation binding	GO:0006464//protein modification process;GO:0006091//generation of precursor metabolites and energy	2.04	13.8	2.75803	Tomato 200607||2 [1 ESTs aligned] (*GB) gi|115794|sp|P27489|CB23_SOLLC (e_value=1e-48) RecName:; (*ATH) AT5G54270.1 (e_value=1e-47) Symbol: None | chlorophyll A-B binding protein / LHCII type III (LHCB3), identical to Lhcb3 protein (Arabidopsis thaliana) GI:4741952; contains Pfam profile PF00504: Chlorophyll A-B binding protein | chr5:22055555-22056794 FORWARD | Aliases: MDK4.9,... ; (*SWP) sp|P2…
SGN-U569193	-	-	-	10.49	70.72	2.7531	Tomato 200607||2 [2 ESTs aligned] (*GB) gi|157344364|emb|CAO69747.1| (e_value=4e-29) unnamed; (*ATH) AT4G28310.1 (e_value=8e-28) | Symbol: None | expressed protein | chr4:14017414-14018554 FORWARD | Aliases: F26K10.190, F26K10_190;
SGN-U600609	-	-	-	1.75	11.79	2.75214	Tomato 200607||2 [1 ESTs aligned]
SGN-U565186	-	-	-	2.33	15.52	2.73573	Tomato 200607||2 [8 ESTs aligned] (*GB) gi|157340674|emb|CAO47479.1| (e_value=8e-92) unnamed; (*ATH) AT2G17040.1 (e_value=2e-84) Symbol: ANAC036 | no apical meristem (NAM) family protein, contains Pfam PF02365: No apical meristem (NAM) domain; similar to petunia NAM (X92205) and A. thaliana sequences ATAF1 (X74755) and ATAF2 (X74756); probable DNA-binding protein | chr2:74142... ; (*SWP) sp|Q9ZVH…
SGN-U579335	GO:0044444//cytoplasmic part	GO:0004553//hydrolase activity, hydrolyzing O-glycosyl compounds	-	10.49	69.86	2.73545	Tomato 200607||2 [6 ESTs aligned] (*GB) gi|163913876|emb|CAP59641.1| (e_value=0) putative; (*ATH) AT4G34860.2 (e_value=0) Symbol: None | similar to beta-fructofuranosidase, putative / invertase, putative / saccharase, putative / beta-fructosidase, putative [Arabidopsis thaliana] (TAIR:At4g09510.1); similar to beta-fructofuranosidase, putative / invertase, putative / sa... ;
SGN-U580207	GO:0009521;GO:0009536//plastid	-	GO:0009765//photosynthesis, light harvesting	7.58	50.31	2.73058	Tomato 200607||2 [145 ESTs aligned] (*GB) gi|6996562|emb|CAB75430.1| (e_value=6e-66) putative 16kDa membrane protein [Nicotiana tabacum]; (*ATH) AT1G08380.1 (e_value=3e-59) | Symbol: None | expressed protein | chr1:2640858-2641825 REVERSE | Aliases: T27G7.25, T27G7_25;
SGN-U572409	-	-	-	1.17	7.76	2.72955	Tomato 200607||2 [8 ESTs aligned] (*GB) gi|157335349|emb|CAO61179.1| (e_value=3e-107) unnamed; (*ATH) AT1G75150.1 (e_value=2e-54) | Symbol: None | similar to expressed protein [Arabidopsis thaliana] (TAIR:At3g28770.1); similar to retinitis pigmentosa GTPase regulator-like protein [Takifugu rubripes] (GB:AAG00554.1) | chr1:28208048-28212234 REVERSE | Aliases: F22H5.12, F22H5_12;
SGN-U580126	GO:0031224//intrinsic to membrane;GO:0009521;GO:0009526//plastid envelope;GO:0009534//chloroplast thylakoid;GO:0009570//chloroplast stroma	GO:0043169//cation binding;GO:0046906//tetrapyrrole binding	GO:0009765//photosynthesis, light harvesting;GO:0009639//response to red or far red light;GO:0006464//protein modification process	128.82	853.83	2.72859	Tomato 200607||2 [162 ESTs aligned] (*GB) gi|170388|gb|AAA34140.1| (e_value=7e-143) chlorophyll a/b-binding protein; (*ATH) AT3G54890.1 (e_value=2e-121) Symbol: LHCA1 | chlorophyll A-B binding protein / LHCI type I (CAB), identical to chlorophyll A/B-binding protein (Arabidopsis thaliana) GI:16207; contains Pfam profile: PF00504 chlorophyll A-B binding protein | chr3:20350482-20351968 REVERSE | A…
SGN-U570181	GO:0043231//intracellular membrane-bounded organelle	-	-	3.21	21.27	2.72817	Tomato 200607||2 [7 ESTs aligned] (*GB) gi|18412127|ref|NP_567117.1| (e_value=2e-81) expressed protein [Arabidopsis thaliana]; (*ATH) AT3G61770.1 (e_value=1e-83) | Symbol: None | expressed protein, contains Pfam domain, PF02681: Uncharacterized BCR, COG1963 | chr3:22875518-22877380 FORWARD | Aliases: F21F14.5;
SGN-U576811	GO:0009526//plastid envelope;GO:0009570//chloroplast stroma;GO:0005576//extracellular region	GO:0048037//cofactor binding;GO:0008187//poly-pyrimidine tract binding	GO:0042254//ribosome biogenesis;GO:0008152//metabolic process	5.54	36.51	2.72033	Tomato 200607||2 [80 ESTs aligned] (*GB) gi|26453355|gb|AAD21574.3| (e_value=0) mRNA binding protein precursor [Lycopersicon esculentum]; (*ATH) AT3G63140.1 (e_value=4e-165) | Symbol: None | mRNA-binding protein, putative, similar to mRNA binding protein precursor (GI:26453355) (Lycopersicon esculentum) | chr3:23337347-23339684 REVERSE | Aliases: T20O10.240; (*SWP) sp|Q9LYA9|Y3314_ARATH (e_value=…
SGN-U578038	GO:0016604//nuclear body;GO:0000790//nuclear chromatin	GO:0008135//translation factor activity, nucleic acid binding	GO:0016246//RNA interference;GO:0006305;GO:0042742//defense response to bacterium;GO:0006342//chromatin silencing;GO:0034968//histone lysine methylation	66.74	437.84	2.71378	Tomato 200607||2 [17 ESTs aligned] (*GB) gi|84688912|gb|ABC61505.1| (e_value=1e-47) AGO4-2; (*ATH) AT2G27040.1 (e_value=2e-44) Symbol: None | PAZ domain-containing protein / piwi domain-containing protein, similar to SP:Q9QZ81 Eukaryotic translation initiation factor 2C 2 {Rattus norvegicus}; contains Pfam profiles PF02171: Piwi domain, PF02170: PAZ domain | chr2:11543612-1... ; (*SWP) sp|O04379|…
SGN-U566156	GO:0043231//intracellular membrane-bounded organelle	GO:0003676//nucleic acid binding	-	4.08	26.74	2.71236	Tomato 200607||2 [11 ESTs aligned] (*GB) gi|147815109|emb|CAN61363.1| (e_value=3e-37) hypothetical; (*ATH) AT5G23420.1 (e_value=7e-30) Symbol: None | high mobility group (HMG1/2) family protein, similar to high mobility group protein 2 HMG2 (Ipomoea nil) GI:1052956; contains Pfam profile PF00505: HMG (high mobility group) box | chr5:7888516-7890176 REVERSE | Aliases: K19M13.4, K19M... ;
SGN-U575998	GO:0044464//cell part	-	GO:0006810//transport	8.16	53.47	2.71209	Tomato 200607||2 [4 ESTs aligned] (*GB) gi|157339503|emb|CAO44044.1| (e_value=3e-56) unnamed; (*ATH) AT1G52190.1 (e_value=3e-49) | Symbol: None | proton-dependent oligopeptide transport (POT) family protein, contains Pfam profile: PF00854 POT family | chr1:19438192-19442640 FORWARD | Aliases: F9I5.4, F9I5_4; (*SWP) sp|Q9M817|PTR2X_ARATH (e_value=3e-48) Probable peptide transporter At1g52190 OS=Ar…
SGN-U596198	GO:0031224//intrinsic to membrane;GO:0009522//photosystem I;GO:0009526//plastid envelope;GO:0009534//chloroplast thylakoid	-	GO:0009767//photosynthetic electron transport chain;GO:0031647//regulation of protein stability;GO:0042548//regulation of photosynthesis, light reaction;GO:0006740//NADPH regeneration	2.91	18.97	2.70463	Tomato 200607||2 [1 ESTs aligned] (*GB) gi|157358944|emb|CAO66840.1| (e_value=4e-26) unnamed; (*ATH) AT1G55670.1 (e_value=4e-28) Symbol: None | photosystem I reaction center subunit V, chloroplast, putative / PSI-G, putative (PSAG), identical to SP:Q9S7N7; similar to SP:Q00327 Photosystem I reaction center subunit V, chloroplast precursor (PSI-G) (Photosystem I 9 kDa protein)... ; (*SWP) sp|P1235…
SGN-U578499	GO:0032991//macromolecular complex;GO:0015630//microtubule cytoskeleton	GO:0032561//guanyl ribonucleotide binding;GO:0017111//nucleoside-triphosphatase activity	GO:0043623//cellular protein complex assembly;GO:0007017//microtubule-based process	262.59	1703.64	2.69774	Tomato 200607||2 [308 ESTs aligned] (*GB) gi|77745465|gb|ABB02631.1| (e_value=0) unknown [Solanum tuberosum]; (*ATH) AT4G14960.2 (e_value=0) | Symbol: None | tubulin alpha-6 chain (TUA6), nearly identical to SP:P29511 Tubulin alpha-6 chain {Arabidopsis thaliana} | chr4:8548488-8550426 REVERSE | Aliases: None; (*SWP) sp|P33629|TBA_PRUDU (e_value=0) Tubulin alpha chain OS=Prunus dulcis GN=TUBA;
SGN-U589828	-	-	-	2.04	13.22	2.69608	Tomato 200607||2 [1 ESTs aligned]
SGN-U568651	GO:0030312//external encapsulating structure	-	GO:0006950//response to stress	45.17	292.37	2.69436	Tomato 200607||2 [11 ESTs aligned] (*GB) gi|75164757|sp|Q948Z4|SNAK1_SOLTU (e_value=1e-39) RecName:; (*ATH) AT5G59845.1 (e_value=2e-26) | Symbol: None | gibberellin-regulated family protein, similar to SP:P27057 GAST1 protein precursor {Lycopersicon esculentum}; contains Pfam profile PF02704: Gibberellin regulated protein | chr5:24128550-24129238 FORWARD | Aliases: None; (*SWP) sp|P27057|GAST1_SO…
SGN-U577304	-	GO:0016757//transferase activity, transferring glycosyl groups	-	11.66	74.75	2.68051	Tomato 200607||2 [15 ESTs aligned] (*GB) gi|157348728|emb|CAO23620.1| (e_value=6e-106) unnamed; (*ATH) AT3G50740.1 (e_value=1e-44) Symbol: UGT72E1 | UGT72E1 is an UDPG:coniferyl alcohol glucosyltransferase which specifically glucosylates sinapyl- and coniferyl aldehydes. The enzyme is thought to be involved in lignin metabolism. | chr3:18866142-18867865 REVERSE | Aliases: F18B3... ; (*SWP) sp|P56…
SGN-U572163	-	-	-	1.17	7.47	2.6746	Tomato 200607||2 [2 ESTs aligned] (*GB) gi|16516825|emb|CAD10106.1| (e_value=2e-18) Gip1-like protein [Petunia x hybrida]; (*ATH) AT5G15230.2 (e_value=2e-18) |; (*SWP) sp|P46690|GASA4_ARATH (e_value=1e-17) Gibberellin-regulated protein 4 OS=Arabidopsis thaliana GN=GASA4;
SGN-U576059	GO:0031225//anchored to membrane	-	-	26.52	168.18	2.66485	Tomato 200607||2 [39 ESTs aligned] (*GB) gi|157273672|gb|ABV27490.1| (e_value=3e-119) fasciclin-like; (*ATH) AT4G12730.1 (e_value=1e-109) | Symbol: None | fasciclin-like arabinogalactan-protein (FLA2), identical to gi_13377778_gb_AAK20858 | chr4:7491380-7492873 REVERSE | Aliases: T20K18.80, T20K18_80; (*SWP) sp|Q9SU13|FLA2_ARATH (e_value=1e-108) Fasciclin-like arabinogalactan protein 2 OS=Arabido…
SGN-U574500	GO:0031225//anchored to membrane;GO:0030312//external encapsulating structure	-	-	21.86	138.57	2.66425	Tomato 200607||2 [8 ESTs aligned] (*GB) gi|157353205|emb|CAO45128.1| (e_value=1e-122) unnamed; (*ATH) AT5G55730.1 (e_value=5e-107) | Symbol: None | fasciclin-like arabinogalactan-protein (FLA1), identical to gi:13377776::AAK20857:13377775:gb:AF333970 | chr5:22575374-22577687 REVERSE | Aliases: MDF20.17, MDF20_17; (*SWP) sp|Q9FM65|FLA1_ARATH (e_value=5e-106) Fasciclin-like arabinogalactan protein …
SGN-U573015	-	-	-	5.54	35.07	2.66228	Tomato 200607||2 [4 ESTs aligned] (*GB) gi|118484958|gb|ABK94344.1| (e_value=1e-14) unknown; (*ATH) AT3G06890.1 (e_value=3e-16) | Symbol: None | expressed protein | chr3:2176862-2177592 FORWARD | Aliases: F17A9.4;
SGN-U577606	GO:0043231//intracellular membrane-bounded organelle	-	GO:0032502//developmental process;GO:0019941//modification-dependent protein catabolic process;GO:0010033//response to organic substance;GO:0043412	123.28	775.06	2.65237	Tomato 200607||2 [158 ESTs aligned] (*GB) gi|170352|gb|AAA34123.1| (e_value=1e-103) hexameric polyubiquitin; (*ATH) AT4G05050.1 (e_value=9e-106) | Symbol: None | polyubiquitin (UBQ11), identical to GI:304117 | chr4:2588002-2589360 REVERSE | Aliases: C17L7.6; (*SWP) sp|Q9ATM4|PIP27_MAIZE (e_value=5e-100) Aquaporin PIP2-7 OS=Zea mays GN=PIP2-7;
SGN-U578475	-	GO:0004866//endopeptidase inhibitor activity	-	419.1	2630.49	2.64997	Tomato 200607||2 [224 ESTs aligned] (*GB) gi|20137331|sp|Q41480|API1_SOLTU (e_value=5e-72) Aspartic protease inhibitor 1 precursor (pA1) (gCDI-A1) (STPIA) (STPID); (*SWP) sp|Q41480|API1_SOLTU (e_value=3e-73) Aspartic protease inhibitor 1 OS=Solanum tuberosum;
SGN-U591603	GO:0009536//plastid	-	GO:0006091//generation of precursor metabolites and energy	4.37	27.31	2.64372	Tomato 200607||2 [1 ESTs aligned] (*GB) gi|110377766|gb|ABG73415.1| (e_value=2e-40) chloroplast; (*ATH) AT5G01530.1 (e_value=4e-37) | Symbol: None | chlorophyll A-B binding protein CP29 (LHCB4), identical to CP29 (Arabidopsis thaliana) GI:298036; contains Pfam profile: PF00504 chlorophyll A-B binding protein | chr5:208936-210444 FORWARD | Aliases: F7A7.50, F7A7_50; (*SWP) sp|Q07473|CB4A_ARATH (e_…
SGN-U571186	GO:0031410//cytoplasmic vesicle	GO:0046914//transition metal ion binding;GO:0016682//oxidoreductase activity, acting on diphenols and related substances as donors, oxygen as acceptor	GO:0008152//metabolic process	4.37	27.31	2.64372	Tomato 200607||2 [7 ESTs aligned] (*GB) gi|157348931|emb|CAO24009.1| (e_value=0) unnamed; (*ATH) AT1G76160.1 (e_value=0) Symbol: SKS5 | multi-copper oxidase type I family protein, similar to pollen-specific BP10 protein (SP:Q00624)(Brassica napus); contains Pfam profile: PF00394 Multicopper oxidase | chr1:28582836-28586006 REVERSE | Aliases: T23E18.10, T23E18_10, SKS5... ; (*SWP) sp|Q00624|ASOL_B…
SGN-U566285	GO:0043234//protein complex	GO:0005515//protein binding;GO:0004674//protein serine/threonine kinase activity;GO:0032559//adenyl ribonucleotide binding	GO:0006464//protein modification process;GO:0000087//M phase of mitotic cell cycle	12.24	76.47	2.64329	Tomato 200607||2 [10 ESTs aligned] (*GB) gi|11125683|emb|CAC15503.1| (e_value=2e-175) B1-type cyclin dependent kinase [Lycopersicon esculentum]; (*ATH) AT2G38620.2 (e_value=5e-151) Symbol: None | similar to cell division control protein, putative [Arabidopsis thaliana] (TAIR:At1g20930.1); similar to cyclin-dependent kinase B1-1 [Nicotiana tabacum] (GB:AAG01532.1); contains InterPro domain Serine/…
SGN-U581073	-	-	-	6.41	39.96	2.64016	Tomato 200607||2 [11 ESTs aligned] (*GB) gi|15229864|ref|NP_187787.1| (e_value=1e-21) expressed protein [Arabidopsis thaliana]; (*ATH) AT3G11810.1 (e_value=9e-24) | Symbol: None | expressed protein | chr3:3727802-3729037 FORWARD | Aliases: F26K24.10;
SGN-U582445	GO:0005618//cell wall	GO:0004857//enzyme inhibitor activity	GO:0023060	2.04	12.65	2.6325	Tomato 200607||2 [11 ESTs aligned] (*GB) gi|170676242|gb|ACB30360.1| (e_value=4e-112) PGIP; (*ATH) AT5G06870.1 (e_value=5e-90) Symbol: None | polygalacturonase inhibiting protein 2 (PGIP2), identical to polygalacturonase inhibiting protein 2 (PGIP2) (Arabidopsis thaliana) gi:7800201:gb:AAF69828; contains leucine rich-repeat (LRR) domains Pfam:PF00560, INTERPRO:IPR001611 | c... ; (*SWP) sp|Q9M5J8|…
SGN-U583119	GO:0043231//intracellular membrane-bounded organelle;GO:0016020//membrane	GO:0016709//oxidoreductase activity, acting on paired donors, with incorporation or reduction of molecular oxygen, NADH or NADPH as one donor, and incorporation of one atom of oxygen;GO:0005506//iron ion binding;GO:0016741//transferase activity, transferring one-carbon groups	GO:0006694//steroid biosynthetic process	2.04	12.65	2.6325	Tomato 200607||2 [2 ESTs aligned] (*GB) gi|18000074|gb|AAL54888.1|AF116915_1 (e_value=2e-45) obtusifoliol-14-demethylase; (*ATH) AT1G11680.1 (e_value=3e-33) | Symbol: EMB1738 | obtusifoliol 14-demethylase (CYP51), identical to obtusifoliol 14-demethylase (GI:14624983) (Arabidopsis thaliana) | chr1:3938522-3940754 FORWARD | Aliases: F25C20.17, F25C20_17, EMB1738, EMBRYO DEFECTIVE 1738; (*SWP) sp|P…
SGN-U572824	GO:0005618//cell wall	-	-	49.84	306.17	2.61896	Tomato 200607||2 [32 ESTs aligned] (*GB) gi|157350711|emb|CAO40802.1| (e_value=3e-168) unnamed; (*ATH) AT3G08030.1 (e_value=6e-146) | Symbol: None | expressed protein, contains Pfam profile PF04862: Protein of unknown function, DUF642 | chr3:2564039-2566008 FORWARD | Aliases: F17A17.37;
SGN-U579803	GO:0044464//cell part	GO:0004518//nuclease activity	-	32.64	200.38	2.61803	Tomato 200607||2 [17 ESTs aligned] (*GB) gi|157342210|emb|CAO64323.1| (e_value=1e-101) unnamed; (*ATH) AT4G32175.1 (e_value=5e-93) | Symbol: None | exonuclease-related, similar to SP:Q9NQT5 Exosome complex exonuclease RRP40 (EC 3.1.13.-) (Ribosomal RNA processing protein 40) {Homo sapiens} | chr4:15535561-15537543 FORWARD | Aliases: None; (*SWP) sp|Q3T0E1|EXOS3_BOVIN (e_value=2e-36) Exosome compl…
SGN-U590985	-	GO:0016846//carbon-sulfur lyase activity;GO:0016765//transferase activity, transferring alkyl or aryl (other than methyl) groups	GO:0009755//hormone-mediated signaling pathway	5.25	32.2	2.61667	Tomato 200607||2 [1 ESTs aligned] (*GB) gi|6653233|gb|AAF22647.1|AF193439_1 (e_value=1e-60) glutathione; (*ATH) AT1G78380.1 (e_value=1e-40) | Symbol: None | glutathione S-transferase, putative, similar to glutathione transferase GI:2853219 from (Carica papaya) | chr1:29491306-29492799 REVERSE | Aliases: F3F9.11, F3F9_11; (*SWP) sp|Q03666|GSTX4_TOBAC (e_value=7e-53) Probable glutathione S-transfer…
SGN-U568348	GO:0005618//cell wall;GO:0005576//extracellular region;GO:0031410//cytoplasmic vesicle	GO:0004175//endopeptidase activity;GO:0005515//protein binding	GO:0019538//protein metabolic process;GO:0010191;GO:0003006//reproductive developmental process;GO:0044092;GO:0009845//seed germination	8.16	49.73	2.60748	Tomato 200607||2 [31 ESTs aligned] (*GB) gi|148299083|gb|ABQ58079.1| (e_value=0) subtilisin-like; (*ATH) AT5G67360.1 (e_value=0) | Symbol: None | cucumisin-like serine protease (ARA12), Asp48; almost identical to cucumisin-like serine protease (ARA12) GI:3176874 from (Arabidopsis thaliana) | chr5:26889117-26891805 REVERSE | Aliases: K8K14.8, K8K14_8; (*SWP) sp|O65351|SUBL_ARATH (e_value=0) Subtil…
SGN-U564570	GO:0009526//plastid envelope;GO:0009534//chloroplast thylakoid	GO:0030554//adenyl nucleotide binding;GO:0016491//oxidoreductase activity	GO:0042360//vitamin E metabolic process;GO:0006399//tRNA metabolic process;GO:0006779//porphyrin biosynthetic process;GO:0008654//phospholipid biosynthetic process	26.23	159.84	2.60734	Tomato 200607||2 [46 ESTs aligned] (*GB) gi|3821254|emb|CAA07683.1| (e_value=3e-83) geranylgeranyl reductase [Nicotiana tabacum]; (*ATH) AT1G74470.1 (e_value=2e-78) Symbol: None | geranylgeranyl reductase, identical to geranylgeranyl reductase GB:Y14044 (Arabidopsis thaliana) (involvement: chlorophyll, the tocopherol and the phylloquinone pathways Eur J Biochem 1998 Jan 15;251(1-2):413-7) | chr1:…
SGN-U574916	GO:0043234//protein complex	GO:0004674//protein serine/threonine kinase activity;GO:0032559//adenyl ribonucleotide binding	GO:0006468//protein amino acid phosphorylation;GO:0000086//G2/M transition of mitotic cell cycle;GO:0023033;GO:0009933//meristem structural organization;GO:0000087//M phase of mitotic cell cycle	12.53	75.9	2.59871	Tomato 200607||2 [7 ESTs aligned] (*GB) gi|11125685|emb|CAC15504.1| (e_value=2e-180) B2-type cyclin dependent kinase [Lycopersicon esculentum]; (*ATH) AT1G20930.1 (e_value=7e-151) | Symbol: CDKB2;2 | cell division control protein, putative, cdc2MsF (Medicago sativa) gi:1806146:emb:CAA65982 | chr1:7292561-7294735 REVERSE | Aliases: F9H16.8, F9H16_8, CDKB2;2, Cyclin-dependent kinase B2;2; (*SWP) sp…
SGN-U576770	GO:0016020//membrane;GO:0009534//chloroplast thylakoid	-	-	12.24	73.88	2.59358	Tomato 200607||2 [24 ESTs aligned] (*GB) gi|21593192|gb|AAM65141.1| (e_value=3e-97) unknown [Arabidopsis thaliana]; (*ATH) AT5G65810.1 (e_value=7e-99) | Symbol: None | expressed protein, similar to unknown protein (emb CAB66910.1) | chr5:26354895-26356963 REVERSE | Aliases: K22J17.2, K22J17_2; (*SWP) sp|Q9M2Y6|Y3972_ARATH (e_value=2e-91) Uncharacterized protein At3g49720 OS=Arabidopsis thaliana G…
SGN-U579709	-	GO:0016705//oxidoreductase activity, acting on paired donors, with incorporation or reduction of molecular oxygen;GO:0016209//antioxidant activity	GO:0008152//metabolic process;GO:0019725//cellular homeostasis	28.85	173.93	2.59186	Tomato 200607||2 [125 ESTs aligned] (*GB) gi|21912927|emb|CAC84143.2| (e_value=2e-127) thioredoxin peroxidase [Nicotiana tabacum]; (*ATH) AT5G06290.1 (e_value=4e-107) Symbol: None | 2-cys peroxiredoxin, chloroplast, putative, very strong similarity to SP:Q96291 2-cys peroxiredoxin BAS1, chloroplast precursor {Arabidopsis thaliana}; contains Pfam profile: PF00578 AhpC/TSA (alkyl hydroperoxide redu…
SGN-U578045	GO:0000785//chromatin;GO:0043231//intracellular membrane-bounded organelle	GO:0003676//nucleic acid binding	GO:0034728	10.78	64.97	2.59142	Tomato 200607||2 [5 ESTs aligned] (*GB) gi|45767731|gb|AAH67496.1| (e_value=1e-24) HIST1H4D protein [Homo sapiens]; (*ATH) AT5G59690.1 (e_value=3e-26) | Symbol: None | histone H4, identical to histone H4 from Lycopersicon esculentum GI:297150, Lolium temulentum SP:P02308, Acropora formosa GI:455652, Citrus jambhiri GI:16797797 | chr5:24068778-24069369 FORWARD | Aliases: MTH12.15; (*SWP) sp|P35057…
SGN-U572299	GO:0009536//plastid;GO:0033176//proton-transporting V-type ATPase complex;GO:0031090//organelle membrane;GO:0005773//vacuole	GO:0019829//cation-transporting ATPase activity	GO:0000902//cell morphogenesis;GO:0006754//ATP biosynthetic process;GO:0009699//phenylpropanoid biosynthetic process;GO:0006109//regulation of carbohydrate metabolic process	13.99	84.23	2.58994	Tomato 200607||2 [50 ESTs aligned] (*GB) gi|157343862|emb|CAO68368.1| (e_value=2e-172) unnamed; (*ATH) AT1G12840.1 (e_value=1e-167) Symbol: None | vacuolar ATP synthase subunit C (VATC) / V-ATPase C subunit / vacuolar proton pump C subunit (DET3), identical to vacuolar ATP synthase subunit C SP:Q9SDS7 from (Arabidopsis thaliana) | chr1:4375517-4378509 FORWARD | Aliases: F13K23.9... ; (*SWP) sp|Q9…
SGN-U568092	GO:0009523//photosystem II;GO:0009534//chloroplast thylakoid	GO:0046872//metal ion binding	GO:0044237//cellular metabolic process	6.41	38.52	2.58721	Tomato 200607||2 [32 ESTs aligned] (*GB) gi|157344329|emb|CAO69262.1| (e_value=4e-73) unnamed; (*ATH) AT3G55330.1 (e_value=5e-70) | Symbol: None | photosystem II reaction center PsbP family protein, contains Pfam profile PF01789: PsbP | chr3:20524870-20526328 REVERSE | Aliases: T26I12.210; (*SWP) sp|P82538|PPL1_ARATH (e_value=5e-69) PsbP-like protein 1, chloroplastic OS=Arabidopsis thaliana GN=PP…
SGN-U580675	GO:0031090//organelle membrane;GO:0043231//intracellular membrane-bounded organelle;GO:0031224//intrinsic to membrane	GO:0016616//oxidoreductase activity, acting on the CH-OH group of donors, NAD or NADP as acceptor;GO:0048037//cofactor binding;GO:0000166//nucleotide binding	GO:0006720//isoprenoid metabolic process;GO:0006732//coenzyme metabolic process	64.41	386.67	2.58575	Tomato 200607||2 [44 ESTs aligned] (*GB) gi|1346297|sp|P48020|HMDH1_SOLTU (e_value=0) 3-hydroxy-3-methylglutaryl-coenzyme A reductase 1 (HMG-CoA reductase 1) (HMGR1) (HMGR); (*ATH) AT1G76490.1 (e_value=0) Symbol: None | similar to 3-hydroxy-3-methylglutaryl-CoA reductase 2 / HMG-CoA reductase 2 (HMGR2) [Arabidopsis thaliana] (TAIR:At2g17370.1); similar to 3-hydroxy-3-methylglutaryl coenzyme A red…
SGN-U581031	GO:0016020//membrane;GO:0043231//intracellular membrane-bounded organelle	-	-	7.87	46.57	2.56497	Tomato 200607||2 [14 ESTs aligned] (*GB) gi|118481365|gb|ABK92625.1| (e_value=5e-57) unknown; (*ATH) AT1G08480.1 (e_value=1e-56) | Symbol: None | expressed protein | chr1:2684237-2685620 FORWARD | Aliases: T27G7.26;
SGN-U567482	-	-	-	1.75	10.35	2.5642	Tomato 200607||2 [24 ESTs aligned] (*GB) gi|147854668|emb|CAN80242.1| (e_value=5e-15) hypothetical; (*ATH) AT2G46490.1 (e_value=9e-15) | Symbol: None | expressed protein (APS2), identical to cDNA Aps2, partial cds GI:4519894 | chr2:19086478-19087125 FORWARD | Aliases: F11C10.31;
SGN-U565518	GO:0031410//cytoplasmic vesicle	GO:0070567	GO:0008152//metabolic process	3.21	18.97	2.56307	Tomato 200607||2 [6 ESTs aligned] (*GB) gi|157353406|emb|CAO45345.1| (e_value=7e-180) unnamed; (*ATH) AT2G38670.1 (e_value=3e-176) Symbol: None | ethanolamine-phosphate cytidylyltransferase, putative / phosphorylethanolamine transferase, putative / CTP:phosphoethanolamine cytidylyltransferase, putative, similar to SP:Q99447 Ethanolamine-phosphate cytidylyltransferase (EC 2.7.7.... ; (*SWP) sp|Q55…
SGN-U584631	-	-	-	5.54	32.49	2.55204	Tomato 200607||2 [4 ESTs aligned] (*GB) gi|157353193|emb|CAO45116.1| (e_value=2e-15) unnamed; (*ATH) AT4G16400.1 (e_value=8e-14) | Symbol: None | expressed protein, similar to expressed protein [Arabidopsis thaliana] (TAIR:At3g13175.1) | chr4:9260587-9263019 FORWARD | Aliases: DL4230W, FCAALL.356;
SGN-U577426	GO:0031224//intrinsic to membrane;GO:0009536//plastid	GO:0005372//water transmembrane transporter activity	GO:0006950//response to stress;GO:0042044//fluid transport	65.28	382.36	2.55022	Tomato 200607||2 [3 ESTs aligned] (*GB) gi|7263070|gb|AAF44085.1| (e_value=8e-95) putative water channel protein [Lycopersicon esculentum]; (*ATH) AT4G23400.1 (e_value=8e-92) | Symbol: PIP1;5 | major intrinsic family protein / MIP family protein, contains Pfam profile: MIP PF00230 | chr4:12220753-12222380 FORWARD | Aliases: F16G20.100, F16G20_100, PCR55, PIP1D, PIP1;5; (*SWP) sp|Q8LAA6|PIP15_ARAT…
SGN-U577448	-	-	-	73.74	430.94	2.54697	Tomato 200607||2 [28 ESTs aligned] (*GB) gi|118489268|gb|ABK96439.1| (e_value=2e-20) unknown; (*ATH) AT2G06520.1 (e_value=8e-13) | Symbol: None | membrane protein, putative, contains 2 transmembrane domains; | chr2:2587781-2588355 REVERSE | Aliases: T12H3.7, T12H3_7;
SGN-U571137	GO:0044436;GO:0009534//chloroplast thylakoid;GO:0009532//plastid stroma	-	-	2.91	16.96	2.54305	Tomato 200607||2 [15 ESTs aligned] (*GB) gi|157342984|emb|CAO65696.1| (e_value=8e-52) unnamed; (*ATH) AT4G02530.1 (e_value=2e-49) | Symbol: None | chloroplast thylakoid lumen protein, SP:022773 ;TL16_ARATH | chr4:1112146-1114026 REVERSE | Aliases: T10P11.17, T10P11_17; (*SWP) sp|O22773|TL16_ARATH (e_value=1e-48) Thylakoid lumenal 16.5 kDa protein, chloroplastic OS=Arabidopsis thaliana GN=At4g0253…
SGN-U585203	GO:0009532//plastid stroma;GO:0005576//extracellular region	GO:0005488//binding;GO:0016857//racemase and epimerase activity, acting on carbohydrates and derivatives	GO:0019318//hexose metabolic process	13.7	79.35	2.53405	Tomato 200607||2 [39 ESTs aligned] (*GB) gi|157348118|emb|CAO22828.1| (e_value=2e-123) unnamed; (*ATH) AT5G66530.1 (e_value=1e-116) Symbol: None | aldose 1-epimerase family protein, similar to apospory-associated protein C; APOC (Chlamydomonas reinhardtii) GI:6970044; contains Pfam profile PF01263: Aldose 1-epimerase | chr5:26570973-26572902 REVERSE | Aliases: K1F13.19, K1F13_19... ; (*SWP) sp|Q4…
SGN-U590873	-	-	-	5.54	31.91	2.52605	Tomato 200607||2 [1 ESTs aligned] (*GB) gi|147776506|emb|CAN63025.1| (e_value=2e-61) hypothetical; (*ATH) AT2G42610.2 (e_value=5e-60) | Symbol: None | expressed protein, contains Pfam profile PF04852: Protein of unknown function (DUF640) | chr2:17754994-17757517 FORWARD | Aliases: None;
SGN-U586211	GO:0044464//cell part	-	-	1.75	10.06	2.5232	Tomato 200607||2 [10 ESTs aligned] (*GB) gi|30681265|ref|NP_179708.2| (e_value=2e-110) expressed protein [Arabidopsis thaliana]; (*ATH) AT2G21120.1 (e_value=2e-112) | Symbol: None | expressed protein | chr2:9058829-9061694 REVERSE | Aliases: F26H11.12, F26H11_12; (*SWP) sp|Q5RDB8|NPAL1_PONAB (e_value=3e-64) NIPA-like protein 1 OS=Pongo abelii GN=NPAL1;
SGN-U563199	GO:0043231//intracellular membrane-bounded organelle	-	GO:0000087//M phase of mitotic cell cycle	2.91	16.67	2.51816	Tomato 200607||2 [5 ESTs aligned] (*GB) gi|2196453|dbj|BAA20425.1| (e_value=2e-135) B-type; (*ATH) AT5G06150.1 (e_value=5e-91) | Symbol: CYCB1;2 | cyclin 1b (CYC1b), identical to cyclin (Arabidopsis thaliana) GI:1360646 | chr5:1859280-1861630 REVERSE | Aliases: MBL20.2, MBL20_2, CYCB1;2, Cyclin B1;2; (*SWP) sp|P34801|CCN2_ANTMA (e_value=3e-108) G2/mitotic-specific cyclin-2 OS=Antirrhinum majus;
SGN-U580757	GO:0044424//intracellular part	GO:0043169//cation binding;GO:0004659//prenyltransferase activity	GO:0006694//steroid biosynthetic process;GO:0006720//isoprenoid metabolic process;GO:0008203//cholesterol metabolic process	35.85	204.98	2.51544	Tomato 200607||2 [51 ESTs aligned] (*GB) gi|2935459|gb|AAC73051.1| (e_value=0) farnesyl pyrophosphate synthase [Lycopersicon esculentum]; (*ATH) AT4G17190.1 (e_value=2e-155) Symbol: None | farnesyl pyrophosphate synthetase 2 (FPS2) / FPP synthetase 2 / farnesyl diphosphate synthase 2, identical to SP:Q43315 Farnesyl pyrophosphate synthetase 2 (FPP synthetase 2) (FPS 2) (Farnesyl diphosphate synth…
SGN-U577360	GO:0044444//cytoplasmic part;GO:0016020//membrane	GO:0042802//identical protein binding;GO:0046983//protein dimerization activity	GO:0042364;GO:0009108//coenzyme biosynthetic process;GO:0006778//porphyrin metabolic process;GO:0008614//pyridoxine metabolic process;GO:0006972//hyperosmotic response;GO:0033194//response to hydroperoxide	52.75	301.57	2.51525	Tomato 200607||2 [70 ESTs aligned] (*GB) gi|46399269|gb|AAS92255.1| (e_value=4e-161) putative pyridoxine biosynthesis protein isoform A [Nicotiana tabacum]; (*ATH) AT5G01410.1 (e_value=9e-152) | Symbol: ATPDX1.3 | Encodes a protein predicted to function in tandem with PDX2 to form glutamine amidotransferase complex with involved in vitamin B6 biosynthesis. | chr5:172317-173613 REVERSE | Aliases: …
SGN-U566904	GO:0043231//intracellular membrane-bounded organelle	-	GO:0006810//transport	1.46	8.34	2.51408	Tomato 200607||2 [9 ESTs aligned] (*GB) gi|42569720|ref|NP_181341.2| (e_value=3e-129) transporter-related [Arabidopsis thaliana]; (*ATH) AT2G38060.1 (e_value=2e-131) Symbol: None | transporter-related, low similarity to vesicular glutamate transporter 3 (Homo sapiens) GI:21213895, brain specific Na+-dependent inorganic phosphate cotransporter (Rattus norvegicus) GI:507415; contains Pfam profile P…
SGN-U583096	-	-	-	4.08	23.29	2.51307	Tomato 200607||2 [5 ESTs aligned] (*GB) gi|83283959|gb|ABC01887.1| (e_value=8e-78) unknown; (*ATH) AT2G35470.1 (e_value=9e-17) | Symbol: None | expressed protein | chr2:14916005-14916881 REVERSE | Aliases: T32F12.15, T32F12_15;
SGN-U580875	-	GO:0048037//cofactor binding;GO:0016769//transferase activity, transferring nitrogenous groups	-	2.33	13.22	2.50432	Tomato 200607||2 [4 ESTs aligned]
SGN-U578468	GO:0043231//intracellular membrane-bounded organelle;GO:0031224//intrinsic to membrane	GO:0030554//adenyl nucleotide binding;GO:0005515//protein binding;GO:0003824//catalytic activity	GO:0016129;GO:0000902//cell morphogenesis	176.33	997.86	2.50056	Tomato 200607||2 [49 ESTs aligned] (*GB) gi|50952901|gb|AAT90376.1| (e_value=0) DWARF1/DIMINUTO [Lycopersicon esculentum]; (*ATH) AT3G19820.2 (e_value=0) | Symbol: None | cell elongation protein / DWARF1 / DIMINUTO (DIM), identical to GB:S71189 (SP:Q39085) from (Arabidopsis thaliana); contains Pfam FAD binding domain PF01565 | chr3:6879624-6882265 REVERSE | Aliases: None; (*SWP) sp|Q39085|DIM_ARA…
SGN-U564132	GO:0043231//intracellular membrane-bounded organelle	GO:0005488//binding	GO:0051276//chromosome organization;GO:0006810//transport;GO:0000087//M phase of mitotic cell cycle	1.17	6.61	2.49814	Tomato 200607||2 [2 ESTs aligned] (*GB) gi|157356869|emb|CAO63071.1| (e_value=7e-67) unnamed; (*ATH) AT3G57060.1 (e_value=1e-62) Symbol: None | non-SMC condensin subunit, XCAP-D2/Cnd1 family protein, similar to 13S condensin XCAP-D2 subunit (Xenopus laevis) GI:3764087; contains Pfam profile PF04594: Non-SMC condensin subunit, XCAP-D2/Cnd1 | chr3:21126057-21132030 REVERSE | Al... ; (*SWP) sp|Q9YHY…
SGN-U569982	-	-	-	1.17	6.61	2.49814	Tomato 200607||2 [2 ESTs aligned] (*GB) gi|157353097|emb|CAO45007.1| (e_value=1e-54) unnamed; (*ATH) AT1G80520.1 (e_value=2e-43) | Symbol: None | expressed protein | chr1:30281373-30281951 FORWARD | Aliases: T21F11.15, T21F11_15;
SGN-U565967	GO:0031410//cytoplasmic vesicle	GO:0046914//transition metal ion binding	-	18.07	102.06	2.49775	Tomato 200607||2 [5 ESTs aligned] (*GB) gi|147827006|emb|CAN62283.1| (e_value=4e-50) hypothetical; (*ATH) AT1G64640.1 (e_value=2e-40) | Symbol: None | plastocyanin-like domain-containing protein, contains InterPro:IPR003245 plastocyanin-like domain | chr1:24025387-24026820 REVERSE | Aliases: F1N19.21, F1N19_21; (*SWP) sp|Q9SK27|ENL1_ARATH (e_value=2e-19) Early nodulin-like protein 1 OS=Arabidopsi…
SGN-U593123	GO:0043234//protein complex	GO:0004774//succinate-CoA ligase activity;GO:0032559//adenyl ribonucleotide binding	GO:0006084//acetyl-CoA metabolic process	3.21	18.11	2.49614	Tomato 200607||2 [1 ESTs aligned] (*GB) gi|147832628|emb|CAN70448.1| (e_value=3e-88) hypothetical; (*ATH) AT1G60810.1 (e_value=1e-88) | Symbol: None | ATP citrate-lyase -related, similar to ATP citrate-lyase GI:949989 from (Rattus norvegicus) | chr1:22392223-22394830 REVERSE | Aliases: F8A5.32, F8A5_32; (*SWP) sp|Q91V92|ACLY_MOUSE (e_value=1e-47) ATP-citrate synthase OS=Mus musculus GN=Acly;
SGN-U577720	GO:0009532//plastid stroma;GO:0009526//plastid envelope;GO:0042579//microbody;GO:0005576//extracellular region;GO:0016020//membrane	GO:0008172//S-methyltransferase activity;GO:0046914//transition metal ion binding	GO:0000097//sulfur amino acid biosynthetic process;GO:0010038//response to metal ion;GO:0006970//response to osmotic stress	434.55	2444.49	2.49194	Tomato 200607||2 [218 ESTs aligned] (*GB) gi|8439545|gb|AAF74983.1|AF082893_1 (e_value=0) methionine; (*ATH) AT5G17920.2 (e_value=0) |; (*SWP) sp|Q42699|METE_CATRO (e_value=0) 5-methyltetrahydropteroyltriglutamate--homocysteine methyltransferase OS=Catharanthus roseus GN=METE;
SGN-U583188	GO:0043231//intracellular membrane-bounded organelle	GO:0031559//oxidosqualene cyclase activity	GO:0016104//triterpenoid biosynthetic process;GO:0009668;GO:0048229//gametophyte development;GO:0006350//transcription	21.28	119.59	2.49053	Tomato 200607||2 [17 ESTs aligned] (*GB) gi|168805621|gb|ACA28830.1| (e_value=0) cycloartenol; (*ATH) AT2G07050.1 (e_value=0) Symbol: None | cycloartenol synthase (CAS1) / 2,3-epoxysqualene--cycloartenol cyclase / (S)-2,3-epoxysqualene mutase, identical to cycloartenol synthase (SP:P38605 : GI:452446) (PMID:7505443) | chr2:2924444-2930669 FORWARD | Aliases: T4E14.16, T4E14... ; (*SWP) sp|P38605|C…
SGN-U584507	-	-	-	13.41	75.32	2.48972	Tomato 200607||2 [11 ESTs aligned]
SGN-U572429	GO:0031224//intrinsic to membrane	-	GO:0006810//transport	146.6	819.62	2.48307	Tomato 200607||2 [108 ESTs aligned] (*GB) gi|157357312|emb|CAO63820.1| (e_value=2e-112) unnamed; (*ATH) AT1G04760.1 (e_value=3e-108) | Symbol: None | synaptobrevin family protein, similar to Vesicle-associated membrane protein 722 (AtVAMP722) Synaptobrevin-related protein 1 (SP:P47192) {Arabidopsis thaliana} | chr1:1334759-1336069 FORWARD | Aliases: F13M7.25, F13M7_25; (*SWP) sp|Q9MAS5|VA726_ARAT…
SGN-U584476	-	GO:0016798//hydrolase activity, acting on glycosyl bonds	GO:0005975//carbohydrate metabolic process	1.75	9.77	2.481	Tomato 200607||2 [7 ESTs aligned] (*GB) gi|16417958|gb|AAL18931.1|AF429985_1 (e_value=0) arabinosidase; (*ATH) AT3G10740.1 (e_value=0) | Symbol: None | glycosyl hydrolase family protein 51, similar to arabinoxylan arabinofuranohydrolase isoenzyme AXAH-II from GI:13398414 (Hordeum vulgare) | chr3:3360893-3365368 REVERSE | Aliases: T7M13.18; (*SWP) sp|P82593|ABF1_STRCX (e_value=4e-66) Alpha-N-arabi…
SGN-U565552	GO:0009526//plastid envelope;GO:0005840//ribosome;GO:0009532//plastid stroma	GO:0016418	GO:0006085//acetyl-CoA biosynthetic process	4.08	22.71	2.47669	Tomato 200607||2 [28 ESTs aligned] (*GB) gi|15230922|ref|NP_189215.1| (e_value=2e-152) dihydrolipoamide S-acetyltransferase [Arabidopsis thaliana]; (*ATH) AT3G25860.1 (e_value=1e-154) | Symbol: None | dihydrolipoamide S-acetyltransferase (LTA2), identical to dihydrolipoamide S-acetyltransferase (LTA2) (Arabidopsis thaliana) GI:5881963 | chr3:9461797-9464024 FORWARD | Aliases: MPE11.6; (*SWP) sp|Q…
SGN-U579040	GO:0043231//intracellular membrane-bounded organelle	-	-	2.33	12.94	2.47344	Tomato 200607||2 [19 ESTs aligned] (*GB) gi|157342417|emb|CAO64530.1| (e_value=6e-66) unnamed; (*ATH) AT1G18730.1 (e_value=9e-53) | Symbol: None | expressed protein | chr1:6460590-6462212 FORWARD | Aliases: F6A14.16, F6A14_16;
SGN-U579158	GO:0043231//intracellular membrane-bounded organelle	GO:0004866//endopeptidase inhibitor activity	-	219.17	1215.49	2.47142	Tomato 200607||2 [105 ESTs aligned] (*GB) gi|126843|sp|P01076|MCPI_SOLLC (e_value=4e-39) RecName:; (*ATH) AT1G01050.1 (e_value=2e-13) Symbol: None | inorganic pyrophosphatase, putative (soluble) / pyrophosphate phospho-hydrolase, putative / PPase, putative, strong similarity to SP:Q43187 Soluble inorganic pyrophosphatase (EC 3.6.1.1) (Pyrophosphate phospho- hydrolase) (PPase) {Sol... ; (*SWP) sp|…
SGN-U581626	-	GO:0016740//transferase activity	-	62.66	346.99	2.46928	Tomato 200607||2 [12 ESTs aligned] (*GB) gi|407940|gb|AAA81890.1| (e_value=2e-174) epoxide hydrolase; (*ATH) AT4G02340.1 (e_value=7e-108) Symbol: None | epoxide hydrolase, putative, similar to epoxide hydrolases from Glycine max GI:2764806, Solanum tuberosum GI:407938; contains Pfam profile PF00561: hydrolase, alpha/beta fold family | chr4:1035683-1037615 FORWARD | Aliases: T14P8.15, ... ; (*SWP)…
SGN-U591830	-	-	-	1.46	8.05	2.46302	Tomato 200607||2 [1 ESTs aligned]
SGN-U565472	-	-	-	6.12	33.64	2.45857	Tomato 200607||2 [4 ESTs aligned] (*GB) gi|118484232|gb|ABK93996.1| (e_value=6e-56) unknown; (*ATH) AT5G39600.1 (e_value=1e-54) | Symbol: None | expressed protein | chr5:15871157-15872420 REVERSE | Aliases: MIJ24.9, MIJ24_9;
SGN-U585093	-	-	-	9.03	49.45	2.45317	Tomato 200607||2 [2 ESTs aligned] (*GB) gi|30519754|emb|CAD90261.1| (e_value=3e-86) expansin12 [Lycopersicon esculentum]; (*ATH) AT2G03090.1 (e_value=4e-71) | Symbol: None | expansin, putative (EXP15), identical to SWISS-PROT:O80622 alpha-expansin 15 precursor (At-EXP15)(Arabidopsis thaliana); alpha-expansin gene family, PMID:11641069 | chr2:916853-918642 REVERSE | Aliases: T17M13.26, T17M13_26; …
SGN-U579178	-	-	-	2.33	12.65	2.44074	Tomato 200607||2 [11 ESTs aligned]
SGN-U570374	GO:0005840//ribosome;GO:0009532//plastid stroma	GO:0003723//RNA binding;GO:0005198//structural molecule activity	GO:0010467//gene expression;GO:0022613//ribonucleoprotein complex biogenesis	15.16	82.22	2.43922	Tomato 200607||2 [23 ESTs aligned] (*GB) gi|75223179|sp|O80362|RK10_TOBAC (e_value=2e-95) 50S; (*ATH) AT5G13510.1 (e_value=4e-76) | Symbol: None | ribosomal protein L10 family protein, ribosomal protein L10- Nicotiana tabacum, EMBL:AB010879 | chr5:4341267-4342098 FORWARD | Aliases: T6I14.40, T6I14_40; (*SWP) sp|O80362|RK10_TOBAC (e_value=1e-96) 50S ribosomal protein L10, chloroplastic OS=Nicotian…
SGN-U588776	-	-	GO:0009725//response to hormone stimulus	4.37	23.57	2.43125	Tomato 200607||2 [1 ESTs aligned] (*GB) gi|147856535|emb|CAN82489.1| (e_value=3e-48) hypothetical; (*ATH) AT4G34760.1 (e_value=3e-42) | Symbol: None | auxin-responsive family protein, auxin-induced protein X15, Glycine max, PIR2:JQ1097 | chr4:16582188-16582884 REVERSE | Aliases: F11I11.11; (*SWP) sp|P32295|ARG7_PHAAU (e_value=4e-17) Indole-3-acetic acid-induced protein ARG7 OS=Phaseolus aureus GN…
SGN-U596163	-	-	-	15.74	84.81	2.4298	Tomato 200607||2 [1 ESTs aligned]
SGN-U578281	-	-	-	73.44	395.29	2.42827	Tomato 200607||2 [33 ESTs aligned] (*GB) gi|157353071|emb|CAO44961.1| (e_value=1e-40) unnamed; (*ATH) AT3G17210.1 (e_value=6e-40) Symbol: None | stable protein 1-related, similar to stable protein 1 (GI:13445204) (Populus tremula) PMID:12376651; similar to pop3 peptide GB:AAC26526 from (Populus balsamifera subsp. trichocarpa X Populus deltoides) | chr3:5882290-5883206 FORWARD ... ; (*SWP) sp|Q9LU…
SGN-U568737	GO:0005576//extracellular region;GO:0005618//cell wall	GO:0046914//transition metal ion binding;GO:0016682//oxidoreductase activity, acting on diphenols and related substances as donors, oxygen as acceptor	GO:0008152//metabolic process	55.96	301	2.4273	Tomato 200607||2 [92 ESTs aligned] (*GB) gi|1944575|emb|CAB08077.1| (e_value=0) pectinesterase [Lycopersicon esculentum]; (*ATH) AT1G76160.1 (e_value=0) Symbol: SKS5 | multi-copper oxidase type I family protein, similar to pollen-specific BP10 protein (SP:Q00624)(Brassica napus); contains Pfam profile: PF00394 Multicopper oxidase | chr1:28582836-28586006 REVERSE | Aliases: T23E18.10, T23E18_10, S…
SGN-U566206	GO:0031410//cytoplasmic vesicle	-	-	85.69	460.84	2.42707	Tomato 200607||2 [53 ESTs aligned] (*GB) gi|157347132|emb|CAO17514.1| (e_value=1e-83) unnamed; (*ATH) AT1G28590.1 (e_value=1e-78) | Symbol: None | lipase, putative, similar to lipase (Arabidopsis thaliana) GI:1145627; contains InterPro Entry IPR001087 Lipolytic enzyme, G-D-S-L family | chr1:10047262-10049286 REVERSE | Aliases: F1K23.17, F1K23_17; (*SWP) sp|Q7Y1X1|EST_HEVBR (e_value=8e-38) Esteras…
SGN-U579170	GO:0009532//plastid stroma;GO:0005618//cell wall	GO:0016209//antioxidant activity;GO:0005488//binding;GO:0016705//oxidoreductase activity, acting on paired donors, with incorporation or reduction of molecular oxygen	GO:0006952//defense response;GO:0008152//metabolic process;GO:0019725//cellular homeostasis	26.81	144.03	2.42553	Tomato 200607||2 [48 ESTs aligned] (*GB) gi|157346281|emb|CAO15978.1| (e_value=7e-74) unnamed; (*ATH) AT3G52960.1 (e_value=3e-67) Symbol: None | peroxiredoxin type 2, putative, similar to type 2 peroxiredoxin (Brassica rapa subsp. pekinensis) GI:4928472; contains Pfam profile: PF00578 AhpC/TSA (alkyl hydroperoxide reductase and thiol-specific antioxidant) family | chr3:1965064... ; (*SWP) sp|Q7F8…
SGN-U582281	GO:0031410//cytoplasmic vesicle	GO:0016628//oxidoreductase activity, acting on the CH-CH group of donors, NAD or NADP as acceptor	GO:0006694//steroid biosynthetic process;GO:0003006//reproductive developmental process	49.84	267.36	2.42341	Tomato 200607||2 [19 ESTs aligned] (*GB) gi|8917585|gb|AAF81279.1|AF257178_1 (e_value=2e-149) C-14; (*ATH) AT3G52940.1 (e_value=1e-151) | Symbol: None | C-14 sterol reductase / delta(14)-sterol reductase / FACKEL (FK), identical to gi:9082182 | chr3:19641176-19644274 REVERSE | Aliases: F8J2.111; (*SWP) sp|Q9LDR4|ERG24_ARATH (e_value=1e-150) Delta(14)-sterol reductase OS=Arabidopsis thaliana GN=FK;
SGN-U586244	GO:0009534//chloroplast thylakoid	-	-	2.04	10.92	2.42033	Tomato 200607||2 [9 ESTs aligned] (*GB) gi|118484433|gb|ABK94093.1| (e_value=5e-46) unknown; (*ATH) AT3G51510.1 (e_value=7e-45) | Symbol: None | expressed protein | chr3:19120041-19121030 FORWARD | Aliases: F26O13.150;
SGN-U579359	GO:0005618//cell wall	GO:0005488//binding;GO:0016491//oxidoreductase activity;GO:0005198//structural molecule activity	GO:0000902//cell morphogenesis;GO:0010053//root epidermal cell differentiation	3.5	18.69	2.41684	Tomato 200607||2 [8 ESTs aligned] (*GB) gi|127058161|dbj|BAF48663.1| (e_value=0) leucine-rich; (*ATH) AT1G62440.1 (e_value=1e-137) Symbol: None | leucine-rich repeat family protein / extensin family protein, similar to extensin-like protein (Lycopersicon esculentum) gi:5917664:gb:AAD55979; contains leucine-rich repeats, Pfam:PF00560; contains proline rich extensin domains, INTE... ; (*SWP) sp|Q8W…
SGN-U563069	GO:0009532//plastid stroma;GO:0009534//chloroplast thylakoid;GO:0000315//organellar large ribosomal subunit	GO:0008187//poly-pyrimidine tract binding;GO:0005198//structural molecule activity	GO:0010468//regulation of gene expression;GO:0006351//transcription, DNA-dependent	9.91	52.9	2.41631	Tomato 200607||2 [45 ESTs aligned] (*GB) gi|6919958|sp|O80361|RK4_TOBAC (e_value=7e-99) 50S RIBOSOMAL PROTEIN L4, CHLOROPLAST PRECURSOR (R-PROTEIN L4); (*ATH) AT1G07320.2 (e_value=3e-78) | Symbol: None | 50S ribosomal protein L4, chloroplast (CL4), identical to SP:O50061 from (Arabidopsis thaliana) | chr1:2249132-2250526 FORWARD | Aliases: None; (*SWP) sp|O80361|RK4_TOBAC (e_value=5e-100) 50S rib…
SGN-U577945	GO:0000785//chromatin;GO:0009536//plastid;GO:0031981//nuclear lumen	GO:0003676//nucleic acid binding	GO:0034728	15.45	81.93	2.40678	Tomato 200607||2 [6 ESTs aligned] (*GB) gi|15223016|ref|NP_172258.1| (e_value=6e-43) histone H2B, putative [Arabidopsis thaliana]; (*ATH) AT1G07790.1 (e_value=5e-45) Symbol: None | histone H2B, putative, strong similarity to histone H2B Arabidopsis thaliana GI:2407802, Gossypium hirsutum SP:O22582, Lycopersicon esculentum GI:3021489, Capsicum annuum SP:O49118; contains Pfam profile PF00125 Core h…
SGN-U584602	GO:0031410//cytoplasmic vesicle	GO:0003824//catalytic activity	-	9.33	49.45	2.40602	Tomato 200607||2 [16 ESTs aligned] (*GB) gi|157337596|emb|CAO21942.1| (e_value=0) unnamed; (*ATH) AT5G12950.1 (e_value=0) | Symbol: None | expressed protein, putative secreted protein SCF41.30c, Streptomyces coelicolor, EMBL:SCF41_30 | chr5:4092956-4096978 FORWARD | Aliases: T24H18.120, T24H18_120;
SGN-U585128	GO:0044464//cell part	GO:0016788//hydrolase activity, acting on ester bonds	GO:0044238//primary metabolic process;GO:0006972//hyperosmotic response;GO:0010033//response to organic substance;GO:0010038//response to metal ion	10.2	54.05	2.40573	Tomato 200607||2 [38 ESTs aligned] (*GB) gi|147788312|emb|CAN67726.1| (e_value=1e-166) hypothetical; (*ATH) AT5G33370.1 (e_value=4e-161) Symbol: None | GDSL-motif lipase/hydrolase family protein, similar to family II lipase EXL3 (GI:15054386), EXL1 (GI:15054382), EXL2 (GI:15054384) (Arabidopsis thaliana); contains Pfam profile PF00657: Lipase/Acylhydrolase with GDSL-like motif | chr5... ; (*SWP) …
SGN-U571999	GO:0031410//cytoplasmic vesicle;GO:0043231//intracellular membrane-bounded organelle	GO:0004180//carboxypeptidase activity	GO:0019538//protein metabolic process	35.85	189.45	2.40177	Tomato 200607||2 [21 ESTs aligned] (*GB) gi|157343130|emb|CAO66619.1| (e_value=0) unnamed; (*ATH) AT4G30810.1 (e_value=2e-177) | Symbol: SCPL29 | serine carboxypeptidase S10 family protein, similar to serine-type carboxypeptidase (SP:P55748) (Hordeum vulgare) | chr4:15003457-15006217 FORWARD | Aliases: F6I18.280, F6I18_280, SCPL29; (*SWP) sp|P55748|CBP22_HORVU (e_value=2e-178) Serine carboxypepti…
SGN-U569747	GO:0031410//cytoplasmic vesicle	GO:0016787//hydrolase activity	-	76.65	403.05	2.3946	Tomato 200607||2 [20 ESTs aligned] (*GB) gi|157360089|emb|CAO69272.1| (e_value=0) unnamed; (*ATH) AT5G34940.2 (e_value=2e-171) Symbol: None | glycosyl hydrolase family 79 N-terminal domain-containing protein, similar to beta-glucuronidase precursor (Scutellaria baicalensis) GI:8918740; contains Pfam profile PF03662: Glycosyl hydrolase family 79, N-terminal domain | chr5:132... ; (*SWP) sp|Q9FZP1|…
SGN-U566397	GO:0043234//protein complex;GO:0031981//nuclear lumen	GO:0003676//nucleic acid binding;GO:0030234//enzyme regulator activity	GO:0007049//cell cycle;GO:0006260//DNA replication;GO:0019985//translesion synthesis	16.9	88.83	2.39402	Tomato 200607||2 [19 ESTs aligned] (*GB) gi|25005275|emb|CAD56690.1| (e_value=3e-145) proliferating cell nuclear antigen [Lycopersicon esculentum]; (*ATH) AT2G29570.1 (e_value=2e-135) Symbol: PCNA2 | proliferating cell nuclear antigen 2 (PCNA2), identical to SP:Q9ZW35 Proliferating cell nuclear antigen 2 (PCNA 2) {Arabidopsis thaliana}; nearly identical to SP:Q43124 Proliferating cell nuclear ant…
SGN-U577491	GO:0005576//extracellular region;GO:0031410//cytoplasmic vesicle;GO:0030312//external encapsulating structure	GO:0016798//hydrolase activity, acting on glycosyl bonds;GO:0016758//transferase activity, transferring hexosyl groups	GO:0044042//glucan metabolic process	50.71	265.92	2.39065	Tomato 200607||2 [15 ESTs aligned] (*GB) gi|118488165|gb|ABK95902.1| (e_value=1e-144) unknown; (*ATH) AT1G11545.1 (e_value=1e-136) Symbol: None | xyloglucan:xyloglucosyl transferase, putative / xyloglucan endotransglycosylase, putative / endo-xyloglucan transferase, putative, similar to endo-xyloglucan transferase GI:2244732 from (Gossypium hirsutum) | chr1:3878550-3880360 REVE... ; (*SWP) sp|Q8L…
SGN-U567071	GO:0005618//cell wall;GO:0005576//extracellular region;GO:0031410//cytoplasmic vesicle	GO:0004175//endopeptidase activity;GO:0005515//protein binding	GO:0019538//protein metabolic process;GO:0010191;GO:0003006//reproductive developmental process;GO:0044092;GO:0009845//seed germination	20.4	106.37	2.38245	Tomato 200607||2 [5 ESTs aligned] (*GB) gi|1771162|emb|CAA67430.1| (e_value=0) SBT2 [Lycopersicon esculentum]; (*ATH) AT5G51750.1 (e_value=0) | Symbol: None | subtilase family protein, similar to subtilisin-like protease GI:3687307 from (Lycopersicon esculentum) | chr5:21037433-21040007 FORWARD | Aliases: MIO24.12, MIO24_12; (*SWP) sp|O65351|SUBL_ARATH (e_value=0) Subtilisin-like protease OS=Arab…
SGN-U567021	-	-	-	10.49	54.62	2.38041	Tomato 200607||2 [4 ESTs aligned]
SGN-U577872	-	-	-	12.24	63.53	2.37583	Tomato 200607||2 [29 ESTs aligned] (*GB) gi|133711820|gb|ABO36637.1| (e_value=1e-16) defensin; (*SWP) sp|P20346|P322_SOLTU (e_value=4e-11) Probable protease inhibitor P322 OS=Solanum tuberosum;
SGN-U579745	GO:0009523//photosystem II;GO:0009532//plastid stroma;GO:0009534//chloroplast thylakoid;GO:0005576//extracellular region	-	-	169.62	880.28	2.37566	Tomato 200607||2 [181 ESTs aligned] (*GB) gi|51457944|gb|AAU03361.1| (e_value=8e-96) photosystem II oxygen-evolving complex protein 3 [Lycopersicon esculentum]; (*ATH) AT4G05180.1 (e_value=3e-59) Symbol: None | oxygen-evolving enhancer protein 3, chloroplast, putative (PSBQ2), identical to SP:Q41932 Oxygen-evolving enhancer protein 3-2, chloroplast precursor (OEE3) (16 kDa subunit of oxygen evolv…
SGN-U579445	GO:0005576//extracellular region;GO:0030312//external encapsulating structure	GO:0016798//hydrolase activity, acting on glycosyl bonds;GO:0016758//transferase activity, transferring hexosyl groups	GO:0044042//glucan metabolic process	7.29	37.66	2.36904	Tomato 200607||2 [169 ESTs aligned] (*GB) gi|42795462|gb|AAS46241.1| (e_value=8e-154) xyloglucan endotransglucosylase-hydrolase XTH3 [Lycopersicon esculentum]; (*ATH) AT4G25810.1 (e_value=6e-113) Symbol: None | xyloglucan:xyloglucosyl transferase, putative / xyloglucan endotransglycosylase, putative / endo-xyloglucan transferase, putative (XTR6), identical to xyloglucan endotransglycosylase-relat…
SGN-U570494	GO:0031090//organelle membrane;GO:0043231//intracellular membrane-bounded organelle;GO:0031224//intrinsic to membrane	GO:0004311//farnesyltranstransferase activity	GO:0006720//isoprenoid metabolic process	35.85	184.28	2.36185	Tomato 200607||2 [44 ESTs aligned] (*GB) gi|5360655|dbj|BAA82093.1| (e_value=0) squalene synthase [Solanum tuberosum]; (*ATH) AT4G34640.1 (e_value=0) Symbol: None | farnesyl-diphosphate farnesyltransferase 1 / squalene synthase 1 (SQS1), identical to SP:P53799 Farnesyl-diphosphate farnesyltransferase (EC 2.5.1.21) (Squalene synthetase) (SQS) (SS) (FPP:FPP farnesyltransferase) {Arabidopsis thalian…
SGN-U604810	-	-	-	12.82	65.83	2.36035	Tomato 200607||2 [1 ESTs aligned]
SGN-U568572	GO:0030312//external encapsulating structure;GO:0031410//cytoplasmic vesicle;GO:0043231//intracellular membrane-bounded organelle	GO:0000166//nucleotide binding;GO:0048037//cofactor binding;GO:0016616//oxidoreductase activity, acting on the CH-OH group of donors, NAD or NADP as acceptor	GO:0008152//metabolic process	44.3	227.4	2.35985	Tomato 200607||2 [38 ESTs aligned] (*GB) gi|48093457|gb|AAT40105.1| (e_value=0) putative UDP-glucose dehydrogenase 1 [Nicotiana tabacum]; (*ATH) AT5G15490.1 (e_value=0) Symbol: None | UDP-glucose 6-dehydrogenase, putative, very strong similarity to SP:Q96558 UDP-glucose 6-dehydrogenase (EC 1.1.1.22) (UDP-Glc dehydrogenase) (UDP-GlcDH) (UDPGDH) {Glycine max}; contains Pfam profiles PF03721: UDP-gl…
SGN-U586226	GO:0009536//plastid;GO:0005576//extracellular region;GO:0016020//membrane	GO:0019206//nucleoside kinase activity;GO:0004672//protein kinase activity;GO:0046914//transition metal ion binding	GO:0006166//purine ribonucleoside salvage;GO:0010038//response to metal ion;GO:0023060;GO:0034285	8.74	44.85	2.3594	Tomato 200607||2 [9 ESTs aligned] (*GB) gi|82400168|gb|ABB72823.1| (e_value=0) adenosine; (*ATH) AT5G03300.1 (e_value=7e-172) | Symbol: None | adenosine kinase 2 (ADK2), contains Pfam profile: PF00294 pfkB family carbohydrate kinase; identical to cDNA adenosine kinase 2 (ADK2) GI:12017763 | chr5:796441-799153 FORWARD | Aliases: F12E4.30, F12E4_30; (*SWP) sp|Q9LZG0|ADK2_ARATH (e_value=6e-171) Aden…
SGN-U570626	GO:0016020//membrane;GO:0031410//cytoplasmic vesicle;GO:0043231//intracellular membrane-bounded organelle	-	-	14.86	76.18	2.35798	Tomato 200607||2 [4 ESTs aligned] (*GB) gi|147832981|emb|CAN68405.1| (e_value=3e-69) hypothetical; (*ATH) AT1G17100.1 (e_value=4e-67) | Symbol: None | SOUL heme-binding family protein, similar to SOUL protein (Mus musculus) GI:4886906; contains Pfam profile PF04832: SOUL heme-binding protein | chr1:5844729-5846215 FORWARD | Aliases: F20D23.21, F20D23_21; (*SWP) sp|Q9WU63|HEBP2_MOUSE (e_value=4e-1…
SGN-U581860	-	-	-	1.46	7.47	2.35514	Tomato 200607||2 [4 ESTs aligned] (*GB) gi|157336296|emb|CAO70981.1| (e_value=7e-34) unnamed; (*ATH) AT4G15790.1 (e_value=3e-27) | Symbol: None | expressed protein | chr4:8982253-8984216 FORWARD | Aliases: DL3935W, FCAALL.69;
SGN-U585968	-	-	-	15.74	80.5	2.35455	Tomato 200607||2 [21 ESTs aligned] (*GB) gi|147789347|emb|CAN62349.1| (e_value=2e-170) hypothetical; (*ATH) AT5G56130.1 (e_value=3e-164) Symbol: None | transducin family protein / WD-40 repeat family protein, contains 5 WD-40 repeats (PF00400); similar to beta transducin-like protein HET-E2C*4 (GI:17225206) (Podospora anserina) | chr5:22739778-22742311 REVERSE | Aliases: MDA7.19, MDA... ; (*SWP) …
SGN-U575039	GO:0043231//intracellular membrane-bounded organelle	GO:0019887//protein kinase regulator activity;GO:0005488//binding;GO:0016772//transferase activity, transferring phosphorus-containing groups	GO:0006261//DNA-dependent DNA replication;GO:0007049//cell cycle	53.92	275.7	2.35421	Tomato 200607||2 [23 ESTs aligned] (*GB) gi|90856236|gb|ABE01245.1| (e_value=5e-37) cyclin-dependent; (*ATH) AT2G27960.1 (e_value=2e-38) | Symbol: CKS1 | cyclin-dependent kinase / CDK (CKS1), identical to Cks1 protein (Arabidopsis thaliana) gi:2274859:emb:CAA03859 | chr2:11917803-11918703 REVERSE | Aliases: T1E2.12, T1E2_12, CKS1, CDK-subunit 1; (*SWP) sp|A2XCH8|CKS1_ORYSI (e_value=2e-37) Cyclin-…
SGN-U585337	-	-	-	91.81	469.18	2.35342	Tomato 200607||2 [25 ESTs aligned] (*GB) gi|118487143|gb|ABK95400.1| (e_value=8e-94) unknown; (*ATH) AT5G62390.1 (e_value=2e-69) | Symbol: None | calmodulin-binding family protein, contains IQ calmodulin-binding motif, Pfam:PF00612 | chr5:25069275-25071515 REVERSE | Aliases: MMI9.22, MMI9_22;
SGN-U567645	GO:0009532//plastid stroma	GO:0015036//disulfide oxidoreductase activity	GO:0019725//cellular homeostasis	9.62	49.16	2.35338	Tomato 200607||2 [27 ESTs aligned] (*GB) gi|157350464|emb|CAO40513.1| (e_value=2e-50) unnamed; (*ATH) AT4G28730.1 (e_value=3e-46) | Symbol: None | glutaredoxin family protein, contains glutaredoxin domain, Pfam:PF00462 | chr4:14199102-14200893 FORWARD | Aliases: F16A16.160, F16A16_160; (*SWP) sp|Q8GWS0|GRXC5_ARATH (e_value=3e-45) Glutaredoxin-C5, chloroplastic OS=Arabidopsis thaliana GN=GRXC5;
SGN-U576362	-	GO:0016740//transferase activity	-	43.43	221.65	2.35152	Tomato 200607||2 [30 ESTs aligned] (*GB) gi|82802847|gb|AAB48444.2| (e_value=0) UDP-galactose:solanidine; (*ATH) AT2G36800.1 (e_value=3e-89) | Symbol: None | UDP-glucoronosyl/UDP-glucosyl transferase family protein, contains Pfam profile: PF00201 UDP-glucoronosyl and UDP-glucosyl transferase | chr2:15430459-15432095 REVERSE | Aliases: F13K3.20, F13K3_20; (*SWP) sp|Q8H0F2|ANGT_GENTR (e_value=6e-94…
SGN-U580602	GO:0005576//extracellular region	GO:0060089//molecular transducer activity	-	39.64	202.1	2.35004	Tomato 200607||2 [35 ESTs aligned] (*GB) gi|42374767|gb|AAS13437.1| (e_value=2e-26) rapid alkalinization factor preproprotein [Nicotiana attenuata]; (*ATH) AT3G05490.1 (e_value=5e-25) | Symbol: None | rapid alkalinization factor (RALF) family protein, similar to RALF precursor (Nicotiana tabacum) GI:16566316 | chr3:1591283-1591989 FORWARD | Aliases: F22F7.6, F22F7_6;
SGN-U581064	-	GO:0016747//transferase activity, transferring acyl groups other than amino-acyl groups	-	18.94	96.02	2.3419	Tomato 200607||2 [36 ESTs aligned] (*GB) gi|7415599|dbj|BAA93453.1| (e_value=0) acyltransferase homolog [Petunia x hybrida]; (*ATH) AT5G23940.1 (e_value=7e-157) Symbol: EMB3009 | transferase family protein, similar to anthranilate N-hydroxycinnamoyl/benzoyltransferase, Dianthus caryophyllus (gi:2239091); contains Pfam transferase family domain PF002458 | chr5:8076332-8079796 REVERSE | Aliases: MR…
SGN-U573192	GO:0043231//intracellular membrane-bounded organelle	GO:0016872//intramolecular lyase activity	GO:0042398//cellular amino acid derivative biosynthetic process	9.33	47.15	2.33731	Tomato 200607||2 [16 ESTs aligned] (*GB) gi|157347942|emb|CAO22529.1| (e_value=5e-84) unnamed; (*ATH) AT3G63170.1 (e_value=4e-68) | Symbol: None | expressed protein | chr3:23345327-23347732 FORWARD | Aliases: F16M2.20;
SGN-U578125	-	GO:0016832//aldehyde-lyase activity	GO:0006007//glucose catabolic process	45.76	229.99	2.32941	Tomato 200607||2 [176 ESTs aligned] (*GB) gi|4827251|dbj|BAA77604.1| (e_value=0) plastidic aldolase NPALDP1 [Nicotiana paniculata]; (*ATH) AT4G38970.1 (e_value=0) Symbol: None | fructose-bisphosphate aldolase, putative, strong similarity to plastidic fructose-bisphosphate aldolase (EC 4.1.2.13) from Nicotiana paniculata (NPALDP1) (GI:4827251), Oryza sativa, PIR2:T02057 (SP:Q40677) | chr4:18163490…
SGN-U585020	GO:0044424//intracellular part	GO:0046872//metal ion binding	GO:0009566//fertilization;GO:0005976//polysaccharide metabolic process	6.99	35.07	2.32687	Tomato 200607||2 [10 ESTs aligned] (*GB) gi|28301674|emb|CAB63264.3| (e_value=6e-60) calcium-binding protein [Lotus corniculatus var. japonicus]; (*ATH) AT3G07490.1 (e_value=8e-60) | Symbol: None | calcium-binding protein, putative, similar to calcium-binding protein GI:6580549 from (Lotus japonicus) | chr3:2391195-2391656 FORWARD | Aliases: F21O3.20; (*SWP) sp|Q9SRR7|CML3_ARATH (e_value=8e-59) C…
SGN-U577372	GO:0031410//cytoplasmic vesicle	GO:0016787//hydrolase activity	GO:0044238//primary metabolic process	5.54	27.6	2.31671	Tomato 200607||2 [19 ESTs aligned] (*GB) gi|157346467|emb|CAO16350.1| (e_value=1e-134) unnamed; (*ATH) AT1G71691.2 (e_value=4e-126) Symbol: None | GDSL-motif lipase/hydrolase family protein, similar to family II lipases EXL3 GI:15054386, EXL1 GI:15054382 from (Arabidopsis thaliana); contains Pfam profile: PF00657 Lipase Acylhydrolase with GDSL-like motif | chr1:26952414-269552... ; (*SWP) sp|P406…
SGN-U580696	GO:0009532//plastid stroma	GO:0032559//adenyl ribonucleotide binding	GO:0044267//cellular protein metabolic process	47.8	237.46	2.3126	Tomato 200607||2 [31 ESTs aligned] (*GB) gi|157344711|emb|CAO70466.1| (e_value=3e-54) unnamed; (*ATH) AT3G60210.1 (e_value=7e-51) | Symbol: None | chloroplast chaperonin 10, putative, similar to chloroplast chaperonin 10 GI:14041813 from (Arabidopsis thaliana) | chr3:22262219-22263800 REVERSE | Aliases: F27H5.5;
SGN-U562703	GO:0015934//large ribosomal subunit;GO:0016020//membrane;GO:0031981//nuclear lumen	-	-	53.92	267.65	2.31146	Tomato 200607||2 [28 ESTs aligned] (*GB) gi|118484803|gb|ABK94269.1| (e_value=1e-30) unknown; (*ATH) AT3G05560.2 (e_value=3e-31) | Symbol: None | 60S ribosomal protein L22-2 (RPL22B), identical to 60S ribosomal protein L22-2 SP:Q9M9W1 from (Arabidopsis thaliana) | chr3:1614221-1615449 FORWARD | Aliases: None; (*SWP) sp|Q9M9W1|RL222_ARATH (e_value=3e-30) 60S ribosomal protein L22-2 OS=Arabidopsis …
SGN-U575460	GO:0031410//cytoplasmic vesicle	GO:0030554//adenyl nucleotide binding;GO:0016491//oxidoreductase activity;GO:0016832//aldehyde-lyase activity	GO:0019395//fatty acid oxidation;GO:0007154//cell communication;GO:0048229//gametophyte development	40.8	202.39	2.3105	Tomato 200607||2 [39 ESTs aligned] (*GB) gi|157340024|emb|CAO45701.1| (e_value=0) unnamed; (*ATH) AT1G72970.1 (e_value=0) Symbol: None | glucose-methanol-choline (GMC) oxidoreductase family protein, similar to mandelonitrile lyase from Prunus serotina (SP:P52706, SP:P52707); contains Pfam profile PF00732 GMC oxidoreductase | chr1:27456438-27459594 FORWARD | Aliases: F3... ; (*SWP) sp|Q9S746|HTH_A…
SGN-U585245	GO:0044464//cell part	GO:0016837	-	12.53	62.1	2.30921	Tomato 200607||2 [17 ESTs aligned] (*GB) gi|118488789|gb|ABK96205.1| (e_value=0) unknown; (*ATH) AT4G13710.1 (e_value=0) | Symbol: None | pectate lyase family protein | chr4:7962428-7966440 FORWARD | Aliases: F18A5.100, F18A5_100; (*SWP) sp|Q944R1|PEL15_ARATH (e_value=0) Probable pectate lyase 15 OS=Arabidopsis thaliana GN=At4g13710;
SGN-U566832	-	-	GO:0009987//cellular process;GO:0048513//organ development;GO:0050789//regulation of biological process	2.33	11.5	2.30323	Tomato 200607||2 [32 ESTs aligned] (*GB) gi|121822599|gb|ABM65601.1| (e_value=0) SlTCP3; (*ATH) AT3G15030.2 (e_value=5e-69) | Symbol: None | TCP family transcription factor, putative, similar to TCP3 GB:AAC24010 (Arabidopsis thaliana) | chr3:5062026-5064045 FORWARD | Aliases: None; (*SWP) sp|Q8LPR5|TCP4_ARATH (e_value=5e-68) Transcription factor TCP4 OS=Arabidopsis thaliana GN=TCP4;
SGN-U596613	-	GO:0004713//protein tyrosine kinase activity	-	15.74	77.62	2.30199	Tomato 200607||2 [1 ESTs aligned] (*GB) gi|157327960|emb|CAO16924.1| (e_value=3e-53) unnamed; (*ATH) AT3G51000.1 (e_value=1e-18) | Symbol: None | epoxide hydrolase, putative, similar to epoxide hydrolase (Glycine max) GI:2764806; contains Pfam profile PF00561: hydrolase, alpha/beta fold family | chr3:18956006-18957511 REVERSE | Aliases: F24M12.40;
SGN-U598312	GO:0005618//cell wall;GO:0031224//intrinsic to membrane	GO:0004871//signal transducer activity;GO:0004672//protein kinase activity;GO:0016628//oxidoreductase activity, acting on the CH-CH group of donors, NAD or NADP as acceptor;GO:0032559//adenyl ribonucleotide binding	GO:0006464//protein modification process;GO:0007167//enzyme linked receptor protein signaling pathway	2.04	10.06	2.30199	Tomato 200607||2 [1 ESTs aligned] (*GB) gi|157336952|emb|CAO21298.1| (e_value=1e-96) unnamed; (*ATH) AT5G58300.1 (e_value=3e-87) | Symbol: None | leucine-rich repeat transmembrane protein kinase, putative | chr5:23589105-23592587 FORWARD | Aliases: MCK7.17, MCK7_17; (*SWP) sp|Q9LVM0|Y5830_ARATH (e_value=2e-86) Probable inactive receptor kinase At5g58300 OS=Arabidopsis thaliana GN=At5g58300;
SGN-U575745	GO:0031410//cytoplasmic vesicle;GO:0030312//external encapsulating structure	GO:0004553//hydrolase activity, hydrolyzing O-glycosyl compounds	GO:0045229//external encapsulating structure organization;GO:0044238//primary metabolic process	13.12	64.68	2.30155	Tomato 200607||2 [3 ESTs aligned] (*GB) gi|15233124|ref|NP_191708.1| (e_value=6e-96) polygalacturonase, putative [Arabidopsis thaliana]; (*ATH) AT3G61490.1 (e_value=5e-98) Symbol: None | glycoside hydrolase family 28 protein / polygalacturonase (pectinase) family protein, weak similarity to SP:P27644 Polygalacturonase (EC 3.2.1.15) (Pectinase) {Agrobacterium tumefaciens}; contains PF00295: Glycos…
SGN-U564334	GO:0044464//cell part	GO:0000166//nucleotide binding	GO:0006952//defense response;GO:0012501//programmed cell death	1.75	8.62	2.30033	Tomato 200607||2 [14 ESTs aligned] (*GB) gi|47681363|gb|AAT37497.1| (e_value=4e-49) N-like protein [Nicotiana tabacum]; (*ATH) AT1G72840.1 (e_value=2e-39) | Symbol: None | disease resistance protein (TIR-NBS-LRR class), putative, domain signature TIR-NBS-LRR exists, suggestive of a disease resistance protein. | chr1:27412963-27417284 REVERSE | Aliases: F3N23.4, F3N23_4; (*SWP) sp|Q40392|TMVRN_NIC…
SGN-U586760	GO:0043231//intracellular membrane-bounded organelle	GO:0001071;GO:0005515//protein binding	GO:0010468//regulation of gene expression;GO:0009755//hormone-mediated signaling pathway;GO:0009639//response to red or far red light	1.46	7.19	2.30002	Tomato 200607||2 [1 ESTs aligned] (*GB) gi|157339705|emb|CAO44246.1| (e_value=2e-22) unnamed; (*ATH) AT4G32280.1 (e_value=5e-23) | Symbol: None | auxin-responsive AUX/IAA family protein, contains Pfam profile: PF02309: AUX/IAA family | chr4:15583393-15584775 FORWARD | Aliases: F10M6.1; (*SWP) sp|Q93WC4|IAA29_ARATH (e_value=4e-22) Auxin-responsive protein IAA29 OS=Arabidopsis thaliana GN=IAA29;
SGN-U577402	GO:0000785//chromatin;GO:0043231//intracellular membrane-bounded organelle	GO:0003676//nucleic acid binding	GO:0034728	112.21	552.55	2.2999	Tomato 200607||2 [27 ESTs aligned] (*GB) gi|157337363|emb|CAO21709.1| (e_value=8e-43) unnamed; (*ATH) AT1G07790.1 (e_value=2e-44) Symbol: None | histone H2B, putative, strong similarity to histone H2B Arabidopsis thaliana GI:2407802, Gossypium hirsutum SP:O22582, Lycopersicon esculentum GI:3021489, Capsicum annuum SP:O49118; contains Pfam profile PF00125 Core histone H2A/H2B/H... ; (*SWP) sp|Q1S9…
SGN-U580783	GO:0016020//membrane;GO:0044424//intracellular part	GO:0046914//transition metal ion binding;GO:0016765//transferase activity, transferring alkyl or aryl (other than methyl) groups;GO:0032559//adenyl ribonucleotide binding	GO:0000097//sulfur amino acid biosynthetic process	92.68	455.38	2.29674	Tomato 200607||2 [171 ESTs aligned] (*GB) gi|1170939|sp|P43282|METK3_SOLLC (e_value=0) S-adenosylmethionine; (*ATH) AT2G36880.1 (e_value=0) Symbol: None | S-adenosylmethionine synthetase, putative, similar to S-adenosylmethionine synthetase 3 (Methionine adenosyltransferase 3, AdoMet synthetase 3) (Lycopersicon esculentum) SWISS-PROT:P43282 | chr2:15486445-15488486 REVERSE | Aliases: T1... ; (*SW…
SGN-U577392	GO:0015934//large ribosomal subunit	GO:0005198//structural molecule activity	GO:0010467//gene expression;GO:0022613//ribonucleoprotein complex biogenesis	100.26	487.86	2.28272	Tomato 200607||2 [25 ESTs aligned] (*GB) gi|1173043|sp|P46291|RL38_LYCES (e_value=3e-32) 60S RIBOSOMAL PROTEIN L38; (*ATH) AT3G59540.1 (e_value=3e-30) | Symbol: None | 60S ribosomal protein L38 (RPL38B), 60S RIBOSOMAL PROTEIN L38 - Lycopersicon esculentum, EMBL:X69979 | chr3:22006655-22007783 REVERSE | Aliases: T16L24.90; (*SWP) sp|P46291|RL38_SOLLC (e_value=2e-33) 60S ribosomal protein L38 OS=So…
SGN-U584638	-	-	-	81.31	395	2.28035	Tomato 200607||2 [8 ESTs aligned] (*GB) gi|4753795|emb|CAB42005.1| (e_value=8e-43) extensin-like protein [Lycopersicon esculentum];
SGN-U581006	GO:0000785//chromatin;GO:0009536//plastid	GO:0003676//nucleic acid binding	GO:0034728	6.99	33.92	2.27877	Tomato 200607||2 [9 ESTs aligned] (*GB) gi|122894114|gb|ABM67703.1| (e_value=1e-43) histone; (*ATH) AT1G07790.1 (e_value=6e-45) Symbol: None | histone H2B, putative, strong similarity to histone H2B Arabidopsis thaliana GI:2407802, Gossypium hirsutum SP:O22582, Lycopersicon esculentum GI:3021489, Capsicum annuum SP:O49118; contains Pfam profile PF00125 Core histone H2A/H2B/H... ; (*SWP) sp|Q9LQQ4…
SGN-U571543	-	GO:0016491//oxidoreductase activity	GO:0008152//metabolic process	64.7	313.65	2.27732	Tomato 200607||2 [63 ESTs aligned] (*GB) gi|7981382|emb|CAB91875.1| (e_value=6e-138) putative alcohol dehydrogenase [Lycopersicon esculentum]; (*ATH) AT2G47140.1 (e_value=3e-79) | Symbol: None | short-chain dehydrogenase/reductase (SDR) family protein, similar to 3-beta-hydroxysteroiddehydrogenase GI:15983819 from (Digitalis lanata) | chr2:19357810-19359158 REVERSE | Aliases: F14M4.3; (*SWP) sp|P…
SGN-U563525	GO:0031227//intrinsic to endoplasmic reticulum membrane	GO:0016628//oxidoreductase activity, acting on the CH-CH group of donors, NAD or NADP as acceptor	GO:0016129	137.56	666.68	2.27693	Tomato 200607||2 [9 ESTs aligned] (*GB) gi|157351473|emb|CAO41698.1| (e_value=0) unnamed; (*ATH) AT1G50430.1 (e_value=0) Symbol: None | 7-dehydrocholesterol reductase / 7-DHC reductase / sterol delta-7-reductase (ST7R) / dwarf5 protein (DWF5), identical to SP:Q9LDU6 7-dehydrocholesterol reductase (EC 1.3.1.21) (7-DHC reductase) (Sterol delta-7-reductase) (Dwarf5 prote... ; (*SWP) sp|Q9LDU6|ST7R_A…
SGN-U586986	GO:0030312//external encapsulating structure;GO:0043231//intracellular membrane-bounded organelle	GO:0005215//transporter activity	GO:0006810//transport	3.5	16.96	2.27671	Tomato 200607||2 [1 ESTs aligned] (*GB) gi|52851180|emb|CAH58638.1| (e_value=3e-27) putative xanthine/uracil permease [Plantago major]; (*ATH) AT5G62890.1 (e_value=1e-26) Symbol: None | similar to xanthine/uracil permease family protein [Arabidopsis thaliana] (TAIR:At1g10540.1); similar to xanthine/uracil permease family protein [Arabidopsis thaliana] (TAIR:At1g60030.1); similar to xanthine/uraci…
SGN-U578948	GO:0000785//chromatin;GO:0043231//intracellular membrane-bounded organelle	GO:0003676//nucleic acid binding	GO:0034728	60.62	293.23	2.27417	Tomato 200607||2 [18 ESTs aligned] (*GB) gi|462243|sp|P35057|H4_SOLLC (e_value=5e-36) RecName:; (*ATH) AT5G59690.1 (e_value=1e-37) | Symbol: None | histone H4, identical to histone H4 from Lycopersicon esculentum GI:297150, Lolium temulentum SP:P02308, Acropora formosa GI:455652, Citrus jambhiri GI:16797797 | chr5:24068778-24069369 FORWARD | Aliases: MTH12.15; (*SWP) sp|P35057|H4_SOLLC (e_value=4…
SGN-U574142	GO:0000267//cell fraction;GO:0016020//membrane	GO:0016857//racemase and epimerase activity, acting on carbohydrates and derivatives;GO:0016616//oxidoreductase activity, acting on the CH-OH group of donors, NAD or NADP as acceptor;GO:0048037//cofactor binding;GO:0016836//hydro-lyase activity	GO:0009226//nucleotide-sugar biosynthetic process;GO:0051553;GO:0009734//auxin mediated signaling pathway;GO:0033692//cellular polysaccharide biosynthetic process	67.32	324.28	2.26813	Tomato 200607||2 [40 ESTs aligned] (*GB) gi|157357153|emb|CAO63647.1| (e_value=1e-151) unnamed; (*ATH) AT1G63000.1 (e_value=7e-146) | Symbol: None | expressed protein | chr1:23346058-23347766 FORWARD | Aliases: F16P17.17, F16P17_17; (*SWP) sp|Q9SYM5|RHM1_ARATH (e_value=2e-140) Probable rhamnose biosynthetic enzyme 1 OS=Arabidopsis thaliana GN=RHM1;
SGN-U571390	GO:0009532//plastid stroma;GO:0009526//plastid envelope;GO:0005576//extracellular region	GO:0016868//intramolecular transferase activity, phosphotransferases;GO:0046872//metal ion binding	GO:0010035//response to inorganic substance;GO:0005982//starch metabolic process;GO:0019318//hexose metabolic process;GO:0009581;GO:0006950//response to stress	4.37	20.99	2.264	Tomato 200607||2 [6 ESTs aligned] (*GB) gi|12585317|sp|Q9M4G5|PGMP_SOLTU (e_value=1e-176) Phosphoglucomutase, chloroplast precursor (Glucose phosphomutase) (PGM); (*ATH) AT5G51820.1 (e_value=2e-167) Symbol: None | phosphoglucomutase, chloroplast (PGM) (PGMP) / glucose phosphomutase, identical to SP:Q9SCY0 Phosphoglucomutase, chloroplast precursor (EC 5.4.2.2) (Glucose phosphomutase) (PGM) {Arabid…
SGN-U580877	-	-	-	16.9	80.78	2.25697	Tomato 200607||2 [6 ESTs aligned]
SGN-U584916	GO:0043231//intracellular membrane-bounded organelle;GO:0044425//membrane part	GO:0005506//iron ion binding	GO:0051234//establishment of localization;GO:0006091//generation of precursor metabolites and energy	141.93	676.45	2.2528	Tomato 200607||2 [37 ESTs aligned] (*GB) gi|73920913|gb|AAZ94182.1| (e_value=9e-39) proteinase; (*ATH) AT4G10040.1 (e_value=1e-27) | Symbol: None | cytochrome c, putative, similar to cytochrome c (Pumpkin, Winter squash) SWISS-PROT:P00051 | chr4:6276995-6278501 FORWARD | Aliases: F28M11.5; (*SWP) sp|Q0DI31|CYC_ORYSJ (e_value=7e-28) Cytochrome c OS=Oryza sativa subsp. japonica GN=CC-1;
SGN-U583117	GO:0043231//intracellular membrane-bounded organelle;GO:0031224//intrinsic to membrane	GO:0016709//oxidoreductase activity, acting on paired donors, with incorporation or reduction of molecular oxygen, NADH or NADPH as one donor, and incorporation of one atom of oxygen;GO:0005506//iron ion binding;GO:0016741//transferase activity, transferring one-carbon groups	GO:0006694//steroid biosynthetic process	158.84	756.95	2.25262	Tomato 200607||2 [82 ESTs aligned] (*GB) gi|47156870|gb|AAT12274.1| (e_value=0) obtusifoliol; (*ATH) AT1G11680.1 (e_value=0) | Symbol: EMB1738 | obtusifoliol 14-demethylase (CYP51), identical to obtusifoliol 14-demethylase (GI:14624983) (Arabidopsis thaliana) | chr1:3938522-3940754 FORWARD | Aliases: F25C20.17, F25C20_17, EMB1738, EMBRYO DEFECTIVE 1738; (*SWP) sp|P93846|CP51_SORBI (e_value=0) Cyt…
SGN-U581653	-	-	-	11.95	56.92	2.25193	Tomato 200607||2 [4 ESTs aligned] (*GB) gi|157344340|emb|CAO69723.1| (e_value=2e-75) unnamed; (*ATH) AT1G58120.1 (e_value=8e-48) | Symbol: None | expressed protein | chr1:21524066-21526122 FORWARD | Aliases: T15M6.13;
SGN-U584172	GO:0043231//intracellular membrane-bounded organelle	GO:0005488//binding	GO:0006259//DNA metabolic process	18.65	88.83	2.25187	Tomato 200607||2 [9 ESTs aligned] (*GB) gi|157352201|emb|CAO43229.1| (e_value=8e-86) unnamed; (*ATH) AT2G24490.1 (e_value=4e-67) Symbol: None | replication protein, putative, similar to replication protein A 30kDa (Oryza sativa (japonica cultivar-group)) GI:13516746; contains InterPro entry IPR004365: OB-fold nucleic acid binding domain | chr2:10405484-10407568 REVERSE | Alia... ; (*SWP) sp|Q6352…
SGN-U570882	GO:0043231//intracellular membrane-bounded organelle	GO:0016773//phosphotransferase activity, alcohol group as acceptor	GO:0019321//pentose metabolic process	73.74	351.02	2.25103	Tomato 200607||2 [82 ESTs aligned] (*GB) gi|38604456|gb|AAR24912.1| (e_value=6e-170) fructokinase 3 [Lycopersicon esculentum]; (*ATH) AT1G66430.1 (e_value=5e-135) | Symbol: None | pfkB-type carbohydrate kinase family protein, contains Pfam profile: PF00294 pfkB family carbohydrate kinase | chr1:24781959-24784278 FORWARD | Aliases: F28G11.11, F28G11_11; (*SWP) sp|O82616|SCRK5_ARATH (e_value=5e-98)…
SGN-U586344	-	-	-	13.41	63.82	2.2507	Tomato 200607||2 [44 ESTs aligned] (*GB) gi|6434201|emb|CAB60838.1| (e_value=7e-178) CycD3;3 [Lycopersicon esculentum]; (*ATH) AT4G34160.1 (e_value=5e-68) | Symbol: CYCD3;1 | cyclin delta-3 (CYCD3), identical to SP:P42753 Cyclin delta-3 {Arabidopsis thaliana} | chr4:16357643-16359559 FORWARD | Aliases: F28A23.80, F28A23_80, CYCD3;1, Cyclin D3;1; (*SWP) sp|P42753|CCD31_ARATH (e_value=4e-67) Cyclin…
SGN-U575804	-	-	-	13.12	62.38	2.24932	Tomato 200607||2 [4 ESTs aligned] (*GB) gi|15148884|gb|AAK84869.1|AF399821_1 (e_value=1e-58) small; (*ATH) AT1G54050.1 (e_value=1e-13) Symbol: None | 17.4 kDa class III heat shock protein (HSP17.4-CIII), contains Pfam profile: PF00011 Hsp20/alpha crystallin family; identified as class CIII in Scharf, K-D., et al,Cell Stress & Chaperones (2001) 6: 225-237. | chr1:20183090-20183947 R... ; (*SWP) sp…
SGN-U575779	-	GO:0004312//fatty-acid synthase activity	GO:0006631//fatty acid metabolic process	4.66	22.14	2.24825	Tomato 200607||2 [43 ESTs aligned] (*GB) gi|193290684|gb|ACF17650.1| (e_value=0) putative; (*ATH) AT2G05990.2 (e_value=3e-143) Symbol: None | enoyl-(acyl-carrier protein) reductase (NADH), chloroplast, putative / NADH-dependent enoyl-ACP reductase, putative, strong similarity to enoyl-(acyl-carrier protein) reductase (NADH) SP:P80030 from (Brassica napus) | chr2:2322219-232... ; (*SWP) sp|P80030|…
SGN-U562835	GO:0031967;GO:0009534//chloroplast thylakoid	GO:0046914//transition metal ion binding;GO:0015002//heme-copper terminal oxidase activity	-	32.93	155.82	2.24241	Tomato 200607||2 [35 ESTs aligned] (*GB) gi|82623399|gb|ABB87114.1| (e_value=2e-50) cytochrome; (*ATH) AT3G15640.2 (e_value=1e-44) |; (*SWP) sp|P00428|COX5B_BOVIN (e_value=2e-11) Cytochrome c oxidase subunit 5B, mitochondrial OS=Bos taurus GN=COX5B;
SGN-U579504	GO:0000785//chromatin;GO:0043231//intracellular membrane-bounded organelle	GO:0003676//nucleic acid binding	GO:0034728	2.62	12.36	2.23804	Tomato 200607||2 [4 ESTs aligned] (*GB) gi|19880141|gb|AAM00267.1|AF361949_1 (e_value=5e-49) histone; (*ATH) AT5G10400.1 (e_value=4e-27) Symbol: None | histone H3, identical to several histone H3 proteins, including Zea mays SP:P05203, Medicago sativa GI:166384, Encephalartos altensteinii SP:P08903, Pisum sativum SP:P02300; contains Pfam profile PF00125 Core histone H2A/H2B/H3/H4 | c... ; (*SWP) …
SGN-U567668	-	GO:0016491//oxidoreductase activity;GO:0005506//iron ion binding	-	58.29	274.26	2.23422	Tomato 200607||2 [66 ESTs aligned] (*GB) gi|4376203|gb|AAB05376.3| (e_value=1e-170) putative cytochrome P-450 [Nicotiana plumbaginifolia]; (*ATH) AT3G14610.1 (e_value=9e-130) | Symbol: None | cytochrome P450, putative, similar to GB:Q05047 from (Catharanthus roseus) | chr3:4912473-4914659 FORWARD | Aliases: MIE1.11; (*SWP) sp|Q05047|C72A1_CATRO (e_value=3e-133) Secologanin synthase OS=Catharanthu…
SGN-U593237	GO:0015935//small ribosomal subunit;GO:0016020//membrane	-	GO:0010467//gene expression	26.52	124.77	2.23412	Tomato 200607||2 [1 ESTs aligned] (*GB) gi|217071358|gb|ACJ84039.1| (e_value=3e-29) unknown; (*ATH) AT2G21580.1 (e_value=3e-31) | Symbol: None | 40S ribosomal protein S25 (RPS25B) | chr2:9243635-9244826 FORWARD | Aliases: F2G1.15, F2G1_15; (*SWP) sp|Q9SIK2|RS252_ARATH (e_value=3e-30) 40S ribosomal protein S25-2 OS=Arabidopsis thaliana GN=RPS25B;
SGN-U583912	-	GO:0016787//hydrolase activity	-	5.83	27.31	2.22786	Tomato 200607||2 [13 ESTs aligned] (*GB) gi|157346788|emb|CAO16857.1| (e_value=0) unnamed; (*ATH) AT2G26870.1 (e_value=0) Symbol: None | phosphoesterase family protein, low similarity to SP:Q9RGS8 Non-hemolytic phospholipase C precursor (EC 3.1.4.3) (Phosphatidylcholine cholinephosphohydrolase) {Burkholderia pseudomallei}; contains Pfam profile PF04185: Phosphoesterase... ; (*SWP) sp|Q40392|TMVRN…
SGN-U585129	-	GO:0016787//hydrolase activity	GO:0044238//primary metabolic process	24.19	112.98	2.22358	Tomato 200607||2 [97 ESTs aligned] (*GB) gi|118488183|gb|ABK95911.1| (e_value=6e-156) unknown; (*ATH) AT5G33370.1 (e_value=6e-152) Symbol: None | GDSL-motif lipase/hydrolase family protein, similar to family II lipase EXL3 (GI:15054386), EXL1 (GI:15054382), EXL2 (GI:15054384) (Arabidopsis thaliana); contains Pfam profile PF00657: Lipase/Acylhydrolase with GDSL-like motif | chr5... ; (*SWP) sp|P40…
SGN-U580093	GO:0005618//cell wall;GO:0016020//membrane;GO:0009536//plastid	GO:0016763//transferase activity, transferring pentosyl groups	GO:0010038//response to metal ion;GO:0043096//purine base salvage	4.37	20.41	2.22357	Tomato 200607||2 [157 ESTs aligned] (*GB) gi|82621166|gb|ABB86271.1| (e_value=2e-84) adenine; (*ATH) AT1G27450.2 (e_value=4e-75) | Symbol: None | adenine phosphoribosyltransferase 1 (APT1), nearly identical to SP:P31166 Adenine phosphoribosyltransferase 1 (EC 2.4.2.7) (APRT) {Arabidopsis thaliana} | chr1:9532335-9534085 FORWARD | Aliases: None; (*SWP) sp|P31166|APT1_ARATH (e_value=4e-74) Adenine …
SGN-U572947	GO:0043231//intracellular membrane-bounded organelle;GO:0031224//intrinsic to membrane	GO:0046914//transition metal ion binding;GO:0000254//C-4 methylsterol oxidase activity	GO:0006694//steroid biosynthetic process;GO:0006631//fatty acid metabolic process	125.32	583.88	2.22006	Tomato 200607||2 [23 ESTs aligned] (*GB) gi|21593012|gb|AAM64961.1| (e_value=8e-114) putative C-4 sterol methyl oxidase [Arabidopsis thaliana]; (*ATH) AT4G12110.1 (e_value=8e-116) | Symbol: None | sterol desaturase family protein, similar to sterol 4-alpha-methyl-oxidase GI:16973471 from (Arabidopsis thaliana); contains Pfam profile PF01598: Sterol desaturase | chr4:7254043-7256394 FORWARD | Alia…
SGN-U579911	GO:0009534//chloroplast thylakoid;GO:0030529//ribonucleoprotein complex	GO:0003723//RNA binding;GO:0005198//structural molecule activity	GO:0010467//gene expression;GO:0022613//ribonucleoprotein complex biogenesis	12.53	58.36	2.21959	Tomato 200607||2 [18 ESTs aligned] (*GB) gi|157360279|emb|CAO69490.1| (e_value=1e-59) unnamed; (*ATH) AT1G64510.1 (e_value=7e-60) | Symbol: None | ribosomal protein S6 family protein, similar to plastid ribosomal protein S6 precursor GB:AAF64311 GI:7582401 from (Spinacia oleracea) | chr1:23958466-23959914 REVERSE | Aliases: F1N19.8, F1N19_8; (*SWP) sp|Q8VY91|RR6_ARATH (e_value=7e-59) 30S ribosoma…
SGN-U582002	GO:0044464//cell part	-	-	52.46	243.79	2.21635	Tomato 200607||2 [60 ESTs aligned] (*GB) gi|18417054|ref|NP_567786.1| (e_value=0) expressed protein [Arabidopsis thaliana]; (*ATH) AT4G27720.1 (e_value=0) | Symbol: None | expressed protein, contains Pfam PF05631: Protein of unknown function (DUF791) | chr4:13831126-13833820 FORWARD | Aliases: T29A15.210, T29A15_210; (*SWP) sp|Q6N075|MFSD5_HUMAN (e_value=2e-68) Major facilitator superfamily domai…
SGN-U578023	GO:0031225//anchored to membrane;GO:0043231//intracellular membrane-bounded organelle	GO:0005372//water transmembrane transporter activity	GO:0006810//transport	79.57	369.71	2.2161	Tomato 200607||2 [56 ESTs aligned] (*GB) gi|9931530|gb|AAG02208.1|AF290201_1 (e_value=6e-159) plasma; (*ATH) AT4G35100.1 (e_value=6e-139) | Symbol: None | plasma membrane intrinsic protein (SIMIP), nearly identical to plasma membrane intrinsic protein (Arabidopsis thaliana) GI:2306917 | chr4:16708628-16710253 FORWARD | Aliases: T12J5.9; (*SWP) sp|P93004|PIP27_ARATH (e_value=6e-138) Aquaporin PIP2…
SGN-U581101	GO:0009526//plastid envelope;GO:0009534//chloroplast thylakoid;GO:0009522//photosystem I;GO:0000229	-	GO:0009767//photosynthetic electron transport chain	56.83	263.05	2.21061	Tomato 200607||2 [61 ESTs aligned] (*GB) gi|157349186|emb|CAO24332.1| (e_value=1e-49) unnamed; (*ATH) AT2G46820.2 (e_value=5e-45) | Symbol: None | expressed protein, similar to expressed protein [Arabidopsis thaliana] (TAIR:At1g52220.1); similar to hypothetical protein [Oryza sativa (japonica cultivar-group)] (GB:AAP54812.1) | chr2:19250565-19252206 FORWARD | Aliases: None; (*SWP) sp|Q8LCA1|TMP14…
SGN-U567990	GO:0016020//membrane;GO:0031410//cytoplasmic vesicle	GO:0004553//hydrolase activity, hydrolyzing O-glycosyl compounds	GO:0044238//primary metabolic process	19.53	89.98	2.20391	Tomato 200607||2 [19 ESTs aligned] (*GB) gi|157335176|emb|CAO61006.1| (e_value=0) unnamed; (*ATH) AT1G19940.1 (e_value=0) | Symbol: None | glycosyl hydrolase family 9 protein, similar to endo-beta-1,4-D-glucanase GI:4165132 from (Lycopersicon esculentum) | chr1:6918182-6920368 REVERSE | Aliases: F6F9.1, F6F9_1; (*SWP) sp|Q9FXI9|GUN2_ARATH (e_value=0) Endoglucanase 2 OS=Arabidopsis thaliana GN=At1…
SGN-U566943	-	-	-	82.77	380.92	2.20231	Tomato 200607||2 [8 ESTs aligned] (*GB) gi|118482787|gb|ABK93311.1| (e_value=2e-32) unknown; (*ATH) AT5G14920.1 (e_value=5e-23) Symbol: None | gibberellin-regulated family protein, similar to SP:P46689 Gibberellin-regulated protein 1 precursor {Arabidopsis thaliana}; contains Pfam profile PF02704: Gibberellin regulated protein | chr5:4826546-4827983 FORWARD | Aliases: F2G14.... ; (*SWP) sp|P46689…
SGN-U572674	GO:0009523//photosystem II;GO:0009532//plastid stroma	GO:0046872//metal ion binding	GO:0044237//cellular metabolic process	1.75	8.05	2.20163	Tomato 200607||2 [7 ESTs aligned] (*GB) gi|124361218|gb|ABN09190.1| (e_value=2e-97) hypothetical; (*ATH) AT3G56650.1 (e_value=7e-96) | Symbol: None | thylakoid lumenal 20 kDa protein, SP:Q9LXX5; PMID:11719511; F22K20.16 - Arabidopsis thaliana, EMBL:AC002291; | chr3:20995786-20996892 FORWARD | Aliases: T5P19.300; (*SWP) sp|Q9LXX5|PPD6_ARATH (e_value=6e-95) PsbP domain-containing protein 6, chlorop…
SGN-U574807	-	GO:0004175//endopeptidase activity	GO:0019538//protein metabolic process	1.75	8.05	2.20163	Tomato 200607||2 [14 ESTs aligned] (*GB) gi|157338758|emb|CAO42109.1| (e_value=2e-90) unnamed; (*ATH) AT1G25510.1 (e_value=5e-85) | Symbol: None | aspartyl protease family protein, contains Pfam domain, PF00026: eukaryotic aspartyl protease | chr1:8959181-8960835 REVERSE | Aliases: F2J7.6, F2J7_6; (*SWP) sp|Q766C2|NEP2_NEPGR (e_value=4e-31) Aspartic proteinase nepenthesin-2 OS=Nepenthes gracilis …
SGN-U580193	-	GO:0030528//transcription regulator activity	GO:0009743//response to carbohydrate stimulus	5.83	26.74	2.19743	Tomato 200607||2 [3 ESTs aligned] (*GB) gi|147852112|emb|CAN82265.1| (e_value=3e-83) hypothetical; (*ATH) AT4G11660.1 (e_value=2e-72) | Symbol: None | heat shock factor protein 7 (HSF7) / heat shock transcription factor 7 (HSTF7), identical to heat shock factor protein 7 (HSF7) SP:Q9T0D3 from (Arabidopsis thaliana) | chr4:7042627-7044702 FORWARD | Aliases: T5C23.90, T5C23_90; (*SWP) sp|Q9T0D3|HFB…
SGN-U582306	-	-	-	2.33	10.64	2.1911	Tomato 200607||2 [9 ESTs aligned] (*GB) gi|15230911|ref|NP_191358.1| (e_value=3e-69) expressed protein [Arabidopsis thaliana]; (*ATH) AT3G57990.1 (e_value=2e-71) | Symbol: None | expressed protein | chr3:21480979-21482463 REVERSE | Aliases: T10K17.200;
SGN-U586207	-	-	-	5.25	23.86	2.1842	Tomato 200607||2 [3 ESTs aligned]
SGN-U583777	-	GO:0004091//carboxylesterase activity;GO:0004857//enzyme inhibitor activity	-	3.5	15.81	2.17541	Tomato 200607||2 [5 ESTs aligned] (*GB) gi|147834866|emb|CAN63370.1| (e_value=2e-54) hypothetical; (*ATH) AT1G14890.1 (e_value=9e-47) Symbol: None | invertase/pectin methylesterase inhibitor family protein, similar to pectinesterase GB:X85216 GI:732912 SP:Q43111 (Phaseolus vulgaris), SP:Q42534 from Arabidopsis thaliana; contains Pfam profile PF04043: Plant invertase/pectin methyle... ; (*SWP) sp|…
SGN-U567664	GO:0030312//external encapsulating structure;GO:0044424//intracellular part;GO:0016020//membrane	GO:0003676//nucleic acid binding;GO:0016892	GO:0009813//flavonoid biosynthetic process;GO:0009267//cellular response to starvation;GO:0023033;GO:0032502//developmental process	2.04	9.2	2.17306	Tomato 200607||2 [12 ESTs aligned] (*GB) gi|1710616|sp|P80196|RNLX_SOLLC (e_value=4e-119) RecName:; (*ATH) AT2G02990.1 (e_value=4e-74) | Symbol: None | ribonuclease 1 (RNS1), identical to ribonuclease SP:P42813 Ribonuclease 1 precursor (EC 3.1.27.1) {Arabidopsis thaliana}, GI:561998 from (Arabidopsis thaliana) | chr2:873505-874810 FORWARD | Aliases: T17M13.16, T17M13_16; (*SWP) sp|P80196|RNLX_SOL…
SGN-U582208	GO:0042579//microbody	GO:0016405//CoA-ligase activity	-	8.16	36.8	2.17306	Tomato 200607||2 [20 ESTs aligned] (*GB) gi|157347706|emb|CAO22162.1| (e_value=0) unnamed; (*ATH) AT1G21540.1 (e_value=0) Symbol: None | AMP-binding protein, putative, strong similarity to AMP-binding protein GI:1903034 from (Brassica napus); contains Pfam AMP-binding domain PF00501; identical to cDNA adenosine monophosphate binding protein 9 AMPBP9 (AMPBP9) GI:2079972... ; (*SWP) sp|Q00594|ALKK_…
SGN-U572994	GO:0043231//intracellular membrane-bounded organelle	GO:0004312//fatty-acid synthase activity	GO:0006631//fatty acid metabolic process	52.46	236.31	2.17139	Tomato 200607||2 [34 ESTs aligned] (*GB) gi|193290714|gb|ACF17665.1| (e_value=9e-162) putative; (*ATH) AT2G30200.1 (e_value=2e-144) | Symbol: None | expressed protein | chr2:12890037-12892610 REVERSE | Aliases: T27E13.6, T27E13_6; (*SWP) sp|P71019|FABD_BACSU (e_value=8e-48) Malonyl CoA-acyl carrier protein transacylase OS=Bacillus subtilis GN=fabD;
SGN-U574592	GO:0043231//intracellular membrane-bounded organelle;GO:0016020//membrane	GO:0046914//transition metal ion binding;GO:0016639//oxidoreductase activity, acting on the CH-NH2 group of donors, NAD or NADP as acceptor;GO:0032559//adenyl ribonucleotide binding	GO:0006970//response to osmotic stress;GO:0010038//response to metal ion	2.62	11.79	2.16993	Tomato 200607||2 [10 ESTs aligned] (*GB) gi|12229785|sp|O04937|DHEA_NICPL (e_value=0) Glutamate dehydrogenase A (GDH A); (*ATH) AT5G07440.1 (e_value=0) | Symbol: None | glutamate dehydrogenase 2 (GDH2), identical to glutamate dehydrogenase 2 (GDH 2) (Arabidopsis thaliana) SWISS-PROT:Q38946 | chr5:2355938-2358195 FORWARD | Aliases: T2I1.150, T2I1_150; (*SWP) sp|O04937|DHEA_NICPL (e_value=0) Glutam…
SGN-U578792	GO:0000785//chromatin;GO:0043231//intracellular membrane-bounded organelle	GO:0003676//nucleic acid binding	GO:0034728	3.21	14.37	2.16241	Tomato 200607||2 [19 ESTs aligned] (*GB) gi|108860774|sp|Q1SU99|H2B3_MEDTR (e_value=1e-42) Probable; (*ATH) AT1G07790.1 (e_value=2e-44) Symbol: None | histone H2B, putative, strong similarity to histone H2B Arabidopsis thaliana GI:2407802, Gossypium hirsutum SP:O22582, Lycopersicon esculentum GI:3021489, Capsicum annuum SP:O49118; contains Pfam profile PF00125 Core histone H2A/H2B/H... ; (*SWP) s…
SGN-U567692	GO:0009532//plastid stroma	-	-	3.21	14.37	2.16241	Tomato 200607||2 [33 ESTs aligned] (*GB) gi|157345169|emb|CAO71897.1| (e_value=7e-69) unnamed; (*ATH) AT4G34120.1 (e_value=7e-70) | Symbol: None | CBS domain-containing protein, contains Pfam profile PF00571: CBS domain | chr4:16341094-16343651 FORWARD | Aliases: F28A23.120, F28A23_120; (*SWP) sp|Q8H0F2|ANGT_GENTR (e_value=7e-26) Anthocyanin 3'-O-beta-glucosyltransferase OS=Gentiana triflora;
SGN-U577781	GO:0009534//chloroplast thylakoid;GO:0009522//photosystem I	GO:0005488//binding	GO:0009765//photosynthesis, light harvesting	9.03	40.25	2.15619	Tomato 200607||2 [39 ESTs aligned] (*GB) gi|157335508|emb|CAO61338.1| (e_value=3e-79) unnamed; (*ATH) AT1G45474.2 (e_value=3e-74) Symbol: None | chlorophyll A-B binding protein, putative (LHCA5), identical to Lhca5 protein (Arabidopsis thaliana) GI:4741942; contains Pfam profile: PF00504 chlorophyll A-B binding protein; similar to light-harvesting complex protein GI:22752 from... ; (*SWP) sp|P275…
SGN-U586246	GO:0005618//cell wall	GO:0030234//enzyme regulator activity;GO:0004091//carboxylesterase activity	GO:0071555	10.78	48.01	2.15498	Tomato 200607||2 [21 ESTs aligned] (*GB) gi|119507461|dbj|BAF42038.1| (e_value=0) pectin; (*ATH) AT3G49220.1 (e_value=0) | Symbol: None | pectinesterase family protein, contains Pfam profile: PF01095 pectinesterase | chr3:18260769-18264824 FORWARD | Aliases: F2K15.80, F2K15_80; (*SWP) sp|Q43062|PME_PRUPE (e_value=2e-126) Pectinesterase PPE8B OS=Prunus persica;
SGN-U584015	GO:0016020//membrane	GO:0015298//solute:cation antiporter activity	GO:0006811//ion transport	12.53	55.77	2.1541	Tomato 200607||2 [14 ESTs aligned] (*GB) gi|147810463|emb|CAN61084.1| (e_value=0) hypothetical; (*ATH) AT1G08960.1 (e_value=3e-179) Symbol: None | similar to cation exchanger, putative (CAX7) [Arabidopsis thaliana] (TAIR:At5g17860.1); similar to Putative potassium-dependent sodium-calcium exchanger-like protein [Oryza sativa (japonica cultivar-group)] (GB:XP_470536.1); contains ... ; (*SWP) sp|Q6…
SGN-U574098	-	-	-	4.08	18.11	2.15015	Tomato 200607||2 [6 ESTs aligned] (*GB) gi|147856544|emb|CAN82486.1| (e_value=3e-30) hypothetical; (*ATH) AT1G14870.1 (e_value=1e-21) | Symbol: None | expressed protein, similar to PGPS/D12 (Petunia x hybrida) GI:4105794; contains Pfam profile PF04749: Protein of unknown function, DUF614 | chr1:5128370-5129518 REVERSE | Aliases: F10B6.27, F10B6_27; (*SWP) sp|Q9LQU4|Y1487_ARATH (e_value=1e-20) Unc…
SGN-U577484	-	-	-	107.84	478.38	2.14926	Tomato 200607||2 [52 ESTs aligned]
SGN-U565452	GO:0009536//plastid	GO:0046872//metal ion binding;GO:0016491//oxidoreductase activity;GO:0016831//carboxy-lyase activity	GO:0043094//cellular metabolic compound salvage;GO:0015977//carbon fixation	1.75	7.76	2.1487	Tomato 200607||2 [5 ESTs aligned] (*GB) gi|89280643|ref|YP_514860.1| (e_value=2e-130) ribulose; (*ATH) ATCG00490.1 (e_value=9e-124) | Symbol: RBCL | large subunit of RUBISCO. | chrC:54958-56397 FORWARD | Aliases: RBCL; (*SWP) sp|P27065|RBL_SOLLC (e_value=1e-131) Ribulose bisphosphate carboxylase large chain OS=Solanum lycopersicum GN=rbcL;
SGN-U580944	GO:0009532//plastid stroma;GO:0009526//plastid envelope;GO:0009534//chloroplast thylakoid;GO:0005576//extracellular region	GO:0016301//kinase activity;GO:0032559//adenyl ribonucleotide binding	GO:0006952//defense response;GO:0044238//primary metabolic process;GO:0015977//carbon fixation;GO:0044237//cellular metabolic process	59.46	263.34	2.14694	Tomato 200607||2 [46 ESTs aligned] (*GB) gi|194700336|gb|ACF84252.1| (e_value=8e-164) unknown; (*ATH) AT1G32060.1 (e_value=2e-162) Symbol: None | phosphoribulokinase (PRK) / phosphopentokinase, nearly identical to SP:P25697 Phosphoribulokinase, chloroplast precursor (EC 2.7.1.19) (Phosphopentokinase) (PRKASE) (PRK) {Arabidopsis thaliana} | chr1:11532530-11534619 FORWARD | Alias... ; (*SWP) sp|P26…
SGN-U572628	-	-	GO:0016197//endosome transport;GO:0009880//embryonic pattern specification;GO:0003006//reproductive developmental process	11.95	52.9	2.14626	Tomato 200607||2 [15 ESTs aligned] (*GB) gi|28916459|gb|AAO59435.1| (e_value=6e-93) putative developmental protein [Nicotiana benthamiana]; (*ATH) AT1G17730.1 (e_value=1e-87) | Symbol: None | SNF7 family protein, contains Pfam domain, PF03357: SNF7 family | chr1:6099097-6100308 FORWARD | Aliases: F11A6.7, F11A6_7; (*SWP) sp|Q7LBR1|CHM1B_HUMAN (e_value=1e-38) Charged multivesicular body protein 1b…
SGN-U601639	GO:0009526//plastid envelope;GO:0009534//chloroplast thylakoid	-	GO:0006633//fatty acid biosynthetic process;GO:0000302//response to reactive oxygen species;GO:0006779//porphyrin biosynthetic process	10.78	47.72	2.14624	Tomato 200607||2 [1 ESTs aligned] (*GB) gi|147797982|emb|CAN65010.1| (e_value=1e-50) hypothetical; (*ATH) AT3G14110.2 (e_value=3e-52) | Symbol: None | tetratricopeptide repeat (TPR)-containing protein, contains Pfam profile PF00515: TPR Domain | chr3:4675712-4677665 REVERSE | Aliases: None;
SGN-U566935	GO:0016020//membrane;GO:0043231//intracellular membrane-bounded organelle	GO:0016628//oxidoreductase activity, acting on the CH-CH group of donors, NAD or NADP as acceptor;GO:0046872//metal ion binding;GO:0016772//transferase activity, transferring phosphorus-containing groups	GO:0008152//metabolic process	67.62	299.27	2.14593	Tomato 200607||2 [10 ESTs aligned] (*GB) gi|48209896|gb|AAT40490.1| (e_value=2e-76) putative calmodulin [Solanum demissum]; (*ATH) AT1G12310.1 (e_value=3e-70) | Symbol: None | calmodulin, putative, similar to calmodulin SP:P04465 from (Trypanosoma brucei gambiense) | chr1:4187163-4188054 REVERSE | Aliases: F5O11.35, F5O11_35; (*SWP) sp|Q94AZ4|CML13_ARATH (e_value=2e-69) Probable calcium-binding p…
SGN-U568342	GO:0031224//intrinsic to membrane	GO:0016628//oxidoreductase activity, acting on the CH-CH group of donors, NAD or NADP as acceptor;GO:0022857//transmembrane transporter activity	GO:0008152//metabolic process;GO:0006810//transport	35.85	158.4	2.14353	Tomato 200607||2 [5 ESTs aligned] (*GB) gi|8347246|gb|AAF74567.1|AF215853_1 (e_value=5e-31) hexose; (*ATH) AT5G16150.1 (e_value=2e-23) Symbol: None | hexose transporter, putative, strong similarity to hexose transporter (Arabidopsis thaliana) GI:8347250; contains Pfam profile PF00083: major facilitator superfamily protein | chr5:5272560-5275818 FORWARD | Aliases: T21H19.70, T21H19_... ; (*SWP) sp…
SGN-U566642	-	-	-	4.95	21.85	2.14213	Tomato 200607||2 [3 ESTs aligned]
SGN-U566893	-	-	-	10.78	47.44	2.13775	Tomato 200607||2 [5 ESTs aligned] (*GB) gi|186503144|ref|NP_180180.3| (e_value=5e-12) unknown; (*ATH) AT2G26110.1 (e_value=4e-14) Symbol: None | expressed protein, similar to expressed protein [Arabidopsis thaliana] (TAIR:At4g26130.1); similar to unknown protein [Oryza sativa (japonica cultivar-group)] (GB:BAD81521.1) | chr2:11127984-11129137 FORWARD | Aliases: T19L18.8, T19L1... ;
SGN-U568008	-	-	-	3.21	14.09	2.13403	Tomato 200607||2 [4 ESTs aligned]
SGN-U577925	GO:0043231//intracellular membrane-bounded organelle	GO:0016741//transferase activity, transferring one-carbon groups	GO:0010038//response to metal ion	16.32	71.58	2.13292	Tomato 200607||2 [42 ESTs aligned] (*GB) gi|118488865|gb|ABK96242.1| (e_value=3e-33) unknown; (*ATH) AT2G41380.1 (e_value=6e-34) | Symbol: None | embryo-abundant protein-related, similar to embryo-abundant protein (Picea glauca) GI:1350531 | chr2:17259019-17260135 FORWARD | Aliases: F13H10.7, F13H10_7;
SGN-U581081	GO:0034357;GO:0009532//plastid stroma;GO:0009534//chloroplast thylakoid	GO:0030554//adenyl nucleotide binding;GO:0008937//ferredoxin reductase activity	GO:0051234//establishment of localization;GO:0006091//generation of precursor metabolites and energy	67.91	297.83	2.13279	Tomato 200607||2 [156 ESTs aligned] (*GB) gi|3913651|sp|O04977|FENR1_TOBAC (e_value=0) Ferredoxin--NADP; (*ATH) AT5G66190.1 (e_value=2e-163) Symbol: None | ferredoxin--NADP(+) reductase, putative / adrenodoxin reductase, putative, strong similarity to Ferredoxin--NADP reductase, chloroplast precursor (EC 1.18.1.2) (FNR) from {Pisum sativum} SP:P10933, {Mesembryanthemum crystallinum} SP:P... ; (*S…
SGN-U571001	GO:0030964;GO:0005746//mitochondrial respiratory chain	-	GO:0009725//response to hormone stimulus	20.4	89.41	2.13187	Tomato 200607||2 [4 ESTs aligned] (*GB) gi|118489239|gb|ABK96425.1| (e_value=7e-22) unknown; (*ATH) AT1G76200.1 (e_value=2e-23) | Symbol: None | expressed protein | chr1:28598144-28599636 FORWARD | Aliases: T23E18.30, T23E18_30;
SGN-U594810	-	GO:0016301//kinase activity;GO:0000166//nucleotide binding	-	4.66	20.41	2.13087	Tomato 200607||2 [1 ESTs aligned] (*GB) gi|147811586|emb|CAN70293.1| (e_value=1e-30) hypothetical; (*ATH) AT1G31910.1 (e_value=2e-27) Symbol: None | GHMP kinase family protein, contains TIGRFAM profile TIGR01219: phosphomevalonate kinase; contains Pfam PF00288: GHMP kinases putative ATP-binding protein domain; similar to Phosphomevalonate kinase (EC 2.7.4.2) (Swiss-Prot:P24521) (S... ;
SGN-U589807	-	-	-	23.02	100.62	2.12796	Tomato 200607||2 [1 ESTs aligned] (*GB) gi|147843398|emb|CAN82078.1| (e_value=3e-15) hypothetical;
SGN-U591260	-	-	-	10.49	45.71	2.1235	Tomato 200607||2 [1 ESTs aligned]
SGN-U581543	GO:0031980//mitochondrial lumen;GO:0005840//ribosome;GO:0009526//plastid envelope;GO:0005576//extracellular region;GO:0016020//membrane	GO:0008187//poly-pyrimidine tract binding;GO:0016742//hydroxymethyl-, formyl- and related transferase activity;GO:0048037//cofactor binding	GO:0010038//response to metal ion;GO:0033554//cellular response to stress;GO:0006546//glycine catabolic process;GO:0043094//cellular metabolic compound salvage	29.14	126.78	2.12125	Tomato 200607||2 [48 ESTs aligned] (*GB) gi|1707998|sp|P50433|GLYM_SOLTU (e_value=0) SERINE HYDROXYMETHYLTRANSFERASE, MITOCHONDRIAL PRECURSOR (SERINE METHYLASE) (GLYCINE HYDROXYMETHYLTRANSFERASE) (SHMT); (*ATH) AT4G37930.1 (e_value=0) Symbol: None | glycine hydroxymethyltransferase / serine hydroxymethyltransferase / serine/threonine aldolase (SHM1), identical to serine hydroxymethyl transferase …
SGN-U578928	GO:0043231//intracellular membrane-bounded organelle;GO:0016469//proton-transporting two-sector ATPase complex	GO:0005488//binding;GO:0015077//monovalent inorganic cation transmembrane transporter activity;GO:0019829//cation-transporting ATPase activity	GO:0006818//hydrogen transport	15.74	68.42	2.11998	Tomato 200607||2 [41 ESTs aligned] (*GB) gi|3334406|sp|O24011|VATL_SOLLC (e_value=1e-55) RecName:; (*ATH) AT4G34720.1 (e_value=3e-56) Symbol: None | vacuolar ATP synthase 16 kDa proteolipid subunit 1 / V-ATPase 16 kDa proteolipid subunit 1 (AVAP1) (AVA-P1), identical to SP:P59227 Vacuolar ATP synthase 16 kDa proteolipid subunit 1/3/5 (EC 3.6.3.14) (V-ATPase 16 kDa proteolipid subu... ; (*SWP) sp|…
SGN-U574956	GO:0031225//anchored to membrane	-	-	20.98	91.13	2.11891	Tomato 200607||2 [12 ESTs aligned] (*GB) gi|28207683|gb|AAO32065.1| (e_value=0) Erwinia induced protein 1 [Solanum tuberosum]; (*ATH) AT2G17120.1 (e_value=3e-83) | Symbol: None | peptidoglycan-binding LysM domain-containing protein, contains Pfam profile PF01476: LysM domain; supporting cDNA gi:16226688:gb:AF428464.1:AF428464 | chr2:7466129-7468388 FORWARD | Aliases: F6P23.25, F6P23_25; (*SWP) sp…
SGN-U592921	GO:0044444//cytoplasmic part;GO:0016020//membrane	GO:0016742//hydroxymethyl-, formyl- and related transferase activity;GO:0048037//cofactor binding	GO:0009069//serine family amino acid metabolic process;GO:0010038//response to metal ion	5.83	25.3	2.11757	Tomato 200607||2 [1 ESTs aligned] (*GB) gi|157352447|emb|CAO43527.1| (e_value=1e-44) unnamed; (*ATH) AT4G13930.1 (e_value=2e-43) Symbol: None | glycine hydroxymethyltransferase, putative / serine hydroxymethyltransferase, putative / serine/threonine aldolase, putative, similar to serine hydroxymethyltransferase (Chlamydomonas reinhardtii) GI:17066746; contains Pfam profile PF... ; (*SWP) sp|Q54EW…
SGN-U577816	-	GO:0016765//transferase activity, transferring alkyl or aryl (other than methyl) groups	GO:0006950//response to stress;GO:0009755//hormone-mediated signaling pathway	6.7	29.04	2.11581	Tomato 200607||2 [17 ESTs aligned] (*GB) gi|119943655|gb|ABM06179.1| (e_value=2e-123) glutathione; (*ATH) AT3G09270.1 (e_value=5e-55) | Symbol: None | glutathione S-transferase, putative, similar to glutathione transferase GB:CAA71784 (Glycine max) | chr3:2848295-2849293 REVERSE | Aliases: F3L24.14; (*SWP) sp|P32111|GSTX1_SOLTU (e_value=7e-95) Probable glutathione S-transferase OS=Solanum tuberos…
SGN-U572105	GO:0043231//intracellular membrane-bounded organelle	GO:0016628//oxidoreductase activity, acting on the CH-CH group of donors, NAD or NADP as acceptor;GO:0005488//binding;GO:0016859//cis-trans isomerase activity	GO:0044267//cellular protein metabolic process	15.45	66.7	2.11008	Tomato 200607||2 [17 ESTs aligned] (*GB) gi|217072022|gb|ACJ84371.1| (e_value=2e-74) unknown; (*ATH) AT2G43560.1 (e_value=6e-76) Symbol: None | immunophilin / FKBP-type peptidyl-prolyl cis-trans isomerase family protein, identical to Probable FKBP-type peptidyl-prolyl cis-trans isomerase 2, chloroplast precursor (Ppiase) (Rotamase) (SP:O22870)(Arabidopsis thaliana); contains ... ; (*SWP) sp|O2287…
SGN-U564503	GO:0030312//external encapsulating structure;GO:0043231//intracellular membrane-bounded organelle	GO:0005215//transporter activity	GO:0006810//transport	54.5	234.59	2.10581	Tomato 200607||2 [48 ESTs aligned] (*GB) gi|62183958|gb|AAX73299.1| (e_value=0) putative permease I [Lycopersicon esculentum]; (*ATH) AT5G62890.1 (e_value=0) Symbol: None | similar to xanthine/uracil permease family protein [Arabidopsis thaliana] (TAIR:At1g10540.1); similar to xanthine/uracil permease family protein [Arabidopsis thaliana] (TAIR:At1g60030.1); similar to xanthine/uracil permease fa…
SGN-U563049	-	GO:0046914//transition metal ion binding;GO:0003677//DNA binding;GO:0001071	GO:0006351//transcription, DNA-dependent;GO:0032501//multicellular organismal process;GO:0048511//rhythmic process	12.24	52.61	2.10373	Tomato 200607||2 [12 ESTs aligned] (*GB) gi|37572443|dbj|BAC98491.1| (e_value=2e-121) AG-motif binding protein-1 [Nicotiana tabacum]; (*ATH) AT3G54810.1 (e_value=2e-33) | Symbol: None | zinc finger (GATA type) family protein, GATA transcription factor 3, Arabidopsis thaliana, Y13650 | chr3:20307394-20309669 FORWARD | Aliases: T5N23.3; (*SWP) sp|Q9SV30|GAT10_ARATH (e_value=2e-32) GATA transcriptio…
SGN-U567791	GO:0043231//intracellular membrane-bounded organelle	GO:0004601//peroxidase activity	GO:0008152//metabolic process;GO:0006950//response to stress	133.48	572.38	2.10035	Tomato 200607||2 [22 ESTs aligned] (*GB) gi|157835621|pdb|2P5Q|A (e_value=3e-75) Chain; (*ATH) AT1G63460.1 (e_value=6e-71) | Symbol: None | glutathione peroxidase, putative, contains Pfam profile: PF00255 glutathione peroxidases | chr1:23538681-23540132 FORWARD | Aliases: F2K11.16, F2K11_16; (*SWP) sp|Q8LBU2|GPX8_ARATH (e_value=5e-70) Probable glutathione peroxidase 8 OS=Arabidopsis thaliana GN=G…
SGN-U577848	-	GO:0032561//guanyl ribonucleotide binding;GO:0003824//catalytic activity	GO:0006810//transport;GO:0035556	11.95	51.17	2.09829	Tomato 200607||2 [13 ESTs aligned] (*GB) gi|15239462|ref|NP_200894.1| (e_value=7e-112) GTP-binding protein, putative [Arabidopsis thaliana]; (*ATH) AT5G60860.1 (e_value=5e-114) | Symbol: None | Ras-related GTP-binding protein, putative, similar to GTP-binding protein GI:303742 from (Pisum sativum) | chr5:24501855-24502931 FORWARD | Aliases: MAE1.9, MAE1_9; (*SWP) sp|Q40521|RB11B_TOBAC (e_value=4e…
SGN-U570647	GO:0005618//cell wall	GO:0030234//enzyme regulator activity;GO:0004091//carboxylesterase activity	GO:0071555	25.36	108.09	2.09161	Tomato 200607||2 [21 ESTs aligned] (*GB) gi|157350105|emb|CAO40043.1| (e_value=7e-150) unnamed; (*ATH) AT4G02320.1 (e_value=7e-138) | Symbol: None | pectinesterase family protein, contains Pfam profile: PF01095 pectinesterase | chr4:1022725-1026118 REVERSE | Aliases: T14P8.1, T14P8_1; (*SWP) sp|P83948|PME3_CITSI (e_value=4e-136) Pectinesterase-3 OS=Citrus sinensis;
SGN-U590220	GO:0005746//mitochondrial respiratory chain	GO:0050136//NADH dehydrogenase (quinone) activity	-	4.66	19.84	2.09001	Tomato 200607||2 [1 ESTs aligned] (*GB) gi|15239564|ref|NP_197381.1| (e_value=1e-31) NADH:ubiquinone oxidoreductase - like protein [Arabidopsis thaliana]; (*ATH) AT5G18800.1 (e_value=1e-33) | Symbol: None | NADH-ubiquinone oxidoreductase 19 kDa subunit (NDUFA8) family protein, contains Pfam profile: PF05850 NADH-ubiquinone oxidoreductase 19 kDa subunit | chr5:6267080-6268616 FORWARD | Aliases: F1…
SGN-U574535	-	GO:0016740//transferase activity	-	2.91	12.36	2.08659	Tomato 200607||2 [4 ESTs aligned] (*GB) gi|18399184|ref|NP_565460.1| (e_value=2e-26) expressed protein [Arabidopsis thaliana]; (*ATH) AT2G19880.1 (e_value=2e-28) Symbol: None | ceramide glucosyltransferase, putative, similar to ceramide glucosyltransferase (GI:14718995) (Gossypium arboreum); weak similarity to Ceramide glucosyltransferase (Glucosylceramide synthase) (GCS) (UDP-glucose:N-acylsphin…
SGN-U579169	-	GO:0016836//hydro-lyase activity	GO:0018130	2.04	8.62	2.07912	Tomato 200607||2 [6 ESTs aligned] (*GB) gi|157348752|emb|CAO23644.1| (e_value=4e-99) unnamed;
SGN-U567476	GO:0030529//ribonucleoprotein complex;GO:0009536//plastid	GO:0003723//RNA binding;GO:0005198//structural molecule activity	GO:0010467//gene expression	38.76	163.29	2.0748	Tomato 200607||2 [46 ESTs aligned] (*GB) gi|75278818|sp|O80363|RK17_TOBAC (e_value=3e-91) 50S; (*ATH) AT3G54210.1 (e_value=2e-73) | Symbol: None | ribosomal protein L17 family protein, contains Pfam profile: PF01196 ribosomal protein L17 | chr3:20078525-20079413 REVERSE | Aliases: F24B22.170; (*SWP) sp|O80363|RK17_TOBAC (e_value=2e-92) 50S ribosomal protein L17, chloroplastic OS=Nicotiana tabacum…
SGN-U563080	GO:0009536//plastid	GO:0016853//isomerase activity	GO:0009607//response to biotic stimulus	3.21	13.51	2.07338	Tomato 200607||2 [7 ESTs aligned] (*GB) gi|15242048|ref|NP_200527.1| (e_value=2e-46) Macrophage migration inhibitory factor (MIF) family [Arabidopsis thaliana]; (*ATH) AT5G57170.1 (e_value=2e-48) | Symbol: None | macrophage migration inhibitory factor family protein / MIF family protein, contains Pfam profile: PF01187 Macrophage migration inhibitory factor(MIF) | chr5:23179300-23180506 REVERSE | …
SGN-U565085	-	-	-	3.21	13.51	2.07338	Tomato 200607||2 [3 ESTs aligned] (*GB) gi|157358626|emb|CAO66302.1| (e_value=6e-129) unnamed; (*ATH) AT2G33560.1 (e_value=3e-126) Symbol: None | spindle checkpoint protein-related, similar to spindle checkpoint protein BubR1 (GI:22128593) (Xenopus laevis); similar to Mitotic checkpoint serine/threonine-protein kinase BUB1 beta (EC 2.7.1.-) (MAD3/BUB1-related protein kinase) (M... ; (*SWP) sp|Q9Z…
SGN-U580429	-	GO:0048037//cofactor binding;GO:0016857//racemase and epimerase activity, acting on carbohydrates and derivatives	GO:0006139//nucleobase, nucleoside, nucleotide and nucleic acid metabolic process	79.86	335.78	2.07197	Tomato 200607||2 [53 ESTs aligned] (*GB) gi|15234745|ref|NP_194773.1| (e_value=0) nucleotide sugar epimerase family [Arabidopsis thaliana]; (*ATH) AT4G30440.1 (e_value=0) Symbol: None | NAD-dependent epimerase/dehydratase family protein, similar to nucleotide sugar epimerase from Vibrio vulnificus GI:3093975 (PID:g3093975), WbnF (Escherichia coli) GI:5739472, CAPI protein {Staphylococcus aureus} …
SGN-U571384	-	-	-	4.66	19.55	2.06877	Tomato 200607||2 [3 ESTs aligned] (*GB) gi|157338356|emb|CAO39400.1| (e_value=1e-30) unnamed; (*ATH) AT3G14920.1 (e_value=2e-20) | Symbol: None | expressed protein | chr3:5018282-5020280 FORWARD | Aliases: K15M2.6; (*SWP) sp|P81898|PNAA_PRUDU (e_value=1e-22) Peptide-N4-(N-acetyl-beta-glucosaminyl)asparagine amidase A OS=Prunus dulcis;
SGN-U563338	-	GO:0016798//hydrolase activity, acting on glycosyl bonds;GO:0043167//ion binding	GO:0044238//primary metabolic process	2.33	9.77	2.06803	Tomato 200607||2 [8 ESTs aligned] (*GB) gi|147845523|emb|CAN78496.1| (e_value=1e-35) hypothetical; (*ATH) AT5G67460.1 (e_value=8e-33) | Symbol: None | glycosyl hydrolase family protein 17, similar to beta-1,3-glucanase GI:6714534 from (Salix gilgiana) | chr5:26938810-26940500 REVERSE | Aliases: K9I9.2, K9I9_2; (*SWP) sp|Q94CD8|E134_ARATH (e_value=4e-20) Putative glucan endo-1,3-beta-glucosidase 4…
SGN-U567096	GO:0031225//anchored to membrane	-	-	26.23	109.82	2.06585	Tomato 200607||2 [22 ESTs aligned] (*GB) gi|92429505|gb|ABD93499.2| (e_value=2e-83) cell; (*ATH) AT2G04780.1 (e_value=2e-63) | Symbol: None | fasciclin-like arabinogalactan-protein (FLA7), identical to gi_13377782_gb_AAK20860 | chr2:1676975-1678452 FORWARD | Aliases: F28I8.18, F28I8_18; (*SWP) sp|Q9SJ81|FLA7_ARATH (e_value=1e-62) Fasciclin-like arabinogalactan protein 7 OS=Arabidopsis thaliana GN…
SGN-U581131	-	GO:0003824//catalytic activity	-	1994.37	8330.45	2.06246	Tomato 200607||2 [214 ESTs aligned] (*GB) gi|924634|gb|AAA80501.1| (e_value=0) unknown; (*ATH) AT4G39730.1 (e_value=3e-53) | Symbol: None | lipid-associated family protein, contains PLAT/LH2 (Polycystin-1, Lipoxygenase, Alpha-Toxin/Lipoxygenase homology) domain Pfam:PF01477 | chr4:18432893-18433689 FORWARD | Aliases: T19P19.120, T19P19_120; (*SWP) sp|P24397|HY6H_HYONI (e_value=1e-72) Hyoscyamine …
SGN-U569147	GO:0031981//nuclear lumen;GO:0009532//plastid stroma;GO:0009526//plastid envelope	GO:0030554//adenyl nucleotide binding;GO:0016668//oxidoreductase activity, acting on sulfur group of donors, NAD or NADP as acceptor	GO:0006085//acetyl-CoA biosynthetic process;GO:0019725//cellular homeostasis	3.79	15.81	2.06057	Tomato 200607||2 [4 ESTs aligned] (*GB) gi|157353002|emb|CAO44892.1| (e_value=7e-66) unnamed; (*ATH) AT4G16155.1 (e_value=9e-63) | Symbol: None | dihydrolipoamide dehydrogenase 2, plastidic / lipoamide dehydrogenase 2 (PTLPD2), identical to plastidic lipoamide dehydrogenase from Arabidopsis thaliana (gi:7159284) | chr4:9153386-9157278 REVERSE | Aliases: None; (*SWP) sp|P72740|DLDH_SYNY3 (e_value=…
SGN-U577099	GO:0044444//cytoplasmic part;GO:0016020//membrane	GO:0005515//protein binding	GO:0016044//cellular membrane organization;GO:0015031//protein transport	3.79	15.81	2.06057	Tomato 200607||2 [5 ESTs aligned] (*GB) gi|5912543|emb|CAB56195.1| (e_value=2e-150) Knolle [Capsicum annuum]; (*ATH) AT1G08560.1 (e_value=1e-108) Symbol: None | syntaxin-related protein KNOLLE (KN) / syntaxin 111 (SYP111), identical to SP:Q42374 Syntaxin-related protein KNOLLE (Syntaxin 111) (AtSYP111) {Arabidopsis thaliana}; BAC F22O13 has a deletion of a cytosine at position 7887 | chr1:270... …
SGN-U569071	-	-	-	422.89	1763.43	2.06003	Tomato 200607||2 [14 ESTs aligned] (*GB) gi|157336639|emb|CAO71324.1| (e_value=1e-87) unnamed; (*ATH) AT4G24010.1 (e_value=2e-71) | Symbol: None | cellulose synthase family protein, similar to Zea mays cellulose synthase-5 (gi:9622882), -4 (gi:9622880) | chr4:12466401-12469770 FORWARD | Aliases: T32A16.180, T32A16_180; (*SWP) sp|Q570S7|CSLG1_ARATH (e_value=2e-70) Cellulose synthase-like protein G…
SGN-U578722	GO:0031410//cytoplasmic vesicle	-	-	33.52	139.43	2.05645	Tomato 200607||2 [25 ESTs aligned] (*GB) gi|1762939|gb|AAC49972.1| (e_value=1e-56) ORF; able to induce HR-like lesions [Nicotiana tabacum]; (*ATH) AT4G14420.1 (e_value=9e-44) | Symbol: None | lesion inducing protein-related, similar to ORF, able to induce HR-like lesions (Nicotiana tabacum) gi:1762945:gb:AAC49975 | chr4:8301951-8303911 REVERSE | Aliases: DL3250C, FCAALL.105;
SGN-U567302	GO:0031410//cytoplasmic vesicle	-	-	2.91	12.07	2.05233	Tomato 200607||2 [5 ESTs aligned] (*GB) gi|157337088|emb|CAO21434.1| (e_value=1e-58) unnamed; (*ATH) AT5G58600.1 (e_value=5e-51) | Symbol: None | expressed protein, various predicted proteins, Arabidopsis thaliana and Oryza sativa | chr5:23701017-23702951 REVERSE | Aliases: MZN1.6, MZN1_6;
SGN-U564846	GO:0030312//external encapsulating structure;GO:0009536//plastid	GO:0019171//3-hydroxyacyl-[acyl-carrier-protein] dehydratase activity	GO:0006631//fatty acid metabolic process;GO:0050832//defense response to fungus;GO:0008654//phospholipid biosynthetic process	8.74	36.22	2.05108	Tomato 200607||2 [22 ESTs aligned] (*GB) gi|193290688|gb|ACF17652.1| (e_value=4e-104) DH; (*ATH) AT5G10160.1 (e_value=7e-83) Symbol: None | beta-hydroxyacyl-ACP dehydratase, putative, similar to beta-hydroxyacyl-ACP dehydratase from Toxoplasma gondii (GI:3850997); contains Pfam profile PF01377 Thioester dehydratase | chr5:3185747-3187604 FORWARD | Aliases: T31P16.150, T31... ; (*SWP) sp|Q8DI01|FA…
SGN-U586501	-	-	-	103.17	426.63	2.04796	Tomato 200607||2 [31 ESTs aligned] (*GB) gi|145339433|ref|NP_190869.3| (e_value=1e-70) unknown; (*ATH) AT3G53010.1 (e_value=1e-72) | Symbol: None | expressed protein, weak partial homology with single predicted protein kinase, Arabidopsis thaliana | chr3:19668280-19668981 REVERSE | Aliases: F8J2.180; (*SWP) sp|Q8L9J9|CAES_ARATH (e_value=1e-62) Probable carbohydrate esterase At4g34215 OS=Arabidops…
SGN-U582594	GO:0005840//ribosome;GO:0019897//extrinsic to plasma membrane;GO:0031981//nuclear lumen	GO:0004683//calmodulin-dependent protein kinase activity;GO:0004871//signal transducer activity	GO:0048513//organ development	27.4	113.27	2.04752	Tomato 200607||2 [106 ESTs aligned] (*GB) gi|4589834|dbj|BAA76895.1| (e_value=0) LeArcA1 protein [Lycopersicon esculentum]; (*ATH) AT1G48630.1 (e_value=4e-159) Symbol: None | guanine nucleotide-binding family protein / activated protein kinase C receptor, putative / RACK, putative, contains 7 WD-40 repeats (PF00400); very similar to guanine nucleotide-binding protein; activated protein kinase C r…
SGN-U584226	-	GO:0046914//transition metal ion binding;GO:0003676//nucleic acid binding	GO:0010468//regulation of gene expression	7.87	32.49	2.04556	Tomato 200607||2 [7 ESTs aligned] (*GB) gi|118482074|gb|ABK92968.1| (e_value=5e-53) unknown; (*ATH) AT3G21270.1 (e_value=2e-29) Symbol: None | Dof-type zinc finger domain-containing protein (ADOF2), identical to Dof zinc finger protein ADOF2 GI:3608263 from (Arabidopsis thaliana); identical to cDNA adof2 mRNA for Dof zinc finger protein GI:3608262; contains Pfam profile PF02... ; (*SWP) sp|Q94AR6…
SGN-U568742	GO:0031410//cytoplasmic vesicle;GO:0005618//cell wall	GO:0046914//transition metal ion binding;GO:0016682//oxidoreductase activity, acting on diphenols and related substances as donors, oxygen as acceptor	GO:0008152//metabolic process	7.87	32.49	2.04556	Tomato 200607||2 [14 ESTs aligned] (*GB) gi|157329994|emb|CAO43333.1| (e_value=0) unnamed; (*ATH) AT5G66920.1 (e_value=0) Symbol: SKS17 | multi-copper oxidase type I family protein, similar to pollen-specific BP10 protein (SP:Q00624)(Brassica napus); contains Pfam profile: PF00394 Multicopper oxidase | chr5:26740076-26742852 FORWARD | Aliases: MUD21.18, MUD21_18, SKS17... ; (*SWP) sp|Q00624|ASOL_…
SGN-U565135	GO:0043231//intracellular membrane-bounded organelle	GO:0004672//protein kinase activity;GO:0000166//nucleotide binding	GO:0010087//phloem or xylem histogenesis	6.41	26.45	2.04487	Tomato 200607||2 [19 ESTs aligned] (*GB) gi|157337519|emb|CAO21865.1| (e_value=0) unnamed; (*ATH) AT2G28250.1 (e_value=3e-160) | Symbol: None | protein kinase family protein, contains protein kinase domain, Pfam:PF00069 | chr2:12050911-12053614 FORWARD | Aliases: T3B23.8, T3B23_8; (*SWP) sp|Q6R2J8|SRF8_ARATH (e_value=2e-63) Protein STRUBBELIG-RECEPTOR FAMILY 8 OS=Arabidopsis thaliana GN=SRF8;
SGN-U571679	GO:0043231//intracellular membrane-bounded organelle	-	-	110.17	450.78	2.03269	Tomato 200607||2 [24 ESTs aligned] (*GB) gi|118481348|gb|ABK92617.1| (e_value=4e-30) unknown; (*ATH) AT1G72020.1 (e_value=2e-24) | Symbol: None | expressed protein | chr1:27112954-27114093 REVERSE | Aliases: F28P5.9, F28P5_9;
SGN-U578170	GO:0009526//plastid envelope;GO:0009570//chloroplast stroma;GO:0009534//chloroplast thylakoid	-	-	15.74	64.4	2.03263	Tomato 200607||2 [71 ESTs aligned] (*GB) gi|217071146|gb|ACJ83933.1| (e_value=1e-42) unknown; (*ATH) AT4G01150.1 (e_value=5e-43) | Symbol: None | expressed protein | chr4:493548-494795 FORWARD | Aliases: F2N1.18, F2N1_18; (*SWP) sp|O04616|Y4115_ARATH (e_value=5e-42) Uncharacterized protein At4g01150, chloroplastic OS=Arabidopsis thaliana GN=At4g01150;
SGN-U565758	GO:0043231//intracellular membrane-bounded organelle;GO:0016020//membrane	-	GO:0006810//transport	2.04	8.34	2.03148	Tomato 200607||2 [7 ESTs aligned] (*GB) gi|38145480|emb|CAD91128.1| (e_value=2e-90) Na+/H+ antiporter precursor [Populus euphratica]; (*ATH) AT3G19490.1 (e_value=2e-91) | Symbol: None | sodium hydrogen antiporter, putative, similar to NhaD (Vibrio parahaemolyticus) gi:3123728:dbj:BAA25994; Na+/H+ aniporter (NhaD) family member, PMID:11500563 | chr3:6754122-6758267 REVERSE | Aliases: MLD14.23;
SGN-U590911	-	-	-	51.29	209.58	2.03075	Tomato 200607||2 [1 ESTs aligned]
SGN-U580623	GO:0031225//anchored to membrane;GO:0031410//cytoplasmic vesicle	-	GO:0009056//catabolic process	31.48	128.51	2.02937	Tomato 200607||2 [10 ESTs aligned] (*GB) gi|188509929|gb|ACD56618.1| (e_value=3e-151) peptidoglycan-binding; (*ATH) AT1G21880.2 (e_value=1e-147) | Symbol: None | peptidoglycan-binding LysM domain-containing protein, contains Pfam profile PF01476: LysM domain | chr1:7680470-7682956 FORWARD | Aliases: None; (*SWP) sp|Q93ZH0|LYM1_ARATH (e_value=1e-146) LysM domain-containing GPI-anchored protein 1 O…
SGN-U568358	GO:0005911//cell-cell junction;GO:0005618//cell wall;GO:0031225//anchored to membrane	GO:0030247//polysaccharide binding	GO:0052386//cell wall thickening	4.66	18.97	2.02532	Tomato 200607||2 [4 ESTs aligned] (*GB) gi|147767697|emb|CAN73948.1| (e_value=2e-26) hypothetical; (*ATH) AT1G18650.1 (e_value=2e-26) | Symbol: None | glycosyl hydrolase family protein 17, similar to beta-1,3-glucanase GI:15150341 from (Camellia sinensis); C-terminal homology only | chr1:6418852-6420521 REVERSE | Aliases: F25I16.1, F25I16_1; (*SWP) sp|Q9FNQ2|E13L2_ARATH (e_value=2e-24) Glucan end…
SGN-U576120	-	-	-	13.7	55.77	2.02531	Tomato 200607||2 [7 ESTs aligned] (*GB) gi|157343538|emb|CAO68044.1| (e_value=4e-18) unnamed;
SGN-U581494	GO:0044464//cell part;GO:0043234//protein complex	GO:0030246//carbohydrate binding;GO:0043167//ion binding;GO:0015925	GO:0044238//primary metabolic process	44.01	178.82	2.0226	Tomato 200607||2 [34 ESTs aligned] (*GB) gi|7939625|gb|AAF70825.1|AF154424_1 (e_value=0) putative; (*ATH) AT4G36360.1 (e_value=0) | Symbol: None | beta-galactosidase, putative / lactase, putative, similar to beta-galactosidase precursor SP:P48980 from (Lycopersicon esculentum) | chr4:17176345-17181245 REVERSE | Aliases: F23E13.200, F23E13_200; (*SWP) sp|Q9SCV9|BGAL3_ARATH (e_value=0) Beta-galacto…
SGN-U576516	GO:0043231//intracellular membrane-bounded organelle	-	-	27.1	110.11	2.02258	Tomato 200607||2 [17 ESTs aligned] (*GB) gi|147843362|emb|CAN78429.1| (e_value=1e-44) hypothetical; (*ATH) AT2G14880.1 (e_value=6e-36) | Symbol: None | SWIB complex BAF60b domain-containing protein, contains Pfam profile PF02201: BAF60b domain of the SWIB complex | chr2:6400414-6402020 REVERSE | Aliases: T26I20.4, T26I20_4;
SGN-U579611	GO:0043231//intracellular membrane-bounded organelle	-	-	46.92	190.6	2.02227	Tomato 200607||2 [9 ESTs aligned] (*GB) gi|157340557|emb|CAO47362.1| (e_value=7e-108) unnamed; (*ATH) AT2G16660.1 (e_value=1e-104) | Symbol: None | nodulin family protein, similar to nodulin-like protein (Arabidopsis thaliana) GI:3329368, nodule-specific protein Nlj70 (Lotus japonicus) GI:3329366 | chr2:7225788-7228707 REVERSE | Aliases: T24I21.7, T24I21_7;
SGN-U584784	GO:0016020//membrane;GO:0009534//chloroplast thylakoid	-	-	37.6	152.37	2.01877	Tomato 200607||2 [10 ESTs aligned] (*GB) gi|40287496|gb|AAR83862.1| (e_value=6e-62) elicitor-inducible protein EIG-J7 [Capsicum annuum]; (*ATH) AT2G22170.1 (e_value=7e-51) | Symbol: None | lipid-associated family protein, contains PLAT/LH2 (Polycystin-1, Lipoxygenase, Alpha-Toxin/Lipoxygenase homology) domain Pfam:PF01477 | chr2:9433929-9434891 REVERSE | Aliases: T26C19.17, T26C19_17;
SGN-U568740	GO:0031410//cytoplasmic vesicle;GO:0005618//cell wall	GO:0046914//transition metal ion binding;GO:0016682//oxidoreductase activity, acting on diphenols and related substances as donors, oxygen as acceptor	GO:0008152//metabolic process	16.03	64.68	2.01255	Tomato 200607||2 [71 ESTs aligned] (*GB) gi|157329994|emb|CAO43333.1| (e_value=0) unnamed; (*ATH) AT5G66920.1 (e_value=0) Symbol: SKS17 | multi-copper oxidase type I family protein, similar to pollen-specific BP10 protein (SP:Q00624)(Brassica napus); contains Pfam profile: PF00394 Multicopper oxidase | chr5:26740076-26742852 FORWARD | Aliases: MUD21.18, MUD21_18, SKS17... ; (*SWP) sp|P29162|ASOL_…
SGN-U576201	GO:0009534//chloroplast thylakoid	GO:0005488//binding;GO:0001071	GO:0009642//response to light intensity;GO:0009791//post-embryonic development;GO:0003006//reproductive developmental process	10.2	41.11	2.01092	Tomato 200607||2 [31 ESTs aligned] (*GB) gi|118486513|gb|ABK95096.1| (e_value=1e-27) unknown; (*ATH) AT4G34190.1 (e_value=1e-24) | Symbol: None | stress enhanced protein 1 (SEP1), identical to stress enhanced protein 1 (SEP1) GI:7384978 from (Arabidopsis thaliana) | chr4:16372394-16373630 REVERSE | Aliases: F10M10.5;
SGN-U567251	-	-	-	6.99	28.17	2.0108	Tomato 200607||2 [5 ESTs aligned]
SGN-U597661	-	-	-	4.08	16.39	2.00617	Tomato 200607||2 [1 ESTs aligned]
SGN-U576260	GO:0016020//membrane;GO:0071944	GO:0016788//hydrolase activity, acting on ester bonds	GO:0071555	24.77	99.47	2.00567	Tomato 200607||2 [44 ESTs aligned] (*GB) gi|157339868|emb|CAO45545.1| (e_value=0) unnamed; (*ATH) AT1G53840.1 (e_value=1e-177) | Symbol: None | pectinesterase family protein, contains Pfam profile: PF01095 pectinesterase | chr1:20105113-20107335 FORWARD | Aliases: T18A20.7, T18A20_7; (*SWP) sp|Q43111|PME3_PHAVU (e_value=0) Pectinesterase-3 OS=Phaseolus vulgaris GN=MPE3;
SGN-U581023	GO:0030964;GO:0005746//mitochondrial respiratory chain	GO:0051536//iron-sulfur cluster binding;GO:0050136//NADH dehydrogenase (quinone) activity;GO:0000166//nucleotide binding	GO:0008152//metabolic process	110.75	444.74	2.00566	Tomato 200607||2 [41 ESTs aligned] (*GB) gi|639834|emb|CAA58823.1| (e_value=0) NADH dehydrogenase [Solanum tuberosum]; (*ATH) AT5G08530.1 (e_value=0) Symbol: None | NADH-ubiquinone oxidoreductase 51 kDa subunit, mitochondrial, putative, similar to NADH-ubiquinone oxidoreductase 51 kDa subunit, mitochondrial precursor (EC 1.6.5.3) (EC 1.6.99.3) from {Homo sapiens} SP:P49821, {Bos taurus} SP:P25708…
SGN-U577779	GO:0005753//mitochondrial proton-transporting ATP synthase complex;GO:0005840//ribosome;GO:0031981//nuclear lumen;GO:0009534//chloroplast thylakoid	GO:0046914//transition metal ion binding;GO:0015077//monovalent inorganic cation transmembrane transporter activity;GO:0003824//catalytic activity	GO:0006754//ATP biosynthetic process;GO:0006970//response to osmotic stress	16.61	66.7	2.00563	Tomato 200607||2 [70 ESTs aligned] (*GB) gi|48209968|gb|AAT40531.1| (e_value=5e-91) putative mitochondrial ATP synthase [Solanum demissum]; (*ATH) AT3G52300.1 (e_value=1e-79) | Symbol: None | ATP synthase D chain-related, contains weak similarity to ATP synthase D chain, mitochondrial (EC 3.6.3.14) (Swiss-Prot:P31399) (Rattus norvegicus) | chr3:19407543-19409355 FORWARD | Aliases: T25B15.70; (*SW…
SGN-U581832	GO:0005618//cell wall;GO:0005576//extracellular region;GO:0031410//cytoplasmic vesicle;GO:0009536//plastid	GO:0015926//glucosidase activity;GO:0005488//binding	GO:0000272//polysaccharide catabolic process;GO:0010038//response to metal ion	7.87	31.34	1.99357	Tomato 200607||2 [17 ESTs aligned] (*GB) gi|8919178|emb|CAB96077.1| (e_value=0) alpha-glucosidase [Solanum tuberosum subsp. tuberosum]; (*ATH) AT1G68560.1 (e_value=0) Symbol: None | alpha-xylosidase (XYL1), identical to alpha-xylosidase precursor GB:AAD05539 GI:4163997 from (Arabidopsis thaliana); contains Pfam profile PF01055: Glycosyl hydrolases family 31; identical to cDNA alpha-xylosidase pre…
SGN-U579167	GO:0044464//cell part	GO:0016747//transferase activity, transferring acyl groups other than amino-acyl groups	GO:0009314//response to radiation;GO:0006950//response to stress;GO:0006631//fatty acid metabolic process	16.61	66.12	1.99303	Tomato 200607||2 [17 ESTs aligned] (*GB) gi|157339609|emb|CAO44150.1| (e_value=0) unnamed; (*ATH) AT2G26640.1 (e_value=0) | Symbol: None | beta-ketoacyl-CoA synthase, putative, similar to beta-ketoacyl-CoA synthase (Simmondsia chinensis)(GI:1045614) | chr2:11336948-11339528 FORWARD | Aliases: F18A8.1, F18A8_1; (*SWP) sp|O48780|KCS11_ARATH (e_value=0) 3-ketoacyl-CoA synthase 11 OS=Arabidopsis thal…
SGN-U579765	GO:0005746//mitochondrial respiratory chain;GO:0030964;GO:0031981//nuclear lumen	GO:0046914//transition metal ion binding	GO:0044237//cellular metabolic process	25.36	100.91	1.99244	Tomato 200607||2 [29 ESTs aligned] (*GB) gi|147785806|emb|CAN62125.1| (e_value=5e-20) hypothetical; (*ATH) AT2G27730.1 (e_value=3e-19) Symbol: None | expressed protein, contains 1 transmembrane domain; similar to Unknown mitochondrial protein At2g27730 (Swiss-Prot:Q9ZUX4) (Arabidopsis thaliana) similar to F1F0-ATPase inhibitor protein (GI:5821432) (Oryza sativa) | chr2:11826906-118... ; (*SWP) sp…
SGN-U563238	GO:0009532//plastid stroma	GO:0016787//hydrolase activity	GO:0044238//primary metabolic process	9.33	37.09	1.99108	Tomato 200607||2 [4 ESTs aligned] (*GB) gi|157346998|emb|CAO17380.1| (e_value=4e-76) unnamed; (*ATH) AT1G09390.1 (e_value=8e-69) Symbol: None | GDSL-motif lipase/hydrolase family protein, Similar to early nodulin ENOD8 (Medicago sativa) GI:304037, lanatoside 15'-O-acetylesterase (Digitalis lanata) GI:3688284, elicitor-induced glycoprotein iEP4 (Daucus carota) GI:1911765; cont... ; (*SWP) sp|Q9FXE…
SGN-U578857	GO:0030529//ribonucleoprotein complex	GO:0005198//structural molecule activity	GO:0010467//gene expression	69.36	274.55	1.98489	Tomato 200607||2 [37 ESTs aligned] (*GB) gi|40287526|gb|AAR83877.1| (e_value=2e-95) 60S ribosomal protein L19 [Capsicum annuum]; (*ATH) AT3G16780.1 (e_value=1e-88) | Symbol: None | 60S ribosomal protein L19 (RPL19B), similar to ribosomal protein L19 GB:CAA45090 from (Homo sapiens) | chr3:5708931-5710415 FORWARD | Aliases: MGL6.7; (*SWP) sp|Q9LUQ6|RL192_ARATH (e_value=9e-88) 60S ribosomal protein …
SGN-U583758	GO:0009536//plastid	-	GO:0006259//DNA metabolic process	2.62	10.35	1.98199	Tomato 200607||2 [4 ESTs aligned] (*GB) gi|195630675|gb|ACG36644.1| (e_value=3e-54) DNA; (*ATH) AT1G80190.1 (e_value=8e-53) | Symbol: None | expressed protein | chr1:30164368-30166007 FORWARD | Aliases: F18B13.27, F18B13_27; (*SWP) sp|Q14691|PSF1_HUMAN (e_value=3e-20) DNA replication complex GINS protein PSF1 OS=Homo sapiens GN=GINS1;
SGN-U566360	GO:0016471//vacuolar proton-transporting V-type ATPase complex;GO:0009536//plastid	GO:0019829//cation-transporting ATPase activity;GO:0005506//iron ion binding	GO:0006754//ATP biosynthetic process	2.33	9.2	1.9813	Tomato 200607||2 [61 ESTs aligned] (*GB) gi|217073296|gb|ACJ85007.1| (e_value=0) unknown; (*ATH) AT3G42050.1 (e_value=0) Symbol: None | vacuolar ATP synthase subunit H family protein, identical to probable vacuolar ATP synthase subunit H (EC 3.6.3.14)(V-ATPase H subunit) (Vacuolar proton pump H subunit) (Vacuolar proton pump subunit SFD) SP:Q9LX65 from (Arabidopsis th... ; (*SWP) sp|Q9LX65|VATH_A…
SGN-U574846	GO:0005618//cell wall;GO:0000323//lytic vacuole;GO:0000322//storage vacuole;GO:0009536//plastid;GO:0044446;GO:0016020//membrane;GO:0005783//endoplasmic reticulum	GO:0005488//binding;GO:0016853//isomerase activity;GO:0016757//transferase activity, transferring glycosyl groups	GO:0012501//programmed cell death;GO:0010038//response to metal ion;GO:0033554//cellular response to stress;GO:0006970//response to osmotic stress;GO:0009791//post-embryonic development;GO:0065007//biological regulation	2.33	9.2	1.9813	Tomato 200607||2 [5 ESTs aligned] (*GB) gi|47933777|gb|AAT39459.1| (e_value=2e-172) protein disulfide isomerase [Ipomoea batatas]; (*ATH) AT1G77510.1 (e_value=1e-153) | Symbol: ATPDIL1-2 | Encodes a protein disulfide isomerase-like (PDIL) protein, a member of a multigene family within the thioredoxin (TRX) superfamily. | chr1:29131544-29134506 FORWARD | Aliases: T5M16.10, T5M16_10, ATPDIL1-2, PDI…
SGN-U564621	GO:0043231//intracellular membrane-bounded organelle	-	-	2.33	9.2	1.9813	Tomato 200607||2 [14 ESTs aligned] (*GB) gi|157336595|emb|CAO71280.1| (e_value=1e-72) unnamed; (*ATH) AT5G43750.1 (e_value=5e-63) | Symbol: None | expressed protein | chr5:17597193-17598449 REVERSE | Aliases: MQD19.9, MQD19_9;
SGN-U562643	-	GO:0016706//oxidoreductase activity, acting on paired donors, with incorporation or reduction of molecular oxygen, 2-oxoglutarate as one donor, and incorporation of one atom each of oxygen into both donors	GO:0009699//phenylpropanoid biosynthetic process;GO:0012501//programmed cell death	24.19	95.45	1.98033	Tomato 200607||2 [12 ESTs aligned] (*GB) gi|157337707|emb|CAO22053.1| (e_value=1e-88) unnamed; (*ATH) AT1G55290.1 (e_value=2e-87) | Symbol: None | oxidoreductase, 2OG-Fe(II) oxygenase family protein, similar to GI:5924383 from (Daucus carota); contains PF03171 2OG-Fe(II) oxygenase superfamily domain | chr1:20629788-20631064 REVERSE | Aliases: F7A10.24, F7A10_24; (*SWP) sp|Q9ZWQ9|FLS_CITUN (e_valu…
SGN-U564020	GO:0043234//protein complex;GO:0030312//external encapsulating structure;GO:0015630//microtubule cytoskeleton	GO:0032561//guanyl ribonucleotide binding;GO:0017111//nucleoside-triphosphatase activity	GO:0043623//cellular protein complex assembly;GO:0006970//response to osmotic stress;GO:0007017//microtubule-based process	17.78	70.15	1.98019	Tomato 200607||2 [44 ESTs aligned] (*GB) gi|157356601|emb|CAO62796.1| (e_value=0) unnamed; (*ATH) AT5G23860.1 (e_value=0) | Symbol: None | tubulin beta-8 chain (TUB8) (TUBB8), identical to SP:P29516 Tubulin beta-8 chain {Arabidopsis thaliana}; supporting cDNA gi:15451225:gb:AY054693.1: | chr5:8042886-8044822 FORWARD | Aliases: None; (*SWP) sp|Q8H7U1|TBB2_ORYSJ (e_value=0) Tubulin beta-2 chain OS=…
SGN-U572020	GO:0000315//organellar large ribosomal subunit;GO:0009532//plastid stroma	GO:0005198//structural molecule activity	GO:0010467//gene expression	11.37	44.85	1.97988	Tomato 200607||2 [36 ESTs aligned] (*GB) gi|157338793|emb|CAO42144.1| (e_value=3e-86) unnamed; (*ATH) AT3G25920.1 (e_value=2e-83) | Symbol: None | 50S ribosomal protein L15, chloroplast (CL15), identical to GB:P25873 from (Arabidopsis thaliana) | chr3:9491321-9493855 REVERSE | Aliases: MPE11.32; (*SWP) sp|P25873|RK15_ARATH (e_value=2e-82) 50S ribosomal protein L15, chloroplastic OS=Arabidopsis th…
SGN-U575928	-	-	-	3.5	13.8	1.97924	Tomato 200607||2 [4 ESTs aligned] (*GB) gi|194702788|gb|ACF85478.1| (e_value=4e-27) unknown; (*ATH) AT5G41970.1 (e_value=6e-25) Symbol: None | similar to expressed protein [Arabidopsis thaliana] (TAIR:At3g49320.1); similar to LOC496075 protein [Xenopus laevis] (GB:AAH87491.1); contains InterPro domain Metal-dependent protein hydrolase (InterPro:IPR003226) | chr5:16808411-168... ; (*SWP) sp|Q9P7T6…
SGN-U580167	GO:0009534//chloroplast thylakoid;GO:0009522//photosystem I	-	GO:0044237//cellular metabolic process	53.92	211.88	1.97436	Tomato 200607||2 [90 ESTs aligned] (*GB) gi|131166|sp|P12372|PSAD_SOLLC (e_value=2e-102) RecName:; (*ATH) AT1G03130.1 (e_value=8e-76) Symbol: None | photosystem I reaction center subunit II, chloroplast, putative / photosystem I 20 kDa subunit, putative / PSI-D, putative (PSAD2), similar to SP:P12353 Photosystem I reaction center subunit II, chloroplast precursor (Photosystem I 20... ; (*SWP) sp|…
SGN-U577599	GO:0009526//plastid envelope;GO:0030529//ribonucleoprotein complex	GO:0005198//structural molecule activity	GO:0010467//gene expression;GO:0022613//ribonucleoprotein complex biogenesis	24.48	96.02	1.97173	Tomato 200607||2 [12 ESTs aligned] (*GB) gi|189096139|pdb|3BBO|Q (e_value=2e-60) Chain; (*ATH) AT1G48350.1 (e_value=4e-59) | Symbol: None | ribosomal protein L18 family protein, similar to ribosomal protein L18 GI:3980238 from (Thermotoga maritima) | chr1:17870876-17872010 FORWARD | Aliases: F11A17.10, F11A17_10; (*SWP) sp|Q9SX68|RK18_ARATH (e_value=4e-58) 50S ribosomal protein L18, chloroplastic…
SGN-U579323	GO:0012505//endomembrane system;GO:0044444//cytoplasmic part;GO:0044425//membrane part	-	GO:0006810//transport	9.91	38.81	1.96947	Tomato 200607||2 [24 ESTs aligned] (*GB) gi|147832854|emb|CAN72815.1| (e_value=1e-67) hypothetical; (*ATH) AT2G20760.1 (e_value=3e-52) | Symbol: None | expressed protein | chr2:8949844-8952304 REVERSE | Aliases: F5H14.27, F5H14_27;
SGN-U568105	-	-	-	9.03	35.36	1.96932	Tomato 200607||2 [5 ESTs aligned] (*GB) gi|157340980|emb|CAO47785.1| (e_value=1e-94) unnamed; (*ATH) AT3G48690.1 (e_value=2e-75) | Symbol: None | expressed protein, similar to PrMC3 (Pinus radiata) GI:5487873 | chr3:18047382-18049219 REVERSE | Aliases: T8P19.200; (*SWP) sp|Q9MAA7|GI1L1_ARATH (e_value=2e-31) Probable gibberellin receptor GID1L1 OS=Arabidopsis thaliana GN=GID1L1;
SGN-U564534	-	GO:0016757//transferase activity, transferring glycosyl groups	-	27.69	108.38	1.96866	Tomato 200607||2 [43 ESTs aligned] (*GB) gi|6226510|sp|Q9ZSK5|ZOG_PHALU (e_value=6e-94) Zeatin O-glucosyltransferase (Trans-zeatin O-beta-D-glucosyltransferase); (*ATH) AT2G15490.1 (e_value=1e-48) | Symbol: None | UDP-glucoronosyl/UDP-glucosyl transferase family protein, contains Pfam profile: PF00201 UDP-glucoronosyl and UDP-glucosyl transferase | chr2:6768717-6770582 FORWARD | Aliases: F9O13.4;…
SGN-U581359	GO:0009536//plastid	GO:0016862//intramolecular oxidoreductase activity, interconverting keto- and enol-groups	GO:0006952//defense response;GO:0009607//response to biotic stimulus	12.24	47.72	1.96299	Tomato 200607||2 [48 ESTs aligned] (*GB) gi|192910730|gb|ACF06473.1| (e_value=1e-52) light-inducible; (*ATH) AT5G01650.1 (e_value=2e-54) | Symbol: None | macrophage migration inhibitory factor family protein / MIF family protein, contains pfam profile: PF001187 Macrophage migration inhibitory factor | chr5:242547-244096 REVERSE | Aliases: F7A7.170, F7A7_170; (*SWP) sp|P91850|MIFH_BRUMA (e_value=1…
SGN-U576826	-	-	GO:0006351//transcription, DNA-dependent	4.37	16.96	1.95643	Tomato 200607||2 [5 ESTs aligned] (*GB) gi|157360302|emb|CAO69513.1| (e_value=0) unnamed; (*ATH) AT4G23980.1 (e_value=1e-178) | Symbol: None | auxin-responsive factor (ARF9), contains Pfam profiles: PF02309 AUX/IAA family and PF02362: B3 DNA binding domain | chr4:12451307-12455014 FORWARD | Aliases: T32A16.150, T32A16_150; (*SWP) sp|Q9XED8|ARFI_ARATH (e_value=1e-177) Auxin response factor 9 OS=Ar…
SGN-U577713	GO:0009534//chloroplast thylakoid	GO:0016859//cis-trans isomerase activity;GO:0005527//macrolide binding	GO:0044267//cellular protein metabolic process	188.28	730.21	1.95543	Tomato 200607||2 [49 ESTs aligned] (*GB) gi|45544871|gb|AAS67371.1| (e_value=5e-61) CONSTANS; (*ATH) AT5G64350.1 (e_value=1e-52) | Symbol: None | FK506-binding protein (FKBP12) / immunophilin, identical to immunophilin (GI:2104957) (Arabidopsis thaliana) | chr5:25751824-25753297 REVERSE | Aliases: MSJ1.19, MSJ1_19; (*SWP) sp|O04287|FKB12_VICFA (e_value=1e-52) Peptidyl-prolyl isomerase FKBP12 OS=V…
SGN-U577977	GO:0030312//external encapsulating structure;GO:0009532//plastid stroma;GO:0005576//extracellular region;GO:0016020//membrane	GO:0046914//transition metal ion binding;GO:0005543//phospholipid binding;GO:0042802//identical protein binding;GO:0016209//antioxidant activity;GO:0032559//adenyl ribonucleotide binding	GO:0010038//response to metal ion;GO:0009725//response to hormone stimulus;GO:0006970//response to osmotic stress	157.96	610.62	1.95072	Tomato 200607||2 [90 ESTs aligned] (*GB) gi|3378208|gb|AAC97494.1| (e_value=1e-174) annexin p34 [Lycopersicon esculentum]; (*ATH) AT1G35720.1 (e_value=3e-119) | Symbol: None | annexin 1 (ANN1), identical to annexin (AnnAt1) (Arabidopsis thaliana) GI:4959106 | chr1:13226481-13228407 FORWARD | Aliases: F14D7.2, F14D7_2; (*SWP) sp|Q9SYT0|ANXD1_ARATH (e_value=2e-118) Annexin D1 OS=Arabidopsis thalian…
SGN-U570087	-	-	-	6.7	25.87	1.94905	Tomato 200607||2 [13 ESTs aligned] (*GB) gi|198444876|gb|ACH88356.1| (e_value=1e-91) S-adenosyl-L-methionine:salicylic; (*ATH) AT1G19640.1 (e_value=3e-59) | Symbol: None | S-adenosyl-L-methionine:jasmonic acid carboxyl methyltransferase (JMT), nearly identical to gi:13676829 | chr1:6788876-6791837 REVERSE | Aliases: F14P1.3, F14P1_3; (*SWP) sp|Q9SBK6|JMT_BRARP (e_value=1e-60) Jasmonate O-methyltr…
SGN-U600856	GO:0044464//cell part	GO:0015291//secondary active transmembrane transporter activity	GO:0015893//drug transport	16.61	64.11	1.9485	Tomato 200607||2 [1 ESTs aligned] (*GB) gi|33867697|gb|AAQ55183.1| (e_value=7e-38) putative anthocyanin permease [Lycopersicon esculentum]; (*ATH) AT4G25640.1 (e_value=2e-34) Symbol: None | MATE efflux family protein, similar to ripening regulated protein DDTFR18 (Lycopersicon esculentum) GI:12231296; contains Pfam profile PF01554: Uncharacterized membrane protein family | chr4:13076724-13079059 …
SGN-U565092	-	-	-	16.61	64.11	1.9485	Tomato 200607||2 [4 ESTs aligned]
SGN-U573205	GO:0043234//protein complex;GO:0009532//plastid stroma;GO:0030312//external encapsulating structure	GO:0051003;GO:0017111//nucleoside-triphosphatase activity;GO:0032559//adenyl ribonucleotide binding	GO:0006779//porphyrin biosynthetic process	9.91	38.24	1.94813	Tomato 200607||2 [111 ESTs aligned] (*GB) gi|11493393|gb|AAG35472.1|U67064_1 (e_value=0) sulfur; (*ATH) AT4G18480.1 (e_value=9e-163) Symbol: None | magnesium-chelatase subunit chlI, chloroplast / Mg-protoporphyrin IX chelatase (CHLI) (CS) (CH42), identical to SP:P161127 Magnesium-chelatase subunit chlI, chloroplast precursor (Mg-protoporphyrin IX chelatase) (Protein CS/CH-42) {Ar... ; (*SWP) sp|O…
SGN-U562707	GO:0009536//plastid	GO:0031406//carboxylic acid binding;GO:0016741//transferase activity, transferring one-carbon groups;GO:0016836//hydro-lyase activity	GO:0043648//dicarboxylic acid metabolic process;GO:0006558//L-phenylalanine metabolic process	2.91	11.21	1.9457	Tomato 200607||2 [4 ESTs aligned] (*GB) gi|157328521|emb|CAO21230.1| (e_value=2e-134) unnamed; (*ATH) AT1G11790.1 (e_value=2e-129) | Symbol: None | prephenate dehydratase family protein, similar to gi:2392772 and is a member of the PF:00800 Prephenate dehydratase family. ESTs gb:T21562 and gb:T21062 come from this gene | chr1:3981247-3985214 FORWARD | Aliases: F25C20.4, F25C20_4; (*SWP) sp|P43900…
SGN-U577318	-	GO:0043169//cation binding;GO:0047429//nucleoside-triphosphate diphosphatase activity	GO:0009211	92.1	354.76	1.94557	Tomato 200607||2 [10 ESTs aligned] (*GB) gi|416922|sp|P32518|DUT_SOLLC (e_value=1e-89) RecName:; (*ATH) AT3G46940.1 (e_value=5e-69) | Symbol: None | deoxyuridine 5'-triphosphate nucleotidohydrolase family, contains Pfam profile: PF00692 deoxyuridine 5'-triphosphate nucleotidohydrolase | chr3:17298756-17299937 REVERSE | Aliases: F13I12.6; (*SWP) sp|P32518|DUT_SOLLC (e_value=9e-91) Deoxyuridine 5'-…
SGN-U563126	GO:0044444//cytoplasmic part	GO:0004312//fatty-acid synthase activity;GO:0004022//alcohol dehydrogenase (NAD) activity	GO:0009756//carbohydrate mediated signaling;GO:0006560//proline metabolic process;GO:0009688//abscisic acid biosynthetic process;GO:0006950//response to stress	3.21	12.36	1.94503	Tomato 200607||2 [9 ESTs aligned] (*GB) gi|50346893|gb|AAT75153.1| (e_value=4e-147) short-chain dehydrogenase/reductase [Solanum tuberosum]; (*ATH) AT1G52340.1 (e_value=4e-113) | Symbol: None | short-chain dehydrogenase/reductase (SDR) family protein, similar to stem secoisolariciresinol dehydrogenase GI:13752458 from (Forsythia x intermedia) | chr1:19493468-19495317 REVERSE | Aliases: F19K6.3, F…
SGN-U583440	-	-	-	5.54	21.27	1.94086	Tomato 200607||2 [2 ESTs aligned]
SGN-U579226	GO:0016020//membrane	GO:0031420;GO:0016301//kinase activity	GO:0010038//response to metal ion;GO:0006007//glucose catabolic process	2.33	8.91	1.9351	Tomato 200607||2 [10 ESTs aligned] (*GB) gi|118480989|gb|ABK92448.1| (e_value=1e-151) unknown; (*ATH) AT3G52990.1 (e_value=2e-151) | Symbol: None | pyruvate kinase, putative, similar to pyruvate kinase, cytosolic isozyme (Glycine max) SWISS-PROT:Q42806 | chr3:19659858-19663479 FORWARD | Aliases: F8J2.160; (*SWP) sp|Q42954|KPYC_TOBAC (e_value=3e-67) Pyruvate kinase, cytosolic isozyme OS=Nicotiana …
SGN-U578104	GO:0031981//nuclear lumen;GO:0009532//plastid stroma;GO:0043232;GO:0009526//plastid envelope;GO:0009534//chloroplast thylakoid;GO:0005576//extracellular region	GO:0017111//nucleoside-triphosphatase activity;GO:0008135//translation factor activity, nucleic acid binding;GO:0032561//guanyl ribonucleotide binding	GO:0006412//translation	25.94	99.18	1.93487	Tomato 200607||2 [50 ESTs aligned] (*GB) gi|68566313|sp|Q40450|EFTUA_NICSY (e_value=0) Elongation; (*ATH) AT4G20360.1 (e_value=0) | Symbol: None | elongation factor Tu / EF-Tu (TUFA), identical to SWISS-PROT:P17745 elongation factor Tu, chloroplast precursor (EF-Tu) (Arabidopsis thaliana) | chr4:10989963-10991720 FORWARD | Aliases: F9F13.10, F9F13_10; (*SWP) sp|P68158|EFTU_TOBAC (e_value=0) Elong…
SGN-U569417	-	GO:0003824//catalytic activity	-	18.36	70.15	1.93388	Tomato 200607||2 [15 ESTs aligned] (*GB) gi|157339941|emb|CAO45618.1| (e_value=7e-100) unnamed; (*ATH) AT1G17430.1 (e_value=8e-83) Symbol: None | hydrolase, alpha/beta fold family protein, low similarity to SP:Q02104 Lipase 1 precursor (EC 3.1.1.3) (Triacylglycerol lipase) {Psychrobacter immobilis}, contains Pfam profile PF00561: hydrolase, alpha/beta fold family | chr1:5982260... ; (*SWP) sp|Q52…
SGN-U576460	-	GO:0005488//binding	-	29.73	113.56	1.93346	Tomato 200607||2 [12 ESTs aligned] (*GB) gi|157329340|emb|CAO39818.1| (e_value=1e-121) unnamed; (*ATH) AT4G39860.1 (e_value=2e-106) | Symbol: None | expressed protein | chr4:18499838-18501636 FORWARD | Aliases: T5J17.30, T5J17_30;
SGN-U596924	-	-	-	10.49	39.96	1.92954	Tomato 200607||2 [1 ESTs aligned] (*GB) gi|157334842|emb|CAO70855.1| (e_value=1e-26) unnamed; (*ATH) AT4G34265.1 (e_value=6e-17) | Symbol: None | expressed protein | chr4:16402284-16403794 FORWARD | Aliases: None;
SGN-U581112	GO:0009532//plastid stroma	GO:0004672//protein kinase activity;GO:0048037//cofactor binding;GO:0032559//adenyl ribonucleotide binding;GO:0016836//hydro-lyase activity	GO:0009683;GO:0006568//tryptophan metabolic process;GO:0008652//cellular amino acid biosynthetic process;GO:0006970//response to osmotic stress;GO:0006464//protein modification process	12.24	46.57	1.9278	Tomato 200607||2 [11 ESTs aligned] (*GB) gi|57157621|dbj|BAD83779.1| (e_value=0) tryptophan synthase beta subunit [Polygonum tinctorium]; (*ATH) AT5G54810.1 (e_value=0) | Symbol: None | tryptophan synthase, beta subunit 1 (TSB1), identical to SP:P14671 | chr5:22281834-22284011 REVERSE | Aliases: MBG8.7, MBG8_7; (*SWP) sp|O50046|TRPB_CAMAC (e_value=0) Tryptophan synthase beta chain 2, chloroplasti…
SGN-U565569	GO:0031980//mitochondrial lumen;GO:0030312//external encapsulating structure;GO:0009536//plastid	GO:0016615//malate dehydrogenase activity;GO:0046914//transition metal ion binding	GO:0006007//glucose catabolic process;GO:0006952//defense response;GO:0010038//response to metal ion;GO:0043648//dicarboxylic acid metabolic process;GO:0006970//response to osmotic stress;GO:0009060//aerobic respiration	50.13	190.32	1.92468	Tomato 200607||2 [113 ESTs aligned] (*GB) gi|52139816|gb|AAU29198.1| (e_value=0) mitochondrial malate dehydrogenase [Lycopersicon esculentum]; (*ATH) AT1G53240.1 (e_value=2e-161) Symbol: None | malate dehydrogenase (NAD), mitochondrial, identical to mitochondrial NAD-dependent malate dehydrogenase GI:3929649 SP:Q9ZP06 from (Arabidopsis thaliana); contains InterPro entry IPR001236: Lactate/malate …
SGN-U575124	GO:0043231//intracellular membrane-bounded organelle	GO:0016740//transferase activity	-	16.9	64.11	1.92353	Tomato 200607||2 [13 ESTs aligned] (*GB) gi|118489234|gb|ABK96423.1| (e_value=1e-79) unknown; (*ATH) AT3G23760.1 (e_value=2e-71) | Symbol: None | expressed protein | chr3:8562836-8564677 REVERSE | Aliases: MYM9.10; (*SWP) sp|Q67YC9|Y4141_ARATH (e_value=6e-64) Uncharacterized protein At4g14100 OS=Arabidopsis thaliana GN=At4g14100;
SGN-U566993	GO:0005911//cell-cell junction;GO:0005618//cell wall;GO:0031225//anchored to membrane	GO:0030247//polysaccharide binding;GO:0003824//catalytic activity	GO:0052386//cell wall thickening	125.03	474.06	1.9228	Tomato 200607||2 [8 ESTs aligned] (*GB) gi|157342327|emb|CAO64440.1| (e_value=6e-42) unnamed; (*ATH) AT1G18650.1 (e_value=1e-39) | Symbol: None | glycosyl hydrolase family protein 17, similar to beta-1,3-glucanase GI:15150341 from (Camellia sinensis); C-terminal homology only | chr1:6418852-6420521 REVERSE | Aliases: F25I16.1, F25I16_1; (*SWP) sp|Q9SD84|E13L3_ARATH (e_value=9e-38) Glucan endo-1,3…
SGN-U580246	GO:0043231//intracellular membrane-bounded organelle	GO:0046914//transition metal ion binding;GO:0008483//transaminase activity;GO:0048037//cofactor binding	GO:0010038//response to metal ion	3.79	14.37	1.92279	Tomato 200607||2 [4 ESTs aligned] (*GB) gi|53792951|dbj|BAD54126.1| (e_value=4e-39) aspartate; (*ATH) AT2G30970.1 (e_value=7e-41) Symbol: None | aspartate aminotransferase, mitochondrial / transaminase A (ASP1), identical to SP:P46643 Aspartate aminotransferase, mitochondrial precursor (EC 2.6.1.1) (Transaminase A) {Arabidopsis thaliana} | chr2:13185926-13188984 FORWARD | Alia... ; (*SWP) sp|P466…
SGN-U580453	GO:0044424//intracellular part	GO:0004470//malic enzyme activity;GO:0000166//nucleotide binding;GO:0043169//cation binding	GO:0043648//dicarboxylic acid metabolic process	3.79	14.37	1.92279	Tomato 200607||2 [5 ESTs aligned] (*GB) gi|8118507|gb|AAF73006.1|AF262997_1 (e_value=0) NADP-dependent; (*ATH) AT1G79750.1 (e_value=0) Symbol: ATNADP-ME4 | The malic enzyme (EC 1.1.1.40) encoded by AtNADP-ME4 is localized to chloroplasts. The gene is expressed throughout the whole plant and during embryogenesis and germination. A possible involvement in the fatty acid biosynthesis ... ; (*SWP) sp…
SGN-U585808	GO:0043231//intracellular membrane-bounded organelle	-	GO:0000087//M phase of mitotic cell cycle	9.33	35.36	1.92217	Tomato 200607||2 [9 ESTs aligned] (*GB) gi|157354114|emb|CAO46681.1| (e_value=4e-103) unnamed; (*ATH) AT3G25980.1 (e_value=3e-98) | Symbol: None | mitotic spindle checkpoint protein, putative (MAD2), identical to Swiss-Prot:Q9LU93 mitotic spindle checkpoint protein MAD2 (Arabidopsis thaliana) | chr3:9504469-9505639 FORWARD | Aliases: MPE11.16; (*SWP) sp|Q9LU93|MAD2_ARATH (e_value=3e-97) Mitotic s…
SGN-U580552	GO:0015935//small ribosomal subunit;GO:0030312//external encapsulating structure;GO:0031981//nuclear lumen	GO:0003676//nucleic acid binding;GO:0005198//structural molecule activity	GO:0010467//gene expression	7.29	27.6	1.92068	Tomato 200607||2 [57 ESTs aligned] (*GB) gi|147777804|emb|CAN62522.1| (e_value=8e-60) hypothetical; (*ATH) AT3G47370.2 (e_value=2e-58) | Symbol: None | 40S ribosomal protein S20 (RPS20B), 40S RIBOSOMAL PROTEIN S20 - ARABIDOPSIS THALIANA,PID:g1350956 | chr3:17464507-17465647 REVERSE | Aliases: None; (*SWP) sp|Q9STY6|RS202_ARATH (e_value=2e-57) 40S ribosomal protein S20-2 OS=Arabidopsis thaliana GN…
SGN-U571003	GO:0030964;GO:0005746//mitochondrial respiratory chain	-	GO:0009725//response to hormone stimulus	74.9	283.46	1.92011	Tomato 200607||2 [21 ESTs aligned] (*GB) gi|118489239|gb|ABK96425.1| (e_value=1e-24) unknown; (*ATH) AT1G76200.1 (e_value=3e-26) | Symbol: None | expressed protein | chr1:28598144-28599636 FORWARD | Aliases: T23E18.30, T23E18_30;
SGN-U562929	GO:0009523//photosystem II;GO:0009532//plastid stroma;GO:0009534//chloroplast thylakoid	-	GO:0044237//cellular metabolic process	6.99	26.45	1.9199	Tomato 200607||2 [18 ESTs aligned] (*GB) gi|118488045|gb|ABK95843.1| (e_value=1e-65) unknown; (*ATH) AT4G28660.1 (e_value=3e-54) | Symbol: None | photosystem II reaction centre W (PsbW) family protein, contains Pfam profile: PF03912 photosystem II reaction centre W protein, PsbW | chr4:14149922-14151103 FORWARD | Aliases: T5F17.110, T5F17_110; (*SWP) sp|Q0JG75|PSB28_ORYSJ (e_value=7e-55) Photosys…
SGN-U568851	-	-	-	3.5	13.22	1.9173	Tomato 200607||2 [2 ESTs aligned] (*GB) gi|157347556|emb|CAO18193.1| (e_value=8e-20) unnamed; (*ATH) AT3G09860.1 (e_value=5e-16) | Symbol: None | expressed protein | chr3:3026125-3027213 FORWARD | Aliases: F8A24.9;
SGN-U575764	-	GO:0003824//catalytic activity	-	10.2	38.52	1.91704	Tomato 200607||2 [29 ESTs aligned] (*GB) gi|118486575|gb|ABK95126.1| (e_value=4e-95) unknown; (*ATH) AT5G59480.1 (e_value=8e-93) Symbol: None | haloacid dehalogenase-like hydrolase family protein, low similarity to SP:P53078 SSM1 protein {Saccharomyces cerevisiae}; contains InterPro accession IPR005834: Haloacid dehalogenase-like hydrolase | chr5:23996649-23998793 REVERSE | A... ; (*SWP) sp|Q0989…
SGN-U579159	GO:0043231//intracellular membrane-bounded organelle	GO:0046914//transition metal ion binding;GO:0016624//oxidoreductase activity, acting on the aldehyde or oxo group of donors, disulfide as acceptor;GO:0019842//vitamin binding	GO:0010038//response to metal ion;GO:0006007//glucose catabolic process	6.7	25.3	1.9169	Tomato 200607||2 [13 ESTs aligned] (*GB) gi|30694242|ref|NP_191101.2| (e_value=0) 2-oxoglutarate dehydrogenase, E1 subunit - like protein [Arabidopsis thaliana]; (*ATH) AT3G55410.1 (e_value=0) Symbol: None | 2-oxoglutarate dehydrogenase E1 component, putative / oxoglutarate decarboxylase, putative / alpha-ketoglutaric dehydrogenase, putative, similar to SP:P20967 2-oxoglutarate dehydrogenase E1 c…
SGN-U577891	GO:0019866//organelle inner membrane;GO:0031224//intrinsic to membrane;GO:0009536//plastid	-	GO:0046907//intracellular transport;GO:0006865//amino acid transport	19.53	73.31	1.90832	Tomato 200607||2 [33 ESTs aligned] (*GB) gi|133711803|gb|ABO36621.1| (e_value=4e-156) mitochondrial; (*ATH) AT5G46800.1 (e_value=7e-126) Symbol: None | mitochondrial carnitine/acyl carrier, putative / a bout de souffle (BOU) / CAC-like protein, identical to SP:Q93XM7 Mitochondrial carnitine/acylcarnitine carrier-like protein (A BOUT DE SOUFFLE) (Carnitine/acylcarnitine translocase-li... ; (*SWP) …
SGN-U580023	GO:0009523//photosystem II;GO:0009534//chloroplast thylakoid	GO:0046872//metal ion binding	GO:0042548//regulation of photosynthesis, light reaction	126.49	474.64	1.90781	Tomato 200607||2 [214 ESTs aligned] (*GB) gi|12644171|sp|P23322|PSBO_SOLLC (e_value=0) RecName:; (*ATH) AT3G50820.1 (e_value=3e-153) Symbol: PSBO-2 | Encodes a protein which is an extrinsic subunit of photosystem II and which has been proposed to play a central role in stabilization of the catalytic manganese cluster. In <iArabidopsis thaliana</i the PsbO proteins are encoded by ... ; (*SWP) sp|P…
SGN-U591057	GO:0043231//intracellular membrane-bounded organelle	GO:0046914//transition metal ion binding;GO:0016616//oxidoreductase activity, acting on the CH-OH group of donors, NAD or NADP as acceptor	GO:0008152//metabolic process	4.37	16.39	1.90711	Tomato 200607||2 [1 ESTs aligned] (*GB) gi|147854770|emb|CAN78606.1| (e_value=9e-39) hypothetical; (*ATH) AT5G54580.1 (e_value=2e-37) Symbol: None | RNA recognition motif (RRM)-containing protein, low similarity to RNA-binding protein RGP-3 (Nicotiana sylvestris) GI:1009363; contains InterPro entry IPR000504: RNA-binding region RNP-1 (RNA recognition motif) (RRM) | chr5:22188445-2... ; (*SWP) sp|…
SGN-U581221	GO:0043231//intracellular membrane-bounded organelle;GO:0031410//cytoplasmic vesicle	GO:0032561//guanyl ribonucleotide binding	GO:0035556;GO:0048193//Golgi vesicle transport;GO:0015031//protein transport	12.82	48.01	1.90494	Tomato 200607||2 [8 ESTs aligned] (*GB) gi|1710851|sp|P52884|SAR2_SOLLC (e_value=4e-108) RecName:; (*ATH) AT3G62560.1 (e_value=1e-100) | Symbol: None | GTP-binding protein, putative, similar to GTP-binding protein SAR1A (SP:O04834) (Arabidopsis thaliana); small GTP-binding protein Bsar1a - Brassica campestris, EMBL:U55035 | chr3:23148459-23150021 FORWARD | Aliases: T12C14.260; (*SWP) sp|P52884|SA…
SGN-U588548	-	-	-	9.91	37.09	1.90407	Tomato 200607||2 [1 ESTs aligned]
SGN-U564773	GO:0005618//cell wall	GO:0004091//carboxylesterase activity	GO:0071555	13.41	50.02	1.8992	Tomato 200607||2 [14 ESTs aligned] (*GB) gi|118481033|gb|ABK92470.1| (e_value=0) unknown; (*ATH) AT3G43270.1 (e_value=4e-170) | Symbol: None | pectinesterase family protein, contains Pfam profile: PF01095 pectinesterase | chr3:15233113-15236448 REVERSE | Aliases: F7K15.120; (*SWP) sp|Q43062|PME_PRUPE (e_value=2e-177) Pectinesterase PPE8B OS=Prunus persica;
SGN-U595637	-	-	-	2.62	9.77	1.89879	Tomato 200607||2 [1 ESTs aligned]
SGN-U577412	GO:0030529//ribonucleoprotein complex	GO:0005198//structural molecule activity	GO:0010467//gene expression	69.07	256.72	1.89406	Tomato 200607||2 [31 ESTs aligned] (*GB) gi|76573357|gb|ABA46783.1| (e_value=5e-101) unknown [Solanum tuberosum]; (*ATH) AT3G14600.1 (e_value=2e-93) | Symbol: None | 60S ribosomal protein L18A (RPL18aC), similar to GB:CAA08791 from (Podocoryne carnea) | chr3:4910704-4912180 FORWARD | Aliases: MIE1.10; (*SWP) sp|Q9ATF5|RL18A_CASSA (e_value=7e-93) 60S ribosomal protein L18a OS=Castanea sativa GN=RP…
SGN-U577317	GO:0000785//chromatin;GO:0043231//intracellular membrane-bounded organelle	GO:0003676//nucleic acid binding	GO:0034728	9.91	36.8	1.89275	Tomato 200607||2 [15 ESTs aligned] (*GB) gi|6009909|dbj|BAA85117.1| (e_value=3e-45) histone H2A-like protein [Solanum melongena]; (*ATH) AT5G02560.1 (e_value=7e-41) Symbol: None | histone H2A, putative, similar to histone H2A from Pisum sativum SP:P25470, Zea mays SP:P40280, Petroselinum crispum SP:P19177; contains Pfam profile PF00125 Core histone H2A/H2B/H3/H4 | chr5:575380-576604 FORWARD | Ali…
SGN-U582753	GO:0043231//intracellular membrane-bounded organelle;GO:0044427//chromosomal part	GO:0016747//transferase activity, transferring acyl groups other than amino-acyl groups;GO:0003676//nucleic acid binding;GO:0008757//S-adenosylmethionine-dependent methyltransferase activity	GO:0006305;GO:0010468//regulation of gene expression;GO:0006325//chromatin organization	19.82	73.6	1.89275	Tomato 200607||2 [12 ESTs aligned] (*GB) gi|169977312|emb|CAQ18903.1| (e_value=5e-180) chromomethylase; (*ATH) AT1G69770.1 (e_value=4e-138) | Symbol: None | chromomethylase 3 (CMT3), nearly identical to chromomethylase CMT3 (Arabidopsis thaliana) GI:14583092, GI:14647157 | chr1:26251990-26257248 REVERSE | Aliases: T6C23.3, T6C23_3; (*SWP) sp|Q9AXT8|CMT1_MAIZE (e_value=3e-147) DNA (cytosine-5)-met…
SGN-U580395	-	GO:0005488//binding;GO:0003824//catalytic activity	GO:0008152//metabolic process	11.95	44.27	1.88932	Tomato 200607||2 [10 ESTs aligned] (*GB) gi|157356245|emb|CAO62380.1| (e_value=4e-121) unnamed; (*ATH) AT3G44190.1 (e_value=6e-116) Symbol: None | pyridine nucleotide-disulphide oxidoreductase family protein, low similarity to dihydrolipoamide dehydrogenase from Clostridium magnum (GI:472330); contains Pfam profile PF00070 Pyridine nucleotide-disulphide oxidoreductase domain | c... ; (*SWP) sp|Q5…
SGN-U583797	-	-	-	4.66	17.25	1.88819	Tomato 200607||2 [16 ESTs aligned] (*GB) gi|38679319|gb|AAR26481.1| (e_value=1e-141) harpin binding protein 1 [Lycopersicon esculentum]; (*ATH) AT3G23400.1 (e_value=4e-89) | Symbol: None | plastid-lipid associated protein PAP / fibrillin family protein, contains Pfam profile PF04755: PAP_fibrillin | chr3:8376454-8378307 REVERSE | Aliases: MLM24.13; (*SWP) sp|Q9LW57|PAP6_ARATH (e_value=3e-88) Prob…
SGN-U569121	-	GO:0016301//kinase activity;GO:0005515//protein binding	GO:0006464//protein modification process;GO:0009628//response to abiotic stimulus	3.5	12.94	1.88641	Tomato 200607||2 [8 ESTs aligned] (*GB) gi|30013673|gb|AAP03879.1| (e_value=3e-44) Avr9/Cf-9 rapidly elicited protein 216 [Nicotiana tabacum]; (*ATH) AT2G30360.1 (e_value=1e-20) Symbol: None | CBL-interacting protein kinase 11 (CIPK11), identical to CBL-interacting protein kinase 11 (Arabidopsis thaliana) gi:13249121:gb:AAK16686; contains Pfam profiles PF00069: Protein kinase domain and PF03822: …
SGN-U569614	GO:0009526//plastid envelope;GO:0009532//plastid stroma	GO:0019901//protein kinase binding	GO:0043170	12.53	46.29	1.88531	Tomato 200607||2 [14 ESTs aligned] (*GB) gi|147837826|emb|CAN60931.1| (e_value=2e-53) hypothetical; (*ATH) AT4G12060.1 (e_value=8e-52) | Symbol: None | Clp amino terminal domain-containing protein, contains Pfam profile: PF02861 Clp amino terminal domain | chr4:7228001-7229935 REVERSE | Aliases: F16J13.130, F16J13_130; (*SWP) sp|P46523|CLPA_BRANA (e_value=1e-12) ATP-dependent Clp protease ATP-bin…
SGN-U577547	GO:0015934//large ribosomal subunit	GO:0005198//structural molecule activity	GO:0010467//gene expression	17.2	63.53	1.88503	Tomato 200607||2 [19 ESTs aligned] (*GB) gi|37625025|gb|AAQ96336.1| (e_value=0) ribosomal protein L3B [Nicotiana tabacum]; (*ATH) AT1G61580.1 (e_value=0) | Symbol: ARP2 | 60S ribosomal protein L3 (RPL3B), identical to ribosomal protein GI:806279 from (Arabidopsis thaliana) | chr1:22724366-22726815 REVERSE | Aliases: T25B24.7, T25B24_7, RPL3B, RIBOSOMAL PROTEIN L3, ARP2, ARABIDOPSIS RIBOSOMAL PROT…
SGN-U567437	-	-	-	11.37	41.97	1.88413	Tomato 200607||2 [11 ESTs aligned] (*GB) gi|157336196|emb|CAO62026.1| (e_value=1e-43) unnamed; (*ATH) AT5G42330.1 (e_value=6e-29) | Symbol: None | expressed protein | chr5:16943887-16944716 FORWARD | Aliases: MDH9.2, MDH9_2;
SGN-U589506	GO:0031410//cytoplasmic vesicle	-	-	11.37	41.97	1.88413	Tomato 200607||2 [1 ESTs aligned] (*GB) gi|157342306|emb|CAO64419.1| (e_value=1e-14) unnamed;
SGN-U578752	-	GO:0005488//binding	-	90.35	333.48	1.884	Tomato 200607||2 [34 ESTs aligned] (*GB) gi|118481505|gb|ABK92695.1| (e_value=4e-107) unknown; (*ATH) AT1G78150.1 (e_value=1e-93) | Symbol: None | expressed protein | chr1:29409800-29411634 FORWARD | Aliases: T11I11.9, T11I11_9;
SGN-U578226	GO:0031410//cytoplasmic vesicle	-	-	17.2	63.25	1.87866	Tomato 200607||2 [11 ESTs aligned] (*GB) gi|147818820|emb|CAN59843.1| (e_value=1e-121) hypothetical; (*ATH) AT1G18250.1 (e_value=5e-110) Symbol: None | thaumatin, putative, identical to SP:P50699 Thaumatin-like protein precursor {Arabidopsis thaliana}; strong similarity to pathogenesis-related group 5 protein GI:2749943 from (Brassica rapa) | chr1:6276781-6278038 REVERSE | Aliases: N... ; (*SWP) …
SGN-U574431	GO:0009532//plastid stroma;GO:0009526//plastid envelope;GO:0005576//extracellular region	GO:0043169//cation binding;GO:0019203//carbohydrate phosphatase activity	GO:0006952//defense response;GO:0005982//starch metabolic process;GO:0005985//sucrose metabolic process;GO:0015977//carbon fixation	30.89	113.56	1.87824	Tomato 200607||2 [42 ESTs aligned] (*GB) gi|157333396|emb|CAO17011.1| (e_value=0) unnamed; (*ATH) AT3G55800.1 (e_value=3e-171) Symbol: SBPASE | Encodes the chloroplast enzyme sedoheptulose-1,7-bisphosphatase (SBPase), involved in the carbon reduction of the Calvin cycle. Increase in SBPase activity in transgenic lines accumulate up to 50% more sucrose and starch than wild-t... ; (*SWP) sp|O20252|…
SGN-U569721	-	GO:0043169//cation binding;GO:0016863//intramolecular oxidoreductase activity, transposing C=C bonds	GO:0006720//isoprenoid metabolic process;GO:0006779//porphyrin biosynthetic process	40.51	148.92	1.87819	Tomato 200607||2 [11 ESTs aligned] (*GB) gi|160966279|gb|ABX55779.1| (e_value=1e-134) isopentenyl; (*ATH) AT5G16440.1 (e_value=1e-119) Symbol: None | similar to MutT/nudix family protein [Arabidopsis thaliana] (TAIR:At1g79690.1); similar to isopentenyl pyrophosphate:dimethyllallyl pyrophosphate isomerase [Adonis palaestina] (GB:AAF29973.1); similar to isopentenyl pyrophosphate isom... ; (*SWP) sp…
SGN-U569594	-	GO:0016712//oxidoreductase activity, acting on paired donors, with incorporation or reduction of molecular oxygen, reduced flavin or flavoprotein as one donor, and incorporation of one atom of oxygen;GO:0005506//iron ion binding	GO:0060918//auxin transport;GO:0009813//flavonoid biosynthetic process;GO:0009933//meristem structural organization;GO:0010346;GO:0016109	3.21	11.79	1.87692	Tomato 200607||2 [2 ESTs aligned] (*GB) gi|147866671|emb|CAN83678.1| (e_value=3e-52) hypothetical; (*ATH) AT2G26170.1 (e_value=2e-48) Symbol: MAX1 | Encodes a protein with similarity to thromboxane-A synthase, putative member of cytochrome P450 family. MAX1 is expressed in the vasculature throughout the plant body.Mutants have increased axillary branches. Along with MAX3,4 though... ; (*SWP) sp|Q…
SGN-U579222	-	GO:0016747//transferase activity, transferring acyl groups other than amino-acyl groups	GO:0009699//phenylpropanoid biosynthetic process	53.63	196.93	1.87657	Tomato 200607||2 [49 ESTs aligned] (*GB) gi|5921769|sp|Q43163|CHSB_SOLTU (e_value=0) Chalcone synthase 1B (Naringenin-chalcone synthase 1B); (*ATH) AT5G13930.1 (e_value=0) | Symbol: None | chalcone synthase / naringenin-chalcone synthase, identical to SP:P13114 | chr5:4488692-4490266 FORWARD | Aliases: MAC12.28, MAC12_28; (*SWP) sp|Q43163|CHSB_SOLTU (e_value=0) Chalcone synthase 1B OS=Solanum tub…
SGN-U586282	GO:0044424//intracellular part	GO:0005488//binding;GO:0016859//cis-trans isomerase activity	GO:0044267//cellular protein metabolic process	134.94	494.76	1.87441	Tomato 200607||2 [5 ESTs aligned] (*GB) gi|118103|sp|P21568|CYPH_SOLLC (e_value=3e-80) RecName:; (*ATH) AT2G16600.1 (e_value=4e-73) | Symbol: None | peptidyl-prolyl cis-trans isomerase, cytosolic / cyclophilin / rotamase (ROC3), identical to cytosolic cyclophilin (Arabidopsis thaliana) GI:1305455 | chr2:7207889-7208650 FORWARD | Aliases: T24I21.1, T24I21_1; (*SWP) sp|P21568|CYPH_SOLLC (e_value=2e…
SGN-U579013	GO:0005770//late endosome;GO:0044431//Golgi apparatus part;GO:0005626//insoluble fraction;GO:0009536//plastid	GO:0016859//cis-trans isomerase activity	GO:0044267//cellular protein metabolic process;GO:0048513//organ development	112.79	413.4	1.8739	Tomato 200607||2 [55 ESTs aligned] (*GB) gi|152206078|gb|ABS30424.1| (e_value=1e-92) cyclophilin-like; (*ATH) AT5G58710.1 (e_value=3e-87) | Symbol: None | peptidyl-prolyl cis-trans isomerase, putative / cyclophilin, putative / rotamase, putative (ROC7), similar to cyclophilin (Arabidopsis thaliana) gi:2443755:gb:AAB71401 | chr5:23735018-23736975 FORWARD | Aliases: MZN1.23, MZN1_23; (*SWP) sp|Q9SP…
SGN-U579408	-	-	-	552.58	2025.04	1.8737	Tomato 200607||2 [115 ESTs aligned] (*GB) gi|1709767|sp|Q00451|PRF1_SOLLC (e_value=1e-27) RecName:; (*ATH) AT3G22120.1 (e_value=2e-18) Symbol: None | protease inhibitor/seed storage/lipid transfer protein (LTP) family protein, similar to SP:Q00451:PRF1_LYCES 36.4 kDa proline-rich protein Lycopersicon esculentum, proline-rich cell wall protein (Medicago sativa) GI:3818416; contains ... ; (*SWP) sp…
SGN-U581121	GO:0005576//extracellular region;GO:0044424//intracellular part	GO:0016831//carboxy-lyase activity;GO:0000166//nucleotide binding;GO:0048037//cofactor binding	GO:0009225//nucleotide-sugar metabolic process	68.49	250.11	1.8686	Tomato 200607||2 [81 ESTs aligned] (*GB) gi|85718018|gb|ABC75032.1| (e_value=0) UDP-apiose/xylose; (*ATH) AT1G08200.1 (e_value=0) | Symbol: None | expressed protein | chr1:2573857-2576709 REVERSE | Aliases: T23G18.6, T23G18_6; (*SWP) sp|A6TF98|ARNA_KLEP7 (e_value=1e-55) Bifunctional polymyxin resistance protein arnA OS=Klebsiella pneumoniae subsp. pneumoniae (strain ATCC 700721 / MGH 78578) GN=ar…
SGN-U581083	GO:0031224//intrinsic to membrane;GO:0043231//intracellular membrane-bounded organelle	-	GO:0044267//cellular protein metabolic process	9.62	35.07	1.86613	Tomato 200607||2 [13 ESTs aligned] (*GB) gi|147807640|emb|CAN68846.1| (e_value=3e-82) hypothetical; (*ATH) AT5G42000.1 (e_value=1e-80) | Symbol: None | ORMDL family protein, contains Pfam domain PF04061: ORMDL family | chr5:16816595-16818256 FORWARD | Aliases: MJC20.10, MJC20_10; (*SWP) sp|O42901|YBA9_SCHPO (e_value=2e-27) Uncharacterized protein C119.09c OS=Schizosaccharomyces pombe GN=SPBC119.0…
SGN-U582643	GO:0031224//intrinsic to membrane;GO:0005746//mitochondrial respiratory chain	GO:0015002//heme-copper terminal oxidase activity	GO:0022904//respiratory electron transport chain	90.93	331.18	1.86479	Tomato 200607||2 [37 ESTs aligned] (*GB) gi|48428165|sp|Q9LZQ0|CX5C2_ARATH (e_value=7e-23) Cytochrome; (*ATH) AT2G47380.1 (e_value=7e-25) | Symbol: None | cytochrome c oxidase subunit Vc family protein / COX5C family protein, contains Pfam profile: PF05799 cytochrome c oxidase subunit Vc (COX5C) | chr2:19448025-19449123 FORWARD | Aliases: T8I13.22; (*SWP) sp|Q9LZQ0|CX5C2_ARATH (e_value=5e-24) Cyt…
SGN-U581976	GO:0044464//cell part	-	-	3.79	13.8	1.8644	Tomato 200607||2 [11 ESTs aligned] (*GB) gi|76446110|gb|ABA42922.1| (e_value=0) glyoxal oxidase [Vitis pseudoreticulata]; (*ATH) AT3G53950.1 (e_value=0) | Symbol: None | glyoxal oxidase-related, contains similarity to glyoxal oxidase precursor (Phanerochaete chrysosporium) gi:1050302:gb:AAA87594 | chr3:19986597-19988417 FORWARD | Aliases: F5K20.250; (*SWP) sp|Q01745|GAOA_GIBZE (e_value=4e-16) Gal…
SGN-U570962	GO:0005783//endoplasmic reticulum	GO:0016628//oxidoreductase activity, acting on the CH-CH group of donors, NAD or NADP as acceptor;GO:0032559//adenyl ribonucleotide binding	GO:0050896//response to stimulus;GO:0008152//metabolic process	4.66	16.96	1.86373	Tomato 200607||2 [4 ESTs aligned] (*GB) gi|38564723|gb|AAR23801.1| (e_value=1e-27) putative luminal binding protein precursor [Helianthus annuus]; (*ATH) AT5G42020.1 (e_value=3e-28) | Symbol: None | luminal binding protein 2 (BiP-2) (BP2), similar to SWISS-PROT: Q39043; GI:1303695; luminal binding protein (BiP) (Arabidopsis thaliana) | chr5:16824711-16827815 REVERSE | Aliases: MJC20.12, MJC20_12;…
SGN-U565123	GO:0031224//intrinsic to membrane;GO:0031410//cytoplasmic vesicle	-	-	90.06	327.73	1.86355	Tomato 200607||2 [39 ESTs aligned] (*GB) gi|157343183|emb|CAO66672.1| (e_value=0) unnamed; (*ATH) AT5G25100.1 (e_value=0) | Symbol: None | endomembrane protein 70, putative, TM4 family; | chr5:8648106-8651115 REVERSE | Aliases: T11H3.110, T11H3_110; (*SWP) sp|Q92544|TM9S4_HUMAN (e_value=7e-170) Transmembrane 9 superfamily member 4 OS=Homo sapiens GN=TM9SF4;
SGN-U566487	GO:0009526//plastid envelope;GO:0033279	GO:0003723//RNA binding;GO:0005198//structural molecule activity	GO:0010467//gene expression	11.95	43.41	1.86102	Tomato 200607||2 [37 ESTs aligned] (*GB) gi|157335972|emb|CAO61802.1| (e_value=5e-58) unnamed; (*ATH) AT5G14320.1 (e_value=2e-56) Symbol: None | 30S ribosomal protein S13, chloroplast (CS13), ribosomal protein S13 precursor, chloroplast Arabidopsis thaliana, PIR:S59594; identical to cDNA ribosomal protein S13 GI:1515106 | chr5:4617653-4618900 REVERSE | Aliases: F18O22.110, F18... ; (*SWP) sp|P427…
SGN-U583775	-	-	-	26.52	96.31	1.8606	Tomato 200607||2 [3 ESTs aligned] (*GB) gi|157350802|emb|CAO40917.1| (e_value=4e-16) unnamed;
SGN-U575228	GO:0009534//chloroplast thylakoid;GO:0030529//ribonucleoprotein complex	GO:0003723//RNA binding;GO:0005198//structural molecule activity	GO:0010467//gene expression	14.28	51.75	1.85756	Tomato 200607||2 [16 ESTs aligned] (*GB) gi|147784271|emb|CAN68341.1| (e_value=9e-41) hypothetical; (*ATH) AT1G68590.1 (e_value=2e-40) Symbol: None | plastid-specific 30S ribosomal protein 3, putative / PSRP-3, putative, similar to SP:P82412 Plastid-specific 30S ribosomal protein 3, chloroplast precursor (PSRP-3) {Spinacia oleracea}; contains Pfam profile PF04839: Plastid and cyano... ; (*SWP) sp…
SGN-U572905	GO:0009534//chloroplast thylakoid	-	-	14.28	51.75	1.85756	Tomato 200607||2 [52 ESTs aligned] (*GB) gi|157348479|emb|CAO23371.1| (e_value=2e-80) unnamed; (*ATH) AT2G42220.1 (e_value=7e-74) | Symbol: None | rhodanese-like domain-containing protein, contains rhodanese-like domain PF:00581 | chr2:17599167-17600783 FORWARD | Aliases: T24P15.13, T24P15_13;
SGN-U566774	-	GO:0003824//catalytic activity	-	14.28	51.75	1.85756	Tomato 200607||2 [17 ESTs aligned] (*GB) gi|82621186|gb|ABB86281.1| (e_value=9e-143) transcription; (*ATH) AT1G19580.1 (e_value=3e-126) | Symbol: None | bacterial transferase hexapeptide repeat-containing protein, contains Pfam profile PF00132: Bacterial transferase hexapeptide (four repeats) | chr1:6774754-6777438 FORWARD | Aliases: None; (*SWP) sp|Q57752|Y304_METJA (e_value=3e-33) Uncharacteriz…
SGN-U581630	GO:0044424//intracellular part	GO:0004812//aminoacyl-tRNA ligase activity;GO:0032559//adenyl ribonucleotide binding	GO:0006418//tRNA aminoacylation for protein translation	2.62	9.49	1.85684	Tomato 200607||2 [2 ESTs aligned] (*GB) gi|118486938|gb|ABK95302.1| (e_value=1e-95) unknown; (*ATH) AT3G62120.1 (e_value=1e-95) Symbol: None | tRNA synthetase class II (G, H, P and S) family protein, similar to SP:P07814 Bifunctional aminoacyl-tRNA synthetase (Includes: Glutamyl-tRNA synthetase (EC 6.1.1.17) (Glutamate--tRNA ligase); Prolyl-tRNA synthetase (EC 6.1.1.15) (Pro... ; (*SWP) sp|O60155…
SGN-U583526	GO:0043231//intracellular membrane-bounded organelle	-	-	4.37	15.81	1.85513	Tomato 200607||2 [9 ESTs aligned] (*GB) gi|15242238|ref|NP_200009.1| (e_value=2e-32) expressed protein [Arabidopsis thaliana]; (*ATH) AT5G51960.1 (e_value=2e-34) | Symbol: None | expressed protein | chr5:21127929-21128574 FORWARD | Aliases: MSG15.4, MSG15_4;
SGN-U584000	-	-	GO:0006810//transport	122.12	441.29	1.85343	Tomato 200607||2 [6 ESTs aligned] (*GB) gi|157332991|emb|CAO15596.1| (e_value=3e-26) unnamed; (*ATH) AT5G48485.1 (e_value=4e-18) | Symbol: None | protease inhibitor/seed storage/lipid transfer protein (LTP) family protein, contains Pfam protease inhibitor/seed storage/LTP family domain PF00234 | chr5:19663458-19664028 REVERSE | Aliases: None;
SGN-U592037	-	-	-	93.85	338.66	1.85141	Tomato 200607||2 [1 ESTs aligned] (*GB) gi|18400815|ref|NP_566518.1| (e_value=1e-14) autophagy protein APG8H (AtAPG8i) [Arabidopsis thaliana]; (*ATH) AT3G15580.1 (e_value=1e-16) Symbol: None | autophagy 8i (APG8i), identical to autophagy 8i (Arabidopsis thaliana) GI:19912167; contains Pfam profile PF02991: Microtubule associated protein 1A/1B, light chain 3; supporting cDNA gi:21636957:gb:AF49276…
SGN-U582992	GO:0044464//cell part	GO:0008289//lipid binding	GO:0006952//defense response;GO:0009987//cellular process;GO:0010033//response to organic substance;GO:0009628//response to abiotic stimulus	33.81	121.89	1.85006	Tomato 200607||2 [12 ESTs aligned] (*GB) gi|157349225|emb|CAO24371.1| (e_value=2e-39) unnamed; (*ATH) AT2G45760.1 (e_value=5e-21) | Symbol: None | BON1-associated protein (BAP1)-related, similar to BON1-associated protein 1 BAP1 (Arabidopsis thaliana) GI:15487384; contains Pfam profile PF00168: C2 domain | chr2:18854081-18854895 REVERSE | Aliases: F4I18.26;
SGN-U565848	GO:0044464//cell part	GO:0015197//peptide transporter activity	GO:0015833//peptide transport	7.58	27.31	1.84916	Tomato 200607||2 [9 ESTs aligned] (*GB) gi|118485952|gb|ABK94821.1| (e_value=6e-143) unknown; (*ATH) AT5G64410.1 (e_value=6e-141) Symbol: None | oligopeptide transporter OPT family protein, similar to SP:P40900 Sexual differentiation process protein isp4 {Schizosaccharomyces pombe}; contains Pfam profile PF03169: OPT oligopeptide transporter protein | chr5:25768071-25772277 RE... ; (*SWP) sp|Q9FM…
SGN-U577566	GO:0015934//large ribosomal subunit;GO:0009536//plastid;GO:0031981//nuclear lumen	GO:0005198//structural molecule activity	GO:0010467//gene expression	37.6	135.12	1.84544	Tomato 200607||2 [44 ESTs aligned] (*GB) gi|78191444|gb|ABB29943.1| (e_value=5e-90) ribosomal protein L11-like protein [Solanum tuberosum]; (*ATH) AT3G58700.1 (e_value=2e-89) | Symbol: None | 60S ribosomal protein L11 (RPL11B), ribosomal protein L11, cytosolic, Arabidopsis thaliana, PIR:S49033 | chr3:21722540-21723930 FORWARD | Aliases: T20N10.50; (*SWP) sp|P42795|RL111_ARATH (e_value=2e-88) 60S …
SGN-U565875	GO:0043231//intracellular membrane-bounded organelle	GO:0033764	GO:0008202//steroid metabolic process	7.29	26.16	1.84337	Tomato 200607||2 [11 ESTs aligned] (*GB) gi|157358607|emb|CAO66283.1| (e_value=0) unnamed; (*ATH) AT2G33630.1 (e_value=0) Symbol: None | 3-beta hydroxysteroid dehydrogenase/isomerase family protein, contains Pfam profile PF01073 3-beta hydroxysteroid dehydrogenase/isomerase domain; similar to NAD(P)-dependent cholesterol dehydrogenase (Nocardia sp.) (GI:216809) | chr2:... ; (*SWP) sp|A8DZE7|YP22A…
SGN-U582610	-	-	-	12.82	46	1.84324	Tomato 200607||2 [14 ESTs aligned] (*GB) gi|7406995|gb|AAF61863.1|AF193770_1 (e_value=8e-67) DNA-binding; (*ATH) AT3G56400.1 (e_value=9e-32) | Symbol: None | WRKY family transcription factor, DNA-binding protein 4 WRKY4 - Nicotiana tabacum, EMBL:AF193771 | chr3:20919907-20921456 REVERSE | Aliases: T5P19.50; (*SWP) sp|Q9LY00|WRK70_ARATH (e_value=8e-31) Probable WRKY transcription factor 70 OS=Arab…
SGN-U580379	GO:0016020//membrane	-	-	29.44	105.51	1.84153	Tomato 200607||2 [33 ESTs aligned] (*GB) gi|147832854|emb|CAN72815.1| (e_value=7e-79) hypothetical; (*ATH) AT2G20760.1 (e_value=4e-61) | Symbol: None | expressed protein | chr2:8949844-8952304 REVERSE | Aliases: F5H14.27, F5H14_27;
SGN-U578979	GO:0031980//mitochondrial lumen;GO:0043234//protein complex;GO:0005746//mitochondrial respiratory chain;GO:0009536//plastid;GO:0005576//extracellular region	GO:0016668//oxidoreductase activity, acting on sulfur group of donors, NAD or NADP as acceptor;GO:0046914//transition metal ion binding;GO:0032559//adenyl ribonucleotide binding	GO:0009314//response to radiation;GO:0010038//response to metal ion;GO:0019725//cellular homeostasis;GO:0008152//metabolic process	48.96	175.37	1.84073	Tomato 200607||2 [39 ESTs aligned] (*GB) gi|23321340|gb|AAN23154.1| (e_value=0) dihydrolipoamide dehydrogenase precursor [Lycopersicon esculentum]; (*ATH) AT1G48030.2 (e_value=0) | Symbol: None | dihydrolipoamide dehydrogenase 1, mitochondrial / lipoamide dehydrogenase 1 (MTLPD1), identical to GB:AAF34795 (gi:12704696) from (Arabidopsis thaliana) | chr1:17720802-17722810 REVERSE | Aliases: None; …
SGN-U562786	GO:0005840//ribosome;GO:0005839//proteasome core complex;GO:0043231//intracellular membrane-bounded organelle	GO:0008135//translation factor activity, nucleic acid binding;GO:0004175//endopeptidase activity	GO:0006952//defense response;GO:0019941//modification-dependent protein catabolic process;GO:0010038//response to metal ion	10.2	36.51	1.83972	Tomato 200607||2 [19 ESTs aligned] (*GB) gi|77416969|gb|ABA81880.1| (e_value=2e-121) unknown [Solanum tuberosum]; (*ATH) AT1G79210.3 (e_value=4e-121) |; (*SWP) sp|O23708|PSA2A_ARATH (e_value=5e-120) Proteasome subunit alpha type-2-A OS=Arabidopsis thaliana GN=PAB1;
SGN-U579289	-	GO:0004312//fatty-acid synthase activity	GO:0006631//fatty acid metabolic process	23.32	83.37	1.83796	Tomato 200607||2 [25 ESTs aligned] (*GB) gi|294668|gb|AAA33873.1| (e_value=0) beta-ketoacyl-ACP synthase; (*ATH) AT5G46290.1 (e_value=0) Symbol: None | 3-oxoacyl-(acyl-carrier-protein) synthase I, identical to Swiss-Prot:P52410 3-oxoacyl-(acyl-carrier-protein) synthase I, chloroplast precursor (EC 2.3.1.41) (Beta-ketoacyl-ACP synthase I) (KAS I) (Arabidopsis thaliana) | chr5:18791313... ; (*SWP) …
SGN-U572753	GO:0005618//cell wall	GO:0008233//peptidase activity	GO:0019538//protein metabolic process	9.03	32.2	1.83426	Tomato 200607||2 [7 ESTs aligned] (*GB) gi|157355291|emb|CAO48678.1| (e_value=1e-146) unnamed; (*ATH) AT3G52500.1 (e_value=2e-129) | Symbol: None | aspartyl protease family protein, contains Pfam PF00026: eukaryotic aspartyl protease | chr3:19476477-19478364 REVERSE | Aliases: F22O6.120; (*SWP) sp|Q766C2|NEP2_NEPGR (e_value=8e-41) Aspartic proteinase nepenthesin-2 OS=Nepenthes gracilis GN=nep2;
SGN-U577193	GO:0044424//intracellular part	GO:0016211//ammonia ligase activity;GO:0032559//adenyl ribonucleotide binding	GO:0006541//glutamine metabolic process;GO:0071941	42.55	151.5	1.83209	Tomato 200607||2 [71 ESTs aligned] (*GB) gi|209529862|gb|AAG40237.2| (e_value=0) glutamine; (*ATH) AT5G37600.1 (e_value=0) | Symbol: None | glutamine synthetase, putative, similar to glutamine synthetase, cytosolic isozyme (Glutamate-- ammonia ligase, GS1) (Lotus japonicus) SWISS-PROT:Q42899 | chr5:14950566-14952964 REVERSE | Aliases: K12B20.50, K12B20_50; (*SWP) sp|P12424|GLNA_NICPL (e_value=0) …
SGN-U567395	-	-	-	2.91	10.35	1.83054	Tomato 200607||2 [2 ESTs aligned]
SGN-U564870	GO:0031410//cytoplasmic vesicle	-	-	2.91	10.35	1.83054	Tomato 200607||2 [4 ESTs aligned] (*GB) gi|14326549|gb|AAK60319.1|AF385728_1 (e_value=2e-11) AT3g47831/T23J7;
SGN-U563083	GO:0009532//plastid stroma;GO:0031224//intrinsic to membrane;GO:0009534//chloroplast thylakoid	GO:0005515//protein binding;GO:0070011//peptidase activity, acting on L-amino acid peptides	GO:0044267//cellular protein metabolic process	8.74	31.05	1.82889	Tomato 200607||2 [19 ESTs aligned] (*GB) gi|118489193|gb|ABK96403.1| (e_value=2e-60) unknown; (*ATH) AT1G75690.1 (e_value=4e-57) | Symbol: None | chaperone protein dnaJ-related, contains Pfam PF00684 : DnaJ central domain (4 repeats); similar to bundle sheath defective protein 2 (GI:4732091) (Zea mays) | chr1:28425771-28426880 REVERSE | Aliases: F10A5.12, F10A5_12;
SGN-U565568	GO:0031980//mitochondrial lumen;GO:0030312//external encapsulating structure;GO:0009536//plastid;GO:0005576//extracellular region	GO:0016615//malate dehydrogenase activity;GO:0046914//transition metal ion binding	GO:0006007//glucose catabolic process;GO:0006952//defense response;GO:0010038//response to metal ion;GO:0043648//dicarboxylic acid metabolic process;GO:0006970//response to osmotic stress;GO:0009060//aerobic respiration	7.58	26.74	1.81873	Tomato 200607||2 [7 ESTs aligned] (*GB) gi|21388544|emb|CAD33240.1| (e_value=1e-156) putative mitochondrial NAD-dependent malate dehydrogenase [Solanum tuberosum]; (*ATH) AT1G53240.1 (e_value=5e-150) Symbol: None | malate dehydrogenase (NAD), mitochondrial, identical to mitochondrial NAD-dependent malate dehydrogenase GI:3929649 SP:Q9ZP06 from (Arabidopsis thaliana); contains InterPro entry IPR00…
SGN-U572955	GO:0043231//intracellular membrane-bounded organelle	GO:0001071;GO:0003677//DNA binding	GO:0009933//meristem structural organization;GO:0009953//dorsal/ventral pattern formation;GO:0010468//regulation of gene expression;GO:0009887//organ morphogenesis;GO:0009799//specification of symmetry;GO:0010073//meristem maintenance;GO:0006351//transcription, DNA-dependent;GO:0003006//reproductive developmental process	4.08	14.37	1.81642	Tomato 200607||2 [3 ESTs aligned] (*GB) gi|60327635|gb|AAX19057.1| (e_value=3e-107) class III HD-Zip protein 8 [Populus trichocarpa]; (*ATH) AT1G52150.2 (e_value=6e-106) Symbol: None | homeobox-leucine zipper family protein / lipid-binding START domain-containing protein, similar to to HD-zip transcription factor (athb-8) (GI:7270235) (Arabidopsis thaliana); contains Pfam profiles PF01852: START …
SGN-U575256	GO:0005618//cell wall;GO:0005576//extracellular region;GO:0044424//intracellular part	GO:0004091//carboxylesterase activity;GO:0030234//enzyme regulator activity	GO:0045229//external encapsulating structure organization;GO:0071555;GO:0051707//response to other organism	24.77	87.11	1.81424	Tomato 200607||2 [85 ESTs aligned] (*GB) gi|6093740|sp|Q43143|PMEU1_SOLLC (e_value=0) Pectinesterase; (*ATH) AT3G14310.1 (e_value=0) Symbol: None | pectinesterase family protein, contains Pfam profiles: PF01095 pectinesterase, PF04043 plant invertase/pectin methylesterase inhibitor ;similar to pectin methylesterase GB:Q42534 from (Arabidopsis thaliana) | chr3:4771909-4775126 REVE... ; (*SWP) sp|Q…
SGN-U581368	GO:0043231//intracellular membrane-bounded organelle;GO:0031224//intrinsic to membrane	GO:0005048//signal sequence binding;GO:0004871//signal transducer activity	GO:0035437;GO:0006810//transport	13.41	47.15	1.81395	Tomato 200607||2 [12 ESTs aligned] (*GB) gi|77745477|gb|ABB02637.1| (e_value=1e-123) ER lumen retaining receptor family-like protein [Solanum tuberosum]; (*ATH) AT3G25160.1 (e_value=4e-102) Symbol: None | ER lumen protein retaining receptor family protein, similar to SP:P24390 ER lumen protein retaining receptor 1 (KDEL receptor 1) {Homo sapiens}; contains Pfam profile PF00810: ER lumen protein r…
SGN-U571495	-	GO:0016647//oxidoreductase activity, acting on the CH-NH group of donors, oxygen as acceptor	GO:0008152//metabolic process	2.62	9.2	1.81207	Tomato 200607||2 [2 ESTs aligned] (*GB) gi|157356928|emb|CAO63139.1| (e_value=1e-84) unnamed; (*ATH) AT2G24580.1 (e_value=7e-86) | Symbol: None | sarcosine oxidase family protein, similar to peroxisomal sarcosine oxidase from Homo sapiens (SP:Q9P0Z9), Oryctolagus cuniculus (SP:P79371), Mus musculus (SP:Q9D826) | chr2:10451869-10453321 REVERSE | Aliases: F25P17.12, F25P17_12; (*SWP) sp|Q9SJA7|SOX_…
SGN-U567132	GO:0009536//plastid	GO:0004312//fatty-acid synthase activity;GO:0000166//nucleotide binding	GO:0006631//fatty acid metabolic process	42.84	150.35	1.81129	Tomato 200607||2 [58 ESTs aligned] (*GB) gi|193290690|gb|ACF17653.1| (e_value=3e-125) putative; (*ATH) AT1G24360.1 (e_value=4e-90) Symbol: None | 3-oxoacyl-(acyl-carrier protein) reductase, chloroplast / 3-ketoacyl-acyl carrier protein reductase, identical to 3-oxoacyl-(acyl-carrier protein) reductase SP:P33207 from (Arabidopsis thaliana) | chr1:8640725-8643467 FORWARD | Aliase... ; (*SWP) sp|P28…
SGN-U569604	GO:0009536//plastid	GO:0051536//iron-sulfur cluster binding;GO:0043169//cation binding	GO:0051234//establishment of localization;GO:0006091//generation of precursor metabolites and energy	3.21	11.21	1.80414	Tomato 200607||2 [6 ESTs aligned] (*GB) gi|6688560|emb|CAB65696.1| (e_value=2e-37) putative ferredoxin [Lycopersicon esculentum]; (*ATH) AT2G27510.1 (e_value=1e-31) Symbol: None | ferredoxin, putative, similar to non-photosynthetic ferredoxin from Citrus sinensis (GI:1360725), Ferredoxin, root R-B2 from Raphanus sativus (SP:P14937); contains Pfam profile PF00111 2Fe-2S iron-sulfur cluster binding…
SGN-U590132	-	-	-	4.37	15.24	1.80216	Tomato 200607||2 [1 ESTs aligned]
SGN-U579795	-	-	GO:0009725//response to hormone stimulus;GO:0010467//gene expression;GO:0009987//cellular process	14.28	49.73	1.80012	Tomato 200607||2 [8 ESTs aligned] (*GB) gi|20269057|emb|CAC84709.1| (e_value=1e-52) aux/IAA protein [Populus tremula x Populus tremuloides]; (*ATH) AT2G33310.2 (e_value=8e-50) Symbol: None | auxin-responsive protein / indoleacetic acid-induced protein 13 (IAA13), identical to SP:Q38831 Auxin-responsive protein IAA13 (Indoleacetic acid-induced protein 13) {Arabidopsis thaliana} | chr2:14121358-141…
SGN-U575509	GO:0043231//intracellular membrane-bounded organelle;GO:0030964	GO:0003824//catalytic activity	GO:0044238//primary metabolic process	23.02	79.92	1.79567	Tomato 200607||2 [17 ESTs aligned] (*GB) gi|115473643|ref|NP_001060420.1| (e_value=2e-46) Os07g0640100; (*ATH) AT3G12260.1 (e_value=3e-43) | Symbol: None | complex 1 family protein / LVR family protein, contains Pfam PF05347: Complex 1 protein (LYR family) | chr3:3908947-3910403 REVERSE | Aliases: F28J15.12;
SGN-U584980	-	-	-	9.03	31.34	1.79521	Tomato 200607||2 [2 ESTs aligned] (*GB) gi|157356659|emb|CAO62854.1| (e_value=2e-38) unnamed; (*ATH) AT1G63310.1 (e_value=4e-21) | Symbol: None | expressed protein, similar to unknown protein GB:AAC69930 from (Arabidopsis thaliana) | chr1:23489982-23490750 REVERSE | Aliases: F9N12.7, F9N12_7;
SGN-U565287	GO:0031410//cytoplasmic vesicle	GO:0016740//transferase activity	-	14.28	49.45	1.79197	Tomato 200607||2 [5 ESTs aligned] (*GB) gi|118482290|gb|ABK93072.1| (e_value=7e-47) unknown; (*ATH) AT2G39440.1 (e_value=7e-38) | Symbol: None | expressed protein | chr2:16471796-16477549 REVERSE | Aliases: F12L6.10, F12L6_10;
SGN-U579254	GO:0005840//ribosome	GO:0005198//structural molecule activity	GO:0006412//translation	95.59	330.9	1.79146	Tomato 200607||2 [74 ESTs aligned] (*GB) gi|78191426|gb|ABB29934.1| (e_value=4e-23) acidic ribosomal protein P1a-like [Solanum tuberosum]; (*ATH) AT5G24510.1 (e_value=9e-19) | Symbol: None | 60s acidic ribosomal protein P1, putative | chr5:8369298-8369869 REVERSE | Aliases: K18P6.3, K18P6_3; (*SWP) sp|Q8LEQ0|RLA13_ARATH (e_value=2e-17) 60S acidic ribosomal protein P1-3 OS=Arabidopsis thaliana GN=…
SGN-U576886	GO:0009532//plastid stroma	GO:0008483//transaminase activity;GO:0048037//cofactor binding	GO:0006563//L-serine metabolic process;GO:0010038//response to metal ion	28.85	99.76	1.78989	Tomato 200607||2 [28 ESTs aligned] (*GB) gi|15237069|ref|NP_195288.1| (e_value=1e-176) phosphoserine aminotransferase [Arabidopsis thaliana]; (*ATH) AT4G35630.1 (e_value=7e-179) Symbol: None | phosphoserine aminotransferase, chloroplast (PSAT), identical to Phosphoserine aminotransferase, chloroplast precursor (PSAT) (SP:Q96255)(Arabidopsis thaliana); contains TIGRFAM TIGR01364: phosphoserine ami…
SGN-U578113	GO:0000785//chromatin;GO:0043231//intracellular membrane-bounded organelle	GO:0003676//nucleic acid binding	GO:0034728	160.3	553.98	1.78906	Tomato 200607||2 [59 ESTs aligned] (*GB) gi|7635498|emb|CAB88668.1| (e_value=9e-41) histone H2B [Cicer arietinum]; (*ATH) AT5G59910.1 (e_value=1e-42) | Symbol: None | histone H2B, nearly identical to histone H2B Arabidopsis thaliana GI:2407802; contains Pfam profile PF00125 Core histone H2A/H2B/H3/H4 | chr5:24144354-24145161 FORWARD | Aliases: MMN10.15, MMN10_15; (*SWP) sp|O65819|H2B3_SOLLC (e_va…
SGN-U576141	-	-	-	4.08	14.09	1.78803	Tomato 200607||2 [5 ESTs aligned] (*GB) gi|157348023|emb|CAO22610.1| (e_value=5e-77) unnamed; (*ATH) AT3G63430.1 (e_value=9e-52) | Symbol: None | expressed protein, similarity to predicted protein, Arabidopsis thaliana | chr3:23431356-23433374 FORWARD | Aliases: MAA21.60;
SGN-U585850	GO:0009536//plastid	GO:0004553//hydrolase activity, hydrolyzing O-glycosyl compounds	GO:0009825//multidimensional cell growth;GO:0044238//primary metabolic process	16.9	58.36	1.78796	Tomato 200607||2 [38 ESTs aligned] (*GB) gi|531905|gb|AAA69909.1| (e_value=0) endo-1,4-beta-glucanase precursor; (*ATH) AT1G70710.1 (e_value=0) | Symbol: None | endo-1,4-beta-glucanase (EGASE) / cellulase, identical to endo-1,4-beta-glucanase GB:CAA67157 GI:2440035 from (Arabidopsis thaliana) | chr1:26662794-26666662 REVERSE | Aliases: F5A18.11, F5A18_11; (*SWP) sp|Q9CAC1|GUN8_ARATH (e_value=0) E…
SGN-U584910	GO:0031980//mitochondrial lumen;GO:0044425//membrane part	GO:0005506//iron ion binding	GO:0051234//establishment of localization;GO:0006091//generation of precursor metabolites and energy	137.27	473.78	1.7872	Tomato 200607||2 [35 ESTs aligned] (*GB) gi|118023|sp|P00061|CYC_SOLTU (e_value=7e-59) Cytochrome c; (*ATH) AT4G10040.1 (e_value=5e-57) | Symbol: None | cytochrome c, putative, similar to cytochrome c (Pumpkin, Winter squash) SWISS-PROT:P00051 | chr4:6276995-6278501 FORWARD | Aliases: F28M11.5; (*SWP) sp|P00061|CYC_SOLTU (e_value=5e-60) Cytochrome c OS=Solanum tuberosum;
SGN-U580091	GO:0009536//plastid	GO:0016853//isomerase activity	GO:0006952//defense response;GO:0009607//response to biotic stimulus	15.16	52.32	1.78709	Tomato 200607||2 [2 ESTs aligned] (*GB) gi|157355400|emb|CAO48790.1| (e_value=6e-25) unnamed; (*ATH) AT5G01650.1 (e_value=6e-26) | Symbol: None | macrophage migration inhibitory factor family protein / MIF family protein, contains pfam profile: PF001187 Macrophage migration inhibitory factor | chr5:242547-244096 REVERSE | Aliases: F7A7.170, F7A7_170;
SGN-U581596	GO:0005746//mitochondrial respiratory chain	GO:0015002//heme-copper terminal oxidase activity	-	7.58	26.16	1.78709	Tomato 200607||2 [43 ESTs aligned] (*GB) gi|157328263|emb|CAO17741.1| (e_value=7e-32) unnamed; (*ATH) AT4G37830.1 (e_value=4e-31) | Symbol: None | cytochrome c oxidase-related, contains weak similarity to cytochrome c oxidase polypeptide VIa-liver, mitochondrial precursor (EC 1.9.3.1) (Swiss-Prot:P10818) (Rattus norvegicus) | chr4:17787473-17788821 REVERSE | Aliases: None;
SGN-U577716	-	-	-	10.78	37.09	1.78267	Tomato 200607||2 [11 ESTs aligned] (*GB) gi|15224868|ref|NP_181964.1| (e_value=8e-34) expressed protein [Arabidopsis thaliana]; (*ATH) AT2G44360.1 (e_value=7e-36) | Symbol: None | expressed protein | chr2:18327499-18328766 REVERSE | Aliases: F4I1.17;
SGN-U578078	GO:0044464//cell part	GO:0016787//hydrolase activity	GO:0044238//primary metabolic process	46.34	159.27	1.78114	Tomato 200607||2 [55 ESTs aligned] (*GB) gi|157347279|emb|CAO17661.1| (e_value=1e-173) unnamed; (*ATH) AT1G54790.1 (e_value=3e-167) Symbol: None | GDSL-motif lipase/hydrolase family protein, similar to early nodulin ENOD8 (Medicago sativa) GI:304037, elicitor-induced glycoprotein iEP4 (Daucus carota) GI:1911765, lanatoside 15'-O-acetylesterase (Digitalis lanata) GI:3688284; cont... ; (*SWP) sp|Q9…
SGN-U577456	GO:0009521;GO:0031224//intrinsic to membrane;GO:0009534//chloroplast thylakoid	GO:0046906//tetrapyrrole binding;GO:0043169//cation binding	GO:0006464//protein modification process;GO:0006091//generation of precursor metabolites and energy	17.49	60.08	1.78035	Tomato 200607||2 [6 ESTs aligned] (*GB) gi|81074613|gb|ABB55370.1| (e_value=6e-128) chlorophyll; (*ATH) AT1G29920.1 (e_value=7e-120) Symbol: None | chlorophyll A-B binding protein 165/180, chloroplast / LHCII type I CAB-165/180, identical to SP:P04777 Chlorophyll A-B binding protein 165/180, chloroplast precursor (LHCII type I CAB-165/180) (LHCP) {Arabidopsis thaliana}; similar t... ; (*SWP) sp|P…
SGN-U597118	GO:0031224//intrinsic to membrane;GO:0009528//plastid inner membrane	-	GO:0051707//response to other organism;GO:0030001//metal ion transport;GO:0015740//C4-dicarboxylate transport	14.57	50.02	1.7795	Tomato 200607||2 [1 ESTs aligned] (*GB) gi|116788085|gb|ABK24751.1| (e_value=3e-65) unknown; (*ATH) AT5G12860.1 (e_value=4e-64) | Symbol: None | oxoglutarate/malate translocator, putative, similar to 2-oxoglutarate/malate translocator precursor, spinach, SWISSPROT:Q41364 | chr5:4059689-4061953 REVERSE | Aliases: T24H18.30, T24H18_30; (*SWP) sp|Q41364|SOT1_SPIOL (e_value=9e-66) 2-oxoglutarate/mala…
SGN-U571719	GO:0043231//intracellular membrane-bounded organelle	GO:0016772//transferase activity, transferring phosphorus-containing groups	-	6.7	23	1.7794	Tomato 200607||2 [3 ESTs aligned] (*GB) gi|147861306|emb|CAN83998.1| (e_value=1e-15) hypothetical; (*ATH) AT1G64460.1 (e_value=2e-14) | Symbol: None | phosphatidylinositol 3- and 4-kinase family protein, contains Pfam profile PF00454: Phosphatidylinositol 3- and 4-kinase | chr1:23947162-23948343 REVERSE | Aliases: F1N19.4, F1N19_4;
SGN-U582752	GO:0030964	GO:0016651//oxidoreductase activity, acting on NADH or NADPH	GO:0008152//metabolic process	49.55	169.9	1.77773	Tomato 200607||2 [30 ESTs aligned] (*GB) gi|118481598|gb|ABK92741.1| (e_value=4e-36) unknown; (*ATH) AT5G47890.1 (e_value=4e-31) Symbol: None | NADH-ubiquinone oxidoreductase B8 subunit, putative, similar to SP:O43678 NADH-ubiquinone oxidoreductase B8 subunit (EC 1.6.5.3) (EC 1.6.99.3) (Complex I-B8) (CI-B8) {Homo sapiens}; contains Pfam profile PF05047: Mitochondrial ribosom... ; (*SWP) sp|Q5R5Z…
SGN-U564342	GO:0030312//external encapsulating structure	GO:0030414//peptidase inhibitor activity	-	16.61	56.92	1.77688	Tomato 200607||2 [8 ESTs aligned] (*GB) gi|15238128|ref|NP_199566.1| (e_value=5e-21) expressed protein [Arabidopsis thaliana]; (*ATH) AT5G47550.1 (e_value=4e-23) Symbol: None | cysteine protease inhibitor, putative / cystatin, putative, similar to SP:P09229 Cysteine proteinase inhibitor-I (Oryzacystatin-I) {Oryza sativa}; contains Pfam profile PF00031: Cystatin domain | chr5:19303676-19304221 REV…
SGN-U562986	-	-	-	39.93	136.56	1.77399	Tomato 200607||2 [10 ESTs aligned] (*GB) gi|157359613|emb|CAO67830.1| (e_value=2e-36) unnamed; (*ATH) AT5G64430.1 (e_value=2e-19) | Symbol: None | octicosapeptide/Phox/Bem1p (PB1) domain-containing protein, contains Pfam profile PF00564: PB1 domain | chr5:25779496-25781380 REVERSE | Aliases: T12B11.2, T12B11_2;
SGN-U573941	-	-	-	2588.05	8819.18	1.76878	Tomato 200607||2 [98 ESTs aligned] (*GB) gi|924626|gb|AAA80497.1| (e_value=1e-115) unknown; (*ATH) AT1G73260.1 (e_value=2e-11) Symbol: None | trypsin and protease inhibitor family protein / Kunitz family protein, similar to trypsin inhibitor propeptide (Brassica oleracea) GI:841208; contains Pfam profile PF00197: Trypsin and protease inhibitor | chr1:27550935-27551851 REVER... ; (*SWP) sp|P13087|…
SGN-U576840	GO:0043231//intracellular membrane-bounded organelle	GO:0016740//transferase activity	-	9.03	30.76	1.76826	Tomato 200607||2 [20 ESTs aligned] (*GB) gi|157355905|emb|CAO49762.1| (e_value=2e-142) unnamed; (*ATH) AT5G62220.1 (e_value=7e-135) | Symbol: None | exostosin family protein, contains Pfam profile: PF03016#Exostosin family | chr5:25005682-25007235 REVERSE | Aliases: MMI9.5, MMI9_5; (*SWP) sp|Q7XJ98|KATAM_ARATH (e_value=2e-89) Xyloglucan galactosyltransferase KATAMARI1 OS=Arabidopsis thaliana GN=K…
SGN-U577151	GO:0005911//cell-cell junction;GO:0005618//cell wall;GO:0043231//intracellular membrane-bounded organelle	GO:0035251//UDP-glucosyltransferase activity	GO:0045229//external encapsulating structure organization;GO:0009250//glucan biosynthetic process	29.14	98.89	1.76282	Tomato 200607||2 [62 ESTs aligned] (*GB) gi|48478827|gb|AAT44738.1| (e_value=0) UDP-glucose:protein transglucosylase-like protein SlUPTG1 [Lycopersicon esculentum]; (*ATH) AT3G02230.1 (e_value=0) | Symbol: None | reversibly glycosylated polypeptide-1 (RGP1), identical to reversibly glycosylated polypeptide-1 (AtRGP) (Arabidopsis thaliana) GI:2317729 | chr3:415402-417554 FORWARD | Aliases: F14P3.1…
SGN-U581435	GO:0043231//intracellular membrane-bounded organelle	-	-	30.02	101.77	1.76132	Tomato 200607||2 [14 ESTs aligned] (*GB) gi|157337951|emb|CAO38995.1| (e_value=4e-56) unnamed; (*ATH) AT1G50900.1 (e_value=6e-54) | Symbol: None | expressed protein | chr1:18869874-18870872 FORWARD | Aliases: F8A12.12, F8A12_12;
SGN-U573082	GO:0009536//plastid	GO:0016838//carbon-oxygen lyase activity, acting on phosphates;GO:0048037//cofactor binding	GO:0006566//threonine metabolic process	29.14	98.61	1.75873	Tomato 200607||2 [20 ESTs aligned] (*GB) gi|20140867|sp|Q9MT28|THRC_SOLTU (e_value=0) Threonine synthase, chloroplast precursor (TS); (*ATH) AT4G29840.1 (e_value=0) | Symbol: None | threonine synthase, chloroplast, identical to SP:Q9S7B5 Threonine synthase, chloroplast precursor (EC 4.2.3.1) (TS) {Arabidopsis thaliana} | chr4:14598311-14601061 REVERSE | Aliases: F27B13.80, F27B13_80; (*SWP) sp|Q9…
SGN-U589856	GO:0043229//intracellular organelle	GO:0003676//nucleic acid binding	-	51.29	173.07	1.75461	Tomato 200607||2 [1 ESTs aligned] (*GB) gi|118489629|gb|ABK96616.1| (e_value=1e-24) unknown; (*ATH) AT5G59910.1 (e_value=1e-26) | Symbol: None | histone H2B, nearly identical to histone H2B Arabidopsis thaliana GI:2407802; contains Pfam profile PF00125 Core histone H2A/H2B/H3/H4 | chr5:24144354-24145161 FORWARD | Aliases: MMN10.15, MMN10_15; (*SWP) sp|Q9SI96|H2B3_ARATH (e_value=7e-26) Histone H2B…
SGN-U576181	GO:0009532//plastid stroma;GO:0009534//chloroplast thylakoid	GO:0043169//cation binding	GO:0006812//cation transport	13.12	44.27	1.75456	Tomato 200607||2 [17 ESTs aligned] (*GB) gi|157345524|emb|CAO14822.1| (e_value=2e-31) unnamed; (*ATH) AT5G14910.1 (e_value=9e-30) | Symbol: None | heavy-metal-associated domain-containing protein, Pfam profile PF00403: Heavy-metal-associated domain | chr5:4823717-4825373 FORWARD | Aliases: F2G14.30, F2G14_30;
SGN-U566994	GO:0005911//cell-cell junction;GO:0005618//cell wall;GO:0031225//anchored to membrane	GO:0030247//polysaccharide binding;GO:0003824//catalytic activity	GO:0052386//cell wall thickening	10.49	35.36	1.7531	Tomato 200607||2 [2 ESTs aligned] (*GB) gi|157342327|emb|CAO64440.1| (e_value=3e-23) unnamed; (*ATH) AT1G18650.1 (e_value=7e-24) | Symbol: None | glycosyl hydrolase family protein 17, similar to beta-1,3-glucanase GI:15150341 from (Camellia sinensis); C-terminal homology only | chr1:6418852-6420521 REVERSE | Aliases: F25I16.1, F25I16_1; (*SWP) sp|Q9SD84|E13L3_ARATH (e_value=1e-20) Glucan endo-1,3…
SGN-U584317	GO:0044464//cell part	GO:0004091//carboxylesterase activity;GO:0004857//enzyme inhibitor activity	-	3.5	11.79	1.75214	Tomato 200607||2 [8 ESTs aligned] (*GB) gi|118485211|gb|ABK94466.1| (e_value=2e-60) unknown; (*ATH) AT5G62350.1 (e_value=2e-50) Symbol: None | invertase/pectin methylesterase inhibitor family protein / DC 1.2 homolog (FL5-2I22), similar to SP:Q42534 Pectinesterase 2 precursor (EC 3.1.1.11) (Pectin methylesterase 2) (PE 2) {Arabidopsis thaliana}; contains Pfam profile PF04043... ; (*SWP) sp|P17407…
SGN-U570945	-	GO:0016787//hydrolase activity	-	25.94	87.11	1.74766	Tomato 200607||2 [3 ESTs aligned] (*GB) gi|157354731|emb|CAO48049.1| (e_value=2e-27) unnamed;
SGN-U570961	GO:0044432//endoplasmic reticulum part;GO:0030312//external encapsulating structure;GO:0009536//plastid;GO:0016020//membrane	GO:0016628//oxidoreductase activity, acting on the CH-CH group of donors, NAD or NADP as acceptor;GO:0032559//adenyl ribonucleotide binding	GO:0043161//proteasomal ubiquitin-dependent protein catabolic process;GO:0000741//karyogamy;GO:0006950//response to stress	65.87	221.08	1.74688	Tomato 200607||2 [17 ESTs aligned] (*GB) gi|1346172|sp|P49118|BIP_SOLLC (e_value=0) RecName:; (*ATH) AT5G28540.1 (e_value=0) | Symbol: None | luminal binding protein 1 (BiP-1) (BP1), SWISS-PROT:Q9LKR3 PMID:8888624 | chr5:10540464-10543343 REVERSE | Aliases: T26D3.10, T26D3_10; (*SWP) sp|P49118|BIP_SOLLC (e_value=0) Luminal-binding protein OS=Solanum lycopersicum;
SGN-U577967	-	-	-	4.37	14.66	1.74618	Tomato 200607||2 [7 ESTs aligned] (*GB) gi|20149044|gb|AAM12777.1| (e_value=1e-36) putative auxin-induced SAUR-like protein [Capsicum annuum]; (*ATH) AT4G38840.1 (e_value=3e-26) | Symbol: None | auxin-responsive protein, putative, auxin-inducible SAUR gene, Raphanus sativus,AB000708 | chr4:18124973-18125519 REVERSE | Aliases: F19H22.7; (*SWP) sp|P33081|AX15A_SOYBN (e_value=2e-23) Auxin-induced pr…
SGN-U581283	GO:0031225//anchored to membrane;GO:0043231//intracellular membrane-bounded organelle	GO:0005372//water transmembrane transporter activity	GO:0006810//transport	4.37	14.66	1.74618	Tomato 200607||2 [46 ESTs aligned] (*GB) gi|17940742|gb|AAL49750.1|AF452012_1 (e_value=6e-146) aquaporin-like; (*ATH) AT4G35100.1 (e_value=3e-139) | Symbol: None | plasma membrane intrinsic protein (SIMIP), nearly identical to plasma membrane intrinsic protein (Arabidopsis thaliana) GI:2306917 | chr4:16708628-16710253 FORWARD | Aliases: T12J5.9; (*SWP) sp|P93004|PIP27_ARATH (e_value=2e-138) Aquap…
SGN-U577224	GO:0009526//plastid envelope;GO:0009532//plastid stroma;GO:0005576//extracellular region	GO:0046914//transition metal ion binding;GO:0016491//oxidoreductase activity	GO:0006950//response to stress;GO:0008152//metabolic process	70.53	236.03	1.74266	Tomato 200607||2 [21 ESTs aligned] (*GB) gi|157358403|emb|CAO66063.1| (e_value=5e-98) unnamed; (*ATH) AT1G23740.1 (e_value=2e-94) | Symbol: None | oxidoreductase, zinc-binding dehydrogenase family protein, contains Pfam profile PF00107: oxidoreductase, zinc-binding dehydrogenase family | chr1:8398115-8399717 REVERSE | Aliases: F5O8.29, F5O8_29; (*SWP) sp|Q9ZUC1|QORL_ARATH (e_value=2e-93) Quinone …
SGN-U585665	GO:0000275//mitochondrial proton-transporting ATP synthase complex, catalytic core F(1)	GO:0015078//hydrogen ion transmembrane transporter activity;GO:0015662//ATPase activity, coupled to transmembrane movement of ions, phosphorylative mechanism;GO:0019829//cation-transporting ATPase activity;GO:0032559//adenyl ribonucleotide binding	GO:0015986//ATP synthesis coupled proton transport	96.47	322.27	1.74012	Tomato 200607||2 [89 ESTs aligned] (*GB) gi|114421|sp|P17614|ATPBM_NICPL (e_value=0) ATP; (*ATH) AT5G08690.1 (e_value=0) Symbol: None | ATP synthase beta chain 2, mitochondrial, identical to SP:P83484 ATP synthase beta chain 2, mitochondrial precursor (EC 3.6.3.14) {Arabidopsis thaliana}; strong similarity to SP:P17614 ATP synthase beta chain, mitochondrial precursor ... ; (*SWP) sp|P17614|ATPBM_…
SGN-U566835	GO:0009526//plastid envelope;GO:0009570//chloroplast stroma;GO:0009534//chloroplast thylakoid	-	-	6.12	20.41	1.73767	Tomato 200607||2 [13 ESTs aligned] (*GB) gi|116782153|gb|ABK22388.1| (e_value=6e-31) unknown; (*ATH) AT4G01150.1 (e_value=1e-30) | Symbol: None | expressed protein | chr4:493548-494795 FORWARD | Aliases: F2N1.18, F2N1_18; (*SWP) sp|O04616|Y4115_ARATH (e_value=9e-30) Uncharacterized protein At4g01150, chloroplastic OS=Arabidopsis thaliana GN=At4g01150;
SGN-U578032	GO:0030312//external encapsulating structure;GO:0015935//small ribosomal subunit;GO:0031981//nuclear lumen;GO:0009536//plastid	GO:0005198//structural molecule activity	GO:0033205//cell cycle cytokinesis;GO:0009887//organ morphogenesis;GO:0010467//gene expression;GO:0000904//cell morphogenesis involved in differentiation	38.47	128.22	1.73682	Tomato 200607||2 [25 ESTs aligned] (*GB) gi|82621170|gb|ABB86273.1| (e_value=2e-80) cytoplasmic; (*ATH) AT4G00100.1 (e_value=5e-77) Symbol: None | 40S ribosomal protein S13 (RPS13A), similar to ribosomal protein S13; PF00312 (View Sanger Pfam): ribosomal protein S15; identical to cDNA AtRPS13A mRNA for cytoplasmic ribosomal protein S13 GI:6521011 | chr4:37096-38312 FORWARD | Ali... ; (*SWP) sp|P6…
SGN-U581138	GO:0043231//intracellular membrane-bounded organelle	GO:0008757//S-adenosylmethionine-dependent methyltransferase activity;GO:0008169//C-methyltransferase activity	GO:0003002;GO:0016049//cell growth;GO:0006694//steroid biosynthetic process;GO:0010948	183.32	609.76	1.73388	Tomato 200607||2 [59 ESTs aligned] (*GB) gi|2246454|gb|AAB62808.1| (e_value=0) S-adenosyl-methionine-sterol-C- methyltransferase [Nicotiana tabacum]; (*ATH) AT1G20330.1 (e_value=2e-178) | Symbol: None | S-adenosyl-methionine-sterol-C-methyltransferase, identical to sterol-C-methyltransferase GI:1061040 from (Arabidopsis thaliana) | chr1:7038680-7040149 REVERSE | Aliases: F14O10.7, F14O10_7; (*SWP…
SGN-U585175	-	-	-	14.28	47.44	1.73211	Tomato 200607||2 [2 ESTs aligned]
SGN-U574528	GO:0009534//chloroplast thylakoid	-	GO:0009416//response to light stimulus	5.54	18.4	1.73175	Tomato 200607||2 [18 ESTs aligned] (*GB) gi|157849762|gb|ABV89664.1| (e_value=6e-45) chloroplast; (*ATH) AT1G34000.1 (e_value=2e-44) | Symbol: None | light stress-responsive one-helix protein (OHP2), contains similarity to photosystem II 22 kDa protein GI:6006279 from (Arabidopsis thaliana) | chr1:12357604-12359205 REVERSE | Aliases: None;
SGN-U562836	GO:0031967;GO:0009534//chloroplast thylakoid	GO:0046914//transition metal ion binding;GO:0015002//heme-copper terminal oxidase activity	-	39.93	132.53	1.73077	Tomato 200607||2 [21 ESTs aligned] (*GB) gi|82623399|gb|ABB87114.1| (e_value=1e-70) cytochrome; (*ATH) AT3G15640.2 (e_value=7e-46) |; (*SWP) sp|P00428|COX5B_BOVIN (e_value=2e-11) Cytochrome c oxidase subunit 5B, mitochondrial OS=Bos taurus GN=COX5B;
SGN-U576419	-	-	-	3.21	10.64	1.72885	Tomato 200607||2 [2 ESTs aligned]
SGN-U580387	GO:0044464//cell part	-	GO:0006810//transport	4.08	13.51	1.72739	Tomato 200607||2 [2 ESTs aligned] (*GB) gi|157339503|emb|CAO44044.1| (e_value=2e-13) unnamed;
SGN-U565900	GO:0043231//intracellular membrane-bounded organelle;GO:0009523//photosystem II	GO:0046872//metal ion binding	GO:0044237//cellular metabolic process	4.08	13.51	1.72739	Tomato 200607||2 [12 ESTs aligned] (*GB) gi|157350770|emb|CAO40861.1| (e_value=6e-68) unnamed; (*SWP) sp|P82658|TL19_ARATH (e_value=2e-65) Thylakoid lumenal 19 kDa protein, chloroplastic OS=Arabidopsis thaliana GN=At3g63525;
SGN-U571547	-	GO:0035251//UDP-glucosyltransferase activity	GO:0030258//lipid modification	8.16	27.02	1.72739	Tomato 200607||2 [6 ESTs aligned] (*GB) gi|86440327|gb|ABC96116.1| (e_value=3e-60) sterol; (*ATH) AT1G43620.1 (e_value=5e-49) Symbol: None | UDP-glucose:sterol glucosyltransferase, putative, similar to UDP-glucose:sterol glucosyltransferase (Arabidopsis thaliana) GI:2462931; contains Pfam profile: PF03033 glycosyltransferase family 28 N-terminal domain | chr1:16427872-1643... ;
SGN-U564903	-	GO:0004857//enzyme inhibitor activity	-	4.08	13.51	1.72739	Tomato 200607||2 [2 ESTs aligned] (*GB) gi|157342485|emb|CAO65197.1| (e_value=8e-46) unnamed; (*ATH) AT5G20740.1 (e_value=4e-38) Symbol: None | invertase/pectin methylesterase inhibitor family protein, low similarity to pectinesterase from Arabidopsis thaliana SP:Q42534, Lycopersicon esculentum SP:Q43143; contains Pfam profile PF04043: Plant invertase/pectin methylesterase in... ; (*SWP) sp|P1740…
SGN-U578010	GO:0009526//plastid envelope;GO:0044425//membrane part;GO:0009534//chloroplast thylakoid	GO:0000166//nucleotide binding	GO:0006952//defense response;GO:0006818//hydrogen transport	10.78	35.65	1.72554	Tomato 200607||2 [14 ESTs aligned] (*GB) gi|461595|sp|P31853|ATPX_SPIOL (e_value=2e-45) ATP synthase B' chain, chloroplast precursor (Subunit II); (*ATH) AT4G32260.1 (e_value=6e-46) | Symbol: None | ATP synthase family, contains Pfam profile: PF00430 ATP synthase B/B' CF(0); identical to cDNA chloroplast ATP synthase beta chain precursor (atpG) GI:5730140 | chr4:15573643-15574743 REVERSE | Aliase…
SGN-U573848	-	-	-	9.91	32.77	1.72542	Tomato 200607||2 [19 ESTs aligned] (*GB) gi|118483512|gb|ABK93654.1| (e_value=3e-45) unknown; (*ATH) AT5G16390.1 (e_value=3e-40) | Symbol: None | biotin carboxyl carrier protein 1 (BCCP1), identical to biotin carboxyl carrier protein of acetyl-CoA carboxylase precursor (Arabidopsis thaliana) gi:9759121:dbj:BAB09606 | chr5:5360812-5363129 REVERSE | Aliases: MQK4.12, MQK4_12; (*SWP) sp|Q42783|BCCP_…
SGN-U568434	-	GO:0016787//hydrolase activity	-	15.74	52.03	1.72491	Tomato 200607||2 [33 ESTs aligned] (*GB) gi|157358682|emb|CAO66367.1| (e_value=1e-113) unnamed; (*ATH) AT5G45950.1 (e_value=2e-102) Symbol: None | GDSL-motif lipase/hydrolase family protein, similar to family II lipase EXL3 (GI:15054386) and EXL1 (GI:15054382) (Arabidopsis thaliana), anther-specific proline-rich protein APG (Arabidopsis thaliana) GI:22599; contains Pfam profile... ; (*SWP) sp|P40…
SGN-U580990	-	-	-	39.64	130.81	1.72244	Tomato 200607||2 [31 ESTs aligned] (*GB) gi|157329547|emb|CAO40658.1| (e_value=6e-88) unnamed; (*ATH) AT4G35750.1 (e_value=2e-88) Symbol: None | Rho-GTPase-activating protein-related, contains weak similarity to Rho-GTPase-activating protein 1 (GTPase-activating protein rhoOGAP) (Rho-related small GTPase protein activator) (CDC42 GTPase-activating protein) (p50-rhoGAP) (Swiss-... ; (*SWP) sp|Q7JU…
SGN-U579315	-	-	-	5.25	17.25	1.71621	Tomato 200607||2 [3 ESTs aligned] (*GB) gi|157335382|emb|CAO61212.1| (e_value=1e-13) unnamed;
SGN-U566985	-	-	-	5.25	17.25	1.71621	Tomato 200607||2 [7 ESTs aligned] (*GB) gi|157351345|emb|CAO41532.1| (e_value=9e-79) unnamed; (*ATH) AT5G05180.2 (e_value=1e-29) | Symbol: None | expressed protein | chr5:1536227-1538493 FORWARD | Aliases: None; (*SWP) sp|Q9Y623|MYH4_HUMAN (e_value=1e-13) Myosin-4 OS=Homo sapiens GN=MYH4;
SGN-U565849	GO:0043231//intracellular membrane-bounded organelle;GO:0019866//organelle inner membrane;GO:0033178//proton-transporting two-sector ATPase complex, catalytic domain	GO:0015078//hydrogen ion transmembrane transporter activity;GO:0019829//cation-transporting ATPase activity;GO:0032559//adenyl ribonucleotide binding	GO:0006818//hydrogen transport;GO:0006754//ATP biosynthetic process	88.31	289.5	1.71291	Tomato 200607||2 [90 ESTs aligned] (*GB) gi|543867|sp|P26360|ATPG3_IPOBA (e_value=4e-153) ATP; (*ATH) AT2G33040.1 (e_value=7e-140) Symbol: None | ATP synthase gamma chain, mitochondrial (ATPC), identical to SP:Q96250 ATP synthase gamma chain, mitochondrial precursor (EC 3.6.3.14) {Arabidopsis thaliana}; contains Pfam profile: PF00231 ATP synthase | chr2:14025857-14028257 REVERS... ; (*SWP) sp|P26…
SGN-U575290	-	-	-	23.32	76.18	1.70784	Tomato 200607||2 [38 ESTs aligned] (*GB) gi|7767669|gb|AAF69166.1|AC007915_18 (e_value=1e-77) F27F5.25; (*ATH) AT1G45170.1 (e_value=1e-79) Symbol: None | expressed protein, similar to expressed protein [Arabidopsis thaliana] (TAIR:At5g42960.1); similar to expressed protein [Oryza sativa (japonica cultivar-group)] (GB:XP_470465.1) | chr1:17098420-17100446 REVERSE | Aliases: F27F5.25, F2... ;
SGN-U591761	-	-	-	12.24	39.96	1.70695	Tomato 200607||2 [1 ESTs aligned]
SGN-U582999	GO:0043231//intracellular membrane-bounded organelle	GO:0033764	GO:0008202//steroid metabolic process	22.73	74.17	1.70624	Tomato 200607||2 [10 ESTs aligned] (*GB) gi|157339369|emb|CAO43910.1| (e_value=2e-172) unnamed; (*ATH) AT2G26260.1 (e_value=3e-166) Symbol: None | 3-beta hydroxysteroid dehydrogenase/isomerase family protein, contains Pfam profile PF01073 3-beta hydroxysteroid dehydrogenase/isomerase domain; similar to NAD(P)-dependent steroid dehydrogenase from Homo sapiens (SP:Q15738), Mus mus... ; (*SWP) sp|Q1…
SGN-U581609	GO:0043232;GO:0043231//intracellular membrane-bounded organelle;GO:0016020//membrane	GO:0032559//adenyl ribonucleotide binding	GO:0007010//cytoskeleton organization	24.77	80.78	1.7054	Tomato 200607||2 [36 ESTs aligned] (*GB) gi|231496|sp|P30167|ACT3_SOLTU (e_value=0) Actin 58; (*ATH) AT3G12110.1 (e_value=0) | Symbol: None | actin 11 (ACT11), identical to SP:P53496 Actin 11 {Arabidopsis thaliana} | chr3:3857860-3859804 FORWARD | Aliases: T21B14.7; (*SWP) sp|P30167|ACT3_SOLTU (e_value=0) Actin-58 OS=Solanum tuberosum GN=AC58;
SGN-U579744	GO:0009532//plastid stroma;GO:0005576//extracellular region	GO:0042802//identical protein binding;GO:0016634	GO:0006779//porphyrin biosynthetic process	31.18	101.48	1.7025	Tomato 200607||2 [34 ESTs aligned] (*GB) gi|2493810|sp|Q42946|HEM6_TOBAC (e_value=1e-176) Coproporphyrinogen III oxidase, chloroplast precursor (Coproporphyrinogenase) (Coprogen oxidase); (*ATH) AT1G03475.1 (e_value=2e-157) Symbol: None | coproporphyrinogen III oxidase, putative / coproporphyrinogenase, putative / coprogen oxidase, putative, similar to coproporphyrinogen III oxidase, chloroplast …
SGN-U573977	GO:0005618//cell wall;GO:0043231//intracellular membrane-bounded organelle;GO:0016020//membrane	GO:0016843	GO:0009820//alkaloid metabolic process	5.83	18.97	1.70215	Tomato 200607||2 [19 ESTs aligned] (*GB) gi|8489790|gb|AAF75751.1|AF261141_1 (e_value=0) putative; (*ATH) AT3G57030.1 (e_value=2e-111) | Symbol: None | strictosidine synthase family protein, similar to strictosidine synthase (Rauvolfia serpentina)(SP:P15324) | chr3:21112436-21114272 REVERSE | Aliases: F24I3.110; (*SWP) sp|P94111|STS1_ARATH (e_value=3e-50) Strictosidine synthase 1 OS=Arabidopsis t…
SGN-U565468	-	-	GO:0007049//cell cycle;GO:0008283//cell proliferation;GO:0040007//growth	5.83	18.97	1.70215	Tomato 200607||2 [7 ESTs aligned] (*GB) gi|217075881|gb|ACJ86300.1| (e_value=3e-31) unknown; (*ATH) AT1G22270.1 (e_value=2e-32) | Symbol: None | expressed protein, contains Pfam domain PF03966: Protein of unknown function (DUF343) | chr1:7865482-7866128 FORWARD | Aliases: T16E15.11, T16E15_11; (*SWP) sp|Q8LFJ5|T112A_ARATH (e_value=2e-31) TRM112-like protein At1g22270 OS=Arabidopsis thaliana GN=At…
SGN-U580319	GO:0031225//anchored to membrane;GO:0005576//extracellular region;GO:0005618//cell wall;GO:0031410//cytoplasmic vesicle	-	-	118.62	385.8	1.70151	Tomato 200607||2 [51 ESTs aligned] (*GB) gi|147781805|emb|CAN65447.1| (e_value=3e-116) hypothetical; (*ATH) AT3G60900.1 (e_value=4e-109) | Symbol: None | fasciclin-like arabinogalactan-protein (FLA10) | chr3:22510335-22512214 REVERSE | Aliases: T4C21.310; (*SWP) sp|Q9LZX4|FLA10_ARATH (e_value=4e-108) Fasciclin-like arabinogalactan protein 10 OS=Arabidopsis thaliana GN=FLA10;
SGN-U574870	GO:0043234//protein complex	-	-	25.65	83.37	1.70057	Tomato 200607||2 [25 ESTs aligned] (*GB) gi|157341377|emb|CAO49284.1| (e_value=3e-58) unnamed; (*ATH) AT5G38650.1 (e_value=1e-57) | Symbol: None | proteasome maturation factor UMP1 family protein, contains Pfam profile PF05348: Proteasome maturation factor UMP1 | chr5:15488192-15490025 REVERSE | Aliases: MBB18.20, MBB18_20; (*SWP) sp|Q0DWQ7|CCB12_ORYSJ (e_value=8e-22) Cyclin-B1-2 OS=Oryza sativa …
SGN-U580117	-	GO:0008757//S-adenosylmethionine-dependent methyltransferase activity;GO:0016765//transferase activity, transferring alkyl or aryl (other than methyl) groups	GO:0006596//polyamine biosynthetic process	83.35	270.81	1.70003	Tomato 200607||2 [26 ESTs aligned] (*GB) gi|6094327|sp|Q96556|SPD1_DATST (e_value=4e-167) Spermidine synthase 1 (Putrescine aminopropyltransferase 1) (SPDSY 1); (*ATH) AT1G23820.1 (e_value=4e-146) Symbol: None | spermidine synthase 1 (SPDSYN1) / putrescine aminopropyltransferase 1, identical to SP:Q9ZUB3 Spermidine synthase 1 (EC 2.5.1.16) (Putrescine aminopropyltransferase 1) (SPDSY 1) {Arabidop…
SGN-U585154	-	-	-	29.44	95.45	1.69697	Tomato 200607||2 [15 ESTs aligned] (*GB) gi|147778529|emb|CAN71712.1| (e_value=7e-14) hypothetical;
SGN-U580115	GO:0048500//signal recognition particle;GO:0044427//chromosomal part;GO:0009526//plastid envelope;GO:0009534//chloroplast thylakoid	GO:0005515//protein binding	GO:0009642//response to light intensity;GO:0006612//protein targeting to membrane;GO:0006325//chromatin organization	6.12	19.84	1.69681	Tomato 200607||2 [27 ESTs aligned] (*GB) gi|157340695|emb|CAO47500.1| (e_value=3e-122) unnamed; (*ATH) AT2G47450.1 (e_value=3e-103) | Symbol: None | chloroplast signal recognition particle component (CAO), nearly identical to CAO (Arabidopsis thaliana) GI:4102582 | chr2:19479751-19481384 FORWARD | Aliases: T30B22.25; (*SWP) sp|O22265|SR43C_ARATH (e_value=2e-102) Signal recognition particle 43 kDa…
SGN-U564800	GO:0005732//small nucleolar ribonucleoprotein complex;GO:0009534//chloroplast thylakoid	GO:0003723//RNA binding;GO:0016866//intramolecular transferase activity	GO:0042254//ribosome biogenesis	55.08	178.53	1.69657	Tomato 200607||2 [7 ESTs aligned] (*GB) gi|125534871|gb|EAY81419.1| (e_value=1e-44) hypothetical; (*ATH) AT3G03920.1 (e_value=7e-44) | Symbol: None | Gar1 RNA-binding region family protein, contains Pfam profile PF04410: Gar1 protein RNA binding region | chr3:1009005-1010477 REVERSE | Aliases: F20H23.3, F20H23_3; (*SWP) sp|Q8VZT0|NLAL1_ARATH (e_value=6e-43) Putative H/ACA ribonucleoprotein comple…
SGN-U577315	GO:0044424//intracellular part	GO:0016616//oxidoreductase activity, acting on the CH-OH group of donors, NAD or NADP as acceptor;GO:0016836//hydro-lyase activity;GO:0000166//nucleotide binding	GO:0008652//cellular amino acid biosynthetic process	4.08	13.22	1.69608	Tomato 200607||2 [6 ESTs aligned] (*GB) gi|57920902|gb|AAS90324.2| (e_value=1e-126) 3-dehydroquinate dehydratase / shikimate dehydrogenase isoform 2 [Nicotiana tabacum]; (*ATH) AT3G06350.1 (e_value=3e-74) Symbol: EMB3004 | dehydroquinate dehydratase, putative / shikimate dehydrogenase, putative, similar to dehydroquinate dehydratase/shikimate dehydrogenase (Nicotiana tabacum)(GI:535771), dehydroq…
SGN-U581058	GO:0000785//chromatin;GO:0043231//intracellular membrane-bounded organelle	GO:0003676//nucleic acid binding	GO:0034728	172.25	558.01	1.69579	Tomato 200607||2 [62 ESTs aligned] (*GB) gi|122003|sp|P25469|H2A1_SOLLC (e_value=8e-42) RecName:; (*ATH) AT5G59870.1 (e_value=5e-38) Symbol: None | histone H2A, putative, similar to histone H2A Petroselinum crispum SP:P19177, Lycopersicon esculentum SP:P25469, Zea mays SP:P40280; contains Pfam profile PF00125 Core histone H2A/H2B/H3/H4 | chr5:24132608-24133444 REVERSE | Aliases: ... ; (*SWP) sp|P…
SGN-U569323	-	GO:0005515//protein binding	GO:0044267//cellular protein metabolic process	13.7	44.27	1.69215	Tomato 200607||2 [5 ESTs aligned] (*GB) gi|217073071|gb|ACJ84895.1| (e_value=7e-140) unknown; (*ATH) AT3G08910.1 (e_value=2e-128) | Symbol: None | DNAJ heat shock protein, putative, similar to SP:P25685 DnaJ homolog subfamily B member 1 (Heat shock 40 kDa protein 1) {Homo sapiens}; contains Pfam profile PF00226: DnaJ domain | chr3:2710160-2711898 REVERSE | Aliases: T16O11.15; (*SWP) sp|Q80Y75|DJB…
SGN-U573016	-	-	-	7.58	24.44	1.68897	Tomato 200607||2 [4 ESTs aligned]
SGN-U570440	-	-	-	11.95	38.52	1.6886	Tomato 200607||2 [6 ESTs aligned] (*GB) gi|157360221|emb|CAO69425.1| (e_value=2e-61) unnamed; (*ATH) AT5G08350.1 (e_value=1e-42) Symbol: None | GRAM domain-containing protein / ABA-responsive protein-related, contains similarity to ABA-responsive protein in barley (GI:4103635) (Hordeum vulgare) (J. Exp. Bot. 50, 727-728 (1999); FH protein interacting protein FIP1, Arabidopsis... ; (*SWP) sp|Q9FTA…
SGN-U578669	GO:0009526//plastid envelope;GO:0009534//chloroplast thylakoid	GO:0016628//oxidoreductase activity, acting on the CH-CH group of donors, NAD or NADP as acceptor	GO:0009725//response to hormone stimulus;GO:0006779//porphyrin biosynthetic process	59.16	190.6	1.68785	Tomato 200607||2 [80 ESTs aligned] (*GB) gi|21068895|dbj|BAB93004.1| (e_value=2e-180) NADPH:protochlorophyllide oxidoreductase [Nicotiana tabacum]; (*ATH) AT5G54190.1 (e_value=1e-153) Symbol: None | protochlorophyllide reductase A, chloroplast / PCR A / NADPH-protochlorophyllide oxidoreductase A (PORA), identical to SP:Q42536 protochlorophyllide reductase A, chloroplast precursor (EC 1.3.1.33) (P…
SGN-U578215	GO:0031980//mitochondrial lumen;GO:0030312//external encapsulating structure;GO:0005746//mitochondrial respiratory chain;GO:0031981//nuclear lumen;GO:0009536//plastid	GO:0004175//endopeptidase activity;GO:0046914//transition metal ion binding	GO:0019538//protein metabolic process	27.4	88.26	1.68758	Tomato 200607||2 [20 ESTs aligned] (*GB) gi|587566|emb|CAA56521.1| (e_value=0) mitochondrial processing peptidase [Solanum tuberosum]; (*ATH) AT3G02090.1 (e_value=0) Symbol: MPPBETA | mitochondrial processing peptidase beta subunit, putative, similar to mitochondrial processing peptidase beta subunit, mitochondrial precursor, Beta-MPP (Human) SWISS-PROT:O75439 | chr3:365556-368918 FORWARD | Alias…
SGN-U580651	GO:0043234//protein complex	GO:0008443//phosphofructokinase activity;GO:0032559//adenyl ribonucleotide binding	GO:0006007//glucose catabolic process	5.54	17.82	1.68554	Tomato 200607||2 [33 ESTs aligned] (*GB) gi|129881|sp|P21342|PFPA_SOLTU (e_value=0) Pyrophosphate--fructose 6-phosphate 1-phosphotransferase alpha subunit (PFP) (6-phosphofructokinase, pyrophosphate-dependent) (Pyrophosphate-dependent 6-phosphofructose-1-kinase) (PPI-PFK); (*ATH) AT1G76550.1 (e_value=0) Symbol: None | pyrophosphate--fructose-6-phosphate 1-phosphotransferase alpha subunit, putativ…
SGN-U577734	GO:0009536//plastid	GO:0008252//nucleotidase activity;GO:0004437//inositol or phosphatidylinositol phosphatase activity;GO:0070456	GO:0006547//histidine metabolic process	5.54	17.82	1.68554	Tomato 200607||2 [4 ESTs aligned] (*GB) gi|157340774|emb|CAO47579.1| (e_value=5e-85) unnamed; (*ATH) AT4G39120.1 (e_value=6e-84) Symbol: None | inositol monophosphatase family protein, low similarity to Mono-phosphatase (Streptomyces anulatus) GI:1045231; contains Pfam profile PF00459: Inositol monophosphatase family | chr4:18225572-18227901 REVERSE | Aliases: T22F8.20, T22F8... ; (*SWP) sp|P5616…
SGN-U581495	GO:0009521;GO:0031224//intrinsic to membrane;GO:0009570//chloroplast stroma;GO:0009534//chloroplast thylakoid	GO:0046906//tetrapyrrole binding;GO:0043169//cation binding	GO:0006464//protein modification process;GO:0006091//generation of precursor metabolites and energy	181.28	581.58	1.68176	Tomato 200607||2 [193 ESTs aligned] (*GB) gi|226872|prf||1609235A (e_value=7e-136) chlorophyll; (*ATH) AT1G61520.1 (e_value=2e-123) Symbol: None | chlorophyll A-B binding protein / LHCI type III (LHCA3.1), nearly identical to PSI type III chlorophyll a/b-binding protein GI:430947; contains Pfam profile: PF00504 chlorophyll A-B binding protein; similar to PSI type III chlorophyll... ; (*SWP) sp|P2…
SGN-U585515	GO:0043231//intracellular membrane-bounded organelle	-	GO:0009628//response to abiotic stimulus;GO:0006950//response to stress	41.68	133.39	1.67822	Tomato 200607||2 [13 ESTs aligned] (*GB) gi|157347635|emb|CAO18272.1| (e_value=9e-38) unnamed; (*ATH) AT3G56880.1 (e_value=2e-24) | Symbol: None | VQ motif-containing protein, contains PF05678: VQ motif | chr3:21070894-21071944 FORWARD | Aliases: T8M16.210;
SGN-U576169	-	-	-	6.12	19.55	1.67557	Tomato 200607||2 [9 ESTs aligned] (*GB) gi|157338165|emb|CAO39209.1| (e_value=6e-25) unnamed; (*ATH) AT2G20820.1 (e_value=9e-18) | Symbol: None | expressed protein, . | chr2:8971481-8972511 FORWARD | Aliases: F5H14.21, F5H14_21;
SGN-U582531	-	-	-	8.74	27.89	1.67404	Tomato 200607||2 [6 ESTs aligned] (*GB) gi|118483793|gb|ABK93789.1| (e_value=6e-70) unknown; (*ATH) AT1G65870.1 (e_value=1e-52) Symbol: None | disease resistance-responsive family protein, similar to dirigent protein (Forsythia x intermedia) gi:6694693:gb:AAF25357; similar to disease resistance response protein 206-d (Pisum sativum) gi:508844:gb:AAB18669 | chr1:24507287-2450... ;
SGN-U574293	-	GO:0005488//binding	-	11.66	37.09	1.66946	Tomato 200607||2 [9 ESTs aligned] (*GB) gi|157357306|emb|CAO63814.1| (e_value=1e-47) unnamed; (*ATH) AT1G20220.1 (e_value=2e-37) | Symbol: None | expressed protein | chr1:7004889-7007640 REVERSE | Aliases: T20H2.2, T20H2_2; (*SWP) sp|Q99JH1|CI023_MOUSE (e_value=8e-12) Alba-like protein C9orf23 homolog OS=Mus musculus;
SGN-U574930	-	-	-	11.66	37.09	1.66946	Tomato 200607||2 [2 ESTs aligned]
SGN-U577646	GO:0009532//plastid stroma	GO:0031420;GO:0016301//kinase activity	GO:0006631//fatty acid metabolic process;GO:0006007//glucose catabolic process	7.87	25.01	1.66807	Tomato 200607||2 [16 ESTs aligned] (*GB) gi|2497542|sp|Q40546|KPYG_TOBAC (e_value=0) Pyruvate kinase isozyme G, chloroplast precursor; (*ATH) AT1G32440.1 (e_value=0) | Symbol: None | pyruvate kinase, putative, similar to pyruvate kinase isozyme G, chloroplast precursor (Nicotiana tabacum) SWISS-PROT:Q40546 | chr1:11712142-11715092 FORWARD | Aliases: F5D14.22, F5D14_22, F5F19.10, F5F19_10; (*SWP) …
SGN-U570019	GO:0043231//intracellular membrane-bounded organelle	GO:0004033//aldo-keto reductase activity	GO:0008152//metabolic process	4.08	12.94	1.6652	Tomato 200607||2 [11 ESTs aligned] (*GB) gi|157336731|emb|CAO71416.1| (e_value=0) unnamed; (*ATH) AT1G04420.1 (e_value=4e-172) Symbol: None | aldo/keto reductase family protein, Similar to SP:Q46933 Tas protein {Escherichia coli}, Babesia aldo-keto reductase SP:P40690; contains Pfam profile PF00248: oxidoreductase, aldo/keto reductase family | chr1:1191607-1193883 FORWARD |... ; (*SWP) sp|P0A9T5|…
SGN-U563960	GO:0009526//plastid envelope;GO:0009532//plastid stroma	GO:0016831//carboxy-lyase activity	GO:0006779//porphyrin biosynthetic process	5.54	17.54	1.66269	Tomato 200607||2 [43 ESTs aligned] (*GB) gi|2501647|sp|Q42967|DCUP_TOBAC (e_value=0) Uroporphyrinogen decarboxylase, chloroplast precursor (URO-D) (UPD); (*ATH) AT2G40490.1 (e_value=3e-172) Symbol: None | uroporphyrinogen decarboxylase, putative / UPD, putative, similar to uroporphyrinogen decarboxylase (chloroplast) from Nicotiana tabacum (SP:Q42967), Hordeum vulgare (SP:Q42855), Zea mays (SP:O8…
SGN-U579735	GO:0043234//protein complex;GO:0044444//cytoplasmic part	GO:0004774//succinate-CoA ligase activity;GO:0032559//adenyl ribonucleotide binding	GO:0009908//flower development;GO:0016109;GO:0043479;GO:0048827//phyllome development;GO:0006633//fatty acid biosynthetic process;GO:2000026;GO:0006084//acetyl-CoA metabolic process;GO:0005982//starch metabolic process;GO:0008361//regulation of cell size;GO:0006779//porphyrin biosynthetic process	28.56	90.27	1.66025	Tomato 200607||2 [28 ESTs aligned] (*GB) gi|157358447|emb|CAO66107.1| (e_value=0) unnamed; (*ATH) AT1G60810.1 (e_value=0) | Symbol: None | ATP citrate-lyase -related, similar to ATP citrate-lyase GI:949989 from (Rattus norvegicus) | chr1:22392223-22394830 REVERSE | Aliases: F8A5.32, F8A5_32; (*SWP) sp|Q91V92|ACLY_MOUSE (e_value=4e-92) ATP-citrate synthase OS=Mus musculus GN=Acly;
SGN-U588046	GO:0044464//cell part	GO:0043167//ion binding;GO:0008422//beta-glucosidase activity	GO:0044238//primary metabolic process	4.37	13.8	1.65896	Tomato 200607||2 [1 ESTs aligned] (*GB) gi|11071974|dbj|BAB17320.1| (e_value=7e-23) elicitor inducible beta-1,3-glucanase NtEIG-E76 [Nicotiana tabacum]; (*ATH) AT5G55180.1 (e_value=4e-22) | Symbol: None | glycosyl hydrolase family 17 protein, similar to elicitor inducible chitinase Nt-SubE76 GI:11071974 from (Nicotiana tabacum) | chr5:22406012-22407938 FORWARD | Aliases: MCO15.13, MCO15_13; (*SWP…
SGN-U580312	GO:0043234//protein complex;GO:0009526//plastid envelope;GO:0005576//extracellular region	GO:0016642;GO:0016628//oxidoreductase activity, acting on the CH-CH group of donors, NAD or NADP as acceptor;GO:0048037//cofactor binding;GO:0032559//adenyl ribonucleotide binding	GO:0010038//response to metal ion;GO:0006546//glycine catabolic process	95.59	301.57	1.65756	Tomato 200607||2 [95 ESTs aligned] (*GB) gi|3334200|sp|O49954|GCSP_SOLTU (e_value=0) Glycine dehydrogenase [decarboxylating], mitochondrial precursor (Glycine decarboxylase) (Glycine cleavage system P-protein); (*ATH) AT4G33010.1 (e_value=0) Symbol: None | glycine dehydrogenase (decarboxylating), putative / glycine decarboxylase, putative / glycine cleavage system P-protein, putative, strong simi…
SGN-U580862	-	-	-	25.94	81.65	1.65427	Tomato 200607||2 [13 ESTs aligned] (*GB) gi|51997113|emb|CAH03797.1| (e_value=2e-13) Gty37;
SGN-U579988	GO:0043231//intracellular membrane-bounded organelle;GO:0016020//membrane	GO:0046872//metal ion binding;GO:0008168//methyltransferase activity	GO:0019932//second-messenger-mediated signaling;GO:0009640//photomorphogenesis;GO:0009593//detection of chemical stimulus;GO:0009057//macromolecule catabolic process	130.28	409.67	1.65285	Tomato 200607||2 [74 ESTs aligned] (*GB) gi|3121848|sp|P93087|CALM_CAPAN (e_value=4e-79) CALMODULIN; (*ATH) AT3G43810.1 (e_value=8e-81) | Symbol: None | calmodulin-7 (CAM7), almost identical to calmodulin GI:16227 from (Arabidopsis thaliana), SP:P59220 Calmodulin-7 {Arabidopsis thaliana} | chr3:15675358-15677445 REVERSE | Aliases: T28A8.100; (*SWP) sp|P93087|CALM_CAPAN (e_value=3e-80) Calmodulin …
SGN-U570848	GO:0044464//cell part	-	-	72.28	227.11	1.65172	Tomato 200607||2 [12 ESTs aligned]
SGN-U577629	-	-	-	39.35	123.62	1.65148	Tomato 200607||2 [5 ESTs aligned]
SGN-U575992	GO:0016020//membrane	GO:0035251//UDP-glucosyltransferase activity	GO:0030258//lipid modification	95.01	298.41	1.65114	Tomato 200607||2 [45 ESTs aligned] (*GB) gi|157357299|emb|CAO63807.1| (e_value=0) unnamed; (*ATH) AT3G07020.2 (e_value=0) Symbol: None | UDP-glucose:sterol glucosyltransferase (UGT80A2), identical to UDP-glucose:sterol glucosyltransferase (Arabidopsis thaliana) GI:2462931; contains Pfam profile: PF03033 glycosyltransferase family 28 N-terminal domain | chr3:2217659-222... ; (*SWP) sp|Q8NJS1|ATG26…
SGN-U562817	GO:0009532//plastid stroma	GO:0051536//iron-sulfur cluster binding;GO:0000166//nucleotide binding	-	6.7	20.99	1.64747	Tomato 200607||2 [7 ESTs aligned] (*GB) gi|18423312|ref|NP_568764.1| (e_value=4e-27) expressed protein [Arabidopsis thaliana]; (*ATH) AT5G51720.1 (e_value=4e-29) | Symbol: None | expressed protein | chr5:21026822-21027571 FORWARD | Aliases: MIO24.14, MIO24_14; (*SWP) sp|Q5I027|CISD2_XENTR (e_value=9e-17) CDGSH iron sulfur domain-containing protein 2 OS=Xenopus tropicalis GN=cisd2;
SGN-U574744	-	GO:0046914//transition metal ion binding	-	6.7	20.99	1.64747	Tomato 200607||2 [9 ESTs aligned] (*GB) gi|62183959|gb|AAX73300.1| (e_value=5e-106) putative; (*ATH) AT1G10200.1 (e_value=2e-78) Symbol: None | transcription factor LIM, putative, strong similarity to transcription factor Ntlim1 (Nicotiana tabacum) GI:5689136, LIM domain protein WLIM-1 (Helianthus annuus) GI:5070280; contains Pfam profile PF00412: LIM domain | chr1:3346392-33... ; (*SWP) sp|P2967…
SGN-U563442	GO:0043231//intracellular membrane-bounded organelle	-	-	18.36	57.5	1.647	Tomato 200607||2 [56 ESTs aligned] (*GB) gi|115465477|ref|NP_001056338.1| (e_value=6e-89) Os05g0565400; (*SWP) sp|Q1XDB4|YCF23_PORYE (e_value=3e-38) Uncharacterized protein ycf23 OS=Porphyra yezoensis GN=ycf23;
SGN-U576537	GO:0043231//intracellular membrane-bounded organelle	-	-	11.66	36.51	1.64672	Tomato 200607||2 [2 ESTs aligned] (*GB) gi|157356311|emb|CAO62463.1| (e_value=3e-15) unnamed; (*ATH) AT5G08040.1 (e_value=3e-16) | Symbol: None | expressed protein | chr5:2577203-2578120 REVERSE | Aliases: T22D6.2; (*SWP) sp|Q9SD80|TOM5_ARATH (e_value=2e-15) Mitochondrial import receptor subunit TOM5 homolog OS=Arabidopsis thaliana GN=TOM5;
SGN-U580929	GO:0031981//nuclear lumen;GO:0015934//large ribosomal subunit	GO:0005198//structural molecule activity	GO:0022613//ribonucleoprotein complex biogenesis;GO:0009755//hormone-mediated signaling pathway;GO:0048438//floral whorl development;GO:0010467//gene expression	43.43	135.98	1.64663	Tomato 200607||2 [85 ESTs aligned] (*GB) gi|82400154|gb|ABB72816.1| (e_value=1e-51) ribosomal; (*ATH) AT3G53020.1 (e_value=2e-49) | Symbol: RPL24B | Regulated by TCP20. | chr3:19671545-19673003 REVERSE | Aliases: F8J2.190, RPL24B; (*SWP) sp|Q9FUL4|RL24_PRUAV (e_value=2e-49) 60S ribosomal protein L24 OS=Prunus avium GN=RPL24;
SGN-U569750	-	-	-	197.31	617.52	1.64602	Tomato 200607||2 [113 ESTs aligned] (*GB) gi|157341270|emb|CAO49177.1| (e_value=2e-38) unnamed; (*ATH) AT1G69230.1 (e_value=2e-31) | Symbol: None | expressed protein | chr1:26030016-26031371 REVERSE | Aliases: F4N2.18;
SGN-U565714	GO:0043231//intracellular membrane-bounded organelle;GO:0030529//ribonucleoprotein complex	GO:0005198//structural molecule activity	GO:0010467//gene expression	239.57	749.47	1.64542	Tomato 200607||2 [97 ESTs aligned] (*GB) gi|6094014|sp|O82528|RL15_PETHY (e_value=1e-96) 60S RIBOSOMAL PROTEIN L15; (*ATH) AT4G16720.1 (e_value=1e-91) | Symbol: None | 60S ribosomal protein L15 (RPL15A) | chr4:9399987-9401404 REVERSE | Aliases: DL4385C, FCAALL.416; (*SWP) sp|O82528|RL15_PETHY (e_value=6e-98) 60S ribosomal protein L15 OS=Petunia hybrida GN=RPL15;
SGN-U566529	GO:0016020//membrane;GO:0009536//plastid	GO:0016831//carboxy-lyase activity;GO:0048037//cofactor binding	GO:0019321//pentose metabolic process;GO:0006139//nucleobase, nucleoside, nucleotide and nucleic acid metabolic process	135.52	423.18	1.64277	Tomato 200607||2 [60 ESTs aligned] (*GB) gi|48093461|gb|AAT40107.1| (e_value=0) UDP-glucuronate decarboxylase 1 [Nicotiana tabacum]; (*ATH) AT2G28760.3 (e_value=4e-178) |; (*SWP) sp|Q5PQX0|UXS1_RAT (e_value=2e-112) UDP-glucuronic acid decarboxylase 1 OS=Rattus norvegicus GN=Uxs1;
SGN-U580530	GO:0031981//nuclear lumen;GO:0009536//plastid;GO:0015934//large ribosomal subunit	GO:0046914//transition metal ion binding;GO:0005198//structural molecule activity	GO:0022613//ribonucleoprotein complex biogenesis;GO:0010467//gene expression;GO:0006950//response to stress	163.79	511.44	1.64272	Tomato 200607||2 [63 ESTs aligned] (*GB) gi|40287508|gb|AAR83868.1| (e_value=8e-50) 60S ribosomal protein L12 [Capsicum annuum]; (*ATH) AT2G37190.1 (e_value=5e-47) | Symbol: None | 60S ribosomal protein L12 (RPL12A) | chr2:15626486-15627198 REVERSE | Aliases: T2N18.5, T2N18_5; (*SWP) sp|P50883|RL121_ARATH (e_value=5e-46) 60S ribosomal protein L12-1 OS=Arabidopsis thaliana GN=RPL12A;
SGN-U579695	-	GO:0016646//oxidoreductase activity, acting on the CH-NH group of donors, NAD or NADP as acceptor	GO:0000096//sulfur amino acid metabolic process	43.43	135.41	1.64057	Tomato 200607||2 [61 ESTs aligned] (*GB) gi|147860393|emb|CAN82572.1| (e_value=0) hypothetical; (*ATH) AT2G44160.1 (e_value=0) | Symbol: None | methylenetetrahydrofolate reductase 2 (MTHFR2), identical to SP:O80585 Methylenetetrahydrofolate reductase (EC 1.5.1.20) {Arabidopsis thaliana} | chr2:18269286-18272422 FORWARD | Aliases: F6E13.29; (*SWP) sp|O80585|MTHR2_ARATH (e_value=0) Methylenetetrahy…
SGN-U578758	GO:0016020//membrane	GO:0016209//antioxidant activity;GO:0005506//iron ion binding;GO:0003824//catalytic activity	GO:0006950//response to stress;GO:0008152//metabolic process	5.54	17.25	1.63864	Tomato 200607||2 [8 ESTs aligned] (*GB) gi|75263813|sp|Q9LEH3|PER15_IPOBA (e_value=2e-116) RecName:; (*ATH) AT5G06720.1 (e_value=2e-115) | Symbol: None | peroxidase, putative, identical to peroxidase (Arabidopsis thaliana) gi:1491617:emb:CAA68212 | chr5:2077430-2079006 REVERSE | Aliases: MPH15.8, MPH15_8; (*SWP) sp|Q42578|PER53_ARATH (e_value=2e-114) Peroxidase 53 OS=Arabidopsis thaliana GN=PER53;
SGN-U565884	-	-	-	3.79	11.79	1.63729	Tomato 200607||2 [11 ESTs aligned] (*GB) gi|157345492|emb|CAO14790.1| (e_value=6e-115) unnamed; (*ATH) AT5G14790.1 (e_value=1e-93) | Symbol: None | expressed protein | chr5:4782949-4785808 FORWARD | Aliases: T9L3.90, T9L3_90;
SGN-U571367	GO:0031225//anchored to membrane;GO:0030312//external encapsulating structure	-	-	7.58	23.57	1.63668	Tomato 200607||2 [17 ESTs aligned] (*GB) gi|157353205|emb|CAO45128.1| (e_value=2e-126) unnamed; (*ATH) AT5G55730.1 (e_value=2e-110) | Symbol: None | fasciclin-like arabinogalactan-protein (FLA1), identical to gi:13377776::AAK20857:13377775:gb:AF333970 | chr5:22575374-22577687 REVERSE | Aliases: MDF20.17, MDF20_17; (*SWP) sp|Q9FM65|FLA1_ARATH (e_value=2e-109) Fasciclin-like arabinogalactan protein…
SGN-U592838	-	GO:0046872//metal ion binding	-	28.27	87.68	1.63298	Tomato 200607||2 [1 ESTs aligned] (*GB) gi|56606536|gb|AAW02790.1| (e_value=1e-17) calmodulin 2 [Codonopsis lanceolata]; (*ATH) AT3G43810.1 (e_value=4e-18) | Symbol: None | calmodulin-7 (CAM7), almost identical to calmodulin GI:16227 from (Arabidopsis thaliana), SP:P59220 Calmodulin-7 {Arabidopsis thaliana} | chr3:15675358-15677445 REVERSE | Aliases: T28A8.100; (*SWP) sp|P13868|CALM1_SOLTU (e_val…
SGN-U563728	GO:0009536//plastid	GO:0051536//iron-sulfur cluster binding;GO:0016628//oxidoreductase activity, acting on the CH-CH group of donors, NAD or NADP as acceptor	GO:0008033//tRNA processing	4.08	12.65	1.6325	Tomato 200607||2 [26 ESTs aligned] (*GB) gi|83281193|dbj|BAD15110.2| (e_value=0) similar; (*ATH) AT4G36390.1 (e_value=0) Symbol: None | radical SAM domain-containing protein / TRAM domain-containing protein, similar to CDK5 activator-binding protein (Rattus norvegicus) GI:7330738; contains Pfam profiles PF00919: UPF0004 family protein, PF01938: TRAM domain, PF04055: r... ; (*SWP) sp|Q8H0V1|CK5P1_…
SGN-U585243	GO:0044464//cell part	GO:0016837	-	4.08	12.65	1.6325	Tomato 200607||2 [40 ESTs aligned] (*GB) gi|59323618|gb|AAW84252.1| (e_value=0) ABI3 [Lycopersicon esculentum]; (*ATH) AT3G07010.1 (e_value=2e-180) | Symbol: None | pectate lyase family protein, similar to pectate lyase GP:14531296 from (Fragaria x ananassa) | chr3:2212734-2216489 REVERSE | Aliases: F17A9.16; (*SWP) sp|Q9M8Z8|PEL8_ARATH (e_value=2e-179) Probable pectate lyase 8 OS=Arabidopsis tha…
SGN-U573926	-	-	-	20.98	64.97	1.63076	Tomato 200607||2 [4 ESTs aligned] (*GB) gi|157358582|emb|CAO66258.1| (e_value=4e-58) unnamed; (*ATH) AT1G42480.1 (e_value=7e-54) | Symbol: None | expressed protein | chr1:15938670-15941301 FORWARD | Aliases: T8D8.4, T8D8_4;
SGN-U585668	GO:0009528//plastid inner membrane;GO:0009534//chloroplast thylakoid	GO:0015291//secondary active transmembrane transporter activity;GO:0015103//inorganic anion transmembrane transporter activity	GO:0006810//transport;GO:0051707//response to other organism	33.52	103.78	1.63043	Tomato 200607||2 [31 ESTs aligned] (*GB) gi|157349773|emb|CAO39629.1| (e_value=0) unnamed; (*ATH) AT4G00370.1 (e_value=0) | Symbol: None | sugar transporter family protein, contains Pfam profile PF00083: major facilitator superfamily protein | chr4:161539-166357 REVERSE | Aliases: A_IG005I10.NN, A_IG005I10_NN, F5I10.7, F5I10_7; (*SWP) sp|Q8GX78|ANTR2_ARATH (e_value=0) Probable anion transporter 2…
SGN-U565674	GO:0044464//cell part	GO:0004553//hydrolase activity, hydrolyzing O-glycosyl compounds	GO:0044238//primary metabolic process;GO:0051707//response to other organism;GO:0007275//multicellular organismal development	29.44	91.13	1.63015	Tomato 200607||2 [5 ESTs aligned] (*GB) gi|924622|gb|AAA80495.1| (e_value=0) endo-1,4-beta-glucanase precursor; (*ATH) AT4G02290.1 (e_value=0) | Symbol: None | glycosyl hydrolase family 9 protein, similar to endo-1,4-beta glucanase; ATCEL2 GI:3132891 from (Arabidopsis thaliana) | chr4:1002446-1005202 REVERSE | Aliases: T2H3.5, T2H3_5; (*SWP) sp|O81416|GUN17_ARATH (e_value=0) Endoglucanase 17 OS=A…
SGN-U566162	GO:0043231//intracellular membrane-bounded organelle;GO:0031410//cytoplasmic vesicle	GO:0046914//transition metal ion binding;GO:0019842//vitamin binding;GO:0019798	GO:0019471;GO:0043170	11.37	35.07	1.62501	Tomato 200607||2 [19 ESTs aligned] (*GB) gi|215490181|dbj|BAG86624.1| (e_value=1e-148) type; (*ATH) AT5G18900.1 (e_value=9e-126) Symbol: None | oxidoreductase, 2OG-Fe(II) oxygenase family protein, similar to prolyl 4-hydroxylase, alpha subunit, from Rattus norvegicus (GI:474940), Mus musculus (SP:Q60715), Homo sapiens (GI:18073925); contains PF03171 2OG-Fe(II) oxygenase super... ; (*SWP) sp|P1692…
SGN-U578628	GO:0009532//plastid stroma;GO:0009526//plastid envelope;GO:0009534//chloroplast thylakoid;GO:0005576//extracellular region	GO:0000166//nucleotide binding;GO:0008943//glyceraldehyde-3-phosphate dehydrogenase activity	GO:0009314//response to radiation;GO:0010038//response to metal ion;GO:0019318//hexose metabolic process;GO:0015977//carbon fixation;GO:0034285;GO:0006950//response to stress	96.76	298.12	1.62341	Tomato 200607||2 [81 ESTs aligned] (*GB) gi|77540212|gb|ABA86964.1| (e_value=0) glyceraldehyde-3-phosphate dehydrogenase B subunit [Glycine max]; (*ATH) AT1G42970.1 (e_value=0) Symbol: None | glyceraldehyde-3-phosphate dehydrogenase B, chloroplast (GAPB) / NADP-dependent glyceraldehydephosphate dehydrogenase subunit B, identical to SP:P25857 Glyceraldehyde 3-phosphate dehydrogenase B, chloroplast…
SGN-U564188	-	-	-	24.77	76.18	1.62082	Tomato 200607||2 [7 ESTs aligned] (*GB) gi|195639430|gb|ACG39183.1| (e_value=9e-38) hypothetical; (*ATH) AT5G16060.1 (e_value=5e-35) | Symbol: None | expressed protein | chr5:5246125-5247434 FORWARD | Aliases: F1N13.200, F1N13_200;
SGN-U572400	GO:0030964;GO:0005746//mitochondrial respiratory chain	-	GO:0043094//cellular metabolic compound salvage	69.66	213.89	1.61847	Tomato 200607||2 [30 ESTs aligned] (*GB) gi|118484036|gb|ABK93904.1| (e_value=2e-46) unknown; (*ATH) AT1G49140.1 (e_value=2e-44) Symbol: None | NADH-ubiquinone oxidoreductase-related, similar to NADH-ubiquinone oxidoreductase 12 kDa subunit, mitochondrial precursor (EC 1.6.5.3) (EC 1.6.99.3) (Complex I-12KD) (CI-12KD). (Swiss-Prot:Q03015) (Neurospora crassa) | chr1:18180440-1... ; (*SWP) sp|Q9M9B…
SGN-U586537	-	GO:0016879//ligase activity, forming carbon-nitrogen bonds;GO:0016421//CoA carboxylase activity;GO:0019842//vitamin binding;GO:0032559//adenyl ribonucleotide binding	-	25.94	79.63	1.61813	Tomato 200607||2 [16 ESTs aligned] (*GB) gi|193290652|gb|ACF17634.1| (e_value=0) putative; (*ATH) AT5G35360.1 (e_value=0) | Symbol: None | acetyl-CoA carboxylase, biotin carboxylase subunit (CAC2), identical to acetyl-CoA carboxylase, biotin carboxylase subunit (CAC2) (Arabidopsis thaliana) GI:1905876 | chr5:13601389-13606337 FORWARD | Aliases: T26D22.8, T26D22_8; (*SWP) sp|Q06862|ACCC_ANASP (e_v…
SGN-U565950	GO:0009536//plastid	GO:0016833//oxo-acid-lyase activity	GO:0051707//response to other organism;GO:0009725//response to hormone stimulus;GO:0009850//auxin metabolic process;GO:0009064//glutamine family amino acid metabolic process;GO:0006568//tryptophan metabolic process;GO:0006970//response to osmotic stress;GO:0048527//lateral root development	11.08	33.92	1.61418	Tomato 200607||2 [3 ESTs aligned] (*GB) gi|195658187|gb|ACG48561.1| (e_value=5e-82) anthranilate; (*ATH) AT1G25220.1 (e_value=3e-86) | Symbol: None | anthranilate synthase beta subunit (ASB1), identical to anthranilate synthase beta subunit GI:403434 from (Arabidopsis thaliana) | chr1:8837057-8839488 REVERSE | Aliases: F4F7.39, F4F7_39; (*SWP) sp|Q08654|TRPG_THEMA (e_value=3e-38) Anthranilate syn…
SGN-U568264	GO:0043231//intracellular membrane-bounded organelle	GO:0051536//iron-sulfur cluster binding;GO:0043169//cation binding	GO:0006091//generation of precursor metabolites and energy	12.82	39.1	1.60877	Tomato 200607||2 [13 ESTs aligned] (*GB) gi|15223230|ref|NP_174533.1| (e_value=3e-68) ferredoxin family [Arabidopsis thaliana]; (*ATH) AT1G32550.1 (e_value=2e-70) | Symbol: None | ferredoxin family protein, similar to ferredoxin from Synechocystis sp. (GI:48019); contains Pfam profile PF00111 2Fe-2S iron-sulfur cluster binding domain | chr1:11771746-11774158 REVERSE | Aliases: T9G5.4, T9G5_4; (*S…
SGN-U586225	GO:0009536//plastid;GO:0005576//extracellular region;GO:0016020//membrane	GO:0019206//nucleoside kinase activity;GO:0004672//protein kinase activity;GO:0046914//transition metal ion binding	GO:0006166//purine ribonucleoside salvage;GO:0010038//response to metal ion;GO:0023060;GO:0034285	55.67	169.62	1.60733	Tomato 200607||2 [33 ESTs aligned] (*GB) gi|51949802|gb|AAU14833.1| (e_value=0) adenosine kinase isoform 2S [Nicotiana tabacum]; (*ATH) AT5G03300.1 (e_value=1e-171) | Symbol: None | adenosine kinase 2 (ADK2), contains Pfam profile: PF00294 pfkB family carbohydrate kinase; identical to cDNA adenosine kinase 2 (ADK2) GI:12017763 | chr5:796441-799153 FORWARD | Aliases: F12E4.30, F12E4_30; (*SWP) sp|…
SGN-U565824	GO:0009526//plastid envelope	GO:0015291//secondary active transmembrane transporter activity	GO:0015698//inorganic anion transport	13.7	41.69	1.60553	Tomato 200607||2 [9 ESTs aligned] (*GB) gi|47571341|gb|AAT35816.1| (e_value=1e-175) chloroplast phosphate transporter precursor [Solanum tuberosum]; (*ATH) AT3G26570.2 (e_value=4e-146) | Symbol: None | phosphate transporter family protein, contains Pfam profile: PF01384 phosphate transporter family | chr3:9757428-9759870 FORWARD | Aliases: None; (*SWP) sp|Q38954|PHT21_ARATH (e_value=4e-145) Inorg…
SGN-U579480	-	GO:0005515//protein binding	-	40.22	122.18	1.60302	Tomato 200607||2 [126 ESTs aligned] (*GB) gi|45861989|gb|AAS78777.1| (e_value=7e-139) 14-3-3 protein [Solanum chacoense]; (*ATH) AT1G78300.1 (e_value=5e-122) | Symbol: None | 14-3-3 protein GF14 omega (GRF2), identical to GF14omega isoform GI:487791 from (Arabidopsis thaliana) | chr1:29466564-29468278 FORWARD | Aliases: F3F9.16, F3F9_16; (*SWP) sp|P93210|14335_SOLLC (e_value=5e-139) 14-3-3 protei…
SGN-U570011	-	-	-	34.39	104.36	1.60151	Tomato 200607||2 [13 ESTs aligned] (*GB) gi|118484384|gb|ABK94069.1| (e_value=6e-25) unknown; (*ATH) AT4G20150.1 (e_value=7e-27) | Symbol: None | expressed protein | chr4:10888309-10889606 REVERSE | Aliases: F1C12.70, F1C12_70;
SGN-U577641	GO:0031980//mitochondrial lumen;GO:0043234//protein complex;GO:0005746//mitochondrial respiratory chain;GO:0009536//plastid;GO:0005576//extracellular region	GO:0016668//oxidoreductase activity, acting on sulfur group of donors, NAD or NADP as acceptor;GO:0046914//transition metal ion binding;GO:0032559//adenyl ribonucleotide binding	GO:0009314//response to radiation;GO:0010038//response to metal ion;GO:0019725//cellular homeostasis;GO:0008152//metabolic process	19.24	58.36	1.60087	Tomato 200607||2 [42 ESTs aligned] (*GB) gi|10444388|gb|AAG17888.1| (e_value=0) dihydrolipoamide dehydrogenase precursor [Solanum tuberosum]; (*ATH) AT1G48030.2 (e_value=0) | Symbol: None | dihydrolipoamide dehydrogenase 1, mitochondrial / lipoamide dehydrogenase 1 (MTLPD1), identical to GB:AAF34795 (gi:12704696) from (Arabidopsis thaliana) | chr1:17720802-17722810 REVERSE | Aliases: None; (*SWP)…
SGN-U569272	GO:0043231//intracellular membrane-bounded organelle	GO:0046872//metal ion binding;GO:0016831//carboxy-lyase activity;GO:0019842//vitamin binding	-	4.08	12.36	1.59904	Tomato 200607||2 [8 ESTs aligned] (*GB) gi|70609688|gb|AAZ05069.1| (e_value=0) pyruvate; (*ATH) AT5G54960.1 (e_value=0) | Symbol: None | pyruvate decarboxylase, putative, strong similarity to pyruvate decarboxylase 1 (Vitis vinifera) GI:10732644; contains InterPro entry IPR000399: Pyruvate decarboxylase | chr5:22327913-22329987 REVERSE | Aliases: MBG8.23, MBG8_23; (*SWP) sp|P51850|PDC1_PEA (e_val…
SGN-U593799	GO:0009536//plastid	GO:0016765//transferase activity, transferring alkyl or aryl (other than methyl) groups	GO:0008652//cellular amino acid biosynthetic process;GO:0006950//response to stress	18.36	55.48	1.5954	Tomato 200607||2 [1 ESTs aligned] (*GB) gi|114176|sp|P11043|AROA_PETHY (e_value=3e-106) 3-phosphoshikimate 1-carboxyvinyltransferase, chloroplast precursor (5-enolpyruvylshikimate-3-phosphate synthase) (EPSP synthase); (*ATH) AT2G45300.1 (e_value=1e-95) | Symbol: None | 3-phosphoshikimate 1-carboxyvinyltransferase / 5-enolpyruvylshikimate-3-phosphate / EPSP synthase, nearly identical to SP:P05466…
SGN-U583061	GO:0031090//organelle membrane;GO:0031224//intrinsic to membrane	GO:0015165//pyrimidine nucleotide sugar transmembrane transporter activity	GO:0006984//ER-nuclear signaling pathway;GO:0008643//carbohydrate transport	9.91	29.9	1.59319	Tomato 200607||2 [14 ESTs aligned] (*GB) gi|48209877|gb|AAT40483.1| (e_value=0) putative UDP-galactose transporter [Solanum demissum]; (*ATH) AT1G14360.1 (e_value=2e-167) | Symbol: None | UDP-galactose/UDP-glucose transporter, putative, very similar to UDP-galactose/UDP-glucose transporter (GI:22651763) {Arabidopsis thaliana} | chr1:4910624-4913147 REVERSE | Aliases: F14L17.13, F14L17_13; (*SWP) …
SGN-U579726	GO:0009532//plastid stroma;GO:0009526//plastid envelope;GO:0009534//chloroplast thylakoid	GO:0008187//poly-pyrimidine tract binding	GO:0006952//defense response;GO:0009725//response to hormone stimulus	48.96	147.48	1.59084	Tomato 200607||2 [21 ESTs aligned] (*GB) gi|12230585|sp|Q08937|ROC2_NICSY (e_value=2e-94) 29 kDa ribonucleoprotein B, chloroplast precursor (CP29B); (*ATH) AT2G37220.1 (e_value=1e-77) Symbol: None | 29 kDa ribonucleoprotein, chloroplast, putative / RNA-binding protein cp29, putative, similar to SP:Q43349 29 kDa ribonucleoprotein, chloroplast precursor (RNA-binding protein cp29) {Arabidopsis thali…
SGN-U578395	GO:0043231//intracellular membrane-bounded organelle	-	-	5.25	15.81	1.59045	Tomato 200607||2 [4 ESTs aligned] (*GB) gi|42572451|ref|NP_974321.1| (e_value=5e-13) expressed protein [Arabidopsis thaliana]; (*ATH) AT3G15395.3 (e_value=5e-15) | Symbol: None | expressed protein | chr3:5200646-5201521 FORWARD | Aliases: None;
SGN-U566716	GO:0031981//nuclear lumen	GO:0003712//transcription cofactor activity;GO:0001071;GO:0003677//DNA binding	GO:0000160//two-component signal transduction system (phosphorelay);GO:0009725//response to hormone stimulus;GO:0010467//gene expression;GO:0010557//positive regulation of macromolecule biosynthetic process;GO:0006950//response to stress	34.68	104.36	1.58939	Tomato 200607||2 [32 ESTs aligned] (*GB) gi|5669634|gb|AAD46402.1|AF096246_1 (e_value=9e-64) ethylene-responsive; (*ATH) AT3G24500.1 (e_value=1e-42) | Symbol: None | ethylene-responsive transcriptional coactivator, putative, similar to ethylene-responsive transcriptional coactivator (Lycopersicon esculentum) gi:5669634:gb:AAD46402 | chr3:8918686-8919315 FORWARD | Aliases: MOB24.13; (*SWP) sp|Q9LV…
SGN-U576844	GO:0043231//intracellular membrane-bounded organelle	GO:0016859//cis-trans isomerase activity	-	11.95	35.94	1.58858	Tomato 200607||2 [12 ESTs aligned] (*GB) gi|152955225|emb|CAM59673.1| (e_value=2e-90) parvulin-type; (*ATH) AT5G19370.1 (e_value=1e-71) Symbol: None | rhodanese-like domain-containing protein / PPIC-type PPIASE domain-containing protein, low similarity to MPT-synthase sulfurylase (Synechococcus sp. PCC 7942) GI:2950364; contains Pfam profiles PF00581: Rhodanese-like domain, PF00639:... ; (*SWP) s…
SGN-U579644	GO:0016020//membrane	GO:0016301//kinase activity;GO:0000166//nucleotide binding	GO:0008152//metabolic process	30.02	90.27	1.58832	Tomato 200607||2 [10 ESTs aligned] (*GB) gi|157343732|emb|CAO68238.1| (e_value=2e-156) unnamed; (*ATH) AT1G48480.1 (e_value=2e-141) | Symbol: None | leucine-rich repeat transmembrane protein kinase, putative, contains similarity to many predicted protein kinases | chr1:17922059-17924653 FORWARD | Aliases: T1N15.9, T1N15_9; (*SWP) sp|Q9LP77|Y1848_ARATH (e_value=2e-140) Probable inactive receptor k…
SGN-U577721	-	-	-	6.99	20.99	1.58634	Tomato 200607||2 [80 ESTs aligned] (*GB) gi|1351018|sp|P47926|RSI1_SOLLC (e_value=6e-43) RecName:; (*ATH) AT3G02885.1 (e_value=3e-27) | Symbol: None | gibberellin-regulated protein 5 (GASA5) / gibberellin-responsive protein 5, identical to GASA5 (Arabidopsis thaliana) GI:1289320 | chr3:638111-639059 REVERSE | Aliases: None; (*SWP) sp|P47926|RSI1_SOLLC (e_value=4e-44) RSI-1 protein OS=Solanum lyco…
SGN-U577450	GO:0043231//intracellular membrane-bounded organelle	-	-	16.32	48.87	1.58231	Tomato 200607||2 [9 ESTs aligned] (*GB) gi|147771494|emb|CAN73653.1| (e_value=2e-26) hypothetical; (*ATH) AT4G39040.1 (e_value=2e-28) | Symbol: None | expressed protein, contains PF01985: Uncharacterised protein family | chr4:18189066-18190550 REVERSE | Aliases: F19H22.140, F19H22_140;
SGN-U571702	-	GO:0016787//hydrolase activity	-	9.03	27.02	1.58123	Tomato 200607||2 [8 ESTs aligned] (*GB) gi|42566875|ref|NP_193391.3| (e_value=7e-91) expressed protein [Arabidopsis thaliana]; (*ATH) AT4G16580.1 (e_value=5e-93) | Symbol: None | expressed protein | chr4:9341015-9342868 REVERSE | Aliases: DL4315C, FCAALL.400; (*SWP) sp|Q5U3N5|PPTC7_DANRE (e_value=2e-29) Protein phosphatase PTC7 homolog OS=Danio rerio GN=pptc7;
SGN-U569952	GO:0009536//plastid	GO:0008483//transaminase activity	GO:0006520//cellular amino acid metabolic process	18.65	55.77	1.58031	Tomato 200607||2 [27 ESTs aligned] (*GB) gi|158635126|gb|ABW76425.1| (e_value=0) branched-chain; (*ATH) AT5G65780.1 (e_value=3e-157) Symbol: None | branched-chain amino acid aminotransferase 5 / branched-chain amino acid transaminase 5 (BCAT5), nearly identical to SP:Q9FYA6 Branched-chain amino acid aminotransferase 5, chloroplast precursor (EC 2.6.1.42) (Atbcat-5) {Arabidopsis t... ; (*SWP) sp|Q…
SGN-U569591	-	GO:0043167//ion binding;GO:0008422//beta-glucosidase activity	GO:0044238//primary metabolic process	76.94	229.41	1.57612	Tomato 200607||2 [15 ESTs aligned] (*GB) gi|118480997|gb|ABK92452.1| (e_value=0) unknown; (*ATH) AT2G05790.1 (e_value=0) | Symbol: None | glycosyl hydrolase family 17 protein, similar to elicitor inducible chitinase Nt-SubE76 GI:11071974 from (Nicotiana tabacum) | chr2:2199389-2201480 FORWARD | Aliases: T25M19.1, T25M19_1; (*SWP) sp|Q8VYE5|E1312_ARATH (e_value=2e-98) Putative glucan endo-1,3-beta…
SGN-U563892	-	GO:0005488//binding;GO:0016881//acid-amino acid ligase activity	GO:0006625//protein targeting to peroxisome;GO:0060255;GO:0009062//fatty acid catabolic process;GO:0006464//protein modification process	14.28	42.55	1.57516	Tomato 200607||2 [23 ESTs aligned] (*GB) gi|157339514|emb|CAO44055.1| (e_value=4e-85) unnamed; (*ATH) AT5G25760.1 (e_value=3e-85) Symbol: None | ubiquitin-conjugating enzyme, putative, similar to SP:O60015 Ubiquitin-conjugating enzyme E2-21 kDa (EC 6.3.2.19) (Ubiquitin-protein ligase) (Ubiquitin carrier protein) {Pichia angusta}; contains Pfam profile PF00179: Ubiquitin-conjug... ; (*SWP) sp|Q8LG…
SGN-U577533	GO:0000785//chromatin;GO:0043231//intracellular membrane-bounded organelle	GO:0003676//nucleic acid binding	GO:0034728	131.73	391.84	1.57268	Tomato 200607||2 [54 ESTs aligned] (*GB) gi|118489629|gb|ABK96616.1| (e_value=6e-45) unknown; (*ATH) AT2G28720.1 (e_value=2e-46) Symbol: None | histone H2B, putative, strong similarity to histone H2B Arabidopsis thaliana GI:2407802, Gossypium hirsutum SP:O22582; contains Pfam profile PF00125 Core histone H2A/H2B/H3/H4 | chr2:12334055-12334755 FORWARD | Aliases: T11P11.3, T11P... ; (*SWP) sp|Q1SU9…
SGN-U581296	GO:0044464//cell part	-	GO:0007047//cellular cell wall organization	20.11	59.8	1.57223	Tomato 200607||2 [20 ESTs aligned] (*GB) gi|3747132|gb|AAC64201.1| (e_value=7e-104) expansin [Lycopersicon esculentum]; (*ATH) AT2G40610.1 (e_value=1e-88) | Symbol: None | expansin, putative (EXP8), similar to expansin 2 GI:7025493 from (Zinnia elegans); alpha-expansin gene family, PMID:11641069 | chr2:16955941-16957635 REVERSE | Aliases: T2P4.4, T2P4_4; (*SWP) sp|O22874|EXPA8_ARATH (e_value=1e-8…
SGN-U569639	-	GO:0005488//binding;GO:0001071	GO:0009725//response to hormone stimulus;GO:0010468//regulation of gene expression;GO:0009791//post-embryonic development;GO:0006351//transcription, DNA-dependent;GO:0001708//cell fate specification	21.86	64.97	1.57148	Tomato 200607||2 [10 ESTs aligned] (*GB) gi|85069287|gb|ABC69715.1| (e_value=0) auxin; (*ATH) AT5G60450.1 (e_value=0) | Symbol: None | auxin-responsive factor (ARF4), contains Pfam profile: PF02362 B3 DNA binding domain; identical to cDNA auxin response factor 4 (ARF4) GI:4102597 | chr5:24325549-24329924 REVERSE | Aliases: MUF9.7, MUF9_7; (*SWP) sp|Q9ZTX9|ARFD_ARATH (e_value=0) Auxin response fac…
SGN-U579452	GO:0043231//intracellular membrane-bounded organelle	GO:0001071	GO:0010468//regulation of gene expression	22.15	65.83	1.57144	Tomato 200607||2 [33 ESTs aligned] (*GB) gi|157353042|emb|CAO44932.1| (e_value=4e-43) unnamed; (*ATH) AT3G17100.2 (e_value=2e-37) | Symbol: None | expressed protein | chr3:5831279-5832425 FORWARD | Aliases: None;
SGN-U585891	GO:0031224//intrinsic to membrane	GO:0016759//cellulose synthase activity;GO:0046914//transition metal ion binding	GO:0045229//external encapsulating structure organization;GO:0009250//glucan biosynthetic process	184.78	548.52	1.56974	Tomato 200607||2 [48 ESTs aligned] (*GB) gi|33186651|gb|AAP97495.1| (e_value=0) cellulose synthase [Solanum tuberosum]; (*ATH) AT5G05170.1 (e_value=0) | Symbol: None | cellulose synthase, catalytic subunit (Ath-B), nearly identical to gi:2827143, cellulose synthase, catalytic subunit (Ath-B) | chr5:1530175-1535383 REVERSE | Aliases: K2A11.4, K2A11_4; (*SWP) sp|Q84ZN6|CESA8_ORYSJ (e_value=0) Proba…
SGN-U565321	GO:0043231//intracellular membrane-bounded organelle;GO:0000785//chromatin	GO:0003676//nucleic acid binding	GO:0006351//transcription, DNA-dependent;GO:0034728	195.85	581.01	1.56881	Tomato 200607||2 [18 ESTs aligned] (*GB) gi|118485070|gb|ABK94398.1| (e_value=4e-22) unknown; (*ATH) AT1G14900.1 (e_value=2e-20) Symbol: None | high-mobility-group protein / HMG-I/Y protein, nearly identical to high-mobility-group protein HMG-I/Y protein (Arabidopsis thaliana) GI:1429211; contains Pfam profiles PF00538: linker histone H1 and H5 family, PF02178: AT hook motif ... ; (*SWP) sp|Q0042…
SGN-U581349	GO:0009536//plastid;GO:0016020//membrane	GO:0005507//copper ion binding;GO:0016279//protein-lysine N-methyltransferase activity;GO:0035091//phosphoinositide binding	GO:0034968//histone lysine methylation;GO:0010038//response to metal ion;GO:0034755//iron ion transmembrane transport;GO:0009908//flower development;GO:0006970//response to osmotic stress;GO:0030005	6.12	18.11	1.56518	Tomato 200607||2 [3 ESTs aligned] (*GB) gi|15228869|ref|NP_191183.1| (e_value=3e-30) copper homeostasis factor (copper chaperone) (CCH) [Arabidopsis thaliana]; (*ATH) AT3G56240.1 (e_value=3e-32) | Symbol: None | copper homeostasis factor / copper chaperone (CCH) (ATX1), identical to gi:3168840 Pfam profile PF00403: Heavy-metal-associated domain | chr3:20874236-20875470 REVERSE | Aliases: F18O21.2…
SGN-U583464	-	-	-	4.08	12.07	1.56478	Tomato 200607||2 [5 ESTs aligned]
SGN-U585499	-	-	-	3.79	11.21	1.56452	Tomato 200607||2 [15 ESTs aligned] (*GB) gi|157330671|emb|CAO48661.1| (e_value=6e-92) unnamed; (*ATH) AT4G39840.1 (e_value=4e-90) | Symbol: None | expressed protein | chr4:18484895-18486808 FORWARD | Aliases: T5J17.10, T5J17_10;
SGN-U563093	-	-	-	7.58	22.42	1.56452	Tomato 200607||2 [4 ESTs aligned] (*GB) gi|157341145|emb|CAO49052.1| (e_value=1e-52) unnamed; (*ATH) AT5G41050.1 (e_value=1e-44) | Symbol: None | expressed protein | chr5:16450545-16451546 REVERSE | Aliases: MEE6.12, MEE6_12;
SGN-U573842	-	-	-	3.79	11.21	1.56452	Tomato 200607||2 [5 ESTs aligned] (*GB) gi|157358640|emb|CAO66316.1| (e_value=1e-26) unnamed; (*ATH) AT1G21060.1 (e_value=3e-22) | Symbol: None | expressed protein, contains Pfam profile PF04784: Protein of unknown function, DUF547 | chr1:7371788-7374093 FORWARD | Aliases: T22I11.12, T22I11_12;
SGN-U564536	-	GO:0016757//transferase activity, transferring glycosyl groups	-	7.29	21.56	1.56437	Tomato 200607||2 [11 ESTs aligned] (*GB) gi|157348728|emb|CAO23620.1| (e_value=7e-52) unnamed; (*ATH) AT2G29730.1 (e_value=3e-32) | Symbol: None | UDP-glucoronosyl/UDP-glucosyl transferase family protein, contains Pfam profile: PF00201 UDP-glucoronosyl and UDP-glucosyl transferase | chr2:12710614-12712258 FORWARD | Aliases: T27A16.17, T27A16_17; (*SWP) sp|Q9ZSK5|ZOG_PHALU (e_value=2e-51) Zeatin O…
SGN-U585664	GO:0000275//mitochondrial proton-transporting ATP synthase complex, catalytic core F(1)	GO:0015078//hydrogen ion transmembrane transporter activity;GO:0015662//ATPase activity, coupled to transmembrane movement of ions, phosphorylative mechanism;GO:0019829//cation-transporting ATPase activity;GO:0032559//adenyl ribonucleotide binding	GO:0015986//ATP synthesis coupled proton transport	243.36	719.29	1.56348	Tomato 200607||2 [85 ESTs aligned] (*GB) gi|3676296|gb|AAD03392.1| (e_value=0) mitochondrial ATPase beta subunit [Nicotiana sylvestris]; (*ATH) AT5G08690.1 (e_value=0) Symbol: None | ATP synthase beta chain 2, mitochondrial, identical to SP:P83484 ATP synthase beta chain 2, mitochondrial precursor (EC 3.6.3.14) {Arabidopsis thaliana}; strong similarity to SP:P17614 ATP synthase beta chain, mitoch…
SGN-U563353	GO:0031981//nuclear lumen	GO:0003712//transcription cofactor activity;GO:0003677//DNA binding	GO:0009725//response to hormone stimulus;GO:0010467//gene expression;GO:0010557//positive regulation of macromolecule biosynthetic process	37.89	111.54	1.55767	Tomato 200607||2 [34 ESTs aligned] (*GB) gi|8895787|gb|AAF81108.1|AF232062_1 (e_value=3e-59) multiprotein; (*ATH) AT3G58680.1 (e_value=2e-52) | Symbol: None | ethylene-responsive transcriptional coactivator, putative, similar to ethylene-responsive transcriptional coactivator (Lycopersicon esculentum) gi:5669634:gb:AAD46402 | chr3:21718253-21719881 FORWARD | Aliases: T20N10.30, T20N10_30; (*SWP) …
SGN-U570963	GO:0044432//endoplasmic reticulum part;GO:0030312//external encapsulating structure;GO:0009536//plastid;GO:0016020//membrane	GO:0016628//oxidoreductase activity, acting on the CH-CH group of donors, NAD or NADP as acceptor;GO:0032559//adenyl ribonucleotide binding	GO:0043161//proteasomal ubiquitin-dependent protein catabolic process;GO:0000741//karyogamy;GO:0006950//response to stress	50.71	149.2	1.55691	Tomato 200607||2 [32 ESTs aligned] (*GB) gi|729623|sp|Q03685|BIP5_TOBAC (e_value=0) Luminal binding protein 5 precursor (BiP 5) (78 kDa glucose-regulated protein homolog 5) (GRP 78-5); (*ATH) AT5G28540.1 (e_value=0) | Symbol: None | luminal binding protein 1 (BiP-1) (BP1), SWISS-PROT:Q9LKR3 PMID:8888624 | chr5:10540464-10543343 REVERSE | Aliases: T26D3.10, T26D3_10; (*SWP) sp|Q03685|BIP5_TOBAC (e…
SGN-U583960	GO:0031224//intrinsic to membrane	GO:0016597//amino acid binding	-	18.65	54.62	1.55025	Tomato 200607||2 [29 ESTs aligned] (*GB) gi|61889383|emb|CAI53895.2| (e_value=4e-123) putative receptor associated protein [Capsicum chinense]; (*ATH) AT3G63310.1 (e_value=1e-110) Symbol: None | expressed protein, low similarity to N-methyl-D-aspartate receptor-associated protein (Drosophila melanogaster) GI:567104; contains Pfam profile PF01027: Uncharacterized protein family UPF0005 | chr3:2339…
SGN-U580628	-	GO:0048037//cofactor binding;GO:0016857//racemase and epimerase activity, acting on carbohydrates and derivatives	GO:0006139//nucleobase, nucleoside, nucleotide and nucleic acid metabolic process	44.59	130.52	1.54948	Tomato 200607||2 [30 ESTs aligned] (*GB) gi|15234745|ref|NP_194773.1| (e_value=0) nucleotide sugar epimerase family [Arabidopsis thaliana]; (*ATH) AT4G30440.1 (e_value=0) Symbol: None | NAD-dependent epimerase/dehydratase family protein, similar to nucleotide sugar epimerase from Vibrio vulnificus GI:3093975 (PID:g3093975), WbnF (Escherichia coli) GI:5739472, CAPI protein {Staphylococcus aureus} …
SGN-U591580	GO:0030529//ribonucleoprotein complex	GO:0005198//structural molecule activity	GO:0010467//gene expression	8.45	24.72	1.54866	Tomato 200607||2 [1 ESTs aligned] (*GB) gi|78191444|gb|ABB29943.1| (e_value=2e-13) ribosomal protein L11-like protein [Solanum tuberosum]; (*ATH) AT3G58700.1 (e_value=2e-13) | Symbol: None | 60S ribosomal protein L11 (RPL11B), ribosomal protein L11, cytosolic, Arabidopsis thaliana, PIR:S49033 | chr3:21722540-21723930 FORWARD | Aliases: T20N10.50; (*SWP) sp|P42795|RL111_ARATH (e_value=1e-12) 60S r…
SGN-U574452	GO:0005576//extracellular region;GO:0005618//cell wall	GO:0060089//molecular transducer activity	-	14.86	43.41	1.54659	Tomato 200607||2 [36 ESTs aligned] (*GB) gi|37695573|gb|AAR00326.1| (e_value=2e-59) rapid alkalinization factor 2 [Solanum chacoense]; (*ATH) AT4G15800.1 (e_value=6e-31) | Symbol: None | rapid alkalinization factor (RALF) family protein, similar to RALF precursor (Nicotiana tabacum) GI:16566316 | chr4:8984866-8985413 FORWARD | Aliases: DL3940C, FCAALL.206;
SGN-U569920	GO:0043231//intracellular membrane-bounded organelle	GO:0003676//nucleic acid binding	GO:0006259//DNA metabolic process;GO:0009411//response to UV	7.58	22.14	1.54639	Tomato 200607||2 [19 ESTs aligned] (*GB) gi|149676205|dbj|BAF64713.1| (e_value=0) 70; (*ATH) AT5G08020.1 (e_value=0) | Symbol: None | replication protein, putative, similar to replication protein A1 (Oryza sativa) GI:2258469; contains InterPro entry IPR004365: OB-fold nucleic acid binding domain | chr5:2572108-2574880 FORWARD | Aliases: F13G24.220, F13G24_220; (*SWP) sp|Q5FW17|RFA1_XENTR (e_value…
SGN-U577239	GO:0000785//chromatin;GO:0043231//intracellular membrane-bounded organelle	GO:0003676//nucleic acid binding	GO:0034728	67.32	196.35	1.54432	Tomato 200607||2 [26 ESTs aligned] (*GB) gi|462243|sp|P35057|H4_SOLLC (e_value=1e-34) RecName:; (*ATH) AT5G59690.1 (e_value=3e-36) | Symbol: None | histone H4, identical to histone H4 from Lycopersicon esculentum GI:297150, Lolium temulentum SP:P02308, Acropora formosa GI:455652, Citrus jambhiri GI:16797797 | chr5:24068778-24069369 FORWARD | Aliases: MTH12.15; (*SWP) sp|P35057|H4_SOLLC (e_value=1…
SGN-U575216	-	-	-	6.41	18.69	1.54387	Tomato 200607||2 [5 ESTs aligned]
SGN-U566961	-	GO:0003676//nucleic acid binding;GO:0016462//pyrophosphatase activity;GO:0032559//adenyl ribonucleotide binding	GO:0006259//DNA metabolic process	57.42	167.32	1.54298	Tomato 200607||2 [9 ESTs aligned] (*GB) gi|157340418|emb|CAO47223.1| (e_value=0) unnamed; (*ATH) AT2G16440.1 (e_value=0) Symbol: None | DNA replication licensing factor, putative, similar to SP:P49717 DNA replication licensing factor MCM4 (CDC21 homolog) {Mus musculus}, SP:P29458 Cdc21 protein {Schizosaccharomyces pombe}; contains Pfam profile PF00493: MCM2/3/5 family... ; (*SWP) sp|P30665|CDC54_…
[truncated: 3,991 more rows]

## Sheet: B
S2 Table. The differentially expressed genes in ovaries at 4 days after 2,4-D application with respect to 6DPE in tomato.
Gene	GO Component	GO Function	GO Process	TPM-6DPE	TPM-4DPAT	log2 Ratio(4DPAT/6DPE)	Description
[truncated: 5,315 more rows]

## Sheet: C
S2 Table. The differentially expressed genes in ovaries at 4 days after GA3 application with respect to 6DPE in tomato.
[truncated: 5,078 more rows]
