# Supplementary material for: Transcriptome Profiling Reveals the Regulatory Mechanism Underlying Pollination Dependent and Parthenocarpic Fruit Set Mainly Mediated by Auxin and Gibberellin
Source: PLoS One. 2015 Apr 24;10(4):e0125355. doi: 10.1371/journal.pone.0125355 (PMC4409352; doi:10.1371/journal.pone.0125355)
Supplement: S3 Table — (XLSX) [file pone.0125355.s008.xlsx]

## Sheet: A
S3 Table. The common differentially expressed genes during the three types of fruit set with respect to 2DAA in tomato
Gene	GO Process	GO Component	GO Function		log2 Ratio(4DPAP/2DAA)	log2 Ratio(4DPAT/2DAA)	log2 Ratio(4DPGT/2DAA)	Description
SGN-U570998	GO:0071704;GO:0009060//aerobic respiration	-	GO:0004611//phosphoenolpyruvate carboxykinase activity		1.75192	1.15214	1.06527	Tomato 200607||2 [19 ESTs aligned] (*GB) gi|149789412|gb|ABR29877.1| (e_value=0) phosphoenolpyruvate; (*ATH) AT1G68750.1 (e_value=0) Symbol: None | phosphoenolpyruvate carboxylase family protein / PEP carboxylase family protein, similar to SP:P51059 Phosphoenolpyruvate carboxylase 2 (EC 4.1.1.31) (PEPCASE) {Zea mays}; contains Pfam profile PF00311: phosphoenolpyruvate carboxylase... ; (*SWP) sp|Q…
SGN-U576244	GO:0071704;GO:0009060//aerobic respiration	GO:0044424//intracellular part	GO:0004611//phosphoenolpyruvate carboxykinase activity;GO:0016628//oxidoreductase activity, acting on the CH-CH group of donors, NAD or NADP as acceptor		2.45013	1.52224	2.41429	Tomato 200607||2 [44 ESTs aligned] (*GB) gi|6688533|emb|CAB65171.1| (e_value=0) phosphoenolpyruvate carboxylase 2 [Lycopersicon esculentum]; (*ATH) AT3G14940.1 (e_value=0) Symbol: None | phosphoenolpyruvate carboxylase, putative / PEP carboxylase, putative, strong similarity to SP:P29196 Phosphoenolpyruvate carboxylase (EC 4.1.1.31) (PEPCASE) {Solanum tuberosum}; contains Pfam profile PF00311: ph…
SGN-U589799	GO:0071555;GO:0045229//external encapsulating structure organization	GO:0030312//external encapsulating structure	GO:0030234//enzyme regulator activity;GO:0004091//carboxylesterase activity		1.69828	1.32682	1.80935	Tomato 200607||2 [1 ESTs aligned] (*GB) gi|6689892|gb|AAF23892.1|AF152172_1 (e_value=3e-84) pectin; (*ATH) AT3G14310.1 (e_value=1e-69) Symbol: None | pectinesterase family protein, contains Pfam profiles: PF01095 pectinesterase, PF04043 plant invertase/pectin methylesterase inhibitor ;similar to pectin methylesterase GB:Q42534 from (Arabidopsis thaliana) | chr3:4771909-4775126 REVE... ; (*SWP) sp…
SGN-U562676	GO:0071555	GO:0030312//external encapsulating structure	GO:0030234//enzyme regulator activity;GO:0004091//carboxylesterase activity		-4.20764	-4.82655	-10.6339	Tomato 200607||2 [3 ESTs aligned] (*GB) gi|163914195|dbj|BAF95866.1| (e_value=2e-61) pectin; (*ATH) AT4G02320.1 (e_value=5e-46) | Symbol: None | pectinesterase family protein, contains Pfam profile: PF01095 pectinesterase | chr4:1022725-1026118 REVERSE | Aliases: T14P8.1, T14P8_1; (*SWP) sp|P85076|PME_ACTDE (e_value=6e-57) Pectinesterase OS=Actinidia deliciosa;
SGN-U564773	GO:0071555	GO:0005618//cell wall	GO:0004091//carboxylesterase activity		1.40947	1.2466	2.07901	Tomato 200607||2 [14 ESTs aligned] (*GB) gi|118481033|gb|ABK92470.1| (e_value=0) unknown; (*ATH) AT3G43270.1 (e_value=4e-170) | Symbol: None | pectinesterase family protein, contains Pfam profile: PF01095 pectinesterase | chr3:15233113-15236448 REVERSE | Aliases: F7K15.120; (*SWP) sp|Q43062|PME_PRUPE (e_value=2e-177) Pectinesterase PPE8B OS=Prunus persica;
SGN-U566717	GO:0071555	GO:0005618//cell wall	GO:0004091//carboxylesterase activity		-11.1643	-2.36015	-11.1643	Tomato 200607||2 [33 ESTs aligned] (*GB) gi|157349368|emb|CAO24514.1| (e_value=0) unnamed; (*ATH) AT2G45220.1 (e_value=7e-170) | Symbol: None | pectinesterase family protein, contains Pfam profile: PF01095 pectinesterase | chr2:18651160-18653521 REVERSE | Aliases: F4L23.27; (*SWP) sp|O04887|PME2_CITSI (e_value=4e-170) Pectinesterase-2 OS=Citrus sinensis GN=PECS-2.1;
SGN-U570647	GO:0071555	GO:0005618//cell wall	GO:0030234//enzyme regulator activity;GO:0004091//carboxylesterase activity		4.61531	4.0524	5.25128	Tomato 200607||2 [21 ESTs aligned] (*GB) gi|157350105|emb|CAO40043.1| (e_value=7e-150) unnamed; (*ATH) AT4G02320.1 (e_value=7e-138) | Symbol: None | pectinesterase family protein, contains Pfam profile: PF01095 pectinesterase | chr4:1022725-1026118 REVERSE | Aliases: T14P8.1, T14P8_1; (*SWP) sp|P83948|PME3_CITSI (e_value=4e-136) Pectinesterase-3 OS=Citrus sinensis;
SGN-U586246	GO:0071555	GO:0005618//cell wall	GO:0030234//enzyme regulator activity;GO:0004091//carboxylesterase activity		-1.003	-1.5955	-1.95891	Tomato 200607||2 [21 ESTs aligned] (*GB) gi|119507461|dbj|BAF42038.1| (e_value=0) pectin; (*ATH) AT3G49220.1 (e_value=0) | Symbol: None | pectinesterase family protein, contains Pfam profile: PF01095 pectinesterase | chr3:18260769-18264824 FORWARD | Aliases: F2K15.80, F2K15_80; (*SWP) sp|Q43062|PME_PRUPE (e_value=2e-126) Pectinesterase PPE8B OS=Prunus persica;
SGN-U588490	GO:0071555	GO:0016020//membrane;GO:0005618//cell wall;GO:0009536//plastid	GO:0030234//enzyme regulator activity;GO:0004091//carboxylesterase activity		2.51624	3.37453	2.65391	Tomato 200607||2 [1 ESTs aligned] (*GB) gi|157353906|emb|CAO46441.1| (e_value=2e-22) unnamed; (*ATH) AT5G64640.1 (e_value=9e-23) | Symbol: None | pectinesterase family protein, contains Pfam profile: PF01095 pectinesterase | chr5:25853953-25856279 FORWARD | Aliases: MUB3.16, MUB3_16; (*SWP) sp|P85076|PME_ACTDE (e_value=3e-13) Pectinesterase OS=Actinidia deliciosa;
SGN-U599553	GO:0071555	GO:0005618//cell wall	GO:0030234//enzyme regulator activity;GO:0004091//carboxylesterase activity		-5.4554	-11.2883	-4.82886	Tomato 200607||2 [1 ESTs aligned] (*GB) gi|15235323|ref|NP_192141.1| (e_value=4e-36) pectinesterase family [Arabidopsis thaliana]; (*ATH) AT4G02320.1 (e_value=4e-38) | Symbol: None | pectinesterase family protein, contains Pfam profile: PF01095 pectinesterase | chr4:1022725-1026118 REVERSE | Aliases: T14P8.1, T14P8_1; (*SWP) sp|P85076|PME_ACTDE (e_value=3e-29) Pectinesterase OS=Actinidia delicios…
SGN-U581981	GO:0065008;GO:0010468//regulation of gene expression;GO:0009791//post-embryonic development;GO:0009962//regulation of flavonoid biosynthetic process;GO:0006351//transcription, DNA-dependent;GO:0003006//reproductive developmental process	GO:0043231//intracellular membrane-bounded organelle	GO:0001071;GO:0003677//DNA binding;GO:0005515//protein binding		-4.18014	-10.6064	-10.6064	Tomato 200607||2 [4 ESTs aligned] (*GB) gi|27151496|sp|Q9ATE5|FBP24_PETHY (e_value=8e-95) RecName:; (*ATH) AT5G23260.2 (e_value=5e-48) | Symbol: None | MADS-box protein, putative | chr5:7836099-7838508 FORWARD | Aliases: None; (*SWP) sp|Q9ATE5|FBP24_PETHY (e_value=6e-96) MADS-box protein FBP24 OS=Petunia hybrida GN=FBP24;
SGN-U590609	GO:0065003;GO:0006996//organelle organization;GO:0010038//response to metal ion	GO:0009532//plastid stroma;GO:0044436;GO:0009534//chloroplast thylakoid;GO:0031410//cytoplasmic vesicle	GO:0005488//binding		3.29299	3.17807	3.60306	Tomato 200607||2 [1 ESTs aligned] (*GB) gi|157359352|emb|CAO67509.1| (e_value=1e-53) unnamed; (*ATH) AT5G23120.1 (e_value=1e-45) Symbol: None | photosystem II stability/assembly factor, chloroplast (HCF136), identical to SP:O82660 Photosystem II stability/assembly factor HCF136, chloroplast precursor {Arabidopsis thaliana} | chr5:7778124-7780631 FORWARD | Aliases: MYJ24.11, M... ; (*SWP) sp|O8266…
SGN-U569175	GO:0060918//auxin transport;GO:0009888//tissue development;GO:0000902//cell morphogenesis;GO:0030154//cell differentiation;GO:0006596//polyamine biosynthetic process	GO:0031224//intrinsic to membrane;GO:0044424//intracellular part	GO:0022892;GO:0016765//transferase activity, transferring alkyl or aryl (other than methyl) groups		-1.20915	-2.5046	-3.32193	Tomato 200607||2 [6 ESTs aligned] (*GB) gi|40788039|emb|CAE54353.1| (e_value=0) putative spermine synthase [Lycopersicon esculentum]; (*ATH) AT5G19530.2 (e_value=1e-137) |; (*SWP) sp|Q9YE02|SPEE_AERPE (e_value=1e-48) Probable spermidine synthase OS=Aeropyrum pernix GN=speE;
SGN-U571404	GO:0060255;GO:0032446//protein modification by small protein conjugation	-	GO:0019787//small conjugating protein ligase activity;GO:0032559//adenyl ribonucleotide binding		-1.64298	-1.88329	-1.46635	Tomato 200607||2 [6 ESTs aligned] (*GB) gi|118487761|gb|ABK95704.1| (e_value=8e-84) unknown; (*ATH) AT5G41340.1 (e_value=2e-74) | Symbol: None | ubiquitin-conjugating enzyme 4 (UBC4), E2; identical to gi:431265, SP:P42748 | chr5:16555351-16557358 REVERSE | Aliases: MYC6.5, MYC6_5; (*SWP) sp|P16577|UBC4_WHEAT (e_value=1e-75) Ubiquitin-conjugating enzyme E2-23 kDa OS=Triticum aestivum GN=UBC4;
SGN-U568401	GO:0060255;GO:0019941//modification-dependent protein catabolic process;GO:0006464//protein modification process	GO:0016020//membrane	GO:0019787//small conjugating protein ligase activity		-1.52877	-2.41494	-2.46916	Tomato 200607||2 [9 ESTs aligned] (*GB) gi|147771931|emb|CAN77946.1| (e_value=1e-79) hypothetical; (*ATH) AT1G64230.2 (e_value=2e-80) Symbol: None | similar to ubiquitin-conjugating enzyme E2-17 kDa 9 (UBC9) [Arabidopsis thaliana] (TAIR:At4g27960.1); similar to ubiquitin-conjugating enzyme E2-17 kDa 9 (UBC9) [Arabidopsis thaliana] (TAIR:At4g27960.2); similar to ubiquitin-conjugati... ; (*SWP) sp|…
SGN-U563309	GO:0055067;GO:0030001//metal ion transport	GO:0031224//intrinsic to membrane	GO:0005451//monovalent cation:hydrogen antiporter activity		1.98357	1.9072	1.71793	Tomato 200607||2 [7 ESTs aligned] (*GB) gi|145586535|emb|CAK12755.2| (e_value=0) (Sodium/potassium)/proton; (*ATH) AT3G05030.1 (e_value=0) Symbol: None | sodium proton exchanger, putative (NHX2), similar to sodium proton exchanger Nhx1 GB:AAD16946 (Arabidopsis thaliana); Member of The Monovalent Cation:Proton Antiporter (CPA1) Family, PMID:11500563 | chr3:1393304-1396790 REVERSE | Alia... ; (*SWP…
SGN-U566993	GO:0052386//cell wall thickening	GO:0005911//cell-cell junction;GO:0005618//cell wall;GO:0031225//anchored to membrane	GO:0030247//polysaccharide binding;GO:0003824//catalytic activity		1.3894	1.15203	1.14815	Tomato 200607||2 [8 ESTs aligned] (*GB) gi|157342327|emb|CAO64440.1| (e_value=6e-42) unnamed; (*ATH) AT1G18650.1 (e_value=1e-39) | Symbol: None | glycosyl hydrolase family protein 17, similar to beta-1,3-glucanase GI:15150341 from (Camellia sinensis); C-terminal homology only | chr1:6418852-6420521 REVERSE | Aliases: F25I16.1, F25I16_1; (*SWP) sp|Q9SD84|E13L3_ARATH (e_value=9e-38) Glucan endo-1,3…
SGN-U568358	GO:0052386//cell wall thickening	GO:0005911//cell-cell junction;GO:0005618//cell wall;GO:0031225//anchored to membrane	GO:0030247//polysaccharide binding		2.3083	1.95018	2.62154	Tomato 200607||2 [4 ESTs aligned] (*GB) gi|147767697|emb|CAN73948.1| (e_value=2e-26) hypothetical; (*ATH) AT1G18650.1 (e_value=2e-26) | Symbol: None | glycosyl hydrolase family protein 17, similar to beta-1,3-glucanase GI:15150341 from (Camellia sinensis); C-terminal homology only | chr1:6418852-6420521 REVERSE | Aliases: F25I16.1, F25I16_1; (*SWP) sp|Q9FNQ2|E13L2_ARATH (e_value=2e-24) Glucan end…
SGN-U597118	GO:0051707//response to other organism;GO:0030001//metal ion transport;GO:0015740//C4-dicarboxylate transport	GO:0031224//intrinsic to membrane;GO:0009528//plastid inner membrane	-		1.52674	1.52587	1.65102	Tomato 200607||2 [1 ESTs aligned] (*GB) gi|116788085|gb|ABK24751.1| (e_value=3e-65) unknown; (*ATH) AT5G12860.1 (e_value=4e-64) | Symbol: None | oxoglutarate/malate translocator, putative, similar to 2-oxoglutarate/malate translocator precursor, spinach, SWISSPROT:Q41364 | chr5:4059689-4061953 REVERSE | Aliases: T24H18.30, T24H18_30; (*SWP) sp|Q41364|SOT1_SPIOL (e_value=9e-66) 2-oxoglutarate/mala…
SGN-U565950	GO:0051707//response to other organism;GO:0009725//response to hormone stimulus;GO:0009850//auxin metabolic process;GO:0009064//glutamine family amino acid metabolic process;GO:0006568//tryptophan metabolic process;GO:0006970//response to osmotic stress;GO:0048527//lateral root development	GO:0009536//plastid	GO:0016833//oxo-acid-lyase activity		2.09493	2.19276	1.7561	Tomato 200607||2 [3 ESTs aligned] (*GB) gi|195658187|gb|ACG48561.1| (e_value=5e-82) anthranilate; (*ATH) AT1G25220.1 (e_value=3e-86) | Symbol: None | anthranilate synthase beta subunit (ASB1), identical to anthranilate synthase beta subunit GI:403434 from (Arabidopsis thaliana) | chr1:8837057-8839488 REVERSE | Aliases: F4F7.39, F4F7_39; (*SWP) sp|Q08654|TRPG_THEMA (e_value=3e-38) Anthranilate syn…
SGN-U576914	GO:0051707//response to other organism;GO:0009292//genetic transfer	-	GO:0019187//beta-1,4-mannosyltransferase activity;GO:0016759//cellulose synthase activity		3.19341	2.92859	3.46538	Tomato 200607||2 [3 ESTs aligned] (*GB) gi|157346283|emb|CAO15980.1| (e_value=4e-138) unnamed; (*ATH) AT5G03760.1 (e_value=1e-134) Symbol: None | glycosyl transferase family 2 protein, similar to beta-(1-3)-glucosyl transferase GB:AAC62210 GI:3687658 from (Bradyrhizobium japonicum), cellulose synthase from Agrobacterium tumeficiens (gi:710492) and Agrobacterium radiobacter (gi:... ; (*SWP) sp|Q9L…
SGN-U581346	GO:0051707//response to other organism;GO:0009206;GO:0048513//organ development;GO:0003006//reproductive developmental process;GO:0070838//divalent metal ion transport	GO:0031224//intrinsic to membrane	GO:0046914//transition metal ion binding;GO:0046873//metal ion transmembrane transporter activity;GO:0019829//cation-transporting ATPase activity;GO:0005515//protein binding;GO:0032559//adenyl ribonucleotide binding		-1.40996	-2.19874	-2.46992	Tomato 200607||2 [19 ESTs aligned] (*GB) gi|124360347|gb|ABN08360.1| (e_value=0) Cation; (*ATH) AT5G57110.2 (e_value=0) Symbol: None | calcium-transporting ATPase 8, plasma membrane-type / Ca(2+)-ATPase isoform 8 (ACA8), identical to calcium-transporting ATPase 8, plasma membrane-type SP:Q9LF79 from (Arabidopsis thaliana) | chr5:23126698-23134770 REVERSE | Aliases: N... ; (*SWP) sp|Q9LF79|ACA8_AR…
SGN-U565020	GO:0051707//response to other organism;GO:0006952//defense response	-	-		-1.63245	-2.99584	-2.02567	Tomato 200607||2 [2 ESTs aligned] (*GB) gi|38489222|gb|AAR21296.1| (e_value=2e-56) NDR1-like protein [Nicotiana benthamiana]; (*ATH) AT3G20600.1 (e_value=1e-26) Symbol: None | non-race specific disease resistance protein (NDR1), identical to non-race specific disease resistance protein (NDR1) GB:AF021346 (Arabidopsis thaliana) (Science 278 (5345), 1963-1965 (1997)) | chr3:7194852-7195742 FORWARD …
SGN-U571497	GO:0051707//response to other organism	-	GO:0032561//guanyl ribonucleotide binding		-1.01302	-1.99545	-1.37236	Tomato 200607||2 [47 ESTs aligned] (*GB) gi|4097585|gb|AAD09518.1| (e_value=2e-157) NTGP4 [Nicotiana tabacum]; (*ATH) AT1G33970.2 (e_value=1e-103) Symbol: None | similar to avirulence-responsive family protein / avirulence induced gene (AIG1) family protein [Arabidopsis thaliana] (TAIR:At4g09950.1); similar to putative NTGP4 [Oryza sativa (japonica cultivar-group)] (GB:XP_466219.1); contains I...…
SGN-U563283	GO:0051276//chromosome organization	GO:0043232	GO:0003676//nucleic acid binding;GO:0032559//adenyl ribonucleotide binding		-1.48656	-2.60777	-3.69667	Tomato 200607||2 [3 ESTs aligned] (*GB) gi|157350679|emb|CAO40770.1| (e_value=9e-64) unnamed; (*ATH) AT5G15920.1 (e_value=6e-62) Symbol: None | structural maintenance of chromosomes (SMC) family protein (MSS2), similar to SMC-related protein MSS2 (Arabidopsis thaliana) GI:9965743; contains Pfam profiles PF02483: SMC family C-terminal domain, PF02463: RecF/RecN/SMC N terminal ... ; (*SWP) sp|Q805A…
SGN-U579256	GO:0051234//establishment of localization;GO:0044267//cellular protein metabolic process;GO:0006091//generation of precursor metabolites and energy	GO:0009536//plastid	GO:0051536//iron-sulfur cluster binding;GO:0005506//iron ion binding		10.0553	10.2958	10.5245	Tomato 200607||2 [3 ESTs aligned] (*GB) gi|45357074|gb|AAS58496.1| (e_value=6e-53) chloroplast ferredoxin I [Nicotiana tabacum]; (*ATH) AT1G60950.1 (e_value=2e-37) | Symbol: None | ferredoxin, chloroplast (PETF), identical to FERREDOXIN PRECURSOR GB:P16972 (SP:P16972) from (Arabidopsis thaliana) | chr1:22448185-22448826 FORWARD | Aliases: None; (*SWP) sp|Q9ZTS2|FER_CAPAN (e_value=1e-50) Ferredoxi…
SGN-U581618	GO:0051234//establishment of localization;GO:0022904//respiratory electron transport chain	GO:0005746//mitochondrial respiratory chain	GO:0015078//hydrogen ion transmembrane transporter activity		1.11482	1.33056	1.08103	Tomato 200607||2 [29 ESTs aligned] (*GB) gi|1351357|sp|P48502|QCR7_SOLTU (e_value=8e-52) Cytochrome; (*ATH) AT5G25450.1 (e_value=2e-42) Symbol: None | ubiquinol-cytochrome C reductase complex 14 kDa protein, putative, similar to SP:P48502 Ubiquinol-cytochrome C reductase complex 14 kDa protein (EC 1.10.2.2) (CR14) {Solanum tuberosum}; contains Pfam profile PF02271: Ubiquinol-cytochr... ; (*SWP) s…
SGN-U577253	GO:0051234//establishment of localization;GO:0006091//generation of precursor metabolites and energy	GO:0009534//chloroplast thylakoid	GO:0046914//transition metal ion binding		3.25008	2.95956	3.19158	Tomato 200607||2 [198 ESTs aligned] (*GB) gi|130271|sp|P17340|PLAS_SOLLC (e_value=2e-56) RecName:; (*ATH) AT1G20340.1 (e_value=1e-46) | Symbol: None | plastocyanin, similar to plastocyanin GI:1865683 from (Arabidopsis thaliana) | chr1:7042419-7043353 REVERSE | Aliases: F14O10.6, F14O10_6; (*SWP) sp|P17340|PLAS_SOLLC (e_value=1e-57) Plastocyanin, chloroplastic OS=Solanum lycopersicum GN=PETE;
SGN-U584916	GO:0051234//establishment of localization;GO:0006091//generation of precursor metabolites and energy	GO:0043231//intracellular membrane-bounded organelle;GO:0044425//membrane part	GO:0005506//iron ion binding		-4.29216	-4.09241	-4.368	Tomato 200607||2 [37 ESTs aligned] (*GB) gi|73920913|gb|AAZ94182.1| (e_value=9e-39) proteinase; (*ATH) AT4G10040.1 (e_value=1e-27) | Symbol: None | cytochrome c, putative, similar to cytochrome c (Pumpkin, Winter squash) SWISS-PROT:P00051 | chr4:6276995-6278501 FORWARD | Aliases: F28M11.5; (*SWP) sp|Q0DI31|CYC_ORYSJ (e_value=7e-28) Cytochrome c OS=Oryza sativa subsp. japonica GN=CC-1;
SGN-U565018	GO:0051234//establishment of localization	GO:0044464//cell part	-		-1.2717	-1.43512	-1.79288	Tomato 200607||2 [7 ESTs aligned] (*GB) gi|217074328|gb|ACJ85524.1| (e_value=3e-135) unknown; (*ATH) AT4G09160.1 (e_value=4e-131) Symbol: None | SEC14 cytosolic factor family protein / phosphoglyceride transfer family protein, similar to polyphosphoinositide binding protein Ssh1p (GI:2739044) {Glycine max}; similar to polyphosphoinositide binding protein Ssh2, Glycine max, gb:... ; (*SWP) sp|Q9M0…
SGN-U569330	GO:0051234//establishment of localization	GO:0043231//intracellular membrane-bounded organelle	GO:0015932//nucleobase, nucleoside, nucleotide and nucleic acid transmembrane transporter activity		1.80385	2.26772	1.40707	Tomato 200607||2 [11 ESTs aligned] (*GB) gi|118480977|gb|ABK92442.1| (e_value=2e-156) unknown; (*ATH) AT1G70330.1 (e_value=3e-148) Symbol: None | equilibrative nucleoside transporter family protein, contains similarity to SWISS-PROT:Q14542 equilibrative nucleoside transporter 2 (Equilibrative nitrobenzylmercaptopurine riboside-insensitive nucleoside transporter, Equilibrative N... ; (*SWP) sp|A1L…
SGN-U573669	GO:0051234//establishment of localization	-	-		-2.79586	-4.15843	-4.08314	Tomato 200607||2 [2 ESTs aligned] (*GB) gi|157348142|emb|CAO22852.1| (e_value=8e-30) unnamed; (*ATH) AT1G75170.1 (e_value=4e-30) Symbol: None | SEC14 cytosolic factor family protein / phosphoglyceride transfer family protein, similar to polyphosphoinositide binding protein Ssh1p (GI:2739044) {Glycine max}; similar to SEC14 cytosolic factor (Phosphatidylinositol/phosphatidylch... ;
SGN-U584213	GO:0051234//establishment of localization	GO:0044464//cell part	-		-9.57932	-3.187	-2.37964	Tomato 200607||2 [18 ESTs aligned] (*GB) gi|118482491|gb|ABK93168.1| (e_value=1e-88) unknown; (*ATH) AT1G01630.1 (e_value=2e-90) Symbol: None | SEC14 cytosolic factor, putative / phosphoglyceride transfer protein, putative, contains Pfam PF00650 : CRAL/TRIO domain and PF03765 : CRAL/TRIO, N-terminus; similar to polyphosphoinositide binding protein Ssh2p GB:AAB94599 GI:2739046... ; (*SWP) sp|Q9UU9…
SGN-U580926	GO:0051169//nuclear transport;GO:0006605//protein targeting;GO:0023060	GO:0043231//intracellular membrane-bounded organelle	GO:0032561//guanyl ribonucleotide binding;GO:0017111//nucleoside-triphosphatase activity		1.31856	1.25986	1.01312	Tomato 200607||2 [50 ESTs aligned] (*GB) gi|77745485|gb|ABB02641.1| (e_value=2e-114) unknown [Solanum tuberosum]; (*ATH) AT5G55190.1 (e_value=5e-115) | Symbol: None | Ras-related GTP-binding protein (RAN3), identical to atran3 (Arabidopsis thaliana) GI:2058280 | chr5:22409402-22411392 FORWARD | Aliases: MCO15.14, MCO15_14; (*SWP) sp|P38547|RAN2_SOLLC (e_value=1e-115) GTP-binding nuclear protein R…
SGN-U567304	GO:0050896//response to stimulus;GO:0071941;GO:0015669//gas transport	GO:0034399//nuclear periphery	GO:0005506//iron ion binding;GO:0022892		4.69934	4.97663	4.85424	Tomato 200607||2 [27 ESTs aligned] (*GB) gi|12963875|gb|AAK07676.1| (e_value=2e-80) non-symbiotic hemoglobin class 1 [Lycopersicon esculentum]; (*ATH) AT2G16060.1 (e_value=4e-59) | Symbol: None | non-symbiotic hemoglobin 1 (HB1) (GLB1), identical to SP:O24520 Non-symbiotic hemoglobin 1 (Hb1) (ARAth GLB1) {Arabidopsis thaliana} | chr2:6989703-6990713 REVERSE | Aliases: F7H1.8, F7H1_8; (*SWP) sp|Q9…
SGN-U577742	GO:0050896//response to stimulus;GO:0044237//cellular metabolic process	-	GO:0016802		1.25202	1.46279	1.43787	Tomato 200607||2 [274 ESTs aligned] (*GB) gi|81075407|gb|ABB55380.1| (e_value=0) S-adenosyl-L-homocysteine; (*ATH) AT4G13940.1 (e_value=0) Symbol: EMB1395 | adenosylhomocysteinase / S-adenosyl-L-homocysteine hydrolase / AdoHcyase (SAHH), identical to SP:O23255 Adenosylhomocysteinase (EC 3.3.1.1) (S-adenosyl-L-homocysteine hydrolase) (AdoHcyase) {Arabidopsis thaliana}; strong similarity... ; (*SWP…
SGN-U572361	GO:0050896//response to stimulus;GO:0010468//regulation of gene expression;GO:0006350//transcription	-	-		-2.45777	-1.70898	-3.87891	Tomato 200607||2 [27 ESTs aligned] (*GB) gi|3342211|gb|AAC50047.1| (e_value=5e-101) Pti4 [Lycopersicon esculentum]; (*ATH) AT5G47220.1 (e_value=7e-40) Symbol: ERF2 | Encodes a member of the ERF (ethylene response factor) subfamily B-3 of ERF/AP2 transcription factor family (ATERF-2). The protein contains one AP2 domain. Functions as activator of GCC box##dependent transcription. Positive regulato…
SGN-U569421	GO:0050896//response to stimulus;GO:0009687//abscisic acid metabolic process	GO:0009941//chloroplast envelope;GO:0009534//chloroplast thylakoid	GO:0016709//oxidoreductase activity, acting on paired donors, with incorporation or reduction of molecular oxygen, NADH or NADPH as one donor, and incorporation of one atom of oxygen		-1.35111	-2.41545	-2.20501	Tomato 200607||2 [13 ESTs aligned] (*GB) gi|148053196|gb|ABQ52698.1| (e_value=0) zeaxanthin; (*ATH) AT5G67030.1 (e_value=0) Symbol: None | zeaxanthin epoxidase (ZEP) (ABA1), identical to GI:9857296 AtABA1; controls Pfam profiles PF01360: Monooxygenase and PF00498: FHA domain; identical to cDNA AtABA1, GI:9857295 | chr5:26770748-26774462 REVERSE | Aliases: K8A10.10, K8A10... ; (*SWP) sp|P93236|ABA…
SGN-U593743	GO:0050896//response to stimulus;GO:0006810//transport	-	GO:0005488//binding		-3.86164	-3.33222	-2.38535	Tomato 200607||2 [1 ESTs aligned] (*GB) gi|128387|sp|P27056|NLTP1_SOLLC (e_value=9e-46) Nonspecific; (*ATH) AT2G38530.1 (e_value=1e-19) Symbol: None | nonspecific lipid transfer protein 2 (LTP2), identical to nonspecific lipid-transfer protein 2 from Arabidopsis thaliana (SP:Q9S7I3); contains Pfam protease inhibitor/seed storage/LTP family domain PF00234 | chr2:16135456-16136232 FOR... ; (*SWP) s…
SGN-U573065	GO:0050896//response to stimulus	-	-		-2.68492	-5.11597	-3.13542	Tomato 200607||2 [22 ESTs aligned] (*GB) gi|195549551|gb|ACG50003.1| (e_value=9e-138) salt; (*ATH) AT1G19180.1 (e_value=6e-24) | Symbol: None | expressed protein | chr1:6622085-6623611 FORWARD | Aliases: T29M8.5, T29M8_5; (*SWP) sp|Q9LMA8|TI10A_ARATH (e_value=5e-23) Protein TIFY 10A OS=Arabidopsis thaliana GN=TIFY10A;
SGN-U577338	GO:0050896//response to stimulus	GO:0031410//cytoplasmic vesicle;GO:0043231//intracellular membrane-bounded organelle	-		1.17627	1.19781	1.41759	Tomato 200607||2 [18 ESTs aligned] (*GB) gi|118482544|gb|ABK93193.1| (e_value=1e-29) unknown; (*ATH) AT1G01170.2 (e_value=1e-28) Symbol: None | similar to stress-related ozone-induced protein (OZI1) / stress-related ozone-responsive protein [Arabidopsis thaliana] (TAIR:At4g00860.1); similar to ozone-responsive stress-related protein-like [Oryza sativa (japonica cultivar-group... ;
SGN-U581004	GO:0050896//response to stimulus	GO:0043231//intracellular membrane-bounded organelle	-		-2.29003	-2.23982	-3.59359	Tomato 200607||2 [19 ESTs aligned] (*GB) gi|113374278|gb|ABI34703.1| (e_value=3e-91) DnaJ-like; (*ATH) AT4G13830.2 (e_value=2e-45) Symbol: None | DNAJ heat shock N-terminal domain-containing protein (J20), identical to DnaJ-like protein (Arabidopsis thaliana) GI:6691127; similar to SP:Q05646 Chaperone protein dnaJ Erysipelothrix rhusiopathiae, J11 protein (Arabidopsis thaliana)... ; (*SWP) sp|Q9S…
SGN-U582332	GO:0050896//response to stimulus	GO:0016604//nuclear body	GO:0005515//protein binding		-2.56857	-1.61035	-2.32627	Tomato 200607||2 [21 ESTs aligned] (*GB) gi|157331745|emb|CAO66952.1| (e_value=0) unnamed; (*ATH) AT2G22300.1 (e_value=0) Symbol: None | ethylene-responsive calmodulin-binding protein, putative (SR1), identical to partial sequence of ethylene-induced calmodulin-binding protein GI:11545505 from (Arabidopsis thaliana); contains Pfam profiles PF03859: CG-1 domain, PF00612... ; (*SWP) sp|Q8GSA7|CMTA3…
SGN-U584514	GO:0050896//response to stimulus	-	-		-3.16449	-3.65367	-4.00022	Tomato 200607||2 [28 ESTs aligned]
SGN-U572123	GO:0050832//defense response to fungus;GO:0071365;GO:0009814//defense response, incompatible interaction;GO:0019762//glucosinolate catabolic process;GO:0000041//transition metal ion transport;GO:0052482	GO:0016020//membrane;GO:0009526//plastid envelope	GO:0017111//nucleoside-triphosphatase activity;GO:0015082//di-, tri-valent inorganic cation transmembrane transporter activity		-10.7855	-10.7855	-10.7855	Tomato 200607||2 [24 ESTs aligned] (*GB) gi|147818719|emb|CAN76184.1| (e_value=0) hypothetical; (*ATH) AT1G59870.1 (e_value=0) | Symbol: None | ABC transporter family protein, similar to PDR5-like ABC transporter GI:1514643 from (Spirodela polyrhiza) | chr1:22038171-22043703 FORWARD | Aliases: F23H11.19, F23H11_19; (*SWP) sp|Q9XIE2|PDR8_ARATH (e_value=0) Pleiotropic drug resistance protein 8 OS=A…
SGN-U581570	GO:0050801//ion homeostasis	GO:0016020//membrane	-		-3.70044	-10.1267	-3.66727	Tomato 200607||2 [29 ESTs aligned] (*GB) gi|157348936|emb|CAO24014.1| (e_value=8e-101) unnamed; (*ATH) AT1G62280.1 (e_value=7e-87) | Symbol: None | C4-dicarboxylate transporter/malic acid transport family protein, contains Pfam profile PF03595: C4-dicarboxylate transporter/malic acid transport protein | chr1:23010812-23012250 REVERSE | Aliases: F19K23.20, F19K23_20;
SGN-U566498	GO:0048878//chemical homeostasis;GO:0016129	GO:0031224//intrinsic to membrane	GO:0016491//oxidoreductase activity;GO:0005506//iron ion binding		-8.5812	-8.5812	-8.5812	Tomato 200607||2 [15 ESTs aligned] (*GB) gi|5921933|sp|Q43147|C85A1_SOLLC (e_value=0) RecName:; (*ATH) AT5G38970.1 (e_value=0) | Symbol: None | cytochrome P450, putative, similar to Cytochrome P450 85 (SP:Q43147) {Lycopersicon esculentum}; | chr5:15611904-15615115 REVERSE | Aliases: K15E6.150, K15E6_150; (*SWP) sp|Q43147|C85A1_SOLLC (e_value=0) Cytochrome P450 85A1 OS=Solanum lycopersicum GN=CYP8…
SGN-U565500	GO:0048878//chemical homeostasis;GO:0009813//flavonoid biosynthetic process	-	GO:0050737		-2.91275	-2.13555	-2.53418	Tomato 200607||2 [30 ESTs aligned] (*GB) gi|193290698|gb|ACF17657.1| (e_value=0) putative; (*ATH) AT5G48930.1 (e_value=0) Symbol: None | transferase family protein, similar to anthranilate N-hydroxycinnamoyl/benzoyltransferase from Dianthus caryophyllus (GI:3288180, GI:2239091); contains Pfam profile PF02458 transferase family | chr5:19853525-19855371 REVERSE | Aliases... ; (*SWP) sp|O23917|HCBT2…
SGN-U567051	GO:0048878//chemical homeostasis;GO:0009314//response to radiation;GO:0000902//cell morphogenesis;GO:0009755//hormone-mediated signaling pathway	GO:0009536//plastid	GO:0016881//acid-amino acid ligase activity		-9.87958	-4.07223	-9.87958	Tomato 200607||2 [5 ESTs aligned] (*GB) gi|147866579|emb|CAN83696.1| (e_value=1e-155) hypothetical; (*ATH) AT5G54510.1 (e_value=1e-155) Symbol: GH3.6 | encodes an IAA-amido synthase that conjugates Ala, Asp, Phe, and Trp to auxin. Lines overexpressing this gene accumulate IAA-ASP and are hypersensitive to several auxins. | chr5:22148319-22150904 REVERSE | Aliases: F24B18.13, F24B18_... ; (*SWP) s…
SGN-U571838	GO:0048868//pollen tube development;GO:0006498//N-terminal protein lipidation;GO:0050896//response to stimulus;GO:0048229//gametophyte development;GO:0046470//phosphatidylcholine metabolic process;GO:0019695//choline metabolic process;GO:0009791//post-embryonic development;GO:0000904//cell morphogenesis involved in differentiation	GO:0044424//intracellular part	GO:0008170//N-methyltransferase activity;GO:0016410//N-acyltransferase activity		12.2461	10.388	9.7879	Tomato 200607||2 [38 ESTs aligned] (*GB) gi|12584943|gb|AAG59894.1|AF328858_1 (e_value=0) phosphoethanolamine; (*ATH) AT1G48600.2 (e_value=0) Symbol: None | phosphoethanolamine N-methyltransferase 2, putative (NMT2), very similar to :PEM2_ARATH Putative phosphoethanolamine N-methyltransferase 2 (EC 2.1.1.103) (SP:Q944H0){Arabidopsis thaliana}; very similar to Halotolerance protein Hal3b (... ; (*…
SGN-U571949	GO:0048856//anatomical structure development;GO:0009628//response to abiotic stimulus;GO:0032501//multicellular organismal process;GO:0065007//biological regulation	-	-		-1.43847	-1.61246	-1.53464	Tomato 200607||2 [13 ESTs aligned] (*GB) gi|34499887|gb|AAQ73529.1| (e_value=1e-112) early flowering 3 [Mesembryanthemum crystallinum]; (*ATH) AT2G25930.1 (e_value=2e-94) | Symbol: None | hydroxyproline-rich glycoprotein family protein, identical to cDNA nematode responsive protein GI:2213418 | chr2:11066113-11070402 FORWARD | Aliases: F17H15.25; (*SWP) sp|O82804|ELF3_ARATH (e_value=2e-93) Protei…
SGN-U604745	GO:0048856//anatomical structure development;GO:0007275//multicellular organismal development	-	-		1.92969	2.32095	2.2547	Tomato 200607||2 [1 ESTs aligned] (*GB) gi|157348484|emb|CAO23376.1| (e_value=3e-84) unnamed; (*ATH) AT2G42200.1 (e_value=5e-35) Symbol: None | squamosa promoter-binding protein-like 9 (SPL9), identical to squamosa promoter binding protein-like 9 (Arabidopsis thaliana) GI:5931673; contains Pfam profile PF03110: SBP domain | chr2:17594485-17596708 FORWARD | Aliases: T24P15.11,... ; (*SWP) sp|Q700W…
SGN-U579886	GO:0048827//phyllome development;GO:0010468//regulation of gene expression;GO:0006606//protein import into nucleus;GO:0006351//transcription, DNA-dependent;GO:0006950//response to stress	GO:0043231//intracellular membrane-bounded organelle	GO:0003676//nucleic acid binding;GO:0001071		-1.30679	-1.61054	-1.53512	Tomato 200607||2 [26 ESTs aligned] (*GB) gi|7531181|sp|O04682|PTI6_SOLLC (e_value=3e-110) RecName:; (*ATH) AT4G27950.1 (e_value=5e-29) Symbol: None | encodes a member of the ERF (ethylene response factor) subfamily B-5 of ERF/AP2 transcription factor family. The protein contains one AP2 domain. There are 7 members in this subfamily. | chr4:13909575-13910865 REVERSE | Aliases: T13J8... ; (*SWP) sp…
SGN-U586079	GO:0048827//phyllome development;GO:0005984//disaccharide metabolic process;GO:0010118//stomatal movement;GO:0006633//fatty acid biosynthetic process;GO:0006970//response to osmotic stress;GO:0009845//seed germination;GO:0006464//protein modification process;GO:0009738//abscisic acid mediated signaling pathway;GO:0006641//triglyceride metabolic process;GO:0006952//defense response;GO:0006800//oxy…	GO:0043231//intracellular membrane-bounded organelle;GO:0044444//cytoplasmic part	GO:0004674//protein serine/threonine kinase activity;GO:0032559//adenyl ribonucleotide binding		-2.48611	-1.92038	-2.25895	Tomato 200607||2 [16 ESTs aligned] (*GB) gi|76160945|gb|ABA40436.1| (e_value=0) serine/threonine protein kinase SAPK8-like protein [Solanum tuberosum]; (*ATH) AT5G66880.1 (e_value=2e-160) | Symbol: None | serine/threonine protein kinase, putative, similar to serine-threonine protein kinase (Triticum aestivum) gi:2055374:gb:AAB58348 | chr5:26727807-26730196 FORWARD | Aliases: MUD21.14, MUD21_14; (…
SGN-U575252	GO:0048827//phyllome development	GO:0043231//intracellular membrane-bounded organelle	GO:0005488//binding		-1.86618	-1.44957	-2.66182	Tomato 200607||2 [17 ESTs aligned] (*GB) gi|157349159|emb|CAO24305.1| (e_value=4e-53) unnamed; (*ATH) AT4G00850.1 (e_value=3e-35) Symbol: None | SSXT family protein, low similarity to synovial sarcoma associated SS18-delta (Mus musculus) GI:17978535; contains Pfam profile PF05030: SSXT protein (N-terminal region) | chr4:357568-359194 FORWARD | Aliases: A_TM018A10.22, A_TM018A1... ; (*SWP) sp|Q622…
SGN-U576991	GO:0048827//phyllome development	-	GO:0003712//transcription cofactor activity		4.8831	4.97771	4.55239	Tomato 200607||2 [2 ESTs aligned] (*GB) gi|118485662|gb|ABK94681.1| (e_value=8e-36) unknown; (*ATH) AT5G28640.1 (e_value=3e-36) | Symbol: None | SSXT protein-related / glycine-rich protein, contains weak hit to Pfam profile PF05030: SSXT protein (N-terminal region) | chr5:10647575-10649896 REVERSE | Aliases: F4I4.20, F4I4_20;
SGN-U562997	GO:0048646//anatomical structure formation involved in morphogenesis;GO:0010074//maintenance of meristem identity;GO:0048608//reproductive structure development;GO:0048367//shoot development;GO:0006350//transcription;GO:0007389//pattern specification process	GO:0044424//intracellular part	GO:0003677//DNA binding		-3.69067	-9.52356	-2.64092	Tomato 200607||2 [3 ESTs aligned] (*GB) gi|157346028|emb|CAO15725.1| (e_value=3e-64) unnamed; (*ATH) AT5G02030.1 (e_value=1e-51) | Symbol: HB-6 | homeodomain protein (BELLRINGER), several homeodomain proteins; | chr5:395631-399038 FORWARD | Aliases: T7H20.80, T7H20_80, HB-6; (*SWP) sp|Q9LZM8|BLH9_ARATH (e_value=1e-50) BEL1-like homeodomain protein 9 OS=Arabidopsis thaliana GN=BLH9;
SGN-U586059	GO:0048513//organ development;GO:0009725//response to hormone stimulus	-	GO:0042802//identical protein binding		-2.203	-2.24759	-2.16584	Tomato 200607||2 [5 ESTs aligned] (*GB) gi|147775117|emb|CAN59914.1| (e_value=5e-63) hypothetical; (*ATH) AT5G12330.1 (e_value=3e-56) | Symbol: None | lateral root primordium 1 (LRP1), identical to lateral root primordium 1 (LRP1) (Arabidopsis thaliana) GI:882341; contains Pfam profile PF05142: Domain of unknown function (DUF702) | chr5:3987376-3989407 REVERSE | Aliases: None;
SGN-U571329	GO:0048513//organ development	GO:0043231//intracellular membrane-bounded organelle	-		-3.77254	-3.52519	-3.94399	Tomato 200607||2 [4 ESTs aligned] (*GB) gi|157338739|emb|CAO42090.1| (e_value=7e-15) unnamed; (*ATH) AT1G13245.1 (e_value=2e-14) | Symbol: None | expressed protein | chr1:4525483-4526061 REVERSE | Aliases: None;
SGN-U582594	GO:0048513//organ development	GO:0005840//ribosome;GO:0019897//extrinsic to plasma membrane;GO:0031981//nuclear lumen	GO:0004683//calmodulin-dependent protein kinase activity;GO:0004871//signal transducer activity		1.86061	2.12742	1.3185	Tomato 200607||2 [106 ESTs aligned] (*GB) gi|4589834|dbj|BAA76895.1| (e_value=0) LeArcA1 protein [Lycopersicon esculentum]; (*ATH) AT1G48630.1 (e_value=4e-159) Symbol: None | guanine nucleotide-binding family protein / activated protein kinase C receptor, putative / RACK, putative, contains 7 WD-40 repeats (PF00400); very similar to guanine nucleotide-binding protein; activated protein kinase C r…
SGN-U563026	GO:0048437//floral organ development	GO:0043231//intracellular membrane-bounded organelle	GO:0046914//transition metal ion binding		-3.60314	-3.06062	-3.56599	Tomato 200607||2 [8 ESTs aligned] (*GB) gi|157338794|emb|CAO42145.1| (e_value=5e-29) unnamed; (*ATH) AT1G68480.1 (e_value=4e-28) Symbol: None | similar to zinc finger (C2H2 type) family protein [Arabidopsis thaliana] (TAIR:At1g13400.1); similar to zinc finger protein-like [Oryza sativa (japonica cultivar-group)] (GB:BAD38321.1); contains InterPro domain Zn-finger, C2H2 type (... ;
SGN-U578963	GO:0048193//Golgi vesicle transport;GO:0015031//protein transport	GO:0016020//membrane	GO:0022892		-1.20352	-1.45368	-1.44225	Tomato 200607||2 [39 ESTs aligned] (*GB) gi|147777947|emb|CAN66798.1| (e_value=0) hypothetical; (*ATH) AT5G16880.2 (e_value=4e-161) Symbol: None | VHS domain-containing protein / GAT domain-containing protein, weak similarity to hepatocyte growth factor-regulated tyrosine kinase substrate (Homo sapiens) GI:2731383; contains Pfam profiles PF00790: VHS domain, PF03127: GAT domain ... ; (*SWP) sp|Q6…
SGN-U577891	GO:0046907//intracellular transport;GO:0006865//amino acid transport	GO:0019866//organelle inner membrane;GO:0031224//intrinsic to membrane;GO:0009536//plastid	-		1.30258	1.53307	1.3937	Tomato 200607||2 [33 ESTs aligned] (*GB) gi|133711803|gb|ABO36621.1| (e_value=4e-156) mitochondrial; (*ATH) AT5G46800.1 (e_value=7e-126) Symbol: None | mitochondrial carnitine/acyl carrier, putative / a bout de souffle (BOU) / CAC-like protein, identical to SP:Q93XM7 Mitochondrial carnitine/acylcarnitine carrier-like protein (A BOUT DE SOUFFLE) (Carnitine/acylcarnitine translocase-li... ; (*SWP) …
SGN-U570869	GO:0046907//intracellular transport	GO:0019866//organelle inner membrane;GO:0043231//intracellular membrane-bounded organelle;GO:0031224//intrinsic to membrane	GO:0046943//carboxylic acid transmembrane transporter activity		1.63265	1.87462	1.42976	Tomato 200607||2 [2 ESTs aligned] (*GB) gi|147816254|emb|CAN77545.1| (e_value=2e-70) hypothetical; (*ATH) AT2G22500.1 (e_value=5e-66) | Symbol: None | mitochondrial substrate carrier family protein, contains Pfam profile: PF00153 mitochondrial carrier protein | chr2:9570304-9571831 REVERSE | Aliases: F14M13.10, F14M13_10; (*SWP) sp|Q54PY7|M2OM_DICDI (e_value=2e-36) Probable mitochondrial 2-oxoglu…
SGN-U577205	GO:0046620//regulation of organ growth;GO:0048316//seed development;GO:0023033;GO:0008361//regulation of cell size;GO:0010467//gene expression	GO:0031224//intrinsic to membrane;GO:0043231//intracellular membrane-bounded organelle;GO:0044444//cytoplasmic part	-		-2.16993	-3.06793	-2.68148	Tomato 200607||2 [6 ESTs aligned] (*GB) gi|87240893|gb|ABD32751.1| (e_value=2e-155) SPX,; (*ATH) AT3G29060.1 (e_value=6e-89) Symbol: None | similar to EXS family protein / ERD1/XPR1/SYG1 family protein [Arabidopsis thaliana] (TAIR:At2g03260.1); similar to EXS family protein / ERD1/XPR1/SYG1 family protein [Arabidopsis thaliana] (TAIR:At2g03240.1); similar to EXS family pr... ; (*SWP) sp|Q8S403|PH…
SGN-U571474	GO:0045333//cellular respiration	-	-		-3.03744	-4.18822	-3.71527	Tomato 200607||2 [29 ESTs aligned] (*GB) gi|157345614|emb|CAO14912.1| (e_value=3e-87) unnamed; (*ATH) AT5G39890.1 (e_value=5e-89) | Symbol: None | expressed protein | chr5:15991621-15993498 FORWARD | Aliases: MYH19.8, MYH19_8; (*SWP) sp|Q96SZ5|AEDO_HUMAN (e_value=2e-19) 2-aminoethanethiol dioxygenase OS=Homo sapiens GN=ADO;
SGN-U575256	GO:0045229//external encapsulating structure organization;GO:0071555;GO:0051707//response to other organism	GO:0005618//cell wall;GO:0005576//extracellular region;GO:0044424//intracellular part	GO:0004091//carboxylesterase activity;GO:0030234//enzyme regulator activity		1.01984	2.58182	1.92602	Tomato 200607||2 [85 ESTs aligned] (*GB) gi|6093740|sp|Q43143|PMEU1_SOLLC (e_value=0) Pectinesterase; (*ATH) AT3G14310.1 (e_value=0) Symbol: None | pectinesterase family protein, contains Pfam profiles: PF01095 pectinesterase, PF04043 plant invertase/pectin methylesterase inhibitor ;similar to pectin methylesterase GB:Q42534 from (Arabidopsis thaliana) | chr3:4771909-4775126 REVE... ; (*SWP) sp|Q…
SGN-U578547	GO:0045229//external encapsulating structure organization;GO:0044042//glucan metabolic process	GO:0005576//extracellular region;GO:0030312//external encapsulating structure	GO:0016798//hydrolase activity, acting on glycosyl bonds;GO:0016758//transferase activity, transferring hexosyl groups		5.0452	4.39691	5.50653	Tomato 200607||2 [54 ESTs aligned] (*GB) gi|38605155|sp|Q40144|XTH1_SOLLC (e_value=8e-179) RecName:; (*ATH) AT5G13870.1 (e_value=8e-129) Symbol: None | xyloglucan:xyloglucosyl transferase / xyloglucan endotransglycosylase / endo-xyloglucan transferase (EXGT-A4), identical to endoxyloglucan transferase EXGT-A4 GI:5533315 from (Arabidopsis thaliana) | chr5:4474984-4477047 REVERSE | Ali... ; (*SWP) …
SGN-U585892	GO:0045229//external encapsulating structure organization;GO:0009832//plant-type cell wall biogenesis;GO:0009250//glucan biosynthetic process	GO:0031224//intrinsic to membrane	GO:0016759//cellulose synthase activity;GO:0046914//transition metal ion binding		2.51648	2.25043	3.22796	Tomato 200607||2 [24 ESTs aligned] (*GB) gi|13925881|gb|AAK49454.1|AF304374_1 (e_value=0) cellulose; (*ATH) AT4G39350.1 (e_value=0) | Symbol: None | cellulose synthase, catalytic subunit (Ath-A), identical to gi:2827141 | chr4:18296903-18302186 FORWARD | Aliases: T22F8.250, T22F8_250; (*SWP) sp|O48947|CESA2_ARATH (e_value=0) Cellulose synthase A catalytic subunit 2 [UDP-forming] OS=Arabidopsis th…
SGN-U569487	GO:0045229//external encapsulating structure organization;GO:0009250//glucan biosynthetic process	GO:0031224//intrinsic to membrane	GO:0016759//cellulose synthase activity;GO:0046914//transition metal ion binding		1.26912	1.36725	1.56448	Tomato 200607||2 [26 ESTs aligned] (*GB) gi|33186655|gb|AAP97497.1| (e_value=0) cellulose synthase [Solanum tuberosum]; (*ATH) AT4G32410.1 (e_value=0) | Symbol: None | cellulose synthase, catalytic subunit, putative, similar to cellulose synthase-1 (gi:9622874) and -2 (gi:9622876) from Zea mays | chr4:15640626-15646671 REVERSE | Aliases: F8B4.110, F8B4_110; (*SWP) sp|Q6AT26|CESA1_ORYSJ (e_value=0…
SGN-U577150	GO:0045229//external encapsulating structure organization;GO:0009250//glucan biosynthetic process	GO:0005911//cell-cell junction;GO:0005618//cell wall;GO:0043231//intracellular membrane-bounded organelle	GO:0035251//UDP-glucosyltransferase activity		1.23933	2.01739	1.64138	Tomato 200607||2 [81 ESTs aligned] (*GB) gi|77416931|gb|ABA81861.1| (e_value=0) UDP-glucose:protein transglucosylase-like [Solanum tuberosum]; (*ATH) AT3G02230.1 (e_value=0) | Symbol: None | reversibly glycosylated polypeptide-1 (RGP1), identical to reversibly glycosylated polypeptide-1 (AtRGP) (Arabidopsis thaliana) GI:2317729 | chr3:415402-417554 FORWARD | Aliases: F14P3.12, F14P3_12; (*SWP) sp…
SGN-U577151	GO:0045229//external encapsulating structure organization;GO:0009250//glucan biosynthetic process	GO:0005911//cell-cell junction;GO:0005618//cell wall;GO:0043231//intracellular membrane-bounded organelle	GO:0035251//UDP-glucosyltransferase activity		1.05274	1.14308	1.12986	Tomato 200607||2 [62 ESTs aligned] (*GB) gi|48478827|gb|AAT44738.1| (e_value=0) UDP-glucose:protein transglucosylase-like protein SlUPTG1 [Lycopersicon esculentum]; (*ATH) AT3G02230.1 (e_value=0) | Symbol: None | reversibly glycosylated polypeptide-1 (RGP1), identical to reversibly glycosylated polypeptide-1 (AtRGP) (Arabidopsis thaliana) GI:2317729 | chr3:415402-417554 FORWARD | Aliases: F14P3.1…
SGN-U577593	GO:0045229//external encapsulating structure organization;GO:0009250//glucan biosynthetic process	GO:0031224//intrinsic to membrane	GO:0016759//cellulose synthase activity		-1.89757	-4.04968	-2.65679	Tomato 200607||2 [29 ESTs aligned] (*GB) gi|73624747|gb|AAZ79231.1| (e_value=0) cellulose synthase-like protein CslG [Nicotiana tabacum]; (*ATH) AT4G23990.1 (e_value=0) Symbol: None | cellulose synthase family protein, similar to cellulose synthase catalytic subunit from Arabidopsis thaliana (gi:5230423), cellulose synthase-5 from Zea mays (gi:9622882) | chr4:12456534-12460763 FORWARD | Aliases: …
SGN-U585891	GO:0045229//external encapsulating structure organization;GO:0009250//glucan biosynthetic process	GO:0031224//intrinsic to membrane	GO:0016759//cellulose synthase activity;GO:0046914//transition metal ion binding		1.95444	1.57887	2.28822	Tomato 200607||2 [48 ESTs aligned] (*GB) gi|33186651|gb|AAP97495.1| (e_value=0) cellulose synthase [Solanum tuberosum]; (*ATH) AT5G05170.1 (e_value=0) | Symbol: None | cellulose synthase, catalytic subunit (Ath-B), nearly identical to gi:2827143, cellulose synthase, catalytic subunit (Ath-B) | chr5:1530175-1535383 REVERSE | Aliases: K2A11.4, K2A11_4; (*SWP) sp|Q84ZN6|CESA8_ORYSJ (e_value=0) Proba…
SGN-U569555	GO:0044267//cellular protein metabolic process;GO:0050896//response to stimulus	GO:0043231//intracellular membrane-bounded organelle	GO:0005515//protein binding		-1.10849	-2.47075	-1.91848	Tomato 200607||2 [24 ESTs aligned] (*GB) gi|145688390|gb|ABC69274.2| (e_value=2e-50) putative; (*ATH) AT1G80920.1 (e_value=2e-40) Symbol: None | DNAJ heat shock N-terminal domain-containing protein, similar to SP:Q05646 Chaperone protein dnaJ Erysipelothrix rhusiopathiae, SP:P45555 Chaperone protein dnaJ (HSP40) Staphylococcus aureus; contains Pfam profile PF00226 DnaJ domain ... ; (*SWP) sp|Q9SA…
SGN-U565659	GO:0044267//cellular protein metabolic process;GO:0010468//regulation of gene expression;GO:0008544//epidermis development;GO:0006351//transcription, DNA-dependent;GO:0009793//embryonic development ending in seed dormancy;GO:0000904//cell morphogenesis involved in differentiation	GO:0043231//intracellular membrane-bounded organelle;GO:0043234//protein complex	GO:0001071;GO:0003677//DNA binding;GO:0005515//protein binding		-1.57136	-2.68565	-2.6052	Tomato 200607||2 [4 ESTs aligned] (*GB) gi|157360456|emb|CAO69679.1| (e_value=2e-120) unnamed; (*ATH) AT1G05230.1 (e_value=5e-119) Symbol: None | homeobox-leucine zipper family protein / lipid-binding START domain-containing protein, similar to homeobox 1 (GP:12002853) {Picea abies}; Strong similarity to Phalaenopsis homeobox protein (gb:U34743) | chr1:1512900-1517247 REVERSE |... ; (*SWP) sp|Q94…
SGN-U571326	GO:0044267//cellular protein metabolic process;GO:0006626//protein targeting to mitochondrion;GO:0003006//reproductive developmental process	GO:0031980//mitochondrial lumen;GO:0009532//plastid stroma	GO:0030554//adenyl nucleotide binding;GO:0046914//transition metal ion binding;GO:0042802//identical protein binding;GO:0003824//catalytic activity		1.85208	1.03449	1.64572	Tomato 200607||2 [23 ESTs aligned] (*GB) gi|157353467|emb|CAO45406.1| (e_value=5e-76) unnamed; (*ATH) AT5G17710.2 (e_value=2e-77) | Symbol: None | co-chaperone grpE family protein, similar to co-chaperone CGE1 precursor isoform a (Chlamydomonas reinhardtii) GI:15384277; contains Pfam profile PF01025: co-chaperone GrpE | chr5:5839345-5841707 REVERSE | Aliases: None; (*SWP) sp|Q8DJB3|GRPE_SYNEL (e_…
SGN-U562713	GO:0044267//cellular protein metabolic process	-	GO:0005515//protein binding		-1.67294	-3.24445	-1.94507	Tomato 200607||2 [7 ESTs aligned] (*GB) gi|157350846|emb|CAO40961.1| (e_value=2e-121) unnamed; (*ATH) AT1G24120.1 (e_value=2e-115) | Symbol: None | DNAJ heat shock protein, putative, similar to Altered Response to Gravity (Arabidopsis thaliana) GI:4249662; contains Pfam profile PF00226 DnaJ domain | chr1:8529132-8532183 REVERSE | Aliases: F3I6.4, F3I6_4; (*SWP) sp|Q8VXV4|DNJ16_ARATH (e_value=2e-1…
SGN-U563083	GO:0044267//cellular protein metabolic process	GO:0009532//plastid stroma;GO:0031224//intrinsic to membrane;GO:0009534//chloroplast thylakoid	GO:0005515//protein binding;GO:0070011//peptidase activity, acting on L-amino acid peptides		1.96738	1.92543	1.72401	Tomato 200607||2 [19 ESTs aligned] (*GB) gi|118489193|gb|ABK96403.1| (e_value=2e-60) unknown; (*ATH) AT1G75690.1 (e_value=4e-57) | Symbol: None | chaperone protein dnaJ-related, contains Pfam PF00684 : DnaJ central domain (4 repeats); similar to bundle sheath defective protein 2 (GI:4732091) (Zea mays) | chr1:28425771-28426880 REVERSE | Aliases: F10A5.12, F10A5_12;
SGN-U564791	GO:0044267//cellular protein metabolic process	-	GO:0005515//protein binding		1.26303	1.81733	1.41206	Tomato 200607||2 [3 ESTs aligned] (*GB) gi|157339425|emb|CAO43966.1| (e_value=2e-33) unnamed; (*ATH) AT2G24395.1 (e_value=9e-32) | Symbol: None | chaperone protein dnaJ-related, contains Pfam PF00684 : DnaJ central domain (4 repeats) | chr2:10382567-10383345 FORWARD | Aliases: None;
SGN-U572105	GO:0044267//cellular protein metabolic process	GO:0043231//intracellular membrane-bounded organelle	GO:0016628//oxidoreductase activity, acting on the CH-CH group of donors, NAD or NADP as acceptor;GO:0005488//binding;GO:0016859//cis-trans isomerase activity		1.75876	1.39012	1.85518	Tomato 200607||2 [17 ESTs aligned] (*GB) gi|217072022|gb|ACJ84371.1| (e_value=2e-74) unknown; (*ATH) AT2G43560.1 (e_value=6e-76) Symbol: None | immunophilin / FKBP-type peptidyl-prolyl cis-trans isomerase family protein, identical to Probable FKBP-type peptidyl-prolyl cis-trans isomerase 2, chloroplast precursor (Ppiase) (Rotamase) (SP:O22870)(Arabidopsis thaliana); contains ... ; (*SWP) sp|O2287…
SGN-U577630	GO:0044267//cellular protein metabolic process	GO:0044424//intracellular part	GO:0005488//binding;GO:0016859//cis-trans isomerase activity		1.4742	1.56477	1.14462	Tomato 200607||2 [444 ESTs aligned] (*GB) gi|118103|sp|P21568|CYPH_SOLLC (e_value=1e-87) RecName:; (*ATH) AT2G21130.1 (e_value=2e-73) Symbol: None | peptidyl-prolyl cis-trans isomerase / cyclophilin (CYP2) / rotamase, identical to cyclophilin (Arabidopsis thaliana) gi:2443757:gb:AAB71402; similar to peptidyl-prolyl cis-trans isomerase, PPIase (cyclophilin, cyclosporin A-binding pr... ; (*SWP) sp|…
SGN-U577713	GO:0044267//cellular protein metabolic process	GO:0009534//chloroplast thylakoid	GO:0016859//cis-trans isomerase activity;GO:0005527//macrolide binding		2.04832	2.09992	2.21526	Tomato 200607||2 [49 ESTs aligned] (*GB) gi|45544871|gb|AAS67371.1| (e_value=5e-61) CONSTANS; (*ATH) AT5G64350.1 (e_value=1e-52) | Symbol: None | FK506-binding protein (FKBP12) / immunophilin, identical to immunophilin (GI:2104957) (Arabidopsis thaliana) | chr5:25751824-25753297 REVERSE | Aliases: MSJ1.19, MSJ1_19; (*SWP) sp|O04287|FKB12_VICFA (e_value=1e-52) Peptidyl-prolyl isomerase FKBP12 OS=V…
SGN-U580696	GO:0044267//cellular protein metabolic process	GO:0009532//plastid stroma	GO:0032559//adenyl ribonucleotide binding		2.57975	2.30321	1.90844	Tomato 200607||2 [31 ESTs aligned] (*GB) gi|157344711|emb|CAO70466.1| (e_value=3e-54) unnamed; (*ATH) AT3G60210.1 (e_value=7e-51) | Symbol: None | chloroplast chaperonin 10, putative, similar to chloroplast chaperonin 10 GI:14041813 from (Arabidopsis thaliana) | chr3:22262219-22263800 REVERSE | Aliases: F27H5.5;
SGN-U581083	GO:0044267//cellular protein metabolic process	GO:0031224//intrinsic to membrane;GO:0043231//intracellular membrane-bounded organelle	-		1.68723	1.15795	1.42148	Tomato 200607||2 [13 ESTs aligned] (*GB) gi|147807640|emb|CAN68846.1| (e_value=3e-82) hypothetical; (*ATH) AT5G42000.1 (e_value=1e-80) | Symbol: None | ORMDL family protein, contains Pfam domain PF04061: ORMDL family | chr5:16816595-16818256 FORWARD | Aliases: MJC20.10, MJC20_10; (*SWP) sp|O42901|YBA9_SCHPO (e_value=2e-27) Uncharacterized protein C119.09c OS=Schizosaccharomyces pombe GN=SPBC119.0…
SGN-U572389	GO:0044262//cellular carbohydrate metabolic process;GO:0032787//monocarboxylic acid metabolic process	GO:0042579//microbody	GO:0016405//CoA-ligase activity		9.75154	10.196	9.46557	Tomato 200607||2 [47 ESTs aligned] (*GB) gi|157352996|emb|CAO44886.1| (e_value=0) unnamed; (*ATH) AT3G16910.1 (e_value=0) Symbol: ACN1 | Encodes a peroxisomal protein with acetyl-CoA synthetase activity that is responsible for the activation of acetate for entry into the glyoxylate cycle. | chr3:5773061-5775507 REVERSE | Aliases: K14A17.23, AAE7, ACYL-ACTIVATING ENZYME... ; (*SWP) sp|Q00594|ALKK_…
SGN-U572607	GO:0044260;GO:0090304;GO:0003006//reproductive developmental process	GO:0000790//nuclear chromatin;GO:0008023//transcription elongation factor complex	-		-1.16698	-2.47159	-2.30281	Tomato 200607||2 [6 ESTs aligned] (*GB) gi|147775766|emb|CAN64798.1| (e_value=8e-132) hypothetical; (*ATH) AT4G10710.1 (e_value=2e-127) | Symbol: None | transcriptional regulator-related, similar to chromatin-specific transcription elongation factor FACT 140 kDa subunit (GI:5499741) (Homo sapiens) | chr4:6601985-6606350 REVERSE | Aliases: T12H20.3, T12H20_3; (*SWP) sp|Q8H6B1|SPT16_MAIZE (e_value=…
SGN-U583427	GO:0044260;GO:0044238//primary metabolic process;GO:0050789//regulation of biological process;GO:0009725//response to hormone stimulus	-	GO:0016818//hydrolase activity, acting on acid anhydrides, in phosphorus-containing anhydrides;GO:0005488//binding		-1.4495	-1.9597	-2.58088	Tomato 200607||2 [5 ESTs aligned] (*GB) gi|157339739|emb|CAO44280.1| (e_value=9e-83) unnamed; (*ATH) AT2G25170.1 (e_value=5e-47) | Symbol: None | chromatin remodeling factor CHD3 (PICKLE), identical to chromatin remodeling factor CHD3 (Arabidopsis thaliana) GI:6478518 | chr2:10721485-10731065 FORWARD | Aliases: F13D4.130, F13D4_130; (*SWP) sp|Q9S775|PKL_ARATH (e_value=5e-46) CHD3-type chromatin-r…
SGN-U567958	GO:0044249//cellular biosynthetic process;GO:0044238//primary metabolic process;GO:0048513//organ development	-	-		-4	-9.83289	-9.83289	Tomato 200607||2 [2 ESTs aligned] (*GB) gi|157338734|emb|CAO42085.1| (e_value=7e-41) unnamed; (*ATH) AT1G68810.1 (e_value=5e-43) | Symbol: None | basic helix-loop-helix (bHLH) family protein, contains Pfam profile: PF00010 helix-loop-helix DNA-binding domain | chr1:25864786-25866742 FORWARD | Aliases: T6L1.1, T6L1_1;
SGN-U585128	GO:0044238//primary metabolic process;GO:0006972//hyperosmotic response;GO:0010033//response to organic substance;GO:0010038//response to metal ion	GO:0044464//cell part	GO:0016788//hydrolase activity, acting on ester bonds		1.21768	1.00496	2.43335	Tomato 200607||2 [38 ESTs aligned] (*GB) gi|147788312|emb|CAN67726.1| (e_value=1e-166) hypothetical; (*ATH) AT5G33370.1 (e_value=4e-161) Symbol: None | GDSL-motif lipase/hydrolase family protein, similar to family II lipase EXL3 (GI:15054386), EXL1 (GI:15054382), EXL2 (GI:15054384) (Arabidopsis thaliana); contains Pfam profile PF00657: Lipase/Acylhydrolase with GDSL-like motif | chr5... ; (*SWP) …
SGN-U563238	GO:0044238//primary metabolic process	GO:0009532//plastid stroma	GO:0016787//hydrolase activity		2.2775	3.58622	2.22078	Tomato 200607||2 [4 ESTs aligned] (*GB) gi|157346998|emb|CAO17380.1| (e_value=4e-76) unnamed; (*ATH) AT1G09390.1 (e_value=8e-69) Symbol: None | GDSL-motif lipase/hydrolase family protein, Similar to early nodulin ENOD8 (Medicago sativa) GI:304037, lanatoside 15'-O-acetylesterase (Digitalis lanata) GI:3688284, elicitor-induced glycoprotein iEP4 (Daucus carota) GI:1911765; cont... ; (*SWP) sp|Q9FXE…
SGN-U564638	GO:0044238//primary metabolic process	-	GO:0004091//carboxylesterase activity		-2.09491	-2.31779	-1.82647	Tomato 200607||2 [7 ESTs aligned] (*GB) gi|42569869|ref|NP_181773.2| (e_value=3e-163) lipase class 3 family protein [Arabidopsis thaliana]; (*ATH) AT2G42450.1 (e_value=2e-165) Symbol: None | lipase class 3 family protein, similar to calmodulin-binding heat-shock protein CaMBP (Nicotiana tabacum) GI:1087073; contains Pfam profile PF01764: Lipase, PF03893: Lipase 3 N-terminal region | chr2:17679331…
SGN-U567990	GO:0044238//primary metabolic process	GO:0016020//membrane;GO:0031410//cytoplasmic vesicle	GO:0004553//hydrolase activity, hydrolyzing O-glycosyl compounds		1.89878	1.76163	2.68067	Tomato 200607||2 [19 ESTs aligned] (*GB) gi|157335176|emb|CAO61006.1| (e_value=0) unnamed; (*ATH) AT1G19940.1 (e_value=0) | Symbol: None | glycosyl hydrolase family 9 protein, similar to endo-beta-1,4-D-glucanase GI:4165132 from (Lycopersicon esculentum) | chr1:6918182-6920368 REVERSE | Aliases: F6F9.1, F6F9_1; (*SWP) sp|Q9FXI9|GUN2_ARATH (e_value=0) Endoglucanase 2 OS=Arabidopsis thaliana GN=At1…
SGN-U572699	GO:0044238//primary metabolic process	GO:0044464//cell part	GO:0003824//catalytic activity		2.55189	2.35106	2.97968	Tomato 200607||2 [10 ESTs aligned] (*GB) gi|147841318|emb|CAN75608.1| (e_value=5e-70) hypothetical; (*ATH) AT1G80160.1 (e_value=1e-69) | Symbol: None | lactoylglutathione lyase family protein / glyoxalase I family protein, contains glyoxalase family protein domain, Pfam:PF00903 | chr1:30155895-30157082 FORWARD | Aliases: F18B13.24, F18B13_24;
SGN-U572937	GO:0044238//primary metabolic process	GO:0031410//cytoplasmic vesicle	GO:0016787//hydrolase activity;GO:0043167//ion binding		-3.12544	-3.74435	-4.66907	Tomato 200607||2 [15 ESTs aligned] (*GB) gi|157360089|emb|CAO69272.1| (e_value=0) unnamed; (*ATH) AT5G34940.2 (e_value=0) Symbol: None | glycosyl hydrolase family 79 N-terminal domain-containing protein, similar to beta-glucuronidase precursor (Scutellaria baicalensis) GI:8918740; contains Pfam profile PF03662: Glycosyl hydrolase family 79, N-terminal domain | chr5:132... ; (*SWP) sp|Q9FZP1|HPSE3…
SGN-U574313	GO:0044238//primary metabolic process	GO:0044464//cell part	GO:0016798//hydrolase activity, acting on glycosyl bonds;GO:0043167//ion binding		-1.78796	-2.19105	-1.02405	Tomato 200607||2 [26 ESTs aligned] (*GB) gi|157313310|gb|ABV32548.1| (e_value=0) endo-1,4-beta-mannosidase; (*ATH) AT5G66460.1 (e_value=1e-161) Symbol: None | (1-4)-beta-mannan endohydrolase, putative, similar to (1-4)-beta-mannan endohydrolase (Coffea arabica) GI:10178872; contains Pfam profile PF00150: Cellulase (glycosyl hydrolase family 5) | chr5:26555621-26558262 REVERSE | Aliases: K1F... ; …
SGN-U578078	GO:0044238//primary metabolic process	GO:0044464//cell part	GO:0016787//hydrolase activity		1.27291	1.11724	1.20598	Tomato 200607||2 [55 ESTs aligned] (*GB) gi|157347279|emb|CAO17661.1| (e_value=1e-173) unnamed; (*ATH) AT1G54790.1 (e_value=3e-167) Symbol: None | GDSL-motif lipase/hydrolase family protein, similar to early nodulin ENOD8 (Medicago sativa) GI:304037, elicitor-induced glycoprotein iEP4 (Daucus carota) GI:1911765, lanatoside 15'-O-acetylesterase (Digitalis lanata) GI:3688284; cont... ; (*SWP) sp|Q9…
SGN-U581252	GO:0044238//primary metabolic process	GO:0044464//cell part;GO:0043234//protein complex	GO:0030246//carbohydrate binding;GO:0043167//ion binding;GO:0015925		3.33914	3.43029	3.04439	Tomato 200607||2 [21 ESTs aligned] (*GB) gi|157340409|emb|CAO47214.1| (e_value=0) unnamed; (*ATH) AT4G36360.1 (e_value=0) | Symbol: None | beta-galactosidase, putative / lactase, putative, similar to beta-galactosidase precursor SP:P48980 from (Lycopersicon esculentum) | chr4:17176345-17181245 REVERSE | Aliases: F23E13.200, F23E13_200; (*SWP) sp|Q9SCV9|BGAL3_ARATH (e_value=0) Beta-galactosidase 3…
SGN-U581494	GO:0044238//primary metabolic process	GO:0044464//cell part;GO:0043234//protein complex	GO:0030246//carbohydrate binding;GO:0043167//ion binding;GO:0015925		2.64745	2.04589	2.71067	Tomato 200607||2 [34 ESTs aligned] (*GB) gi|7939625|gb|AAF70825.1|AF154424_1 (e_value=0) putative; (*ATH) AT4G36360.1 (e_value=0) | Symbol: None | beta-galactosidase, putative / lactase, putative, similar to beta-galactosidase precursor SP:P48980 from (Lycopersicon esculentum) | chr4:17176345-17181245 REVERSE | Aliases: F23E13.200, F23E13_200; (*SWP) sp|Q9SCV9|BGAL3_ARATH (e_value=0) Beta-galacto…
SGN-U582065	GO:0044238//primary metabolic process	GO:0043231//intracellular membrane-bounded organelle	GO:0015926//glucosidase activity		-1.57729	-2.54698	-1.23441	Tomato 200607||2 [21 ESTs aligned] (*GB) gi|157337160|emb|CAO21506.1| (e_value=0) unnamed; (*ATH) AT3G47000.1 (e_value=0) | Symbol: None | glycosyl hydrolase family 3 protein, beta-D-glucan exohydrolase, Nicotiana tabacum, TREMBL:AB017502_1 | chr3:17324631-17327547 REVERSE | Aliases: F13I12.50; (*SWP) sp|Q56078|BGLX_SALTY (e_value=1e-65) Periplasmic beta-glucosidase OS=Salmonella typhimurium GN=b…
SGN-U582436	GO:0044238//primary metabolic process	-	GO:0030246//carbohydrate binding;GO:0016861//intramolecular oxidoreductase activity, interconverting aldoses and ketoses		1.26833	1.54072	1.70959	Tomato 200607||2 [3 ESTs aligned] (*GB) gi|118483855|gb|ABK93818.1| (e_value=2e-57) unknown; (*ATH) AT3G54690.1 (e_value=2e-57) Symbol: None | sugar isomerase (SIS) domain-containing protein / CBS domain-containing protein, similar to SP:Q47334 Polysialic acid capsule expression protein kpsF {Escherichia coli}; contains Pfam profiles PF01380: sugar isomerase (SIS) domain, PF... ; (*SWP) sp|Q9Z826…
SGN-U583252	GO:0044238//primary metabolic process	GO:0044464//cell part	GO:0016787//hydrolase activity		3.39115	3.60313	2.97593	Tomato 200607||2 [30 ESTs aligned] (*GB) gi|157339160|emb|CAO42511.1| (e_value=5e-167) unnamed; (*ATH) AT3G26430.1 (e_value=2e-143) | Symbol: None | GDSL-motif lipase/hydrolase family protein, similar to early nodulin ENOD8 (Medicago sativa) GI:304037; contains InterPro Entry IPR001087 Lipolytic enzyme, G-D-S-L family | chr3:9672754-9677164 FORWARD | Aliases: F20C19.19; (*SWP) sp|Q9FXE5|FUCO3_ARA…
SGN-U583947	GO:0044238//primary metabolic process	GO:0005618//cell wall	GO:0015926//glucosidase activity		2.39865	2.07041	1.34627	Tomato 200607||2 [15 ESTs aligned] (*GB) gi|3582436|dbj|BAA33065.1| (e_value=2e-86) beta-D-glucan exohydrolase [Nicotiana tabacum]; (*ATH) AT5G20950.2 (e_value=1e-76) | Symbol: None | glycosyl hydrolase family 3 protein, beta-D-glucan exohydrolase, Nicotiana tabacum, EMBL:AB017502 | chr5:7107378-7111311 REVERSE | Aliases: None;
SGN-U584135	GO:0044238//primary metabolic process	GO:0030312//external encapsulating structure	GO:0004553//hydrolase activity, hydrolyzing O-glycosyl compounds		-4.2922	-4.5195	-4.4707	Tomato 200607||2 [18 ESTs aligned] (*GB) gi|7414362|emb|CAB85896.1| (e_value=0) beta-fructofuranosidase [Lycopersicon esculentum]; (*ATH) AT2G36190.1 (e_value=0) | Symbol: None | beta-fructosidase, putative / beta-fructofuranosidase, putative, similar to beta-fructofuranosidase GI:18324 from (Daucus carota) | chr2:15181809-15184949 REVERSE | Aliases: F9C22.8; (*SWP) sp|P26792|INV1_DAUCA (e_value=…
SGN-U585129	GO:0044238//primary metabolic process	-	GO:0016787//hydrolase activity		2.20993	2.23625	4.49217	Tomato 200607||2 [97 ESTs aligned] (*GB) gi|118488183|gb|ABK95911.1| (e_value=6e-156) unknown; (*ATH) AT5G33370.1 (e_value=6e-152) Symbol: None | GDSL-motif lipase/hydrolase family protein, similar to family II lipase EXL3 (GI:15054386), EXL1 (GI:15054382), EXL2 (GI:15054384) (Arabidopsis thaliana); contains Pfam profile PF00657: Lipase/Acylhydrolase with GDSL-like motif | chr5... ; (*SWP) sp|P40…
SGN-U585147	GO:0044238//primary metabolic process	-	GO:0043167//ion binding;GO:0008422//beta-glucosidase activity		2.65319	3.42588	2.38582	Tomato 200607||2 [15 ESTs aligned] (*GB) gi|11071974|dbj|BAB17320.1| (e_value=0) elicitor inducible beta-1,3-glucanase NtEIG-E76 [Nicotiana tabacum]; (*ATH) AT5G55180.1 (e_value=1e-170) | Symbol: None | glycosyl hydrolase family 17 protein, similar to elicitor inducible chitinase Nt-SubE76 GI:11071974 from (Nicotiana tabacum) | chr5:22406012-22407938 FORWARD | Aliases: MCO15.13, MCO15_13; (*SWP) …
SGN-U586045	GO:0044238//primary metabolic process	-	GO:0043167//ion binding;GO:0004567//beta-mannosidase activity		-2.90066	-10.5517	-4.66907	Tomato 200607||2 [2 ESTs aligned] (*GB) gi|75225016|sp|Q6YM50|MAN5_SOLLC (e_value=0) Mannan; (*ATH) AT5G66460.1 (e_value=4e-124) Symbol: None | (1-4)-beta-mannan endohydrolase, putative, similar to (1-4)-beta-mannan endohydrolase (Coffea arabica) GI:10178872; contains Pfam profile PF00150: Cellulase (glycosyl hydrolase family 5) | chr5:26555621-26558262 REVERSE | Aliases: K1F... ; (*SWP) sp|Q6YM5…
SGN-U587098	GO:0044238//primary metabolic process	GO:0030312//external encapsulating structure	GO:0004553//hydrolase activity, hydrolyzing O-glycosyl compounds		-10.0084	-3.20107	-2.54082	Tomato 200607||2 [1 ESTs aligned] (*GB) gi|20805672|gb|AAM28823.1|AF506004_2 (e_value=1e-44) cell-wall; (*ATH) AT3G52600.1 (e_value=1e-50) | Symbol: None | beta-fructosidase, putative / beta-fructofuranosidase, putative, similar to beta-fructofuranosidase (Daucus carota) GI:18324 | chr3:19517921-19520337 REVERSE | Aliases: F3C22.4; (*SWP) sp|P26792|INV1_DAUCA (e_value=3e-62) Beta-fructofuranosida…
SGN-U588046	GO:0044238//primary metabolic process	GO:0044464//cell part	GO:0043167//ion binding;GO:0008422//beta-glucosidase activity		3.54781	3.04957	2.64288	Tomato 200607||2 [1 ESTs aligned] (*GB) gi|11071974|dbj|BAB17320.1| (e_value=7e-23) elicitor inducible beta-1,3-glucanase NtEIG-E76 [Nicotiana tabacum]; (*ATH) AT5G55180.1 (e_value=4e-22) | Symbol: None | glycosyl hydrolase family 17 protein, similar to elicitor inducible chitinase Nt-SubE76 GI:11071974 from (Nicotiana tabacum) | chr5:22406012-22407938 FORWARD | Aliases: MCO15.13, MCO15_13; (*SWP…
SGN-U599380	GO:0044238//primary metabolic process	-	GO:0043167//ion binding;GO:0008422//beta-glucosidase activity		8.54689	10.9535	8.5812	Tomato 200607||2 [1 ESTs aligned] (*GB) gi|147832741|emb|CAN72608.1| (e_value=4e-55) hypothetical; (*ATH) AT2G43670.1 (e_value=9e-23) | Symbol: None | glycosyl hydrolase family protein 17, similar to glucan endo-1,3-beta-glucosidase precursor SP:P52409 from (Triticum aestivum); C terminal homology only | chr2:18112202-18113105 FORWARD | Aliases: F18O19.22; (*SWP) sp|Q9ZU91|E133_ARATH (e_value=3e-…
SGN-U604098	GO:0044238//primary metabolic process	GO:0005618//cell wall	GO:0015926//glucosidase activity		-1.03326	-1.95016	-1.99833	Tomato 200607||2 [1 ESTs aligned] (*GB) gi|3582436|dbj|BAA33065.1| (e_value=2e-89) beta-D-glucan exohydrolase [Nicotiana tabacum]; (*ATH) AT5G20950.2 (e_value=6e-84) | Symbol: None | glycosyl hydrolase family 3 protein, beta-D-glucan exohydrolase, Nicotiana tabacum, EMBL:AB017502 | chr5:7107378-7111311 REVERSE | Aliases: None;
SGN-U573789	GO:0044237//cellular metabolic process;GO:0044281	-	GO:0016831//carboxy-lyase activity		8.54689	8.97441	9.88111	Tomato 200607||2 [2 ESTs aligned] (*GB) gi|1763277|gb|AAB39708.1| (e_value=7e-31) tryptophan decarboxylase [Camptotheca acuminata]; (*ATH) AT2G20340.1 (e_value=6e-20) Symbol: None | tyrosine decarboxylase, putative, similar to tyrosine/dopa decarboxylase (Papaver somniferum) GI:3282527, SP:Q06087 Tyrosine decarboxylase 3 (EC 4.1.1.25) {Petroselinum crispum}; contains Pfam profile PF00282: Pyridox…
SGN-U582679	GO:0044237//cellular metabolic process;GO:0009755//hormone-mediated signaling pathway	GO:0009536//plastid	GO:0016832//aldehyde-lyase activity		1.88487	2.49383	2.17129	Tomato 200607||2 [15 ESTs aligned] (*GB) gi|157356736|emb|CAO62931.1| (e_value=5e-116) unnamed; (*ATH) AT4G10750.1 (e_value=6e-118) Symbol: None | HpcH/HpaI aldolase family protein, similar to 2,4-dihydroxydec-2-ene-1,10-dioic acid aldolase (Sphingopyxis macrogoltabida) GI:23330203; contains Pfam profile PF03328: HpcH/HpaI aldolase family | chr4:6618672-6619935 FORWARD | Aliases... ; (*SWP) sp|P7…
SGN-U565900	GO:0044237//cellular metabolic process	GO:0043231//intracellular membrane-bounded organelle;GO:0009523//photosystem II	GO:0046872//metal ion binding		2.5233	2.41925	2.09215	Tomato 200607||2 [12 ESTs aligned] (*GB) gi|157350770|emb|CAO40861.1| (e_value=6e-68) unnamed; (*SWP) sp|P82658|TL19_ARATH (e_value=2e-65) Thylakoid lumenal 19 kDa protein, chloroplastic OS=Arabidopsis thaliana GN=At3g63525;
SGN-U568092	GO:0044237//cellular metabolic process	GO:0009523//photosystem II;GO:0009534//chloroplast thylakoid	GO:0046872//metal ion binding		1.78469	1.76432	1.38357	Tomato 200607||2 [32 ESTs aligned] (*GB) gi|157344329|emb|CAO69262.1| (e_value=4e-73) unnamed; (*ATH) AT3G55330.1 (e_value=5e-70) | Symbol: None | photosystem II reaction center PsbP family protein, contains Pfam profile PF01789: PsbP | chr3:20524870-20526328 REVERSE | Aliases: T26I12.210; (*SWP) sp|P82538|PPL1_ARATH (e_value=5e-69) PsbP-like protein 1, chloroplastic OS=Arabidopsis thaliana GN=PP…
SGN-U579765	GO:0044237//cellular metabolic process	GO:0005746//mitochondrial respiratory chain;GO:0030964;GO:0031981//nuclear lumen	GO:0046914//transition metal ion binding		1.7782	1.08197	1.45649	Tomato 200607||2 [29 ESTs aligned] (*GB) gi|147785806|emb|CAN62125.1| (e_value=5e-20) hypothetical; (*ATH) AT2G27730.1 (e_value=3e-19) Symbol: None | expressed protein, contains 1 transmembrane domain; similar to Unknown mitochondrial protein At2g27730 (Swiss-Prot:Q9ZUX4) (Arabidopsis thaliana) similar to F1F0-ATPase inhibitor protein (GI:5821432) (Oryza sativa) | chr2:11826906-118... ; (*SWP) sp…
SGN-U580167	GO:0044237//cellular metabolic process	GO:0009534//chloroplast thylakoid;GO:0009522//photosystem I	-		1.79164	1.48871	1.97065	Tomato 200607||2 [90 ESTs aligned] (*GB) gi|131166|sp|P12372|PSAD_SOLLC (e_value=2e-102) RecName:; (*ATH) AT1G03130.1 (e_value=8e-76) Symbol: None | photosystem I reaction center subunit II, chloroplast, putative / photosystem I 20 kDa subunit, putative / PSI-D, putative (PSAD2), similar to SP:P12353 Photosystem I reaction center subunit II, chloroplast precursor (Photosystem I 20... ; (*SWP) sp|…
SGN-U580566	GO:0044237//cellular metabolic process	GO:0009526//plastid envelope;GO:0009570//chloroplast stroma;GO:0009534//chloroplast thylakoid;GO:0009522//photosystem I	-		2.03577	1.91922	2.29312	Tomato 200607||2 [16 ESTs aligned] (*GB) gi|30013659|gb|AAP03872.1| (e_value=7e-90) putative photosystem I subunit III precursor [Nicotiana tabacum]; (*ATH) AT1G31330.1 (e_value=2e-78) | Symbol: None | photosystem I reaction center subunit III family protein, contains Pfam profile: PF02507: photosystem I reaction center subunit III | chr1:11214805-11215992 REVERSE | Aliases: T19E23.12, T19E23_12;…
SGN-U593578	GO:0044237//cellular metabolic process	GO:0044424//intracellular part	GO:0046872//metal ion binding;GO:0016765//transferase activity, transferring alkyl or aryl (other than methyl) groups;GO:0032559//adenyl ribonucleotide binding		-2.00913	-1.31764	-1.65912	Tomato 200607||2 [1 ESTs aligned] (*GB) gi|1170936|sp|P43280|METK1_SOLLC (e_value=6e-50) S-adenosylmethionine; (*ATH) AT4G01850.2 (e_value=1e-46) |; (*SWP) sp|P43280|METK1_SOLLC (e_value=4e-51) S-adenosylmethionine synthetase 1 OS=Solanum lycopersicum GN=SAM1;
SGN-U575874	GO:0044042//glucan metabolic process;GO:0009888//tissue development	GO:0005576//extracellular region;GO:0030312//external encapsulating structure	GO:0016798//hydrolase activity, acting on glycosyl bonds;GO:0016758//transferase activity, transferring hexosyl groups		-1.64041	-1.68406	-2.82897	Tomato 200607||2 [8 ESTs aligned] (*GB) gi|13560781|gb|AAK30204.1|AF349963_1 (e_value=8e-60) endoxyloglucan; (*ATH) AT1G14720.1 (e_value=5e-52) Symbol: None | xyloglucan:xyloglucosyl transferase / xyloglucan endotransglycosylase / endo-xyloglucan transferase (XTR2), identical to endoxyloglucan transferase (Arabidopsis thaliana) GI:5533311 | chr1:5066631-5068629 REVERSE | Aliases: F10B6.12, ... ; …
SGN-U577491	GO:0044042//glucan metabolic process	GO:0005576//extracellular region;GO:0031410//cytoplasmic vesicle;GO:0030312//external encapsulating structure	GO:0016798//hydrolase activity, acting on glycosyl bonds;GO:0016758//transferase activity, transferring hexosyl groups		3.23467	3.39341	3.59818	Tomato 200607||2 [15 ESTs aligned] (*GB) gi|118488165|gb|ABK95902.1| (e_value=1e-144) unknown; (*ATH) AT1G11545.1 (e_value=1e-136) Symbol: None | xyloglucan:xyloglucosyl transferase, putative / xyloglucan endotransglycosylase, putative / endo-xyloglucan transferase, putative, similar to endo-xyloglucan transferase GI:2244732 from (Gossypium hirsutum) | chr1:3878550-3880360 REVE... ; (*SWP) sp|Q8L…
SGN-U577928	GO:0044042//glucan metabolic process	GO:0005576//extracellular region;GO:0030312//external encapsulating structure	GO:0016798//hydrolase activity, acting on glycosyl bonds;GO:0016758//transferase activity, transferring hexosyl groups		2.54222	2.49114	2.59623	Tomato 200607||2 [23 ESTs aligned] (*GB) gi|42795468|gb|AAS46244.1| (e_value=1e-159) xyloglucan endotransglucosylase-hydrolase XTH9 [Lycopersicon esculentum]; (*ATH) AT3G23730.1 (e_value=3e-104) Symbol: None | xyloglucan:xyloglucosyl transferase, putative / xyloglucan endotransglycosylase, putative / endo-xyloglucan transferase, putative, similar to xyloglucan endotransglycosylase-related protein…
SGN-U579445	GO:0044042//glucan metabolic process	GO:0005576//extracellular region;GO:0030312//external encapsulating structure	GO:0016798//hydrolase activity, acting on glycosyl bonds;GO:0016758//transferase activity, transferring hexosyl groups		1	-2.7547	-1.29762	Tomato 200607||2 [169 ESTs aligned] (*GB) gi|42795462|gb|AAS46241.1| (e_value=8e-154) xyloglucan endotransglucosylase-hydrolase XTH3 [Lycopersicon esculentum]; (*ATH) AT4G25810.1 (e_value=6e-113) Symbol: None | xyloglucan:xyloglucosyl transferase, putative / xyloglucan endotransglycosylase, putative / endo-xyloglucan transferase, putative (XTR6), identical to xyloglucan endotransglycosylase-relat…
SGN-U579684	GO:0044042//glucan metabolic process	GO:0005576//extracellular region;GO:0030312//external encapsulating structure	GO:0016798//hydrolase activity, acting on glycosyl bonds;GO:0016758//transferase activity, transferring hexosyl groups		1.63604	1.07964	1.42489	Tomato 200607||2 [7 ESTs aligned] (*GB) gi|42795462|gb|AAS46241.1| (e_value=9e-142) xyloglucan endotransglucosylase-hydrolase XTH3 [Lycopersicon esculentum]; (*ATH) AT5G57560.1 (e_value=3e-99) Symbol: None | xyloglucan:xyloglucosyl transferase / xyloglucan endotransglycosylase / endo-xyloglucan transferase (TCH4), identical to xyloglucan endotransglycosylase TCH4 protein GI:886116 | chr5:23324356…
SGN-U564003	GO:0043623//cellular protein complex assembly;GO:0007017//microtubule-based process	GO:0032991//macromolecular complex;GO:0015630//microtubule cytoskeleton	GO:0032561//guanyl ribonucleotide binding;GO:0017111//nucleoside-triphosphatase activity		1.44472	1.92908	2.21177	Tomato 200607||2 [9 ESTs aligned] (*GB) gi|218196797|gb|EEC79224.1| (e_value=0) hypothetical; (*ATH) AT5G12250.1 (e_value=0) | Symbol: None | tubulin beta-6 chain (TUB6), nearly identical to SP:P29514 Tubulin beta-6 chain {Arabidopsis thaliana} | chr5:3961107-3963468 REVERSE | Aliases: MXC9.21, MXC9_21; (*SWP) sp|Q43697|TBB5_MAIZE (e_value=0) Tubulin beta-5 chain OS=Zea mays GN=TUBB5;
SGN-U578219	GO:0043623//cellular protein complex assembly;GO:0007017//microtubule-based process	GO:0032991//macromolecular complex;GO:0015630//microtubule cytoskeleton	GO:0032561//guanyl ribonucleotide binding;GO:0017111//nucleoside-triphosphatase activity		2.87131	2.89038	1.97353	Tomato 200607||2 [27 ESTs aligned] (*GB) gi|17402469|emb|CAD13177.1| (e_value=0) alpha-tubulin [Nicotiana tabacum]; (*ATH) AT4G14960.2 (e_value=0) | Symbol: None | tubulin alpha-6 chain (TUA6), nearly identical to SP:P29511 Tubulin alpha-6 chain {Arabidopsis thaliana} | chr4:8548488-8550426 REVERSE | Aliases: None; (*SWP) sp|P33629|TBA_PRUDU (e_value=0) Tubulin alpha chain OS=Prunus dulcis GN=TUB…
SGN-U578499	GO:0043623//cellular protein complex assembly;GO:0007017//microtubule-based process	GO:0032991//macromolecular complex;GO:0015630//microtubule cytoskeleton	GO:0032561//guanyl ribonucleotide binding;GO:0017111//nucleoside-triphosphatase activity		1.77145	1.33084	1.87765	Tomato 200607||2 [308 ESTs aligned] (*GB) gi|77745465|gb|ABB02631.1| (e_value=0) unknown [Solanum tuberosum]; (*ATH) AT4G14960.2 (e_value=0) | Symbol: None | tubulin alpha-6 chain (TUA6), nearly identical to SP:P29511 Tubulin alpha-6 chain {Arabidopsis thaliana} | chr4:8548488-8550426 REVERSE | Aliases: None; (*SWP) sp|P33629|TBA_PRUDU (e_value=0) Tubulin alpha chain OS=Prunus dulcis GN=TUBA;
SGN-U564005	GO:0043623//cellular protein complex assembly;GO:0006970//response to osmotic stress;GO:0007017//microtubule-based process	GO:0043234//protein complex;GO:0015630//microtubule cytoskeleton	GO:0032561//guanyl ribonucleotide binding;GO:0017111//nucleoside-triphosphatase activity		1.76742	2.68198	2.00253	Tomato 200607||2 [33 ESTs aligned] (*GB) gi|115450157|ref|NP_001048679.1| (e_value=0) Os03g0105600; (*ATH) AT5G23860.1 (e_value=0) | Symbol: None | tubulin beta-8 chain (TUB8) (TUBB8), identical to SP:P29516 Tubulin beta-8 chain {Arabidopsis thaliana}; supporting cDNA gi:15451225:gb:AY054693.1: | chr5:8042886-8044822 FORWARD | Aliases: None; (*SWP) sp|Q8H7U1|TBB2_ORYSJ (e_value=0) Tubulin beta-2 …
SGN-U564009	GO:0043623//cellular protein complex assembly;GO:0006970//response to osmotic stress;GO:0007017//microtubule-based process	GO:0043234//protein complex;GO:0015630//microtubule cytoskeleton	GO:0032561//guanyl ribonucleotide binding;GO:0017111//nucleoside-triphosphatase activity		2.69556	2.75108	2.37806	Tomato 200607||2 [62 ESTs aligned] (*GB) gi|157327486|emb|CAO15467.1| (e_value=0) unnamed; (*ATH) AT5G23860.1 (e_value=0) | Symbol: None | tubulin beta-8 chain (TUB8) (TUBB8), identical to SP:P29516 Tubulin beta-8 chain {Arabidopsis thaliana}; supporting cDNA gi:15451225:gb:AY054693.1: | chr5:8042886-8044822 FORWARD | Aliases: None; (*SWP) sp|P29516|TBB8_ARATH (e_value=0) Tubulin beta-8 chain OS=…
SGN-U564020	GO:0043623//cellular protein complex assembly;GO:0006970//response to osmotic stress;GO:0007017//microtubule-based process	GO:0043234//protein complex;GO:0030312//external encapsulating structure;GO:0015630//microtubule cytoskeleton	GO:0032561//guanyl ribonucleotide binding;GO:0017111//nucleoside-triphosphatase activity		2.50476	3.44793	2.96709	Tomato 200607||2 [44 ESTs aligned] (*GB) gi|157356601|emb|CAO62796.1| (e_value=0) unnamed; (*ATH) AT5G23860.1 (e_value=0) | Symbol: None | tubulin beta-8 chain (TUB8) (TUBB8), identical to SP:P29516 Tubulin beta-8 chain {Arabidopsis thaliana}; supporting cDNA gi:15451225:gb:AY054693.1: | chr5:8042886-8044822 FORWARD | Aliases: None; (*SWP) sp|Q8H7U1|TBB2_ORYSJ (e_value=0) Tubulin beta-2 chain OS=…
SGN-U564024	GO:0043623//cellular protein complex assembly;GO:0006970//response to osmotic stress;GO:0007017//microtubule-based process	GO:0043234//protein complex;GO:0015630//microtubule cytoskeleton	GO:0032561//guanyl ribonucleotide binding;GO:0017111//nucleoside-triphosphatase activity		-10.3707	-3.97837	-3.17102	Tomato 200607||2 [11 ESTs aligned] (*GB) gi|76573295|gb|ABA46752.1| (e_value=4e-112) unknown [Solanum tuberosum]; (*ATH) AT5G23860.1 (e_value=4e-113) | Symbol: None | tubulin beta-8 chain (TUB8) (TUBB8), identical to SP:P29516 Tubulin beta-8 chain {Arabidopsis thaliana}; supporting cDNA gi:15451225:gb:AY054693.1: | chr5:8042886-8044822 FORWARD | Aliases: None; (*SWP) sp|P29516|TBB8_ARATH (e_value…
SGN-U586644	GO:0043623//cellular protein complex assembly;GO:0006970//response to osmotic stress;GO:0007017//microtubule-based process	GO:0043234//protein complex;GO:0015630//microtubule cytoskeleton	GO:0032561//guanyl ribonucleotide binding;GO:0017111//nucleoside-triphosphatase activity		1.1432	2.13273	1.28919	Tomato 200607||2 [1 ESTs aligned] (*GB) gi|76573295|gb|ABA46752.1| (e_value=3e-64) unknown [Solanum tuberosum]; (*ATH) AT5G23860.1 (e_value=3e-66) | Symbol: None | tubulin beta-8 chain (TUB8) (TUBB8), identical to SP:P29516 Tubulin beta-8 chain {Arabidopsis thaliana}; supporting cDNA gi:15451225:gb:AY054693.1: | chr5:8042886-8044822 FORWARD | Aliases: None; (*SWP) sp|P37392|TBB1_LUPAL (e_value=2e…
SGN-U579613	GO:0043412;GO:0009639//response to red or far red light	GO:0009532//plastid stroma	GO:0005488//binding;GO:0016671//oxidoreductase activity, acting on sulfur group of donors, disulfide as acceptor		1.11595	1.00127	1.16641	Tomato 200607||2 [71 ESTs aligned] (*GB) gi|12230349|sp|Q9SEC2|MSRA_LACSA (e_value=1e-103) Peptide methionine sulfoxide reductase (Protein-methionine-S-oxide reductase) (Peptide Met(O) reductase); (*ATH) AT4G25130.1 (e_value=3e-97) Symbol: None | peptide methionine sulfoxide reductase, putative, strong similarity to SP:P54151 Peptide methionine sulfoxide reductase (EC 1.8.4.6) {Brassica napus}; c…
SGN-U581656	GO:0043412	GO:0031410//cytoplasmic vesicle;GO:0043231//intracellular membrane-bounded organelle	GO:0016790//thiolester hydrolase activity		-1.39092	-1.49382	-1.61803	Tomato 200607||2 [52 ESTs aligned] (*GB) gi|118483969|gb|ABK93872.1| (e_value=4e-135) unknown; (*ATH) AT3G60340.1 (e_value=2e-124) | Symbol: None | palmitoyl protein thioesterase family protein, palmitoyl-protein thioesterase precursor, Mus musculus, EMBL:AF071025 | chr3:22315150-22317899 FORWARD | Aliases: T8B10.2; (*SWP) sp|Q20390|PPT1_CAEEL (e_value=4e-43) Palmitoyl-protein thioesterase 1 OS=C…
SGN-U567777	GO:0043170	GO:0031410//cytoplasmic vesicle	GO:0004672//protein kinase activity;GO:0000166//nucleotide binding		-1.54805	-2.22648	-2.07162	Tomato 200607||2 [23 ESTs aligned] (*GB) gi|157348963|emb|CAO24041.1| (e_value=0) unnamed; (*ATH) AT3G21630.1 (e_value=4e-163) | Symbol: None | protein kinase family protein, contains protein kinase domain, Pfam:PF00069 | chr3:7615416-7618588 REVERSE | Aliases: MIL23.20; (*SWP) sp|Q9LQQ8|RLCK7_ARATH (e_value=2e-52) Probable serine/threonine-protein kinase RLCKVII OS=Arabidopsis thaliana GN=At1g07…
SGN-U593626	GO:0043170	GO:0043231//intracellular membrane-bounded organelle;GO:0044444//cytoplasmic part	GO:0016671//oxidoreductase activity, acting on sulfur group of donors, disulfide as acceptor;GO:0016787//hydrolase activity		-1.54865	-1.31013	-1.69575	Tomato 200607||2 [1 ESTs aligned] (*GB) gi|157093728|gb|ABV22590.1| (e_value=3e-46) KDEL-tailed; (*ATH) AT5G50260.1 (e_value=4e-28) | Symbol: None | cysteine proteinase, putative, similar to cysteine endopeptidase precursor CysEP GI:2944446 from (Ricinus communis) | chr5:20472543-20474255 FORWARD | Aliases: K6A12.12, K6A12_12; (*SWP) sp|P54153|MSRA_SOLLC (e_value=5e-39) Peptide methionine sulfoxi…
SGN-U565626	GO:0043094//cellular metabolic compound salvage	GO:0030964;GO:0005746//mitochondrial respiratory chain	-		1.1077	1.50966	1.25856	Tomato 200607||2 [13 ESTs aligned] (*GB) gi|166012639|gb|ABY77914.1| (e_value=2e-36) NADH-ubiquinone; (*ATH) AT2G47690.1 (e_value=3e-37) Symbol: None | NADH-ubiquinone oxidoreductase-related, contains weak similarity to NADH-ubiquinone oxidoreductase 15 kDa subunit (EC 1.6.5.3) (EC 1.6.99.3) (Complex I-15 kDa) (CI-15 kDa) (Swiss-Prot:O43920) (Homo sapiens | chr2:19558333-19559354 FOR... ;
SGN-U572400	GO:0043094//cellular metabolic compound salvage	GO:0030964;GO:0005746//mitochondrial respiratory chain	-		1.70488	1.6552	1.67303	Tomato 200607||2 [30 ESTs aligned] (*GB) gi|118484036|gb|ABK93904.1| (e_value=2e-46) unknown; (*ATH) AT1G49140.1 (e_value=2e-44) Symbol: None | NADH-ubiquinone oxidoreductase-related, similar to NADH-ubiquinone oxidoreductase 12 kDa subunit, mitochondrial precursor (EC 1.6.5.3) (EC 1.6.99.3) (Complex I-12KD) (CI-12KD). (Swiss-Prot:Q03015) (Neurospora crassa) | chr1:18180440-1... ; (*SWP) sp|Q9M9B…
SGN-U577784	GO:0043094//cellular metabolic compound salvage	GO:0009532//plastid stroma;GO:0005576//extracellular region;GO:0042579//microbody;GO:0016020//membrane	GO:0008483//transaminase activity;GO:0048037//cofactor binding		2.36069	2.97132	2.78615	Tomato 200607||2 [122 ESTs aligned] (*GB) gi|118489646|gb|ABK96624.1| (e_value=0) unknown; (*ATH) AT2G13360.2 (e_value=0) Symbol: None | serine-glyoxylate aminotransferase-related, similar to serine-glyoxylate aminotransferase (GI:21535798)(Methylobacterium dichloromethanicum; contains TIGRFAM TIGR01364: phosphoserine aminotransferase; contains Pfam PF00266: aminotrans... ; (*SWP) sp|Q56YA5|SGAT_…
SGN-U578839	GO:0042743//hydrogen peroxide metabolic process;GO:0006950//response to stress	GO:0005777//peroxisome	GO:0005506//iron ion binding;GO:0004601//peroxidase activity		-3.00313	-3.04557	-2.3043	Tomato 200607||2 [480 ESTs aligned] (*GB) gi|231687|sp|P30264|CATA1_SOLLC (e_value=0) RecName:; (*ATH) AT4G35090.1 (e_value=0) | Symbol: None | catalase 2, identical to catalase 2 SP:P25819, GI:17865693 from (Arabidopsis thaliana) | chr4:16700637-16703292 REVERSE | Aliases: T12J5.2; (*SWP) sp|P30264|CATA1_SOLLC (e_value=0) Catalase isozyme 1 OS=Solanum lycopersicum GN=CAT1;
SGN-U579586	GO:0042743//hydrogen peroxide metabolic process;GO:0006950//response to stress	GO:0031410//cytoplasmic vesicle	GO:0016209//antioxidant activity;GO:0005506//iron ion binding;GO:0003824//catalytic activity		-9.1267	-9.1267	-9.1267	Tomato 200607||2 [2 ESTs aligned] (*GB) gi|6093671|sp|P22195|PER1_ARAHY (e_value=1e-63) Cationic peroxidase 1 precursor (PNPC1); (*ATH) AT5G05340.1 (e_value=6e-57) | Symbol: None | peroxidase, putative, similar to peroxidase (Nicotiana tabacum) gi:5381253:dbj:BAA82306; similar to Peroxidase P7 (Brassica rapa (Turnip)) SWISS-PROT:P00434 | chr5:1578952-1580876 REVERSE | Aliases: K18I23.14, K18I23_1…
SGN-U581155	GO:0042743//hydrogen peroxide metabolic process;GO:0006950//response to stress	-	GO:0016209//antioxidant activity;GO:0005506//iron ion binding;GO:0003824//catalytic activity		1.48543	1.41398	2.68116	Tomato 200607||2 [33 ESTs aligned] (*GB) gi|129807|sp|P15003|PER1_SOLLC (e_value=0) RecName:; (*ATH) AT5G05340.1 (e_value=5e-60) | Symbol: None | peroxidase, putative, similar to peroxidase (Nicotiana tabacum) gi:5381253:dbj:BAA82306; similar to Peroxidase P7 (Brassica rapa (Turnip)) SWISS-PROT:P00434 | chr5:1578952-1580876 REVERSE | Aliases: K18I23.14, K18I23_14; (*SWP) sp|P15003|PER1_SOLLC (e_v…
SGN-U580023	GO:0042548//regulation of photosynthesis, light reaction	GO:0009523//photosystem II;GO:0009534//chloroplast thylakoid	GO:0046872//metal ion binding		1.61671	1.10609	1.4799	Tomato 200607||2 [214 ESTs aligned] (*GB) gi|12644171|sp|P23322|PSBO_SOLLC (e_value=0) RecName:; (*ATH) AT3G50820.1 (e_value=3e-153) Symbol: PSBO-2 | Encodes a protein which is an extrinsic subunit of photosystem II and which has been proposed to play a central role in stabilization of the catalytic manganese cluster. In <iArabidopsis thaliana</i the PsbO proteins are encoded by ... ; (*SWP) sp|P…
SGN-U573550	GO:0042398//cellular amino acid derivative biosynthetic process	-	GO:0016872//intramolecular lyase activity		-2.81215	-3.92242	-2.17673	Tomato 200607||2 [33 ESTs aligned] (*GB) gi|118488571|gb|ABK96098.1| (e_value=2e-74) unknown; (*ATH) AT5G05270.2 (e_value=9e-62) Symbol: None | chalcone-flavanone isomerase family protein, contains very low similarity to chalcone-flavonone isomerase (chalcone isomerase), GI:1705761 from Vitis vinifera; contains Pfam profile PF02431: Chalcone-flavanone isomerase | chr5:1563431... ; (*SWP) sp|Q2PF1…
SGN-U564570	GO:0042360//vitamin E metabolic process;GO:0006399//tRNA metabolic process;GO:0006779//porphyrin biosynthetic process;GO:0008654//phospholipid biosynthetic process	GO:0009526//plastid envelope;GO:0009534//chloroplast thylakoid	GO:0030554//adenyl nucleotide binding;GO:0016491//oxidoreductase activity		1.85647	1.73733	1.92805	Tomato 200607||2 [46 ESTs aligned] (*GB) gi|3821254|emb|CAA07683.1| (e_value=3e-83) geranylgeranyl reductase [Nicotiana tabacum]; (*ATH) AT1G74470.1 (e_value=2e-78) Symbol: None | geranylgeranyl reductase, identical to geranylgeranyl reductase GB:Y14044 (Arabidopsis thaliana) (involvement: chlorophyll, the tocopherol and the phylloquinone pathways Eur J Biochem 1998 Jan 15;251(1-2):413-7) | chr1:…
SGN-U576811	GO:0042254//ribosome biogenesis;GO:0008152//metabolic process	GO:0009526//plastid envelope;GO:0009570//chloroplast stroma;GO:0005576//extracellular region	GO:0048037//cofactor binding;GO:0008187//poly-pyrimidine tract binding		2.14758	2.04779	2.34417	Tomato 200607||2 [80 ESTs aligned] (*GB) gi|26453355|gb|AAD21574.3| (e_value=0) mRNA binding protein precursor [Lycopersicon esculentum]; (*ATH) AT3G63140.1 (e_value=4e-165) | Symbol: None | mRNA-binding protein, putative, similar to mRNA binding protein precursor (GI:26453355) (Lycopersicon esculentum) | chr3:23337347-23339684 REVERSE | Aliases: T20O10.240; (*SWP) sp|Q9LYA9|Y3314_ARATH (e_value=…
SGN-U564800	GO:0042254//ribosome biogenesis	GO:0005732//small nucleolar ribonucleoprotein complex;GO:0009534//chloroplast thylakoid	GO:0003723//RNA binding;GO:0016866//intramolecular transferase activity		2.12599	1.85005	1.46065	Tomato 200607||2 [7 ESTs aligned] (*GB) gi|125534871|gb|EAY81419.1| (e_value=1e-44) hypothetical; (*ATH) AT3G03920.1 (e_value=7e-44) | Symbol: None | Gar1 RNA-binding region family protein, contains Pfam profile PF04410: Gar1 protein RNA binding region | chr3:1009005-1010477 REVERSE | Aliases: F20H23.3, F20H23_3; (*SWP) sp|Q8VZT0|NLAL1_ARATH (e_value=6e-43) Putative H/ACA ribonucleoprotein comple…
SGN-U586127	GO:0042254//ribosome biogenesis	GO:0043231//intracellular membrane-bounded organelle	-		-1.06717	-2.01022	-1.08947	Tomato 200607||2 [13 ESTs aligned] (*GB) gi|157329670|emb|CAO41286.1| (e_value=3e-148) unnamed; (*ATH) AT2G40360.1 (e_value=5e-122) | Symbol: None | transducin family protein / WD-40 repeat family protein, contains 4 WD-40 repeats (PF00400); similar to block of proliferation protein Bop1 (GI:1679772) (Mus musculus) | chr2:16859958-16863768 REVERSE | Aliases: T3G21.13, T3G21_13; (*SWP) sp|P97452|B…
SGN-U579543	GO:0042126//nitrate metabolic process	-	GO:0008940//nitrate reductase activity;GO:0030554//adenyl nucleotide binding;GO:0005506//iron ion binding		2.08342	2.60392	2.81062	Tomato 200607||2 [103 ESTs aligned] (*GB) gi|128195|sp|P17570|NIA_SOLLC (e_value=0) RecName:; (*ATH) AT1G37130.1 (e_value=0) | Symbol: None | nitrate reductase 2 (NR2), identical to SP:P11035 Nitrate reductase 2 (formerly EC 1.6.6.1) (NR2) {Arabidopsis thaliana} | chr1:14160968-14164379 FORWARD | Aliases: F28L22.2, F28L22_2; (*SWP) sp|P17570|NIA_SOLLC (e_value=0) Nitrate reductase [NADH] OS=Solan…
SGN-U576190	GO:0040029//regulation of gene expression, epigenetic;GO:0003006//reproductive developmental process	GO:0043231//intracellular membrane-bounded organelle	GO:0005488//binding;GO:0016740//transferase activity		-2.31723	-1.87402	-1.48758	Tomato 200607||2 [10 ESTs aligned] (*GB) gi|156789072|gb|ABU96077.1| (e_value=0) EZ1; (*ATH) AT4G02020.1 (e_value=0) Symbol: None | zeste-like protein 1 (EZA1), identical to enhancer of zeste-like protein 1(EZA1) (GI:4185507) (Arabidopsis thaliana); similar to polycomb group (Arabidopsis thaliana) GI:1903019 (curly leaf); contains Pfam profile PF00856: SET domain ... ; (*SWP) sp|Q9ZSM8|EZA1_ARATH…
SGN-U575483	GO:0040007//growth;GO:0006536//glutamate metabolic process	GO:0009536//plastid	GO:0045181//glutamate synthase activity, NADH or NADPH as acceptor;GO:0030554//adenyl nucleotide binding;GO:0051536//iron-sulfur cluster binding;GO:0046914//transition metal ion binding		-3.57012	-9.40301	-3.52037	Tomato 200607||2 [8 ESTs aligned] (*GB) gi|62177687|gb|AAL26865.2|AF314925_1 (e_value=0) NADH; (*ATH) AT5G53460.1 (e_value=0) | Symbol: None | glutamate synthase (NADH), chloroplast, putative, similar to SP:Q03460 Glutamate synthase (NADH), chloroplast precursor (EC 1.4.1.14) (NADH- GOGAT) {Medicago sativa} | chr5:21717744-21726855 FORWARD | Aliases: MYN8.7, MYN8_7; (*SWP) sp|Q03460|GLSN_MEDSA (e…
SGN-U564984	GO:0035556;GO:0006810//transport	GO:0016020//membrane	GO:0032561//guanyl ribonucleotide binding;GO:0003824//catalytic activity		-2.18409	-1.9388	-2.15105	Tomato 200607||2 [8 ESTs aligned] (*GB) gi|5714658|gb|AAD48018.1| (e_value=3e-100) Rab GTP-binding protein Rab11a [Gossypium hirsutum]; (*ATH) AT5G47520.1 (e_value=8e-99) | Symbol: None | Ras-related GTP-binding protein, putative, similar to GTP-binding protein RAB11J GI:1370160 from (Lotus japonicus) | chr5:19294588-19295593 REVERSE | Aliases: MNJ7.11, MNJ7_11; (*SWP) sp|P28187|ARA4_ARATH (e_val…
SGN-U567635	GO:0034968//histone lysine methylation;GO:0010481;GO:0048764;GO:0035315//hair cell differentiation	GO:0044464//cell part	GO:0005488//binding		3.66232	3.67578	4.24664	Tomato 200607||2 [6 ESTs aligned] (*GB) gi|157328659|emb|CAO22364.1| (e_value=5e-74) unnamed; (*ATH) AT2G22475.1 (e_value=6e-87) | Symbol: None | GRAM domain-containing protein / ABA-responsive protein-related, similar to ABA-responsive protein (Hordeum vulgare) GI:4103635; contains Pfam profile PF02893: GRAM domain | chr2:9548481-9552090 FORWARD | Aliases: None; (*SWP) sp|Q8S8F8|GEM_ARATH (e_val…
SGN-U581374	GO:0034728;GO:0006810//transport	GO:0000785//chromatin;GO:0031224//intrinsic to membrane;GO:0009536//plastid	GO:0003676//nucleic acid binding		1.74753	2.11702	1.05704	Tomato 200607||2 [41 ESTs aligned] (*GB) gi|170059756|ref|XP_001865500.1| (e_value=1e-54) histone; (*ATH) AT4G40030.2 (e_value=1e-56) |; (*SWP) sp|P69246|H32_MAIZE (e_value=3e-54) Histone H3.2 OS=Zea mays GN=H3C2;
SGN-U577693	GO:0034728	GO:0000785//chromatin;GO:0043231//intracellular membrane-bounded organelle	GO:0003676//nucleic acid binding		1.97153	2.10445	1.57077	Tomato 200607||2 [6 ESTs aligned] (*GB) gi|462243|sp|P35057|H4_SOLLC (e_value=5e-36) RecName:; (*ATH) AT5G59690.1 (e_value=1e-37) | Symbol: None | histone H4, identical to histone H4 from Lycopersicon esculentum GI:297150, Lolium temulentum SP:P02308, Acropora formosa GI:455652, Citrus jambhiri GI:16797797 | chr5:24068778-24069369 FORWARD | Aliases: MTH12.15; (*SWP) sp|P35057|H4_SOLLC (e_value=4e…
SGN-U577945	GO:0034728	GO:0000785//chromatin;GO:0009536//plastid;GO:0031981//nuclear lumen	GO:0003676//nucleic acid binding		1.662	1.97711	1.10502	Tomato 200607||2 [6 ESTs aligned] (*GB) gi|15223016|ref|NP_172258.1| (e_value=6e-43) histone H2B, putative [Arabidopsis thaliana]; (*ATH) AT1G07790.1 (e_value=5e-45) Symbol: None | histone H2B, putative, strong similarity to histone H2B Arabidopsis thaliana GI:2407802, Gossypium hirsutum SP:O22582, Lycopersicon esculentum GI:3021489, Capsicum annuum SP:O49118; contains Pfam profile PF00125 Core h…
SGN-U578783	GO:0034728	GO:0000785//chromatin;GO:0009536//plastid;GO:0031981//nuclear lumen	GO:0003676//nucleic acid binding		1.78341	1.41627	1.39914	Tomato 200607||2 [24 ESTs aligned] (*GB) gi|15232146|ref|NP_189372.1| (e_value=3e-58) histone H3 [Arabidopsis thaliana]; (*ATH) AT5G10400.1 (e_value=2e-60) Symbol: None | histone H3, identical to several histone H3 proteins, including Zea mays SP:P05203, Medicago sativa GI:166384, Encephalartos altensteinii SP:P08903, Pisum sativum SP:P02300; contains Pfam profile PF00125 Core histone H2A/H2B/H3/…
SGN-U578792	GO:0034728	GO:0000785//chromatin;GO:0043231//intracellular membrane-bounded organelle	GO:0003676//nucleic acid binding		1.80234	1.60927	1.68636	Tomato 200607||2 [19 ESTs aligned] (*GB) gi|108860774|sp|Q1SU99|H2B3_MEDTR (e_value=1e-42) Probable; (*ATH) AT1G07790.1 (e_value=2e-44) Symbol: None | histone H2B, putative, strong similarity to histone H2B Arabidopsis thaliana GI:2407802, Gossypium hirsutum SP:O22582, Lycopersicon esculentum GI:3021489, Capsicum annuum SP:O49118; contains Pfam profile PF00125 Core histone H2A/H2B/H... ; (*SWP) s…
SGN-U579894	GO:0034728	GO:0000785//chromatin;GO:0043231//intracellular membrane-bounded organelle	GO:0003676//nucleic acid binding		1.72348	1.84892	1.19397	Tomato 200607||2 [37 ESTs aligned] (*GB) gi|75278465|sp|O65821|H2B1_SOLLC (e_value=9e-42) RecName:; (*ATH) AT1G07790.1 (e_value=6e-42) Symbol: None | histone H2B, putative, strong similarity to histone H2B Arabidopsis thaliana GI:2407802, Gossypium hirsutum SP:O22582, Lycopersicon esculentum GI:3021489, Capsicum annuum SP:O49118; contains Pfam profile PF00125 Core histone H2A/H2B/H... ; (*SWP) sp…
SGN-U580517	GO:0034728	GO:0000785//chromatin;GO:0043231//intracellular membrane-bounded organelle	GO:0003676//nucleic acid binding		1.8377	1.99746	1.2739	Tomato 200607||2 [4 ESTs aligned] (*GB) gi|55775689|gb|AAV65112.1| (e_value=2e-26) histone 3 [Camellia sinensis]; (*ATH) AT4G40040.2 (e_value=2e-28) Symbol: None | similar to histone H3.2 [Arabidopsis thaliana] (TAIR:At4g40030.1); similar to histone H3.2 protein [Mus pahari] (GB:CAA56575.1); contains InterPro domain Histone-fold/TFIID-TAF/NF-Y (InterPro:IPR007124); contains InterPro domain Histo.…
SGN-U581228	GO:0034728	GO:0000785//chromatin;GO:0009536//plastid;GO:0031981//nuclear lumen	GO:0003676//nucleic acid binding		2.18932	2.0403	1.66576	Tomato 200607||2 [50 ESTs aligned] (*GB) gi|170059756|ref|XP_001865500.1| (e_value=4e-58) histone; (*ATH) AT5G10400.1 (e_value=3e-60) Symbol: None | histone H3, identical to several histone H3 proteins, including Zea mays SP:P05203, Medicago sativa GI:166384, Encephalartos altensteinii SP:P08903, Pisum sativum SP:P02300; contains Pfam profile PF00125 Core histone H2A/H2B/H3/H4 | c... ; (*SWP) sp|…
SGN-U579375	GO:0033205//cell cycle cytokinesis;GO:0009887//organ morphogenesis;GO:0010467//gene expression;GO:0000904//cell morphogenesis involved in differentiation	GO:0030312//external encapsulating structure;GO:0015935//small ribosomal subunit;GO:0031981//nuclear lumen;GO:0009536//plastid	GO:0005198//structural molecule activity		1.27195	1.55867	1.00899	Tomato 200607||2 [8 ESTs aligned] (*GB) gi|82621170|gb|ABB86273.1| (e_value=1e-80) cytoplasmic; (*ATH) AT4G00100.1 (e_value=4e-77) Symbol: None | 40S ribosomal protein S13 (RPS13A), similar to ribosomal protein S13; PF00312 (View Sanger Pfam): ribosomal protein S15; identical to cDNA AtRPS13A mRNA for cytoplasmic ribosomal protein S13 GI:6521011 | chr4:37096-38312 FORWARD | Ali... ; (*SWP) sp|P62…
SGN-U586027	GO:0033036	-	-		-2.78253	-2.63269	-3.23391	Tomato 200607||2 [5 ESTs aligned] (*GB) gi|157336208|emb|CAO70893.1| (e_value=1e-54) unnamed; (*ATH) AT1G48090.1 (e_value=3e-49) | Symbol: None | C2 domain-containing protein, contains Pfam profile: PF00168 C2 domain | chr1:17735679-17761639 REVERSE | Aliases: F21D18.22;
SGN-U577606	GO:0032502//developmental process;GO:0019941//modification-dependent protein catabolic process;GO:0010033//response to organic substance;GO:0043412	GO:0043231//intracellular membrane-bounded organelle	-		2.31869	2.2779	2.583	Tomato 200607||2 [158 ESTs aligned] (*GB) gi|170352|gb|AAA34123.1| (e_value=1e-103) hexameric polyubiquitin; (*ATH) AT4G05050.1 (e_value=9e-106) | Symbol: None | polyubiquitin (UBQ11), identical to GI:304117 | chr4:2588002-2589360 REVERSE | Aliases: C17L7.6; (*SWP) sp|Q9ATM4|PIP27_MAIZE (e_value=5e-100) Aquaporin PIP2-7 OS=Zea mays GN=PIP2-7;
SGN-U568276	GO:0032502//developmental process	GO:0031224//intrinsic to membrane;GO:0031410//cytoplasmic vesicle	-		-2.11701	-3.71113	-2.41175	Tomato 200607||2 [11 ESTs aligned] (*GB) gi|157337441|emb|CAO21787.1| (e_value=3e-121) unnamed; (*ATH) AT3G45600.1 (e_value=1e-112) | Symbol: None | senescence-associated family protein, similar to senescence-associated protein 5 (Hemerocallis hybrid cultivar) gi:3551954:gb:AAC34855 | chr3:16744740-16746936 REVERSE | Aliases: F9K21.180;
SGN-U581409	GO:0032501//multicellular organismal process;GO:0006950//response to stress	GO:0043231//intracellular membrane-bounded organelle	GO:0046914//transition metal ion binding;GO:0043566//structure-specific DNA binding;GO:0032559//adenyl ribonucleotide binding		2.03093	1.67607	1.87901	Tomato 200607||2 [10 ESTs aligned] (*GB) gi|76160980|gb|ABA40453.1| (e_value=6e-45) RNA; (*ATH) AT4G13850.1 (e_value=5e-36) | Symbol: None | glycine-rich RNA-binding protein (GRP2), glycine-rich RNA binding protein 2 AtGRP2 (Arabidopsis thaliana) GI:2826811 | chr4:8020948-8022206 FORWARD | Aliases: F18A5.240, F18A5_240; (*SWP) sp|Q9SVM8|GRP2_ARATH (e_value=4e-35) Glycine-rich RNA-binding protein …
SGN-U571072	GO:0032501//multicellular organismal process	-	-		-1.64555	-1.19535	-1.04463	Tomato 200607||2 [51 ESTs aligned] (*GB) gi|157337870|emb|CAO38914.1| (e_value=5e-144) unnamed; (*ATH) AT3G20800.1 (e_value=4e-138) Symbol: None | rcd1-like cell differentiation protein, putative, similar to protein involved in sexual development (Schizosaccharomyces pombe) GI:1620896; contains Pfam profile PF04078: Cell differentiation family, Rcd1-like | chr3:7271143-7273950 R... ; (*SWP) sp|Q6…
SGN-U579173	GO:0032446//protein modification by small protein conjugation;GO:0060255	-	GO:0019787//small conjugating protein ligase activity		-1.72759	-2.35775	-1.01907	Tomato 200607||2 [13 ESTs aligned] (*GB) gi|147789691|emb|CAN74060.1| (e_value=2e-94) hypothetical; (*ATH) AT5G41340.1 (e_value=2e-84) | Symbol: None | ubiquitin-conjugating enzyme 4 (UBC4), E2; identical to gi:431265, SP:P42748 | chr5:16555351-16557358 REVERSE | Aliases: MYC6.5, MYC6_5; (*SWP) sp|P16577|UBC4_WHEAT (e_value=4e-84) Ubiquitin-conjugating enzyme E2-23 kDa OS=Triticum aestivum GN=UBC…
SGN-U564200	GO:0032446//protein modification by small protein conjugation	GO:0043234//protein complex;GO:0016020//membrane	GO:0004871//signal transducer activity;GO:0004672//protein kinase activity;GO:0019787//small conjugating protein ligase activity;GO:0032559//adenyl ribonucleotide binding		-1.77104	-4.71523	-3.05498	Tomato 200607||2 [4 ESTs aligned] (*GB) gi|157355622|emb|CAO49439.1| (e_value=1e-62) unnamed; (*ATH) AT3G49060.1 (e_value=2e-56) | Symbol: None | protein kinase family protein / U-box domain-containing protein, contains Pfam profile: PF00069 Eukaryotic protein kinase domain | chr3:18198211-18202900 REVERSE | Aliases: T2J13.100; (*SWP) sp|Q94A51|PUB32_ARATH (e_value=2e-55) U-box domain-containing …
SGN-U585208	GO:0032012//regulation of ARF protein signal transduction;GO:0009085//lysine biosynthetic process;GO:0009627//systemic acquired resistance	GO:0009532//plastid stroma	GO:0048037//cofactor binding;GO:0046914//transition metal ion binding;GO:0005083//small GTPase regulator activity;GO:0008483//transaminase activity		1.36333	1.27272	1.36436	Tomato 200607||2 [28 ESTs aligned] (*GB) gi|118483001|gb|ABK93412.1| (e_value=0) unknown; (*ATH) AT4G33680.1 (e_value=0) Symbol: None | aminotransferase class I and II family protein, low similarity to Aromatic Aminotransferase from Pyrococcus horikoshii GP:14278621; contains Pfam profile PF00155 aminotransferase, classes I and II | chr4:16171697-16174681 REVERSE | Al... ; (*SWP) sp|Q93ZN9|DAPAT_…
SGN-U575652	GO:0031163	GO:0009532//plastid stroma	GO:0051540		-1.07896	-3.21667	-1.20497	Tomato 200607||2 [28 ESTs aligned] (*GB) gi|15218553|ref|NP_172520.1| (e_value=1e-57) expressed protein [Arabidopsis thaliana]; (*ATH) AT1G10500.1 (e_value=1e-59) | Symbol: ATCPISCA | Involved in chloroplast Fe-S cluster assembly. Located in the chloroplast stroma. Expressed preferentially in green tissues. | chr1:3460001-3461420 REVERSE | Aliases: T10O24.11, T10O24_11, ATCPISCA; (*SWP) sp|Q9XIK3…
SGN-U577615	GO:0031123//RNA 3'-end processing	GO:0043231//intracellular membrane-bounded organelle	GO:0070566//adenylyltransferase activity;GO:0003676//nucleic acid binding		-1.60613	-2.16253	-1.36841	Tomato 200607||2 [11 ESTs aligned] (*GB) gi|147790301|emb|CAN69980.1| (e_value=0) hypothetical; (*ATH) AT4G32850.8 (e_value=0) Symbol: None | similar to nucleotidyltransferase family protein [Arabidopsis thaliana] (TAIR:At1g17980.1); similar to nucleotidyltransferase family protein [Arabidopsis thaliana] (TAIR:At2g25850.1); similar to nucleotidyltransferase family protein [... ; (*SWP) sp|Q54J73|…
SGN-U578788	GO:0031112	GO:0043231//intracellular membrane-bounded organelle;GO:0015630//microtubule cytoskeleton;GO:0044444//cytoplasmic part	GO:0015631//tubulin binding		-1.21415	-3.78446	-1.82272	Tomato 200607||2 [2 ESTs aligned] (*GB) gi|147827064|emb|CAN64202.1| (e_value=5e-66) hypothetical; (*ATH) AT2G01910.2 (e_value=2e-61) Symbol: None | similar to microtubule associated protein (MAP65/ASE1) family protein [Arabidopsis thaliana] (TAIR:At1g14690.1); similar to Unknown protein [Oryza sativa (japonica cultivar-group)] (GB:XP_470643.1); contains InterPro domain MAP65/ASE1... ;
SGN-U579866	GO:0031112	GO:0043231//intracellular membrane-bounded organelle;GO:0015630//microtubule cytoskeleton;GO:0044444//cytoplasmic part	GO:0015631//tubulin binding		-1.44836	-2.4908	-2.41325	Tomato 200607||2 [3 ESTs aligned] (*GB) gi|157339066|emb|CAO42417.1| (e_value=2e-51) unnamed; (*ATH) AT2G01910.2 (e_value=5e-46) Symbol: None | similar to microtubule associated protein (MAP65/ASE1) family protein [Arabidopsis thaliana] (TAIR:At1g14690.1); similar to Unknown protein [Oryza sativa (japonica cultivar-group)] (GB:XP_470643.1); contains InterPro domain MAP65/ASE1... ;
SGN-U573184	GO:0030522//intracellular receptor-mediated signaling pathway;GO:0010017//red or far-red light signaling pathway	GO:0043231//intracellular membrane-bounded organelle	-		-1.68877	-1.79712	-2.5026	Tomato 200607||2 [23 ESTs aligned] (*GB) gi|25992529|gb|AAN77145.1| (e_value=8e-49) fiber protein Fb2 [Gossypium barbadense]; (*ATH) AT3G06760.1 (e_value=2e-49) | Symbol: None | drought-responsive family protein, similar to drought-induced mRNA, Di19 (Arabidopsis thaliana) gi:469110:emb:CAA55321 | chr3:2132977-2134562 FORWARD | Aliases: F3E22.10; (*SWP) sp|Q8VXU6|DI194_ARATH (e_value=2e-48) Prote…
SGN-U564866	GO:0030384//phosphoinositide metabolic process;GO:0019538//protein metabolic process	-	GO:0046914//transition metal ion binding;GO:0016307//phosphatidylinositol phosphate kinase activity;GO:0032559//adenyl ribonucleotide binding		-2.51642	-2.47565	-1.68459	Tomato 200607||2 [14 ESTs aligned] (*GB) gi|17473836|gb|AAL38344.1| (e_value=0) unknown protein [Arabidopsis thaliana]; (*ATH) AT1G71010.1 (e_value=0) Symbol: None | phosphatidylinositol-4-phosphate 5-kinase family protein, low similarity to phosphatidylinositol 3,5-kinase (Candida albicans) GI:14571648; contains Pfam profile PF01504: Phosphatidylinositol-4-phosphate 5-Kinase | chr1:26786501-2679…
SGN-U563280	GO:0030384//phosphoinositide metabolic process	-	GO:0016307//phosphatidylinositol phosphate kinase activity;GO:0032559//adenyl ribonucleotide binding		-1.24415	-1.60754	-1.0524	Tomato 200607||2 [2 ESTs aligned]
SGN-U577590	GO:0030384//phosphoinositide metabolic process	GO:0043231//intracellular membrane-bounded organelle;GO:0031410//cytoplasmic vesicle	GO:0016307//phosphatidylinositol phosphate kinase activity;GO:0032559//adenyl ribonucleotide binding		-1.63009	-2.51981	-1.6863	Tomato 200607||2 [7 ESTs aligned] (*GB) gi|157356797|emb|CAO62999.1| (e_value=4e-76) unnamed; (*ATH) AT3G09920.2 (e_value=4e-70) Symbol: None | similar to phosphatidylinositol-4-phosphate 5-kinase family protein [Arabidopsis thaliana] (TAIR:At1g60890.1); similar to phosphatidylinositol-4-phosphate 5-kinase family protein [Arabidopsis thaliana] (TAIR:At1g10900.1); similar to p... ; (*SWP) sp|Q8L85…
SGN-U597311	GO:0030384//phosphoinositide metabolic process	GO:0016020//membrane	GO:0016307//phosphatidylinositol phosphate kinase activity;GO:0032559//adenyl ribonucleotide binding		-4.04669	-3.48727	-2.99694	Tomato 200607||2 [1 ESTs aligned] (*GB) gi|157349487|emb|CAO24705.1| (e_value=7e-58) unnamed; (*ATH) AT1G10900.1 (e_value=1e-58) Symbol: None | phosphatidylinositol-4-phosphate 5-kinase family protein, similar to phosphatidylinositol-4-phosphate 5-kinase AtPIP5K1 (Arabidopsis thaliana) GI:3702691; contains Pfam profiles PF01504: Phosphatidylinositol-4-phosphate 5-Kinase, PF02... ; (*SWP) sp|Q9SUI…
SGN-U578384	GO:0030001//metal ion transport	GO:0043231//intracellular membrane-bounded organelle	GO:0005343//organic acid:sodium symporter activity		-1.14886	-2.05262	-2.02013	Tomato 200607||2 [7 ESTs aligned] (*GB) gi|157357109|emb|CAO63603.1| (e_value=5e-39) unnamed; (*ATH) AT4G22840.1 (e_value=5e-40) Symbol: None | bile acid:sodium symporter family protein, low similarity to SP:Q12908 Ileal sodium/bile acid cotransporter {Homo sapiens}; contains Pfam profile PF01758: Sodium Bile acid symporter family | chr4:11991508-11993781 REVERSE | Aliases: F... ;
SGN-U581001	GO:0023060;GO:0031667//response to nutrient levels;GO:0071805;GO:0006950//response to stress;GO:0006464//protein modification process	GO:0043231//intracellular membrane-bounded organelle;GO:0044444//cytoplasmic part;GO:0016020//membrane	GO:0004674//protein serine/threonine kinase activity;GO:0032559//adenyl ribonucleotide binding		-1.30016	-2.2803	-2.01559	Tomato 200607||2 [30 ESTs aligned] (*GB) gi|147815428|emb|CAN72580.1| (e_value=0) hypothetical; (*ATH) AT1G30270.2 (e_value=0) Symbol: None | similar to CBL-interacting protein kinase 9 (CIPK9) [Arabidopsis thaliana] (TAIR:At1g01140.3); similar to CBL-interacting protein kinase 9 (CIPK9) [Arabidopsis thaliana] (TAIR:At1g01140.2); similar to CBL-interacting protein kinase 9 ... ; (*SWP) sp|Q93VD3|…
SGN-U566472	GO:0023060;GO:0009743//response to carbohydrate stimulus;GO:0009755//hormone-mediated signaling pathway;GO:0006351//transcription, DNA-dependent;GO:0032502//developmental process	GO:0043231//intracellular membrane-bounded organelle	GO:0016772//transferase activity, transferring phosphorus-containing groups;GO:0005488//binding;GO:0004871//signal transducer activity		-1.4233	-2.71738	-3.44454	Tomato 200607||2 [3 ESTs aligned] (*GB) gi|157342296|emb|CAO64409.1| (e_value=2e-62) unnamed; (*ATH) AT1G74890.1 (e_value=3e-59) Symbol: None | two-component responsive regulator / response regulator 15 (ARR15), identical to response regulator 15 GI:11870065 from (Arabidopsis thaliana); contains Pfam profile: PF00072 response regulator receiver domain | chr1:28135251-28136371... ; (*SWP) sp|Q7G8V…
SGN-U568717	GO:0022904//respiratory electron transport chain;GO:0043094//cellular metabolic compound salvage	GO:0005746//mitochondrial respiratory chain;GO:0030964	GO:0005488//binding;GO:0050136//NADH dehydrogenase (quinone) activity		1.43875	1.56946	1.39924	Tomato 200607||2 [19 ESTs aligned] (*GB) gi|147777223|emb|CAN63291.1| (e_value=2e-42) hypothetical; (*ATH) AT2G02050.1 (e_value=6e-41) Symbol: None | NADH-ubiquinone oxidoreductase B18 subunit, putative, contains Pfam PF05676: NADH-ubiquinone oxidoreductase B18 subunit (NDUFB7); similar to NADH-ubiquinone oxidoreductase B18 subunit (EC 1.6.5.3) (EC 1.6.99.3) (Complex I-B18) (CI-B18... ; (*SWP) sp…
SGN-U580530	GO:0022613//ribonucleoprotein complex biogenesis;GO:0010467//gene expression;GO:0006950//response to stress	GO:0031981//nuclear lumen;GO:0009536//plastid;GO:0015934//large ribosomal subunit	GO:0046914//transition metal ion binding;GO:0005198//structural molecule activity		5.00837	5.45099	4.78243	Tomato 200607||2 [63 ESTs aligned] (*GB) gi|40287508|gb|AAR83868.1| (e_value=8e-50) 60S ribosomal protein L12 [Capsicum annuum]; (*ATH) AT2G37190.1 (e_value=5e-47) | Symbol: None | 60S ribosomal protein L12 (RPL12A) | chr2:15626486-15627198 REVERSE | Aliases: T2N18.5, T2N18_5; (*SWP) sp|P50883|RL121_ARATH (e_value=5e-46) 60S ribosomal protein L12-1 OS=Arabidopsis thaliana GN=RPL12A;
SGN-U580929	GO:0022613//ribonucleoprotein complex biogenesis;GO:0009755//hormone-mediated signaling pathway;GO:0048438//floral whorl development;GO:0010467//gene expression	GO:0031981//nuclear lumen;GO:0015934//large ribosomal subunit	GO:0005198//structural molecule activity		1.64265	1.64879	1.09176	Tomato 200607||2 [85 ESTs aligned] (*GB) gi|82400154|gb|ABB72816.1| (e_value=1e-51) ribosomal; (*ATH) AT3G53020.1 (e_value=2e-49) | Symbol: RPL24B | Regulated by TCP20. | chr3:19671545-19673003 REVERSE | Aliases: F8J2.190, RPL24B; (*SWP) sp|Q9FUL4|RL24_PRUAV (e_value=2e-49) 60S ribosomal protein L24 OS=Prunus avium GN=RPL24;
SGN-U566987	GO:0022613//ribonucleoprotein complex biogenesis	GO:0030529//ribonucleoprotein complex	-		-1.87315	-1.59231	-2.02157	Tomato 200607||2 [130 ESTs aligned] (*GB) gi|76160923|gb|ABA40425.1| (e_value=9e-119) unknown; (*ATH) AT1G25260.1 (e_value=3e-85) | Symbol: None | acidic ribosomal protein P0-related, contains similarity to 60S acidic ribosomal protein GI:5815233 from (Homo sapiens) | chr1:8853946-8855847 REVERSE | Aliases: F4F7.35, F4F7_35; (*SWP) sp|A4FV84|MRT4_BOVIN (e_value=4e-52) mRNA turnover protein 4 homo…
SGN-U578110	GO:0019941//modification-dependent protein catabolic process;GO:0009873//ethylene mediated signaling pathway	GO:0043231//intracellular membrane-bounded organelle;GO:0031461//cullin-RING ubiquitin ligase complex	GO:0005488//binding		-1.79289	1.02456	-1.7886	Tomato 200607||2 [37 ESTs aligned] (*GB) gi|82734614|gb|ABB89717.1| (e_value=0) EIN3-binding; (*ATH) AT2G25490.1 (e_value=1e-157) | Symbol: None | F-box family protein (FBL6), contains similarity to grr1 GI:2407790 from (Glycine max) | chr2:10854461-10857606 REVERSE | Aliases: F13B15.15, F13B15_15; (*SWP) sp|Q9SKK0|EBF1_ARATH (e_value=1e-156) EIN3-binding F-box protein 1 OS=Arabidopsis thaliana G…
SGN-U563965	GO:0019941//modification-dependent protein catabolic process;GO:0006950//response to stress;GO:0010038//response to metal ion	GO:0005839//proteasome core complex;GO:0043231//intracellular membrane-bounded organelle;GO:0005576//extracellular region;GO:0016020//membrane	GO:0004175//endopeptidase activity		1.43711	1.55794	1.13234	Tomato 200607||2 [30 ESTs aligned] (*GB) gi|14594925|emb|CAC43323.1| (e_value=5e-123) putative alpha7 proteasome subunit [Nicotiana tabacum]; (*ATH) AT2G27020.1 (e_value=7e-120) Symbol: None | 20S proteasome alpha subunit G (PAG1) (PRC8), identical to proteasome subunit alpha type 3 SP:O23715, GI:12644056 from (Arabidopsis thaliana); identical to cDNA proteasome subunit prc8 GI:2511591 | chr2:115…
SGN-U567024	GO:0019941//modification-dependent protein catabolic process	-	GO:0019783//small conjugating protein-specific protease activity;GO:0016790//thiolester hydrolase activity		-1.95535	-3.47712	-1.47712	Tomato 200607||2 [22 ESTs aligned] (*GB) gi|157343371|emb|CAO67422.1| (e_value=0) unnamed; (*ATH) AT3G11910.1 (e_value=0) Symbol: None | ubiquitin-specific protease, putative, strong similarity to ubiquitin-specific protease 12 (UBP12) (Arabidopsis thaliana) GI:11993471; contains Pfam profiles PF00443: Ubiquitin carboxyl-terminal hydrolase, PF00917: MATH domain | chr3:... ; (*SWP) sp|Q84WU2|UBP13…
SGN-U567120	GO:0019941//modification-dependent protein catabolic process	GO:0031461//cullin-RING ubiquitin ligase complex	GO:0005488//binding		-1.89712	-2.59357	-1.86105	Tomato 200607||2 [21 ESTs aligned] (*GB) gi|157355625|emb|CAO49442.1| (e_value=2e-126) unnamed; (*ATH) AT3G61415.1 (e_value=8e-108) Symbol: ASK21 | SKP1 family protein, low similarity to SP:P52285 Glycoprotein FP21 precursor {Dictyostelium discoideum}; contains Pfam profile PF01466: Skp1 family, dimerisation domain | chr3:22733685-22737383 REVERSE | Aliases: ASK21, ARABIDOPSIS S... ; (*SWP) sp|P6…
SGN-U567869	GO:0019941//modification-dependent protein catabolic process	GO:0043231//intracellular membrane-bounded organelle	GO:0019783//small conjugating protein-specific protease activity		-1.09047	-2.1913	-1.56949	Tomato 200607||2 [29 ESTs aligned] (*GB) gi|157327908|emb|CAO16622.1| (e_value=0) unnamed; (*ATH) AT2G40930.1 (e_value=0) | Symbol: None | ubiquitin-specific protease 5, putative (UBP5), similar to GI:6648604 | chr2:17083406-17089511 REVERSE | Aliases: T20B5.13, T20B5_13; (*SWP) sp|O22207|UBP5_ARATH (e_value=0) Ubiquitin carboxyl-terminal hydrolase 5 OS=Arabidopsis thaliana GN=UBP5;
SGN-U568822	GO:0019941//modification-dependent protein catabolic process	-	GO:0016790//thiolester hydrolase activity;GO:0070011//peptidase activity, acting on L-amino acid peptides		-1.66791	-1.25773	-1.4654	Tomato 200607||2 [29 ESTs aligned] (*GB) gi|157330004|emb|CAO43342.1| (e_value=0) unnamed; (*ATH) AT4G39910.1 (e_value=0) | Symbol: None | ubiquitin-specific protease 3 (UBP3), identical to GI:2347098 | chr4:18511569-18514320 REVERSE | Aliases: T5J17.80, T5J17_80; (*SWP) sp|O24454|UBP3_ARATH (e_value=1e-180) Ubiquitin carboxyl-terminal hydrolase 3 OS=Arabidopsis thaliana GN=UBP3;
SGN-U578282	GO:0019932//second-messenger-mediated signaling;GO:0009640//photomorphogenesis;GO:0009593//detection of chemical stimulus;GO:0009057//macromolecule catabolic process	GO:0043231//intracellular membrane-bounded organelle;GO:0016020//membrane	GO:0046872//metal ion binding;GO:0008168//methyltransferase activity		2.1669	2.04342	2.24931	Tomato 200607||2 [85 ESTs aligned] (*GB) gi|3121848|sp|P93087|CALM_CAPAN (e_value=4e-79) CALMODULIN; (*ATH) AT3G43810.1 (e_value=9e-81) | Symbol: None | calmodulin-7 (CAM7), almost identical to calmodulin GI:16227 from (Arabidopsis thaliana), SP:P59220 Calmodulin-7 {Arabidopsis thaliana} | chr3:15675358-15677445 REVERSE | Aliases: T28A8.100; (*SWP) sp|P93087|CALM_CAPAN (e_value=3e-80) Calmodulin …
SGN-U579648	GO:0019932//second-messenger-mediated signaling;GO:0009640//photomorphogenesis;GO:0009593//detection of chemical stimulus;GO:0009057//macromolecule catabolic process	GO:0043231//intracellular membrane-bounded organelle;GO:0016020//membrane	GO:0046872//metal ion binding;GO:0008168//methyltransferase activity		1.31732	1.54335	1.28812	Tomato 200607||2 [28 ESTs aligned] (*GB) gi|3121848|sp|P93087|CALM_CAPAN (e_value=3e-79) CALMODULIN; (*ATH) AT3G43810.1 (e_value=6e-81) | Symbol: None | calmodulin-7 (CAM7), almost identical to calmodulin GI:16227 from (Arabidopsis thaliana), SP:P59220 Calmodulin-7 {Arabidopsis thaliana} | chr3:15675358-15677445 REVERSE | Aliases: T28A8.100; (*SWP) sp|P93087|CALM_CAPAN (e_value=2e-80) Calmodulin …
SGN-U579988	GO:0019932//second-messenger-mediated signaling;GO:0009640//photomorphogenesis;GO:0009593//detection of chemical stimulus;GO:0009057//macromolecule catabolic process	GO:0043231//intracellular membrane-bounded organelle;GO:0016020//membrane	GO:0046872//metal ion binding;GO:0008168//methyltransferase activity		1.44892	1.70671	1.44451	Tomato 200607||2 [74 ESTs aligned] (*GB) gi|3121848|sp|P93087|CALM_CAPAN (e_value=4e-79) CALMODULIN; (*ATH) AT3G43810.1 (e_value=8e-81) | Symbol: None | calmodulin-7 (CAM7), almost identical to calmodulin GI:16227 from (Arabidopsis thaliana), SP:P59220 Calmodulin-7 {Arabidopsis thaliana} | chr3:15675358-15677445 REVERSE | Aliases: T28A8.100; (*SWP) sp|P93087|CALM_CAPAN (e_value=3e-80) Calmodulin …
SGN-U571391	GO:0019860//uracil metabolic process	GO:0043231//intracellular membrane-bounded organelle	GO:0016763//transferase activity, transferring pentosyl groups;GO:0032561//guanyl ribonucleotide binding		1.76633	1.16437	1.8717	Tomato 200607||2 [3 ESTs aligned] (*GB) gi|6647900|sp|P93394|UPP_TOBAC (e_value=4e-18) Uracil phosphoribosyltransferase (UMP pyrophosphorylase) (UPRTase); (*ATH) AT3G53900.1 (e_value=2e-19) Symbol: None | uracil phosphoribosyltransferase, putative / UMP pyrophosphorylase, putative / UPRTase, putative, similar to SP:P50926 Uracil phosphoribosyltransferase (EC 2.4.2.9) (UMP pyrophosphorylase) (UPRT…
SGN-U563626	GO:0019725//cellular homeostasis	-	-		-2.41773	-2.68076	-1.86665	Tomato 200607||2 [16 ESTs aligned] (*GB) gi|157350901|emb|CAO41016.1| (e_value=3e-34) unnamed; (*ATH) AT5G39950.1 (e_value=1e-29) Symbol: None | thioredoxin H-type 2 (TRX-H-2) (Gif2), identical to SP:Q38879 Thioredoxin H-type 2 (TRX-H-2) {Arabidopsis thaliana}; identical to cDNA (Gif2) mRNA for thioredoxin GI:992963 | chr5:16007944-16009159 REVERSE | Aliases: MYH19.110, MYH19_... ; (*SWP) sp|Q388…
SGN-U567645	GO:0019725//cellular homeostasis	GO:0009532//plastid stroma	GO:0015036//disulfide oxidoreductase activity		1.47782	1.25655	1.30499	Tomato 200607||2 [27 ESTs aligned] (*GB) gi|157350464|emb|CAO40513.1| (e_value=2e-50) unnamed; (*ATH) AT4G28730.1 (e_value=3e-46) | Symbol: None | glutaredoxin family protein, contains glutaredoxin domain, Pfam:PF00462 | chr4:14199102-14200893 FORWARD | Aliases: F16A16.160, F16A16_160; (*SWP) sp|Q8GWS0|GRXC5_ARATH (e_value=3e-45) Glutaredoxin-C5, chloroplastic OS=Arabidopsis thaliana GN=GRXC5;
SGN-U574843	GO:0019725//cellular homeostasis	GO:0044464//cell part	GO:0015036//disulfide oxidoreductase activity		-4.15305	-10.5793	-2.23947	Tomato 200607||2 [10 ESTs aligned] (*GB) gi|156891141|gb|ABU96708.1| (e_value=2e-50) glutaredoxin; (*ATH) AT2G47880.1 (e_value=3e-36) | Symbol: None | glutaredoxin family protein, contains INTERPRO Domain IPR002109, Glutaredoxin (thioltransferase) | chr2:19612110-19612732 FORWARD | Aliases: T9J23.13; (*SWP) sp|O82255|GRC13_ARATH (e_value=3e-35) Glutaredoxin-C13 OS=Arabidopsis thaliana GN=GRXC13;
SGN-U586379	GO:0019725//cellular homeostasis	GO:0009941//chloroplast envelope;GO:0009532//plastid stroma	GO:0016667//oxidoreductase activity, acting on sulfur group of donors		-1.18186	-1.24541	-1.56822	Tomato 200607||2 [5 ESTs aligned] (*GB) gi|147823327|emb|CAN64194.1| (e_value=4e-77) hypothetical; (*ATH) AT5G61440.1 (e_value=1e-64) | Symbol: None | thioredoxin family protein, low similarity to thioredoxin (Callithrix jacchus) GI:13560979; contains Pfam profile: PF00085 Thioredoxin | chr5:24724726-24726119 FORWARD | Aliases: MFB13.8, MFB13_8; (*SWP) sp|Q9XFI1|TRXL3_ARATH (e_value=1e-63) Thiore…
SGN-U578421	GO:0019538//protein metabolic process;GO:0050896//response to stimulus	-	GO:0016628//oxidoreductase activity, acting on the CH-CH group of donors, NAD or NADP as acceptor;GO:0004175//endopeptidase activity		-1.5867	-2.01264	-1.24844	Tomato 200607||2 [107 ESTs aligned] (*GB) gi|5726641|gb|AAD48496.1|AF172856_1 (e_value=0) cysteine; (*ATH) AT1G47128.1 (e_value=2e-167) Symbol: None | cysteine proteinase (RD21A) / thiol protease, identical to SP:P43297 Cysteine proteinase RD21A precursor (EC 3.4.22.-) {Arabidopsis thaliana}, thiol protease RD21A SP:P43297 from (Arabidopsis thaliana) | chr1:17285265-17288110 REVERSE... ; (*SWP) s…
SGN-U592221	GO:0019538//protein metabolic process;GO:0050896//response to stimulus	GO:0009536//plastid	GO:0046914//transition metal ion binding;GO:0008238//exopeptidase activity;GO:0008237//metallopeptidase activity		-5.62012	-13.2712	-7.38853	Tomato 200607||2 [1 ESTs aligned] (*GB) gi|2246420|emb|CAA69614.1| (e_value=4e-23) lap17.1a [Lycopersicon esculentum]; (*ATH) AT2G24200.1 (e_value=1e-16) Symbol: None | cytosol aminopeptidase, identical to cytosol aminopeptidase SP:P30184 from (Arabidopsis thaliana); contains Pfam profiles: PF00883 cytosol aminopeptidase family catalytic domain, PF02789: cytosol aminopeptidase family N-terminal d…
SGN-U577258	GO:0019538//protein metabolic process;GO:0044092	-	GO:0005515//protein binding;GO:0004175//endopeptidase activity		-1.90282	-2.57635	-1.11009	Tomato 200607||2 [8 ESTs aligned] (*GB) gi|3687301|emb|CAA06997.1| (e_value=3e-37) subtilisin-like; (*SWP) sp|P32026|THGF_TOBAC (e_value=1e-17) Flower-specific gamma-thionin OS=Nicotiana tabacum GN=FST;
SGN-U577337	GO:0019538//protein metabolic process;GO:0044092	-	GO:0005515//protein binding;GO:0004175//endopeptidase activity		2.78391	3.81022	3.28489	Tomato 200607||2 [51 ESTs aligned] (*GB) gi|3687301|emb|CAA06997.1| (e_value=0) subtilisin-like; (*ATH) AT5G67090.1 (e_value=3e-147) | Symbol: None | subtilase family protein, contains similarity to subtilisin-like protease ag12 GI:757522 from (Alnus glutinosa) | chr5:26791337-26793547 REVERSE | Aliases: K21H1.5, K21H1_5; (*SWP) sp|O65351|SUBL_ARATH (e_value=8e-143) Subtilisin-like protease OS=Ar…
SGN-U580006	GO:0019538//protein metabolic process;GO:0044092	-	GO:0016491//oxidoreductase activity;GO:0005515//protein binding;GO:0004175//endopeptidase activity		9.0595	6.54284	5.12789	Tomato 200607||2 [8 ESTs aligned] (*GB) gi|2230959|emb|CAA71234.1| (e_value=0) subtilisin-like; (*ATH) AT3G14067.1 (e_value=2e-129) | Symbol: None | subtilase family protein, contains similarity to cucumisin-like serine protease GI:3176874 from (Arabidopsis thaliana) | chr3:4658428-4660761 REVERSE | Aliases: MAG2.15; (*SWP) sp|O65351|SUBL_ARATH (e_value=2e-137) Subtilisin-like protease OS=Arabido…
SGN-U580611	GO:0019538//protein metabolic process;GO:0044092	-	GO:0016628//oxidoreductase activity, acting on the CH-CH group of donors, NAD or NADP as acceptor;GO:0004175//endopeptidase activity;GO:0005515//protein binding		-3.04471	-4.71483	-4.00826	Tomato 200607||2 [2 ESTs aligned] (*GB) gi|3183991|emb|CAA06414.1| (e_value=7e-99) P69F protein [Lycopersicon esculentum]; (*ATH) AT4G34980.1 (e_value=2e-48) | Symbol: None | subtilase family protein, similar to SBT1, a subtilase from tomato plants GI:1771160 from (Lycopersicon esculentum) | chr4:16656696-16659344 REVERSE | Aliases: M4E13.40, M4E13_40; (*SWP) sp|O65351|SUBL_ARATH (e_value=5e-44) …
SGN-U581628	GO:0019538//protein metabolic process;GO:0044092	-	GO:0005515//protein binding;GO:0004175//endopeptidase activity		-1.90212	-1.68991	-2.06674	Tomato 200607||2 [23 ESTs aligned] (*GB) gi|3687301|emb|CAA06997.1| (e_value=0) subtilisin-like; (*ATH) AT5G67090.1 (e_value=3e-151) | Symbol: None | subtilase family protein, contains similarity to subtilisin-like protease ag12 GI:757522 from (Alnus glutinosa) | chr5:26791337-26793547 REVERSE | Aliases: K21H1.5, K21H1_5; (*SWP) sp|O65351|SUBL_ARATH (e_value=1e-140) Subtilisin-like protease OS=Ar…
SGN-U567071	GO:0019538//protein metabolic process;GO:0010191;GO:0003006//reproductive developmental process;GO:0044092;GO:0009845//seed germination	GO:0005618//cell wall;GO:0005576//extracellular region;GO:0031410//cytoplasmic vesicle	GO:0004175//endopeptidase activity;GO:0005515//protein binding		2.15824	3.05865	2.06337	Tomato 200607||2 [5 ESTs aligned] (*GB) gi|1771162|emb|CAA67430.1| (e_value=0) SBT2 [Lycopersicon esculentum]; (*ATH) AT5G51750.1 (e_value=0) | Symbol: None | subtilase family protein, similar to subtilisin-like protease GI:3687307 from (Lycopersicon esculentum) | chr5:21037433-21040007 FORWARD | Aliases: MIO24.12, MIO24_12; (*SWP) sp|O65351|SUBL_ARATH (e_value=0) Subtilisin-like protease OS=Arab…
SGN-U568348	GO:0019538//protein metabolic process;GO:0010191;GO:0003006//reproductive developmental process;GO:0044092;GO:0009845//seed germination	GO:0005618//cell wall;GO:0005576//extracellular region;GO:0031410//cytoplasmic vesicle	GO:0004175//endopeptidase activity;GO:0005515//protein binding		2.87689	2.11466	1.4781	Tomato 200607||2 [31 ESTs aligned] (*GB) gi|148299083|gb|ABQ58079.1| (e_value=0) subtilisin-like; (*ATH) AT5G67360.1 (e_value=0) | Symbol: None | cucumisin-like serine protease (ARA12), Asp48; almost identical to cucumisin-like serine protease (ARA12) GI:3176874 from (Arabidopsis thaliana) | chr5:26889117-26891805 REVERSE | Aliases: K8K14.8, K8K14_8; (*SWP) sp|O65351|SUBL_ARATH (e_value=0) Subtil…
SGN-U568349	GO:0019538//protein metabolic process;GO:0010191;GO:0003006//reproductive developmental process;GO:0044092;GO:0009845//seed germination	GO:0005618//cell wall;GO:0005576//extracellular region	GO:0004175//endopeptidase activity;GO:0005515//protein binding		5.73903	3.76057	2.38902	Tomato 200607||2 [8 ESTs aligned] (*GB) gi|148299083|gb|ABQ58079.1| (e_value=0) subtilisin-like; (*ATH) AT5G67360.1 (e_value=0) | Symbol: None | cucumisin-like serine protease (ARA12), Asp48; almost identical to cucumisin-like serine protease (ARA12) GI:3176874 from (Arabidopsis thaliana) | chr5:26889117-26891805 REVERSE | Aliases: K8K14.8, K8K14_8; (*SWP) sp|O65351|SUBL_ARATH (e_value=0) Subtili…
SGN-U577971	GO:0019538//protein metabolic process;GO:0010038//response to metal ion	GO:0009536//plastid	GO:0046914//transition metal ion binding;GO:0008238//exopeptidase activity;GO:0008237//metallopeptidase activity		-6.00764	-5.9515	-6.19053	Tomato 200607||2 [134 ESTs aligned] (*GB) gi|1236654|gb|AAC49457.1| (e_value=0) leucine aminopeptidase; (*ATH) AT4G30920.1 (e_value=0) Symbol: None | cytosol aminopeptidase family protein, contains Pfam profiles: PF00883 cytosol aminopeptidase family catalytic domain, PF02789: cytosol aminopeptidase family N-terminal domain | chr4:15046463-15049379 REVERSE | Aliases: F6I18.170, F6I... ; (*SWP) sp…
SGN-U567908	GO:0019538//protein metabolic process;GO:0006970//response to osmotic stress	GO:0016020//membrane;GO:0005618//cell wall	GO:0004175//endopeptidase activity		10.4305	10.196	10.4656	Tomato 200607||2 [60 ESTs aligned] (*GB) gi|27372527|gb|AAN87262.1| (e_value=0) xyloglucan-specific fungal endoglucanase inhibitor protein precursor [Lycopersicon esculentum]; (*ATH) AT1G03220.1 (e_value=1e-157) | Symbol: None | extracellular dermal glycoprotein, putative / EDGP, putative, similar to extracellular dermal glycoprotein EDGP precursor (Daucus carota) GI:285741 | chr1:787122-788651 F…
SGN-U562811	GO:0019538//protein metabolic process	GO:0009536//plastid;GO:0031981//nuclear lumen	GO:0004175//endopeptidase activity;GO:0005488//binding;GO:0016628//oxidoreductase activity, acting on the CH-CH group of donors, NAD or NADP as acceptor		-1.32341	-1.66123	-1.45776	Tomato 200607||2 [23 ESTs aligned] (*GB) gi|147770917|emb|CAN74170.1| (e_value=0) hypothetical; (*ATH) AT5G40200.1 (e_value=0) | Symbol: None | DegP protease, putative, contains similarity to DegP2 protease GI:13172275 from (Arabidopsis thaliana) | chr5:16087558-16090542 FORWARD | Aliases: MSN9.100, MSN9_100; (*SWP) sp|Q9FL12|DEGP9_ARATH (e_value=0) Protease Do-like 9 OS=Arabidopsis thaliana GN=D…
SGN-U563307	GO:0019538//protein metabolic process	-	GO:0008237//metallopeptidase activity;GO:0008238//exopeptidase activity;GO:0043169//cation binding		-1.14973	-1.19095	-1.18359	Tomato 200607||2 [9 ESTs aligned] (*GB) gi|15384989|emb|CAC59823.1| (e_value=0) Xaa-Pro aminopeptidase 1 [Lycopersicon esculentum]; (*ATH) AT4G36760.1 (e_value=0) | Symbol: None | aminopeptidase P, similar to Xaa-Pro aminopeptidase 2 (Lycopersicon esculentum) GI:15384991; contains Pfam profile PF00557: metallopeptidase family M24 | chr4:17326649-17330214 FORWARD | Aliases: AP22.64, AP22_64; (*SWP…
SGN-U564366	GO:0019538//protein metabolic process	GO:0005576//extracellular region;GO:0005618//cell wall;GO:0009536//plastid	GO:0004175//endopeptidase activity		4.49932	4.76761	3.98106	Tomato 200607||2 [62 ESTs aligned] (*GB) gi|118486912|gb|ABK95290.1| (e_value=1e-171) unknown; (*ATH) AT1G09750.1 (e_value=5e-155) Symbol: None | chloroplast nucleoid DNA-binding protein-related, contains Pfam profile PF00026: Eukaryotic aspartyl protease;b similar to CND41, chloroplast nucleoid DNA binding protein (GI:2541876) (Nicotiana tabacum) | chr1:3157503-3159147 FORWAR... ; (*SWP) sp|Q766…
SGN-U565239	GO:0019538//protein metabolic process	-	GO:0004175//endopeptidase activity		-1.22773	-1.5378	-1.51998	Tomato 200607||2 [4 ESTs aligned] (*GB) gi|17979125|gb|AAL49820.1| (e_value=3e-148) putative cysteine proteinase [Arabidopsis thaliana]; (*ATH) AT3G54940.3 (e_value=6e-148) | Symbol: None | cysteine proteinase, putative, contains similarity to cysteine proteinase GI:479060 from (Glycine max) | chr3:20365330-20367245 FORWARD | Aliases: None; (*SWP) sp|P25804|CYSP_PEA (e_value=4e-112) Cysteine prot…
SGN-U571999	GO:0019538//protein metabolic process	GO:0031410//cytoplasmic vesicle;GO:0043231//intracellular membrane-bounded organelle	GO:0004180//carboxypeptidase activity		1.54264	1.16729	1.65715	Tomato 200607||2 [21 ESTs aligned] (*GB) gi|157343130|emb|CAO66619.1| (e_value=0) unnamed; (*ATH) AT4G30810.1 (e_value=2e-177) | Symbol: SCPL29 | serine carboxypeptidase S10 family protein, similar to serine-type carboxypeptidase (SP:P55748) (Hordeum vulgare) | chr4:15003457-15006217 FORWARD | Aliases: F6I18.280, F6I18_280, SCPL29; (*SWP) sp|P55748|CBP22_HORVU (e_value=2e-178) Serine carboxypepti…
SGN-U572753	GO:0019538//protein metabolic process	GO:0005618//cell wall	GO:0008233//peptidase activity		1.64442	2.03357	2.00175	Tomato 200607||2 [7 ESTs aligned] (*GB) gi|157355291|emb|CAO48678.1| (e_value=1e-146) unnamed; (*ATH) AT3G52500.1 (e_value=2e-129) | Symbol: None | aspartyl protease family protein, contains Pfam PF00026: eukaryotic aspartyl protease | chr3:19476477-19478364 REVERSE | Aliases: F22O6.120; (*SWP) sp|Q766C2|NEP2_NEPGR (e_value=8e-41) Aspartic proteinase nepenthesin-2 OS=Nepenthes gracilis GN=nep2;
SGN-U574299	GO:0019538//protein metabolic process	GO:0031224//intrinsic to membrane	GO:0008233//peptidase activity		-1.78567	-2.73309	-2.40794	Tomato 200607||2 [29 ESTs aligned] (*GB) gi|30680102|ref|NP_849967.1| (e_value=1e-155) chloroplast nucleoid DNA-binding protein -related [Arabidopsis thaliana]; (*ATH) AT2G17760.1 (e_value=6e-158) | Symbol: None | aspartyl protease family protein, contains Eukaryotic and viral aspartyl proteases active site, PROSITE:PS00141 | chr2:7720396-7723546 FORWARD | Aliases: T17A5.8, T17A5_8; (*SWP) sp|Q9L…
SGN-U576016	GO:0019538//protein metabolic process	-	GO:0004175//endopeptidase activity		1.79373	2.54052	2.40581	Tomato 200607||2 [62 ESTs aligned] (*GB) gi|118484458|gb|ABK94105.1| (e_value=1e-139) unknown; (*ATH) AT3G18490.1 (e_value=3e-134) | Symbol: None | aspartyl protease family protein, contains Pfam domain, PF00026: eukaryotic aspartyl protease | chr3:6348761-6350674 REVERSE | Aliases: MYF24.39; (*SWP) sp|Q766C2|NEP2_NEPGR (e_value=2e-53) Aspartic proteinase nepenthesin-2 OS=Nepenthes gracilis GN=ne…
SGN-U576504	GO:0019538//protein metabolic process	GO:0031410//cytoplasmic vesicle;GO:0000323//lytic vacuole	GO:0008238//exopeptidase activity		-9.83289	-9.83289	-9.83289	Tomato 200607||2 [6 ESTs aligned] (*GB) gi|157328724|emb|CAO22747.1| (e_value=3e-105) unnamed; (*ATH) AT2G24280.1 (e_value=3e-97) | Symbol: None | serine carboxypeptidase S28 family protein, contains Pfam profile: PF05577 Serine carboxypeptidase S28 | chr2:10340364-10344161 FORWARD | Aliases: F27D4.19, F27D4_19; (*SWP) sp|Q2TA14|PCP_BOVIN (e_value=4e-48) Lysosomal Pro-X carboxypeptidase OS=Bos ta…
SGN-U576529	GO:0019538//protein metabolic process	GO:0044464//cell part	GO:0004175//endopeptidase activity		-1.73186	-1.36491	-1.34213	Tomato 200607||2 [12 ESTs aligned] (*GB) gi|157346649|emb|CAO16718.1| (e_value=0) unnamed; (*ATH) AT5G22850.1 (e_value=0) | Symbol: None | aspartyl protease family protein, contains Pfam profile: PF00026 eukaryotic aspartyl protease | chr5:7633440-7636570 REVERSE | Aliases: MRN17.8, MRN17_8; (*SWP) sp|Q9S9K4|ASPL2_ARATH (e_value=1e-71) Aspartic proteinase-like protein 2 OS=Arabidopsis thaliana GN…
SGN-U576681	GO:0019538//protein metabolic process	-	GO:0046914//transition metal ion binding;GO:0004175//endopeptidase activity		-1.45058	-2.27235	-2.19455	Tomato 200607||2 [23 ESTs aligned] (*GB) gi|15485612|emb|CAC67408.1| (e_value=0) insulin degrading enzyme [Lycopersicon esculentum]; (*ATH) AT2G41790.1 (e_value=0) Symbol: None | peptidase M16 family protein / insulinase family protein, contains Pfam domain, PF05193: Peptidase M16 inactive domain; similar to insulin-degrading enzyme (Insulysin, Insulinase, Insulin protease) (Mouse) SWISS-PROT:Q9J…
SGN-U578215	GO:0019538//protein metabolic process	GO:0031980//mitochondrial lumen;GO:0030312//external encapsulating structure;GO:0005746//mitochondrial respiratory chain;GO:0031981//nuclear lumen;GO:0009536//plastid	GO:0004175//endopeptidase activity;GO:0046914//transition metal ion binding		1.13062	1.20594	1.15204	Tomato 200607||2 [20 ESTs aligned] (*GB) gi|587566|emb|CAA56521.1| (e_value=0) mitochondrial processing peptidase [Solanum tuberosum]; (*ATH) AT3G02090.1 (e_value=0) Symbol: MPPBETA | mitochondrial processing peptidase beta subunit, putative, similar to mitochondrial processing peptidase beta subunit, mitochondrial precursor, Beta-MPP (Human) SWISS-PROT:O75439 | chr3:365556-368918 FORWARD | Alias…
SGN-U578351	GO:0019538//protein metabolic process	-	GO:0004175//endopeptidase activity		-2.40244	-2.32906	-2.04499	Tomato 200607||2 [195 ESTs aligned] (*GB) gi|19195|emb|CAA78403.1| (e_value=0) pre-pro-cysteine proteinase [Lycopersicon esculentum]; (*ATH) AT4G16190.1 (e_value=1e-147) | Symbol: None | cysteine proteinase, putative, contains similarity to papain-like cysteine proteinase isoform I GI:7381219 from (Ipomoea batatas) | chr4:9171482-9173120 FORWARD | Aliases: DL4135W, FCAALL.298; (*SWP) sp|Q10716|CY…
SGN-U579429	GO:0019538//protein metabolic process	GO:0043231//intracellular membrane-bounded organelle	GO:0016874//ligase activity		-1.44519	-1.25019	-1.93187	Tomato 200607||2 [48 ESTs aligned] (*GB) gi|157345051|emb|CAO71779.1| (e_value=0) unnamed; (*ATH) AT5G64940.1 (e_value=0) | Symbol: None | ABC1 family protein, contains Pfam domain, PF03109: ABC1 family | chr5:25966199-25971048 FORWARD | Aliases: MXK3.17, MXK3_17; (*SWP) sp|P73627|Y1770_SYNY3 (e_value=1e-134) Uncharacterized protein sll1770 OS=Synechocystis sp. (strain PCC 6803) GN=sll1770;
SGN-U580642	GO:0019538//protein metabolic process	-	GO:0004175//endopeptidase activity		-1.74885	-1.6787	-2.00173	Tomato 200607||2 [49 ESTs aligned] (*GB) gi|951449|gb|AAB18280.1| (e_value=0) aspartic protease precursor [Lycopersicon esculentum]; (*ATH) AT1G11910.1 (e_value=0) | Symbol: None | aspartyl protease family protein, contains Pfam profiles: PF00026 eukaryotic aspartyl protease, PF03489 surfactant protein B, PF05184 saposin-like type B, region 1 | chr1:4016789-4020916 REVERSE | Aliases: F12F1.24, F1…
SGN-U582837	GO:0019538//protein metabolic process	GO:0005618//cell wall;GO:0005576//extracellular region;GO:0031410//cytoplasmic vesicle;GO:0009536//plastid	GO:0004175//endopeptidase activity		3.13883	3.39133	2.72613	Tomato 200607||2 [15 ESTs aligned] (*GB) gi|118483775|gb|ABK93780.1| (e_value=2e-154) unknown; (*ATH) AT5G07030.1 (e_value=5e-148) Symbol: None | similar to aspartyl protease family protein [Arabidopsis thaliana] (TAIR:At3g54400.1); similar to putative nucleoid DNA-binding-like protein [Oryza sativa (japonica cultivar-group)] (GB:XP_463752.1); contains InterPro domain Aspartic ... ; (*SWP) sp|Q76…
SGN-U600875	GO:0019538//protein metabolic process	-	GO:0016881//acid-amino acid ligase activity		-9.1267	-3.31935	-9.1267	Tomato 200607||2 [1 ESTs aligned] (*GB) gi|157338229|emb|CAO39273.1| (e_value=1e-38) unnamed; (*ATH) AT1G53020.1 (e_value=9e-31) Symbol: None | ubiquitin-conjugating enzyme family protein, similar to ubiquitin-conjugating enzyme GB:3319990 from (Mus musculus); contains Pfam profile PF00179: Ubiquitin-conjugating enzyme | chr1:19755040-19763142 REVERSE | Aliases: F8L10.11, F8L... ; (*SWP) sp|Q8GY8…
SGN-U566162	GO:0019471;GO:0043170	GO:0043231//intracellular membrane-bounded organelle;GO:0031410//cytoplasmic vesicle	GO:0046914//transition metal ion binding;GO:0019842//vitamin binding;GO:0019798		1.81024	1.97746	1.78576	Tomato 200607||2 [19 ESTs aligned] (*GB) gi|215490181|dbj|BAG86624.1| (e_value=1e-148) type; (*ATH) AT5G18900.1 (e_value=9e-126) Symbol: None | oxidoreductase, 2OG-Fe(II) oxygenase family protein, similar to prolyl 4-hydroxylase, alpha subunit, from Rattus norvegicus (GI:474940), Mus musculus (SP:Q60715), Homo sapiens (GI:18073925); contains PF03171 2OG-Fe(II) oxygenase super... ; (*SWP) sp|P1692…
SGN-U570916	GO:0019359	-	GO:0016763//transferase activity, transferring pentosyl groups		1.11548	1.5388	1.42762	Tomato 200607||2 [19 ESTs aligned] (*GB) gi|157345139|emb|CAO71867.1| (e_value=0) unnamed; (*ATH) AT2G23420.1 (e_value=0) | Symbol: None | nicotinate phosphoribosyltransferase family protein / NAPRTase family protein, contains Pfam domain PF04095: Nicotinate phosphoribosyltransferase (NAPRTase) | chr2:9978845-9982272 FORWARD | Aliases: F26B6.7, F26B6_7; (*SWP) sp|Q9VQX4|PNCB_DROME (e_value=0) Nic…
SGN-U581649	GO:0019359	GO:0009536//plastid	GO:0016763//transferase activity, transferring pentosyl groups		-1.74471	-4.24113	-1.84392	Tomato 200607||2 [19 ESTs aligned] (*GB) gi|111035808|emb|CAH04306.1| (e_value=7e-176) putative; (*ATH) AT2G01350.1 (e_value=4e-148) | Symbol: None | quinolinate phosphoribosyl transferase family protein, contains Pfam profile: PF01729 quinolinate phosphoribosyl transferase, C-terminal domain | chr2:165145-167252 REVERSE | Aliases: F10A8.23, F10A8_23; (*SWP) sp|P77938|NADC_RHORU (e_value=2e-52) P…
SGN-U586194	GO:0019321//pentose metabolic process	GO:0016020//membrane	GO:0004396//hexokinase activity;GO:0032559//adenyl ribonucleotide binding		2.59029	2.33674	3.21168	Tomato 200607||2 [86 ESTs aligned] (*GB) gi|75221385|sp|Q42896|SCRK2_SOLLC (e_value=0) Fructokinase-2; (*ATH) AT3G59480.1 (e_value=1e-153) | Symbol: None | pfkB-type carbohydrate kinase family protein, contains Pfam profile: PF00294 pfkB family carbohydrate kinase | chr3:21993998-21995572 FORWARD | Aliases: T16L24.30; (*SWP) sp|Q42896|SCRK2_SOLLC (e_value=0) Fructokinase-2 OS=Solanum lycopersicum…
SGN-U567542	GO:0019222//regulation of metabolic process;GO:0019538//protein metabolic process	GO:0043231//intracellular membrane-bounded organelle	GO:0004175//endopeptidase activity		-2.6847	-3.2884	-2.11943	Tomato 200607||2 [15 ESTs aligned] (*GB) gi|609175|emb|CAA57522.1| (e_value=1e-174) cathepsin B-like cysteine proteinase [Nicotiana rustica]; (*ATH) AT1G02305.1 (e_value=6e-144) | Symbol: None | cathepsin B-like cysteine protease, putative, similar to cathepsin B-like cysteine proteinase (Nicotiana rustica) GI:609175; contains Pfam profile PF00112: Papain family cysteine protease | chr1:455778-45…
SGN-U570662	GO:0019219	-	GO:0016741//transferase activity, transferring one-carbon groups;GO:0004857//enzyme inhibitor activity		1.14755	1.61988	1.41504	Tomato 200607||2 [44 ESTs aligned] (*GB) gi|118486747|gb|ABK95209.1| (e_value=1e-85) unknown; (*ATH) AT5G16450.2 (e_value=2e-81) Symbol: None | dimethylmenaquinone methyltransferase family protein, similar to bacterial S-adenosylmethionine:2-demethylmenaquinone methyltransferases; contains Pfam profile PF03737: Dimethylmenaquinone methyltransferase | chr5:5374062-5375462 FORW... ; (*SWP) sp|Q9FFE…
SGN-U579169	GO:0018130	-	GO:0016836//hydro-lyase activity		2.06504	2.40229	2.05328	Tomato 200607||2 [6 ESTs aligned] (*GB) gi|157348752|emb|CAO23644.1| (e_value=4e-99) unnamed;
SGN-U586173	GO:0016568//chromatin modification;GO:0006259//DNA metabolic process;GO:0009416//response to light stimulus;GO:0009908//flower development;GO:0007623//circadian rhythm;GO:0010073//meristem maintenance;GO:0009606//tropism;GO:0006950//response to stress	GO:0043231//intracellular membrane-bounded organelle	GO:0042802//identical protein binding;GO:0003913//DNA photolyase activity		-1.19913	-2.34991	-1.93691	Tomato 200607||2 [5 ESTs aligned] (*GB) gi|8101444|gb|AAF72556.1|AF130425_1 (e_value=0) cryptochrome; (*ATH) AT1G04400.1 (e_value=0) Symbol: None | cryptochrome 2 apoprotein (CRY2) / blue light photoreceptor (PHH1), 97% identical to photolysase (PHH1) (SP:Q96524) and cryptochrome 2 apoprotein (CRY2) (SP:U43397). ESTs gb:W43661 and gb:Z25638 come from this gene; contains Pfam prof... ; (*SWP) sp|Q…
SGN-U580215	GO:0016485//protein processing	GO:0005773//vacuole	GO:0004175//endopeptidase activity		-1.05528	-2.36491	-2.13542	Tomato 200607||2 [93 ESTs aligned] (*GB) gi|184161306|gb|ACC68680.1| (e_value=0) vacoular; (*ATH) AT4G32940.1 (e_value=0) Symbol: None | vacuolar processing enzyme gamma / gamma-VPE, nearly identical to SP:Q39119 Vacuolar processing enzyme, gamma-isozyme precursor (EC 3.4.22.-) (Gamma-VPE) {Arabidopsis thaliana} | chr4:15900273-15903271 REVERSE | Aliases: F26P21.60, F2... ; (*SWP) sp|P49043|VPE_C…
SGN-U584089	GO:0016310//phosphorylation;GO:0019318//hexose metabolic process	GO:0044424//intracellular part	GO:0016773//phosphotransferase activity, alcohol group as acceptor;GO:0032559//adenyl ribonucleotide binding		1.04605	1.03467	1.03413	Tomato 200607||2 [14 ESTs aligned] (*GB) gi|209978716|gb|ACJ04703.1| (e_value=0) galactokinase; (*ATH) AT3G06580.1 (e_value=0) | Symbol: None | galactokinase (GAL1), identical to galactokinase (Galactose kinase) (Arabidopsis thaliana) SWISS-PROT:Q9SEE5 | chr3:2048911-2052031 REVERSE | Aliases: F5E6.9, F5E6_9; (*SWP) sp|Q9SEE5|GALK1_ARATH (e_value=0) Galactokinase OS=Arabidopsis thaliana GN=GAL1;
SGN-U565553	GO:0016192//vesicle-mediated transport;GO:0015031//protein transport	GO:0019897//extrinsic to plasma membrane;GO:0031981//nuclear lumen	-		-3.21696	-9.04985	-9.04985	Tomato 200607||2 [9 ESTs aligned] (*GB) gi|157357575|emb|CAO64144.1| (e_value=1e-151) unnamed; (*ATH) AT2G30050.1 (e_value=2e-145) | Symbol: None | transducin family protein / WD-40 repeat family protein, similar to SEC13-related protein (SP:P55735) (Homo sapiens) | chr2:12831528-12833761 FORWARD | Aliases: T27E13.21, T27E13_21; (*SWP) sp|Q5XFW8|SEC13_RAT (e_value=5e-90) Protein SEC13 homolog OS=…
SGN-U571388	GO:0016192//vesicle-mediated transport	GO:0043234//protein complex;GO:0043231//intracellular membrane-bounded organelle	-		-1.65669	-1.13843	-1.22491	Tomato 200607||2 [5 ESTs aligned] (*GB) gi|147770675|emb|CAN62485.1| (e_value=3e-121) hypothetical; (*ATH) AT5G50380.1 (e_value=5e-105) | Symbol: None | exocyst subunit EXO70 family protein, contains Pfam domain PF03081: Exo70 exocyst complex subunit; | chr5:20533338-20535799 REVERSE | Aliases: MXI22.10, MXI22_10; (*SWP) sp|Q9UPT5|EXOC7_HUMAN (e_value=2e-22) Exocyst complex component 7 OS=Homo sa…
SGN-U572603	GO:0016192//vesicle-mediated transport	GO:0044464//cell part	GO:0015405//P-P-bond-hydrolysis-driven transmembrane transporter activity;GO:0017111//nucleoside-triphosphatase activity		1.00827	1.23363	1.02838	Tomato 200607||2 [21 ESTs aligned] (*GB) gi|147765951|emb|CAN67814.1| (e_value=5e-109) hypothetical; (*ATH) AT1G03900.1 (e_value=7e-99) | Symbol: None | expressed protein | chr1:991187-993117 FORWARD | Aliases: F21M11.36; (*SWP) sp|Q681Q7|Y1390_ARATH (e_value=7e-98) Uncharacterized protein At1g03900 OS=Arabidopsis thaliana GN=At1g03900/At1g03901;
SGN-U582302	GO:0016192//vesicle-mediated transport	GO:0043234//protein complex	-		-1.20368	-2.07475	-1.52365	Tomato 200607||2 [10 ESTs aligned] (*GB) gi|157356258|emb|CAO62393.1| (e_value=0) unnamed; (*ATH) AT5G03540.1 (e_value=0) | Symbol: None | exocyst subunit EXO70 family protein, contains Pfam domain PF03081: Exo70 exocyst complex subunit | chr5:889565-894155 FORWARD | Aliases: F12E4.330, F12E4_330; (*SWP) sp|Q9UPT5|EXOC7_HUMAN (e_value=1e-29) Exocyst complex component 7 OS=Homo sapiens GN=EXOC7;
SGN-U578468	GO:0016129;GO:0000902//cell morphogenesis	GO:0043231//intracellular membrane-bounded organelle;GO:0031224//intrinsic to membrane	GO:0030554//adenyl nucleotide binding;GO:0005515//protein binding;GO:0003824//catalytic activity		2.5304	1.28391	2.22066	Tomato 200607||2 [49 ESTs aligned] (*GB) gi|50952901|gb|AAT90376.1| (e_value=0) DWARF1/DIMINUTO [Lycopersicon esculentum]; (*ATH) AT3G19820.2 (e_value=0) | Symbol: None | cell elongation protein / DWARF1 / DIMINUTO (DIM), identical to GB:S71189 (SP:Q39085) from (Arabidopsis thaliana); contains Pfam FAD binding domain PF01565 | chr3:6879624-6882265 REVERSE | Aliases: None; (*SWP) sp|Q39085|DIM_ARA…
SGN-U572624	GO:0016117//carotenoid biosynthetic process	GO:0009536//plastid	GO:0005506//iron ion binding;GO:0016712//oxidoreductase activity, acting on paired donors, with incorporation or reduction of molecular oxygen, reduced flavin or flavoprotein as one donor, and incorporation of one atom of oxygen		-1.81887	-1.17111	-1.25169	Tomato 200607||2 [6 ESTs aligned] (*GB) gi|218191821|gb|EEC74248.1| (e_value=5e-131) hypothetical; (*ATH) AT1G31800.1 (e_value=3e-129) | Symbol: None | cytochrome P450 family protein, similar to Cytochrome P450 97B2 (SP:048921) (Glycine max); contains Pfam profile: PF00067: Cytochrome P450 | chr1:11396383-11400071 FORWARD | Aliases: F5M6.19, F5M6_19; (*SWP) sp|O48921|C97B2_SOYBN (e_value=6e-63) C…
SGN-U581076	GO:0016109	GO:0009536//plastid	GO:0004337//geranyltranstransferase activity		4.00058	4.07823	4.62226	Tomato 200607||2 [416 ESTs aligned] (*GB) gi|19341|emb|CAA68575.1| (e_value=9e-109) unnamed protein product [Lycopersicon esculentum]; (*ATH) AT5G17230.1 (e_value=1e-111) Symbol: None | phytoene synthase (PSY) / geranylgeranyl-diphosphate geranylgeranyl transferase, identical to GB:L25812; synonymous with geranylgeranyl-diphosphate geranylgeranyl transferase | chr5:5659576-5662867 REVERSE | Alias…
SGN-U584987	GO:0016109	GO:0009941//chloroplast envelope	GO:0016627//oxidoreductase activity, acting on the CH-CH group of donors		-1.598	-1.70441	-1.62666	Tomato 200607||2 [31 ESTs aligned] (*GB) gi|75159637|sp|Q8S4R4|CRTSO_SOLLC (e_value=0) RecName:; (*ATH) AT1G06820.1 (e_value=0) Symbol: None | carotenoid isomerase, putative, similar to carotenoid isomerase from Lycopersicon esculentum (gi:19550437); contains Pfam profile: PF02032 Phytoene dehydrogenase related enzyme | chr1:2092996-2096231 REVERSE | Aliases: F4H5.10, F4H5_1... ; (*SWP) sp|Q8S4R4…
SGN-U583188	GO:0016104//triterpenoid biosynthetic process;GO:0009668;GO:0048229//gametophyte development;GO:0006350//transcription	GO:0043231//intracellular membrane-bounded organelle	GO:0031559//oxidosqualene cyclase activity		3.05195	1.34298	2.4694	Tomato 200607||2 [17 ESTs aligned] (*GB) gi|168805621|gb|ACA28830.1| (e_value=0) cycloartenol; (*ATH) AT2G07050.1 (e_value=0) Symbol: None | cycloartenol synthase (CAS1) / 2,3-epoxysqualene--cycloartenol cyclase / (S)-2,3-epoxysqualene mutase, identical to cycloartenol synthase (SP:P38605 : GI:452446) (PMID:7505443) | chr2:2924444-2930669 FORWARD | Aliases: T4E14.16, T4E14... ; (*SWP) sp|P38605|C…
SGN-U570161	GO:0016101	-	GO:0046914//transition metal ion binding;GO:0016706//oxidoreductase activity, acting on paired donors, with incorporation or reduction of molecular oxygen, 2-oxoglutarate as one donor, and incorporation of one atom each of oxygen into both donors		-2.97675	-3.59566	-2.94358	Tomato 200607||2 [2 ESTs aligned] (*GB) gi|118487909|gb|ABK95776.1| (e_value=2e-43) unknown; (*ATH) AT5G58660.1 (e_value=1e-33) Symbol: None | oxidoreductase, 2OG-Fe(II) oxygenase family protein, similar to ACC oxidase, Lycopersicon esculentum (SP:P05116), gibberellin 3B-hydroxylase, Latuca sativa (gi:4164145); contains Pfam domain PF03171, 2OG-Fe(II) oxygenase superfamily |... ; (*SWP) sp|O49561…
SGN-U575882	GO:0016101	GO:0009536//plastid	GO:0004659//prenyltransferase activity;GO:0016628//oxidoreductase activity, acting on the CH-CH group of donors, NAD or NADP as acceptor		1.01948	1.65436	1.4875	Tomato 200607||2 [42 ESTs aligned] (*GB) gi|157331405|emb|CAO64763.1| (e_value=4e-127) unnamed; (*ATH) AT4G38460.1 (e_value=6e-110) Symbol: None | geranylgeranyl pyrophosphate synthase, putative / GGPP synthetase, putative / farnesyltranstransferase, putative, 65% similar to geranylgeranyl pyrophosphate synthase (GI:413730); | chr4:17994779-17996198 FORWARD | Aliases: F20M13.20,... ; (*SWP) sp|Q3…
SGN-U580701	GO:0016049//cell growth;GO:0045333//cellular respiration;GO:0006970//response to osmotic stress;GO:0030198//extracellular matrix organization	GO:0005618//cell wall;GO:0005746//mitochondrial respiratory chain;GO:0009986//cell surface;GO:0031410//cytoplasmic vesicle;GO:0031225//anchored to membrane	GO:0015078//hydrogen ion transmembrane transporter activity		2.04624	2.38202	2.76831	Tomato 200607||2 [90 ESTs aligned] (*GB) gi|157341291|emb|CAO49198.1| (e_value=0) unnamed; (*ATH) AT5G60920.1 (e_value=0) Symbol: None | phytochelatin synthetase, putative / COBRA cell expansion protein COB, putative, similar to phytochelatin synthetase GI:29570314; similar to GB:AAK56072; identified in Roudier, et al, Plant Phys. (2002) 130:538-548 (PMID:12376623); id... ; (*SWP) sp|Q94KT8|COBRA…
SGN-U577099	GO:0016044//cellular membrane organization;GO:0015031//protein transport	GO:0044444//cytoplasmic part;GO:0016020//membrane	GO:0005515//protein binding		2.7501	2.65486	2.0046	Tomato 200607||2 [5 ESTs aligned] (*GB) gi|5912543|emb|CAB56195.1| (e_value=2e-150) Knolle [Capsicum annuum]; (*ATH) AT1G08560.1 (e_value=1e-108) Symbol: None | syntaxin-related protein KNOLLE (KN) / syntaxin 111 (SYP111), identical to SP:Q42374 Syntaxin-related protein KNOLLE (Syntaxin 111) (AtSYP111) {Arabidopsis thaliana}; BAC F22O13 has a deletion of a cytosine at position 7887 | chr1:270... …
SGN-U585664	GO:0015986//ATP synthesis coupled proton transport	GO:0000275//mitochondrial proton-transporting ATP synthase complex, catalytic core F(1)	GO:0015078//hydrogen ion transmembrane transporter activity;GO:0015662//ATPase activity, coupled to transmembrane movement of ions, phosphorylative mechanism;GO:0019829//cation-transporting ATPase activity;GO:0032559//adenyl ribonucleotide binding		1.43044	1.55656	1.65801	Tomato 200607||2 [85 ESTs aligned] (*GB) gi|3676296|gb|AAD03392.1| (e_value=0) mitochondrial ATPase beta subunit [Nicotiana sylvestris]; (*ATH) AT5G08690.1 (e_value=0) Symbol: None | ATP synthase beta chain 2, mitochondrial, identical to SP:P83484 ATP synthase beta chain 2, mitochondrial precursor (EC 3.6.3.14) {Arabidopsis thaliana}; strong similarity to SP:P17614 ATP synthase beta chain, mitoch…
SGN-U585665	GO:0015986//ATP synthesis coupled proton transport	GO:0000275//mitochondrial proton-transporting ATP synthase complex, catalytic core F(1)	GO:0015078//hydrogen ion transmembrane transporter activity;GO:0015662//ATPase activity, coupled to transmembrane movement of ions, phosphorylative mechanism;GO:0019829//cation-transporting ATPase activity;GO:0032559//adenyl ribonucleotide binding		1.3489	1.58902	1.08846	Tomato 200607||2 [89 ESTs aligned] (*GB) gi|114421|sp|P17614|ATPBM_NICPL (e_value=0) ATP; (*ATH) AT5G08690.1 (e_value=0) Symbol: None | ATP synthase beta chain 2, mitochondrial, identical to SP:P83484 ATP synthase beta chain 2, mitochondrial precursor (EC 3.6.3.14) {Arabidopsis thaliana}; strong similarity to SP:P17614 ATP synthase beta chain, mitochondrial precursor ... ; (*SWP) sp|P17614|ATPBM_…
SGN-U563072	GO:0015893//drug transport	GO:0044464//cell part	GO:0015291//secondary active transmembrane transporter activity		-1.5461	-1.48618	-2.4096	Tomato 200607||2 [3 ESTs aligned] (*GB) gi|157343629|emb|CAO68135.1| (e_value=2e-57) unnamed; (*ATH) AT5G52450.1 (e_value=8e-51) | Symbol: None | MATE efflux protein-related, strong similarity to unknown protein (pir::T02324); contains Pfam profile PF01554 Uncharacterized membrane protein family | chr5:21306125-21309088 REVERSE | Aliases: K24M7.20, K24M7_20; (*SWP) sp|Q9LYT3|TT12_ARATH (e_value=6…
SGN-U577573	GO:0015893//drug transport	GO:0044464//cell part	GO:0015291//secondary active transmembrane transporter activity		1.57864	1.20208	1.92476	Tomato 200607||2 [7 ESTs aligned] (*GB) gi|171854665|dbj|BAG16522.1| (e_value=5e-147) putative; (*ATH) AT3G03620.1 (e_value=6e-93) | Symbol: None | MATE efflux family protein, similar to ripening regulated protein DDTFR18 (Lycopersicon esculentum) GI:12231296 | chr3:873756-876803 REVERSE | Aliases: T12J13.10, T12J13_10; (*SWP) sp|Q9LYT3|TT12_ARATH (e_value=4e-57) Protein TRANSPARENT TESTA 12 OS=A…
SGN-U573974	GO:0015868//purine ribonucleotide transport;GO:0009850//auxin metabolic process;GO:0009062//fatty acid catabolic process;GO:0009791//post-embryonic development;GO:0046907//intracellular transport	GO:0031224//intrinsic to membrane;GO:0019866//organelle inner membrane;GO:0042579//microbody	GO:0000295//adenine nucleotide transmembrane transporter activity		-1.75222	-4.25472	-2.17549	Tomato 200607||2 [43 ESTs aligned] (*GB) gi|150036255|gb|ABR67418.1| (e_value=2e-114) mitochondrial; (*ATH) AT3G05290.1 (e_value=2e-113) | Symbol: None | mitochondrial substrate carrier family protein, contains Pfam profile: PF00153 mitochondrial carrier protein | chr3:1505897-1507706 REVERSE | Aliases: T12H1.26, T12H1_26; (*SWP) sp|O70579|PM34_MOUSE (e_value=3e-23) Peroxisomal membrane protein P…
SGN-U565848	GO:0015833//peptide transport	GO:0044464//cell part	GO:0015197//peptide transporter activity		1.8359	2.94523	1.60556	Tomato 200607||2 [9 ESTs aligned] (*GB) gi|118485952|gb|ABK94821.1| (e_value=6e-143) unknown; (*ATH) AT5G64410.1 (e_value=6e-141) Symbol: None | oligopeptide transporter OPT family protein, similar to SP:P40900 Sexual differentiation process protein isp4 {Schizosaccharomyces pombe}; contains Pfam profile PF03169: OPT oligopeptide transporter protein | chr5:25768071-25772277 RE... ; (*SWP) sp|Q9FM…
SGN-U569392	GO:0015833//peptide transport	GO:0044464//cell part	-		-1.7114	-5.07146	-10.8788	Tomato 200607||2 [5 ESTs aligned] (*GB) gi|157356341|emb|CAO62493.1| (e_value=5e-127) unnamed; (*ATH) AT3G47960.1 (e_value=6e-108) | Symbol: None | proton-dependent oligopeptide transport (POT) family protein, contains Pfam profile: PF00854 POT family | chr3:17708927-17711754 REVERSE | Aliases: T17F15.170; (*SWP) sp|P46032|PTR2_ARATH (e_value=2e-59) Peptide transporter PTR2 OS=Arabidopsis thalian…
SGN-U584529	GO:0015833//peptide transport	GO:0031224//intrinsic to membrane;GO:0031410//cytoplasmic vesicle	-		1.78591	1.33684	1.68419	Tomato 200607||2 [4 ESTs aligned] (*GB) gi|28273098|dbj|BAC56915.1| (e_value=9e-126) nitrate transporter [Nicotiana tabacum]; (*ATH) AT1G12110.1 (e_value=1e-91) | Symbol: None | nitrate/chlorate transporter (NRT1.1) (CHL1), identical to nitrate/chlorate transporter SP:Q05085 from (Arabidopsis thaliana); contains Pfam profile: PF00854 POT family | chr1:4105235-4109543 FORWARD | Aliases: F12F1.1, F…
SGN-U602235	GO:0015813//L-glutamate transport;GO:0015809//arginine transport	GO:0016020//membrane	GO:0015174//basic amino acid transmembrane transporter activity;GO:0015172//acidic amino acid transmembrane transporter activity		-1.25112	-1.43379	-2.47273	Tomato 200607||2 [1 ESTs aligned] (*GB) gi|30685317|ref|NP_193844.2| (e_value=1e-37) amino acid transport protein AAT1 [Arabidopsis thaliana]; (*ATH) AT4G21120.1 (e_value=1e-39) | Symbol: None | amino acid permease family protein, similar to cationic amino acid transporter-1 (Rattus norvegicus) GI:1589917; contains Pfam profile PF00324: Amino acid permease | chr4:11270056-11273982 FORWARD | Alias…
SGN-U580565	GO:0015804//neutral amino acid transport	GO:0031224//intrinsic to membrane	GO:0015175//neutral amino acid transmembrane transporter activity		-2.51323	-2.77626	-2.58308	Tomato 200607||2 [26 ESTs aligned] (*GB) gi|4584848|gb|AAD25160.1|AF014808_1 (e_value=0) proline; (*ATH) AT2G39890.1 (e_value=3e-174) | Symbol: None | proline transporter 1 (ProT1), identical to proline transporter 1 GI:1769901 from (Arabidopsis thaliana) | chr2:16662757-16665409 FORWARD | Aliases: T28M21.5, T28M21_5; (*SWP) sp|Q9SVD7|UEV1D_ARATH (e_value=4e-39) Ubiquitin-conjugating enzyme E2 va…
SGN-U580920	GO:0015804//neutral amino acid transport	GO:0016020//membrane	GO:0015175//neutral amino acid transmembrane transporter activity		-2.02061	-2.67379	-3.09797	Tomato 200607||2 [5 ESTs aligned] (*GB) gi|4584850|gb|AAD25161.1|AF014809_1 (e_value=0) proline; (*ATH) AT3G55740.1 (e_value=8e-161) | Symbol: None | proline transporter 2 (ProT2), identical to proline transporter 2 GI:1769903 from (Arabidopsis thaliana) | chr3:20706478-20709244 FORWARD | Aliases: F1I16.150;
SGN-U566100	GO:0015801//aromatic amino acid transport;GO:0015711//organic anion transport;GO:0051707//response to other organism	GO:0031224//intrinsic to membrane	GO:0015171//amino acid transmembrane transporter activity		-2.66284	-2.84868	-4.0186	Tomato 200607||2 [15 ESTs aligned] (*GB) gi|24370975|emb|CAA70968.2| (e_value=0) amino acid transporter [Solanum tuberosum]; (*ATH) AT5G49630.1 (e_value=0) | Symbol: None | amino acid permease 6 (AAP6), identical to amino acid permease 6 (AAP6) (Arabidopsis thaliana) GI:1769887 | chr5:20159696-20163712 REVERSE | Aliases: MNI5.1, MNI5_1;
SGN-U572283	GO:0015781//pyrimidine nucleotide-sugar transport	GO:0031224//intrinsic to membrane;GO:0043231//intracellular membrane-bounded organelle	GO:0015165//pyrimidine nucleotide sugar transmembrane transporter activity		-1.58719	-1.95072	-1.99889	Tomato 200607||2 [4 ESTs aligned] (*GB) gi|15487237|emb|CAC69066.1| (e_value=9e-68) GDP-Mannose transporter [Arabidopsis thaliana]; (*ATH) AT2G13650.1 (e_value=7e-70) | Symbol: None | GDP-mannose transporter (GONST1), identical to GDP-mannose transporter SP:Q941R4 from (Arabidopsis thaliana) | chr2:5694476-5697790 REVERSE | Aliases: T10F5.19, T10F5_19; (*SWP) sp|Q941R4|GONS1_ARATH (e_value=6e-69)…
SGN-U570543	GO:0015698//inorganic anion transport	GO:0031224//intrinsic to membrane	GO:0015291//secondary active transmembrane transporter activity;GO:0015103//inorganic anion transmembrane transporter activity		-4.64558	-12.2966	-5.09696	Tomato 200607||2 [4 ESTs aligned] (*GB) gi|147802455|emb|CAN70402.1| (e_value=5e-135) hypothetical; (*ATH) AT3G51895.1 (e_value=4e-126) | Symbol: None | sulfate transporter (ST1), identical to sulfate transporter (Arabidopsis thaliana) GI:2285885 | chr3:19262274-19266738 REVERSE | Aliases: None; (*SWP) sp|Q9SV13|SUT31_ARATH (e_value=4e-125) Sulfate transporter 3.1 OS=Arabidopsis thaliana GN=SULTR…
SGN-U578618	GO:0015698//inorganic anion transport	GO:0031224//intrinsic to membrane	GO:0015291//secondary active transmembrane transporter activity		-2.28121	-3.80994	-3.35286	Tomato 200607||2 [26 ESTs aligned] (*GB) gi|2570523|gb|AAB82146.1| (e_value=0) inorganic phosphate transporter [Lycopersicon esculentum]; (*ATH) AT2G38940.1 (e_value=0) | Symbol: None | phosphate transporter (PT2), identical to phosphate transporter (AtPT2) (Arabidopsis thaliana) GI:1502430 | chr2:16264318-16267300 FORWARD | Aliases: T7F6.11, T7F6_11; (*SWP) sp|Q96303|PHT14_ARATH (e_value=0) Inor…
SGN-U571393	GO:0015695//organic cation transport;GO:0043623//cellular protein complex assembly	GO:0043231//intracellular membrane-bounded organelle;GO:0016020//membrane	GO:0015101//organic cation transmembrane transporter activity		-2.1481	-2.36401	-3.70548	Tomato 200607||2 [19 ESTs aligned] (*GB) gi|22001520|sp|P58905|AMT11_SOLLC (e_value=0) RecName:; (*ATH) AT4G13510.1 (e_value=0) | Symbol: None | ammonium transporter 1, member 1 (AMT1.1), identical to SP:P54144 High affinity ammonium transporter (AtAMT1;1) {Arabidopsis thaliana} | chr4:7858179-7859914 FORWARD | Aliases: T6G15.60, T6G15_60; (*SWP) sp|P58905|AMT11_SOLLC (e_value=0) Ammonium transpo…
SGN-U577075	GO:0015695//organic cation transport	GO:0031224//intrinsic to membrane	GO:0015101//organic cation transmembrane transporter activity		-12.2966	-12.2966	-12.2966	Tomato 200607||2 [25 ESTs aligned] (*GB) gi|3023281|sp|O04161|AMT12_SOLLC (e_value=0) RecName:; (*ATH) AT1G64780.1 (e_value=0) | Symbol: None | ammonium transporter 1, member 2 (AMT1.2), nearly identical to SP:Q9ZPJ8 Ammonium transporter 1, member 2 (AtAMT1;2) {Arabidopsis thaliana} | chr1:24064433-24066293 REVERSE | Aliases: None; (*SWP) sp|O04161|AMT12_SOLLC (e_value=0) Ammonium transporter 1 m…
SGN-U562879	GO:0015672//monovalent inorganic cation transport;GO:0055067;GO:0030001//metal ion transport	GO:0031224//intrinsic to membrane	GO:0046873//metal ion transmembrane transporter activity;GO:0005451//monovalent cation:hydrogen antiporter activity		-1.63328	-1.97494	-1.95325	Tomato 200607||2 [9 ESTs aligned] (*GB) gi|15982206|emb|CAC83608.1| (e_value=0) Na+/H+ antiporter, isoform 2 [Lycopersicon esculentum]; (*ATH) AT1G79610.1 (e_value=0) Symbol: None | sodium proton exchanger, putative (NHX6), identical to Na+/H+ exchanger 6 (Arabidopsis thaliana) gi:19919848:gb:AAM08407 (Plant J. (2002) In press); contains similarity to Na+/H+ antiporter GI:1655701 from (Xenopus la…
SGN-U571365	GO:0015031//protein transport	GO:0043231//intracellular membrane-bounded organelle;GO:0016020//membrane	-		-1.78157	-2.25036	-1.24947	Tomato 200607||2 [13 ESTs aligned] (*GB) gi|18203271|sp|Q9M5P8|SNAA_SOLTU (e_value=1e-116) Alpha-soluble NSF attachment protein (Alpha-SNAP) (N-ethylmaleimide-sensitive factor attachment protein, alpha); (*ATH) AT3G56190.1 (e_value=8e-108) | Symbol: None | alpha-soluble NSF attachment protein 2 / alpha-SNAP2 / ASNAP2, identical to alpha-soluble NSF attachment protein 2 / alpha-SNAP2 SP:Q9SPE6 fro…
SGN-U598130	GO:0015031//protein transport	GO:0043231//intracellular membrane-bounded organelle;GO:0031224//intrinsic to membrane;GO:0031410//cytoplasmic vesicle	-		1.25344	2.35777	1.58725	Tomato 200607||2 [1 ESTs aligned] (*GB) gi|28207685|gb|AAO32066.1| (e_value=7e-47) Erwinia induced protein 2 [Solanum tuberosum]; (*ATH) AT5G17190.1 (e_value=3e-47) | Symbol: None | expressed protein, similar to unknown protein (gb:AAF26109.1) | chr5:5652225-5652985 FORWARD | Aliases: MKP11.4, MKP11_4;
SGN-U580149	GO:0012502//induction of programmed cell death	-	GO:0003676//nucleic acid binding		2.31264	2.01332	2.63874	Tomato 200607||2 [23 ESTs aligned] (*GB) gi|42570227|ref|NP_849742.2| (e_value=1e-51) zinc finger protein, putative [Arabidopsis thaliana]; (*ATH) AT1G32540.2 (e_value=9e-54) | Symbol: None | zinc finger protein, putative, similar to zinc-finger protein Lsd1 (Arabidopsis thaliana) gi:1872521:gb:AAC49660 | chr1:11767776-11769860 FORWARD | Aliases: None;
SGN-U564043	GO:0010557//positive regulation of macromolecule biosynthetic process;GO:0006555//methionine metabolic process;GO:0002239//response to oomycetes;GO:0009700//indole phytoalexin biosynthetic process;GO:0006970//response to osmotic stress;GO:0006468//protein amino acid phosphorylation;GO:0060918//auxin transport;GO:0000160//two-component signal transduction system (phosphorelay);GO:0009627//systemic…	-	GO:0004712//protein serine/threonine/tyrosine kinase activity;GO:0032559//adenyl ribonucleotide binding;GO:0019887//protein kinase regulator activity		-1.40609	-1.54716	-2.16195	Tomato 200607||2 [41 ESTs aligned] (*GB) gi|51471932|gb|AAU04436.1| (e_value=7e-157) MAPKK [Lycopersicon esculentum]; (*ATH) AT1G73500.1 (e_value=2e-101) | Symbol: None | mitogen-activated protein kinase kinase (MAPKK), putative (MKK9), mitogen-activated protein kinase kinase (MAPKK) family, PMID:12119167 | chr1:27642752-27644190 REVERSE | Aliases: T9L24.32, T9L24_32; (*SWP) sp|Q8RXG3|M2K5_ARATH …
SGN-U569393	GO:0010468//regulation of gene expression;GO:0010556;GO:0006350//transcription;GO:0010033//response to organic substance	-	-		-9.633	-9.633	-3.17356	Tomato 200607||2 [5 ESTs aligned] (*GB) gi|193237565|dbj|BAG50059.1| (e_value=2e-33) transcription; (*ATH) AT5G47220.1 (e_value=1e-34) Symbol: ERF2 | Encodes a member of the ERF (ethylene response factor) subfamily B-3 of ERF/AP2 transcription factor family (ATERF-2). The protein contains one AP2 domain. Functions as activator of GCC box##dependent transcription. Positive regulator... ; (*SWP) sp…
SGN-U563285	GO:0010468//regulation of gene expression;GO:0009725//response to hormone stimulus;GO:0006350//transcription	-	GO:0003677//DNA binding		-2.20345	-3.02657	-2.58405	Tomato 200607||2 [24 ESTs aligned] (*GB) gi|157348182|emb|CAO22892.1| (e_value=1e-59) unnamed; (*ATH) AT4G36740.1 (e_value=1e-57) | Symbol: None | homeobox-leucine zipper family protein, similar to CRHB7 (GP:3868841) {Ceratopteris richardii} and to homeotic protein VAHOX1 (PIR:T07734) (Lycopersicon esculentum) | chr4:17314653-17316318 REVERSE | Aliases: AP22.8, AP22_8, HB-5; (*SWP) sp|O23208|ATB4…
SGN-U567396	GO:0010468//regulation of gene expression;GO:0009639//response to red or far red light	GO:0044424//intracellular part	GO:0060089//molecular transducer activity		-1.08887	-2.86428	-2.78669	Tomato 200607||2 [29 ESTs aligned] (*GB) gi|89474464|gb|ABD72959.1| (e_value=0) GRAS2; (*ATH) AT5G48150.1 (e_value=2e-134) | Symbol: None | phytochrome A signal transduction 1 (PAT1) | chr5:19539485-19541839 REVERSE | Aliases: MIF21.4, MIF21_4; (*SWP) sp|Q69VG1|CIGR1_ORYSJ (e_value=4e-159) Chitin-inducible gibberellin-responsive protein 1 OS=Oryza sativa subsp. japonica GN=CIGR1;
SGN-U582936	GO:0010468//regulation of gene expression;GO:0009268//response to pH;GO:0010038//response to metal ion	GO:0043231//intracellular membrane-bounded organelle	GO:0046914//transition metal ion binding;GO:0001071		-1.58377	-1.84859	-2.44871	Tomato 200607||2 [2 ESTs aligned] (*GB) gi|147859485|emb|CAN81435.1| (e_value=1e-125) hypothetical; (*ATH) AT1G34370.2 (e_value=1e-116) | Symbol: None | zinc finger (C2H2 type) family protein, contains Pfam domain, PF00096: Zinc finger, C2H2 type | chr1:12550424-12552607 FORWARD | Aliases: None; (*SWP) sp|Q8VWG3|TT1_ARATH (e_value=2e-23) Protein TRANSPARENT TESTA 1 OS=Arabidopsis thaliana GN=TT1;
SGN-U568823	GO:0010468//regulation of gene expression;GO:0006351//transcription, DNA-dependent;GO:0032501//multicellular organismal process	GO:0043231//intracellular membrane-bounded organelle	GO:0003677//DNA binding;GO:0001071		-1.7265	-2.07671	-1.14218	Tomato 200607||2 [27 ESTs aligned] (*GB) gi|83999564|emb|CAJ53871.1| (e_value=3e-127) floral; (*ATH) AT3G54340.1 (e_value=2e-73) | Symbol: None | floral homeotic protein APETALA3 (AP3) | chr3:20130152-20132101 REVERSE | Aliases: T12E18.30; (*SWP) sp|Q07472|MADS1_PETHY (e_value=3e-114) Floral homeotic protein PMADS 1 OS=Petunia hybrida GN=PMADS1;
SGN-U568213	GO:0010468//regulation of gene expression;GO:0006351//transcription, DNA-dependent;GO:0016049//cell growth	GO:0043231//intracellular membrane-bounded organelle	GO:0003676//nucleic acid binding;GO:0001071		1.90188	2.5102	2.82212	Tomato 200607||2 [3 ESTs aligned] (*GB) gi|25992102|gb|AAN77052.1| (e_value=7e-108) dehydration responsive element binding protein [Lycopersicon esculentum]; (*ATH) AT5G11590.1 (e_value=1e-33) | Symbol: None | encodes a member of the DREB subfamily A-4 of ERF/AP2 transcription factor family. The protein contains one AP2 domain. There are 17 members in this subfamily including TINY. | chr5:3727790…
SGN-U566000	GO:0010468//regulation of gene expression;GO:0006351//transcription, DNA-dependent;GO:0003006//reproductive developmental process	GO:0043231//intracellular membrane-bounded organelle	GO:0001071;GO:0003677//DNA binding		-2.16164	-2.37353	-2.79288	Tomato 200607||2 [6 ESTs aligned] (*GB) gi|34452081|gb|AAQ72497.1| (e_value=2e-105) MADS-box protein 9 [Petunia x hybrida]; (*ATH) AT5G13790.1 (e_value=1e-50) | Symbol: None | floral homeotic protein AGL-15 (AGL15) | chr5:4449017-4450846 REVERSE | Aliases: MXE10.8, MXE10_8; (*SWP) sp|Q39295|AGL15_BRANA (e_value=8e-52) Agamous-like MADS-box protein AGL15 OS=Brassica napus GN=AGL15;
SGN-U593944	GO:0010468//regulation of gene expression;GO:0006351//transcription, DNA-dependent;GO:0001708//cell fate specification;GO:0003006//reproductive developmental process	GO:0043231//intracellular membrane-bounded organelle	GO:0001071;GO:0003677//DNA binding		-3.85361	-3.87915	-2.48683	Tomato 200607||2 [1 ESTs aligned] (*GB) gi|157347421|emb|CAO18058.1| (e_value=2e-27) unnamed; (*ATH) AT2G37260.2 (e_value=5e-26) |; (*SWP) sp|Q9ZUU0|WRK44_ARATH (e_value=5e-25) WRKY transcription factor 44 OS=Arabidopsis thaliana GN=WRKY44;
SGN-U603055	GO:0010468//regulation of gene expression;GO:0006351//transcription, DNA-dependent;GO:0000904//cell morphogenesis involved in differentiation	GO:0043231//intracellular membrane-bounded organelle	GO:0001071;GO:0003677//DNA binding		-2.40939	-2.77196	-2.69667	Tomato 200607||2 [1 ESTs aligned] (*GB) gi|157357010|emb|CAO63237.1| (e_value=8e-104) unnamed; (*ATH) AT1G17920.1 (e_value=6e-81) Symbol: None | homeobox-leucine zipper family protein / lipid-binding START domain-containing protein, similar to A20 (GI:1881536) (Arabidopsis thaliana); similar to homeobox protein GI:1173622 from (Phalaenopsis sp. SM9108) | chr1:6161865-6165375 R... ; (*SWP) sp|Q9LM…
SGN-U562646	GO:0010468//regulation of gene expression;GO:0006351//transcription, DNA-dependent	GO:0043231//intracellular membrane-bounded organelle	GO:0003676//nucleic acid binding;GO:0001071		-10.1649	-3.77259	-3.28226	Tomato 200607||2 [8 ESTs aligned] (*GB) gi|157335554|emb|CAO61384.1| (e_value=1e-50) unnamed; (*ATH) AT5G67190.1 (e_value=2e-38) Symbol: None | encodes a member of the DREB subfamily A-5 of ERF/AP2 transcription factor family. The protein contains one AP2 domain. There are 16 members in this subfamily including RAP2.1, RAP2.9 and RAP2.10. | chr5:26826361-26826915 REVERSE | Al... ; (*SWP) sp|Q9FH9…
SGN-U563069	GO:0010468//regulation of gene expression;GO:0006351//transcription, DNA-dependent	GO:0009532//plastid stroma;GO:0009534//chloroplast thylakoid;GO:0000315//organellar large ribosomal subunit	GO:0008187//poly-pyrimidine tract binding;GO:0005198//structural molecule activity		1.76265	2.89754	1.76646	Tomato 200607||2 [45 ESTs aligned] (*GB) gi|6919958|sp|O80361|RK4_TOBAC (e_value=7e-99) 50S RIBOSOMAL PROTEIN L4, CHLOROPLAST PRECURSOR (R-PROTEIN L4); (*ATH) AT1G07320.2 (e_value=3e-78) | Symbol: None | 50S ribosomal protein L4, chloroplast (CL4), identical to SP:O50061 from (Arabidopsis thaliana) | chr1:2249132-2250526 FORWARD | Aliases: None; (*SWP) sp|O80361|RK4_TOBAC (e_value=5e-100) 50S rib…
SGN-U568929	GO:0010468//regulation of gene expression;GO:0006351//transcription, DNA-dependent	GO:0043231//intracellular membrane-bounded organelle	GO:0003677//DNA binding;GO:0001071		-1.32009	-2.16418	-1.24961	Tomato 200607||2 [29 ESTs aligned] (*GB) gi|19386|emb|CAA43171.1| (e_value=4e-123) TDR6 [Lycopersicon esculentum]; (*ATH) AT3G54340.1 (e_value=5e-57) | Symbol: None | floral homeotic protein APETALA3 (AP3) | chr3:20130152-20132101 REVERSE | Aliases: T12E18.30; (*SWP) sp|P23706|DEFA_ANTMA (e_value=7e-71) Floral homeotic protein DEFICIENS OS=Antirrhinum majus GN=DEFA;
SGN-U569793	GO:0010468//regulation of gene expression;GO:0006351//transcription, DNA-dependent	GO:0043231//intracellular membrane-bounded organelle	GO:0016491//oxidoreductase activity;GO:0003677//DNA binding;GO:0001071;GO:0005506//iron ion binding		-1.76424	-2.99196	-2.15789	Tomato 200607||2 [42 ESTs aligned] (*GB) gi|113205174|gb|AAT40518.2| (e_value=4e-142) Homeobox-leucine; (*ATH) AT1G69780.1 (e_value=3e-83) | Symbol: None | homeobox-leucine zipper protein 13 (HB-13) / HD-ZIP transcription factor 13, identical to homeobox gene 13 protein (GP:12325190) (Arabidopsis thaliana) | chr1:26262602-26264414 FORWARD | Aliases: T6C23.2, T6C23_2; (*SWP) sp|Q8LC03|ATB13_ARATH …
SGN-U571980	GO:0010468//regulation of gene expression;GO:0006351//transcription, DNA-dependent	GO:0043231//intracellular membrane-bounded organelle	GO:0003676//nucleic acid binding;GO:0001071		-1.93381	-1.76796	-2.78877	Tomato 200607||2 [13 ESTs aligned] (*GB) gi|28274834|gb|AAO34706.1| (e_value=4e-87) ethylene response factor 4 [Lycopersicon esculentum]; (*ATH) AT5G07580.1 (e_value=3e-37) Symbol: None | encodes a member of the ERF (ethylene response factor) subfamily B-3 of ERF/AP2 transcription factor family. The protein contains one AP2 domain. There are 18 members in this subfamily including ATERF-1, ATERF-2…
SGN-U577553	GO:0010468//regulation of gene expression;GO:0006351//transcription, DNA-dependent	GO:0043231//intracellular membrane-bounded organelle	GO:0003677//DNA binding;GO:0001071;GO:0005515//protein binding		-1.21364	-1.59494	-1.47416	Tomato 200607||2 [37 ESTs aligned] (*GB) gi|31747210|gb|AAP57413.1| (e_value=5e-131) MADS-box protein 5 [Lycopersicon esculentum]; (*ATH) AT1G24260.2 (e_value=1e-94) | Symbol: None | MADS-box protein (AGL9), strongly similar to GB:O22456, MADS-box protein, Location of EST gb:H37053 | chr1:8593631-8595857 REVERSE | Aliases: None; (*SWP) sp|Q03489|AGL9_PETHY (e_value=3e-126) Agamous-like MADS-box p…
SGN-U578026	GO:0010468//regulation of gene expression;GO:0006351//transcription, DNA-dependent	GO:0043231//intracellular membrane-bounded organelle	GO:0003677//DNA binding;GO:0001071		-1.76008	-2.08574	-2.98806	Tomato 200607||2 [9 ESTs aligned] (*GB) gi|4098240|gb|AAD00251.1| (e_value=2e-153) knotted 2 protein [Lycopersicon esculentum]; (*ATH) AT1G62360.1 (e_value=5e-113) | Symbol: None | homeobox protein SHOOT MERISTEMLESS (STM), identical to homeobox protein SHOOT MERISTEMLESS (STM) SP:Q38874 from (Arabidopsis thaliana) | chr1:23062248-23065387 REVERSE | Aliases: F24O1.38, F24O1_38; (*SWP) sp|O22299|L…
SGN-U578128	GO:0010468//regulation of gene expression;GO:0006351//transcription, DNA-dependent	GO:0043231//intracellular membrane-bounded organelle	GO:0003677//DNA binding;GO:0001071		-2.29235	-2.5374	-3.72893	Tomato 200607||2 [67 ESTs aligned] (*GB) gi|23428887|gb|AAM33098.1| (e_value=8e-135) TDR4 transcription factor [Lycopersicon esculentum]; (*ATH) AT5G60910.1 (e_value=2e-79) Symbol: None | agamous-like MADS box protein AGL8 / FRUITFULL (AGL8), NAP1-1, Nicotiana tabacum, EMBL:AF009126; identical to SP:Q38876 Agamous-like MADS box protein AGL8 (Floral homeotic protein AGL8) (FRUITFULL){Arabidopsis t…
SGN-U578247	GO:0010468//regulation of gene expression;GO:0006351//transcription, DNA-dependent	GO:0043231//intracellular membrane-bounded organelle	GO:0003676//nucleic acid binding;GO:0001071		-1.15945	-1.13976	-1.42914	Tomato 200607||2 [43 ESTs aligned] (*GB) gi|37538128|gb|AAQ91334.1| (e_value=2e-175) JERF3 [Lycopersicon esculentum]; (*ATH) AT1G53910.3 (e_value=1e-66) |; (*SWP) sp|Q9SSA8|RA212_ARATH (e_value=1e-65) Ethylene-responsive transcription factor RAP2-12 OS=Arabidopsis thaliana GN=RAP2-12;
SGN-U578526	GO:0010468//regulation of gene expression;GO:0006351//transcription, DNA-dependent	GO:0043231//intracellular membrane-bounded organelle	GO:0003677//DNA binding;GO:0001071		-3.54771	-2.53742	-3.17346	Tomato 200607||2 [36 ESTs aligned] (*GB) gi|3913004|sp|Q40168|AG_SOLLC (e_value=5e-138) RecName:; (*ATH) AT4G18960.1 (e_value=6e-93) | Symbol: None | floral homeotic protein AGAMOUS (AG), contains an ACG start codon (Riechmann, Ito, and Meyerowitz, Mol Cell Biol, 1999); supported by cDNA gi:16155:emb:X53579 | chr4:10382867-10388550 FORWARD | Aliases: F13C5.130, F13C5_130; (*SWP) sp|Q40168|AG_SOLL…
SGN-U579992	GO:0010468//regulation of gene expression;GO:0006351//transcription, DNA-dependent	GO:0043231//intracellular membrane-bounded organelle	GO:0003676//nucleic acid binding;GO:0001071		-1.31992	-2.00564	-2.11977	Tomato 200607||2 [4 ESTs aligned] (*GB) gi|30961941|gb|AAP40022.1| (e_value=8e-49) C-repeat/DRE-binding factor [Nicotiana tabacum]; (*ATH) AT1G53910.1 (e_value=1e-17) Symbol: RAP2.12 | encodes a member of the ERF (ethylene response factor) subfamily B-2 of ERF/AP2 transcription factor family (RAP2.12). The protein contains one AP2 domain. There are 5 members in this subfamily including RAP2.2 AND…
SGN-U581068	GO:0010468//regulation of gene expression;GO:0006351//transcription, DNA-dependent	GO:0043231//intracellular membrane-bounded organelle	GO:0003677//DNA binding;GO:0001071		-1.47857	-1.69047	-1.36424	Tomato 200607||2 [12 ESTs aligned] (*GB) gi|24967135|gb|AAM33101.2| (e_value=3e-125) TAGL1 transcription factor [Lycopersicon esculentum]; (*ATH) AT3G58780.1 (e_value=3e-74) | Symbol: None | agamous-like MADS box protein AGL1 / shatterproof 1 (AGL1) (SHP1), identical to SP:P29381 Agamous-like MADS box protein AGL1 (Protein Shatterproof 1) {Arabidopsis thaliana} | chr3:21749437-21752884 FORWARD | …
SGN-U585391	GO:0010468//regulation of gene expression;GO:0006351//transcription, DNA-dependent	GO:0043231//intracellular membrane-bounded organelle	GO:0003677//DNA binding;GO:0001071		-1.73967	-3.57099	-4.04519	Tomato 200607||2 [23 ESTs aligned] (*GB) gi|1568513|emb|CAA57445.1| (e_value=5e-110) fbp11 [Petunia x hybrida]; (*ATH) AT4G09960.1 (e_value=5e-76) | Symbol: None | MADS-box protein (AGL11) | chr4:6236482-6240803 REVERSE | Aliases: T5L19.90, T5L19_90; (*SWP) sp|Q38836|AGL11_ARATH (e_value=5e-75) Agamous-like MADS-box protein AGL11 OS=Arabidopsis thaliana GN=AGL11;
SGN-U566374	GO:0010468//regulation of gene expression;GO:0006350//transcription	-	-		-10.4336	-10.4336	-10.4336	Tomato 200607||2 [6 ESTs aligned] (*GB) gi|147854608|emb|CAN78568.1| (e_value=2e-47) hypothetical; (*ATH) AT3G23240.1 (e_value=2e-39) Symbol: ERF1 | encodes a member of the ERF (ethylene response factor) subfamily B-3 of ERF/AP2 transcription factor family (ERF1). The protein contains one AP2 domain. There are 18 members in this subfamily including ATERF-1, ATERF-2, AND ATERF-5. E... ; (*SWP) sp|…
SGN-U577632	GO:0010468//regulation of gene expression;GO:0006350//transcription	-	GO:0003677//DNA binding		-1.55646	-2.27782	-1.82075	Tomato 200607||2 [17 ESTs aligned] (*GB) gi|13384050|gb|AAK21249.1|AF335236_1 (e_value=2e-100) MADS-box; (*ATH) AT2G03710.2 (e_value=7e-66) | Symbol: None | MADS-box protein (AGL3) | chr2:1129286-1131779 FORWARD | Aliases: None; (*SWP) sp|Q39685|CMB1_DIACA (e_value=2e-71) MADS-box protein CMB1 OS=Dianthus caryophyllus GN=CMB1;
SGN-U579381	GO:0010468//regulation of gene expression;GO:0006350//transcription	-	GO:0016491//oxidoreductase activity;GO:0003677//DNA binding		-4.37001	-5.13953	-5.36246	Tomato 200607||2 [6 ESTs aligned] (*GB) gi|7544096|dbj|BAA94287.1| (e_value=7e-108) pMADS4 [Petunia x hybrida]; (*ATH) AT2G45650.1 (e_value=9e-70) | Symbol: None | MADS-box protein (AGL6) | chr2:18811424-18813596 FORWARD | Aliases: F17K2.18; (*SWP) sp|Q6EU39|MADS6_ORYSJ (e_value=1e-72) MADS-box transcription factor 6 OS=Oryza sativa subsp. japonica GN=MADS6;
SGN-U578160	GO:0010468//regulation of gene expression;GO:0006091//generation of precursor metabolites and energy	GO:0009534//chloroplast thylakoid	-		1.06511	1.91177	1.05846	Tomato 200607||2 [92 ESTs aligned] (*GB) gi|118482026|gb|ABK92944.1| (e_value=1e-74) unknown; (*ATH) AT4G17600.1 (e_value=1e-68) | Symbol: None | lil3 protein, identical to Lil3 protein (Arabidopsis thaliana) gi:4741966:gb:AAD28780 | chr4:9803718-9804855 FORWARD | Aliases: DL4835W, FCAALL.30; (*SWP) sp|P35494|PMGI_TOBAC (e_value=5e-44) 2,3-bisphosphoglycerate-independent phosphoglycerate mutase O…
SGN-U563410	GO:0010468//regulation of gene expression	GO:0043231//intracellular membrane-bounded organelle	GO:0003824//catalytic activity		-1.38735	-2.18313	-1.46174	Tomato 200607||2 [11 ESTs aligned] (*GB) gi|157339727|emb|CAO44268.1| (e_value=1e-157) unnamed; (*ATH) AT5G25150.1 (e_value=1e-151) Symbol: None | similar to transducin family protein / WD-40 repeat family protein [Arabidopsis thaliana] (TAIR:At4g02730.1); similar to transducin family protein / WD-40 repeat family protein [Arabidopsis thaliana] (TAIR:At3g49660.1); similar to put... ; (*SWP) sp|Q8…
SGN-U565316	GO:0010468//regulation of gene expression	-	GO:0016491//oxidoreductase activity;GO:0001071		-1.46335	-1.09075	-1.27542	Tomato 200607||2 [5 ESTs aligned] (*GB) gi|157348084|emb|CAO22671.1| (e_value=5e-83) unnamed; (*ATH) AT4G16430.1 (e_value=2e-73) | Symbol: None | basic helix-loop-helix (bHLH) family protein, contains Pfam profile: PF00010 helix-loop-helix DNA-binding domain | chr4:9267316-9269201 FORWARD | Aliases: DL4240W, FCAALL.202; (*SWP) sp|Q39204|RAP1_ARATH (e_value=3e-31) Transcription factor AtMYC2 OS=Ar…
SGN-U566117	GO:0010468//regulation of gene expression	GO:0043231//intracellular membrane-bounded organelle	GO:0003676//nucleic acid binding;GO:0001071		1.96661	1.6507	2.0962	Tomato 200607||2 [8 ESTs aligned] (*GB) gi|147778329|emb|CAN69561.1| (e_value=2e-51) hypothetical; (*ATH) AT1G69170.1 (e_value=1e-38) Symbol: None | squamosa promoter-binding protein-like 6 (SPL6), identical to squamosa promoter binding protein-like 6 (Arabidopsis thaliana) GI:5931683; contains Pfam profile PF03110: SBP domain | chr1:26008761-26010926 FORWARD | Aliases: F4N2.13, F... ; (*SWP) sp|…
SGN-U569734	GO:0010468//regulation of gene expression	-	-		-1.59632	-2.19044	-2.8514	Tomato 200607||2 [16 ESTs aligned] (*GB) gi|89474470|gb|ABD72962.1| (e_value=0) GRAS6; (*ATH) AT1G21450.1 (e_value=7e-165) | Symbol: None | scarecrow-like transcription factor 1 (SCL1), identical to scarecrow-like 1 GB:AAF21043 GI:6644390 from (Arabidopsis thaliana) | chr1:7508960-7511790 FORWARD | Aliases: F24J8.8, F24J8_8; (*SWP) sp|Q8GVE1|CIGR2_ORYSJ (e_value=6e-119) Chitin-inducible gibberell…
SGN-U571566	GO:0010468//regulation of gene expression	-	-		-2.02061	-2.67195	-3.14331	Tomato 200607||2 [14 ESTs aligned] (*GB) gi|157360365|emb|CAO69579.1| (e_value=2e-76) unnamed; (*ATH) AT5G57150.1 (e_value=1e-57) | Symbol: None | basic helix-loop-helix (bHLH) family protein, contains Pfam profile: PF00010 helix-loop-helix DNA-binding domain | chr5:23169545-23172760 FORWARD | Aliases: MUL3.10, MUL3_10; (*SWP) sp|Q9CAD0|EGL1_ARATH (e_value=5e-13) Transcription factor EGL1 OS=Arab…
SGN-U574376	GO:0010468//regulation of gene expression	GO:0043231//intracellular membrane-bounded organelle	GO:0003676//nucleic acid binding		-2.69486	-3.58238	-10.7117	Tomato 200607||2 [10 ESTs aligned] (*GB) gi|192910668|gb|ACF06442.1| (e_value=4e-58) MYB; (*ATH) AT3G13540.1 (e_value=2e-53) | Symbol: None | myb family transcription factor, contains Pfam profile: PF00249 myb-like DNA-binding domain | chr3:4420180-4421708 FORWARD | Aliases: MRP15.2; (*SWP) sp|P81395|MYB30_ANTMA (e_value=7e-52) Myb-related protein 330 OS=Antirrhinum majus GN=MYB330;
SGN-U576253	GO:0010468//regulation of gene expression	GO:0043231//intracellular membrane-bounded organelle	GO:0003676//nucleic acid binding		-13.7978	-13.7978	-13.7978	Tomato 200607||2 [13 ESTs aligned] (*GB) gi|156915045|gb|ABU97107.1| (e_value=1e-93) MYB305; (*ATH) AT3G27810.1 (e_value=3e-68) Symbol: None | myb family transcription factor (MYB3) (MYB21), contains Pfam profile: PF00249 myb-like DNA-binding domain ;identical to ATMYB3 GI:2280528 from (Arabidopsis thaliana); identical to cDNA putative transcription factor (MYB21) mRNA, part... ; (*SWP) sp|P81391…
SGN-U576689	GO:0010468//regulation of gene expression	GO:0044464//cell part	GO:0046914//transition metal ion binding		3.98267	4.09393	4.2447	Tomato 200607||2 [10 ESTs aligned] (*GB) gi|157352225|emb|CAO43253.1| (e_value=2e-22) unnamed; (*ATH) AT5G57520.1 (e_value=6e-18) Symbol: None | zinc finger (C2H2 type) family protein (ZFP2), identical to zinc finger protein 2 (ZFP2) GI:790674 from (Arabidopsis thaliana); contains Pfam domain, PF00096: Zinc finger, C2H2 type | chr5:23313195-23313909 FORWARD | Aliases: MUA2.9, ... ; (*SWP) sp|Q392…
SGN-U577015	GO:0010468//regulation of gene expression	GO:0043231//intracellular membrane-bounded organelle	GO:0001071		-8.96578	-8.96578	-8.96578	Tomato 200607||2 [2 ESTs aligned]
SGN-U577626	GO:0010468//regulation of gene expression	-	GO:0042578//phosphoric ester hydrolase activity		-1.07525	-1.50414	-1.25196	Tomato 200607||2 [32 ESTs aligned] (*GB) gi|118486104|gb|ABK94895.1| (e_value=1e-148) unknown; (*ATH) AT2G47900.2 (e_value=9e-143) Symbol: None | similar to F-box family protein / tubby family protein [Arabidopsis thaliana] (TAIR:At1g25280.1); similar to putative tubby protein [Oryza sativa (japonica cultivar-group)] (GB:AAV59313.1); contains InterPro domain Cyclin-like F-box (... ; (*SWP) sp|Q8V…
SGN-U579828	GO:0010468//regulation of gene expression	-	-		-1.57711	-1.71365	-1.23799	Tomato 200607||2 [28 ESTs aligned] (*GB) gi|93004431|gb|ABD93543.2| (e_value=7e-52) DNA-binding; (*ATH) AT3G47640.1 (e_value=2e-42) | Symbol: None | basic helix-loop-helix (bHLH) family protein, contains Pfam profile: PF00010 helix-loop-helix DNA-binding domain | chr3:17578582-17580300 FORWARD | Aliases: F1P2.190;
SGN-U581446	GO:0010468//regulation of gene expression	GO:0043231//intracellular membrane-bounded organelle	GO:0046914//transition metal ion binding;GO:0003676//nucleic acid binding		-2.39782	-4.13736	-2.15681	Tomato 200607||2 [11 ESTs aligned] (*GB) gi|147841179|emb|CAN66264.1| (e_value=5e-21) hypothetical; (*ATH) AT5G56840.1 (e_value=1e-19) | Symbol: None | DNA-binding family protein, contains Pfam domains, PF00249: Myb-like DNA-binding domain and PF00098: Zinc knuckle | chr5:22997988-22999479 FORWARD | Aliases: MIK19.31, MIK19_31;
SGN-U582039	GO:0010468//regulation of gene expression	GO:0043231//intracellular membrane-bounded organelle	GO:0003676//nucleic acid binding		-2.13276	-1.37461	-2.11581	Tomato 200607||2 [29 ESTs aligned] (*GB) gi|9954114|gb|AAG08960.1|AF122052_1 (e_value=5e-117) tuber-specific; (*ATH) AT2G23290.1 (e_value=1e-56) | Symbol: None | myb family transcription factor | chr2:9911867-9913000 REVERSE | Aliases: T20D16.8, T20D16_8; (*SWP) sp|Q9FDW1|MYB44_ARATH (e_value=5e-52) Transcription factor MYB44 OS=Arabidopsis thaliana GN=MYB44;
SGN-U583008	GO:0010468//regulation of gene expression	-	GO:0003676//nucleic acid binding		-4.9878	-5.44097	-5.95064	Tomato 200607||2 [32 ESTs aligned] (*GB) gi|40647397|gb|AAR88435.1| (e_value=6e-171) NAC domain protein [Lycopersicon esculentum]; (*ATH) AT1G01720.1 (e_value=4e-98) Symbol: ANAC002 | no apical meristem (NAM) family protein, contains Pfam PF02365: No apical meristem (NAM) domain; similar to NAC domain protein NAM GB:AAD17313 GI:4325282 from (Arabidopsis thaliana) | chr1:268330-269819 FORWARD | Al…
SGN-U583134	GO:0010468//regulation of gene expression	GO:0043231//intracellular membrane-bounded organelle	-		-2.44446	-3.03339	-2.74932	Tomato 200607||2 [12 ESTs aligned] (*GB) gi|157356320|emb|CAO62472.1| (e_value=3e-83) unnamed; (*ATH) AT5G62610.1 (e_value=7e-64) | Symbol: None | basic helix-loop-helix (bHLH) family protein, contains Pfam profile: PF00010 helix-loop-helix DNA-binding domain | chr5:25150125-25152014 REVERSE | Aliases: MRG21.2, MRG21_2; (*SWP) sp|Q93VJ4|BEE2_ARATH (e_value=1e-32) Protein BEE 2 OS=Arabidopsis thal…
SGN-U583209	GO:0010468//regulation of gene expression	-	-		-3.203	-3.24113	-4.16584	Tomato 200607||2 [5 ESTs aligned] (*GB) gi|157353139|emb|CAO45049.1| (e_value=6e-14) unnamed; (*ATH) AT5G10970.1 (e_value=2e-15) | Symbol: None | zinc finger (C2H2 type) family protein, contains zinc finger, C2H2 type domain, Prosite:PS00028 | chr5:3469269-3470087 FORWARD | Aliases: T30N20.240, T30N20_240; (*SWP) sp|Q39262|ZFP3_ARATH (e_value=7e-14) Zinc finger protein 3 OS=Arabidopsis thaliana G…
SGN-U584226	GO:0010468//regulation of gene expression	-	GO:0046914//transition metal ion binding;GO:0003676//nucleic acid binding		3.46611	4.60385	2.56437	Tomato 200607||2 [7 ESTs aligned] (*GB) gi|118482074|gb|ABK92968.1| (e_value=5e-53) unknown; (*ATH) AT3G21270.1 (e_value=2e-29) Symbol: None | Dof-type zinc finger domain-containing protein (ADOF2), identical to Dof zinc finger protein ADOF2 GI:3608263 from (Arabidopsis thaliana); identical to cDNA adof2 mRNA for Dof zinc finger protein GI:3608262; contains Pfam profile PF02... ; (*SWP) sp|Q94AR6…
SGN-U584386	GO:0010468//regulation of gene expression	GO:0043231//intracellular membrane-bounded organelle	-		-3.0973	-3.71621	-3.64092	Tomato 200607||2 [8 ESTs aligned] (*GB) gi|147835801|emb|CAN61992.1| (e_value=8e-50) hypothetical; (*ATH) AT1G27660.1 (e_value=1e-46) | Symbol: None | ethylene-responsive protein -related, contains similarity to ethylene-inducible ER33 protein (Lycopersicon esculentum) gi:5669656:gb:AAD46413 | chr1:9621557-9625984 FORWARD | Aliases: T22C5.11, T22C5_11;
SGN-U584819	GO:0010468//regulation of gene expression	GO:0043231//intracellular membrane-bounded organelle	-		-1.45917	-2.04557	-2.64568	Tomato 200607||2 [7 ESTs aligned] (*GB) gi|149347186|gb|ABR23669.1| (e_value=3e-75) Myc2; (*ATH) AT2G46510.1 (e_value=2e-51) | Symbol: None | basic helix-loop-helix (bHLH) family protein, contains Pfam profile: PF00010 helix-loop-helix DNA-binding domain | chr2:19098025-19100387 REVERSE | Aliases: F11C10.32; (*SWP) sp|Q39204|RAP1_ARATH (e_value=6e-32) Transcription factor AtMYC2 OS=Arabidopsis th…
SGN-U585068	GO:0010468//regulation of gene expression	GO:0043231//intracellular membrane-bounded organelle	GO:0003677//DNA binding;GO:0001071		-3.63063	-9.46352	-9.46352	Tomato 200607||2 [2 ESTs aligned] (*GB) gi|157345024|emb|CAO71752.1| (e_value=1e-35) unnamed; (*ATH) AT5G64810.1 (e_value=8e-31) | Symbol: None | WRKY family transcription factor, contains Pfam profile: PF03106 WRKY DNA -binding domain | chr5:25925641-25926913 FORWARD | Aliases: MXK3.34; (*SWP) sp|Q93WU9|WRK51_ARATH (e_value=7e-30) Probable WRKY transcription factor 51 OS=Arabidopsis thaliana GN=…
SGN-U602726	GO:0010468//regulation of gene expression	GO:0043231//intracellular membrane-bounded organelle	GO:0003676//nucleic acid binding		-9.1267	-9.1267	-9.1267	Tomato 200607||2 [1 ESTs aligned] (*GB) gi|75107026|sp|P81391|MYB05_ANTMA (e_value=1e-45) Myb-related; (*ATH) AT5G40350.1 (e_value=3e-42) | Symbol: None | myb family transcription factor (MYB24), similar to Myb26 GI:1841475 from (Pisum sativum) | chr5:16155774-16158362 REVERSE | Aliases: MPO12.60, MPO12_60; (*SWP) sp|P81391|MYB05_ANTMA (e_value=1e-46) Myb-related protein 305 OS=Antirrhinum majus …
SGN-U604796	GO:0010468//regulation of gene expression	GO:0043231//intracellular membrane-bounded organelle	-		-1.46785	-1.63764	-1.28646	Tomato 200607||2 [1 ESTs aligned] (*GB) gi|147832536|emb|CAN77172.1| (e_value=4e-15) hypothetical; (*ATH) AT2G20100.1 (e_value=7e-15) | Symbol: None | ethylene-responsive family protein, similar to Ethylene-regulated ER33 protein (GI:5669656) (Lycopersicon esculentum); PMID: 12679534; putative bHLH133 transcription factor | chr2:8685163-8689167 FORWARD | Aliases: T2G17.10, T2G17_10;
SGN-U564858	GO:0010467//gene expression;GO:0022613//ribonucleoprotein complex biogenesis	GO:0030529//ribonucleoprotein complex;GO:0009536//plastid	GO:0003723//RNA binding;GO:0005198//structural molecule activity		1.42695	3.10382	1.96649	Tomato 200607||2 [31 ESTs aligned] (*GB) gi|15218810|ref|NP_174202.1| (e_value=6e-25) plastid ribosomal protein L34 precursor -related [Arabidopsis thaliana]; (*ATH) AT1G29070.1 (e_value=5e-27) | Symbol: None | ribosomal protein L34 family protein, similar to plastid ribosomal protein L34 precursor GB:AAF64157 GI:7578860 from (Spinacia oleracea) | chr1:10149777-10151344 FORWARD | Aliases: F28N24.…
SGN-U570374	GO:0010467//gene expression;GO:0022613//ribonucleoprotein complex biogenesis	GO:0005840//ribosome;GO:0009532//plastid stroma	GO:0003723//RNA binding;GO:0005198//structural molecule activity		2.10365	1.76616	1.69364	Tomato 200607||2 [23 ESTs aligned] (*GB) gi|75223179|sp|O80362|RK10_TOBAC (e_value=2e-95) 50S; (*ATH) AT5G13510.1 (e_value=4e-76) | Symbol: None | ribosomal protein L10 family protein, ribosomal protein L10- Nicotiana tabacum, EMBL:AB010879 | chr5:4341267-4342098 FORWARD | Aliases: T6I14.40, T6I14_40; (*SWP) sp|O80362|RK10_TOBAC (e_value=1e-96) 50S ribosomal protein L10, chloroplastic OS=Nicotian…
SGN-U579911	GO:0010467//gene expression;GO:0022613//ribonucleoprotein complex biogenesis	GO:0009534//chloroplast thylakoid;GO:0030529//ribonucleoprotein complex	GO:0003723//RNA binding;GO:0005198//structural molecule activity		1.60914	1.16884	1.40558	Tomato 200607||2 [18 ESTs aligned] (*GB) gi|157360279|emb|CAO69490.1| (e_value=1e-59) unnamed; (*ATH) AT1G64510.1 (e_value=7e-60) | Symbol: None | ribosomal protein S6 family protein, similar to plastid ribosomal protein S6 precursor GB:AAF64311 GI:7582401 from (Spinacia oleracea) | chr1:23958466-23959914 REVERSE | Aliases: F1N19.8, F1N19_8; (*SWP) sp|Q8VY91|RR6_ARATH (e_value=7e-59) 30S ribosoma…
SGN-U586523	GO:0010467//gene expression;GO:0022613//ribonucleoprotein complex biogenesis	GO:0015934//large ribosomal subunit	GO:0005198//structural molecule activity		1.25545	2.0007	1.72285	Tomato 200607||2 [3 ESTs aligned] (*GB) gi|147806139|emb|CAN70008.1| (e_value=1e-59) hypothetical; (*ATH) AT4G35490.1 (e_value=2e-55) | Symbol: None | ribosomal protein L11 family protein, several ribosomal proteins L11 | chr4:16855907-16856679 FORWARD | Aliases: F15J1.60, F15J1_60; (*SWP) sp|Q9VFJ2|RM11_DROME (e_value=2e-22) 39S ribosomal protein L11, mitochondrial OS=Drosophila melanogaster GN=…
SGN-U563467	GO:0010467//gene expression	-	GO:0003676//nucleic acid binding;GO:0008408//3'-5' exonuclease activity		-1.05995	-1.10155	-1.57443	Tomato 200607||2 [27 ESTs aligned] (*GB) gi|83283987|gb|ABC01901.1| (e_value=3e-164) 3'-5'-exoribonuclease/RNA; (*ATH) AT1G60080.1 (e_value=4e-116) Symbol: None | 3' exoribonuclease family domain 1-containing protein, similar to SP:Q96B26 Exosome complex exonuclease RRP43 (EC 3.1.13.-) (Ribosomal RNA processing protein 43) {Homo sapiens}; contains Pfam profile PF01138: 3' exoribonuclease family..…
SGN-U565714	GO:0010467//gene expression	GO:0043231//intracellular membrane-bounded organelle;GO:0030529//ribonucleoprotein complex	GO:0005198//structural molecule activity		1.43661	1.52787	1.11207	Tomato 200607||2 [97 ESTs aligned] (*GB) gi|6094014|sp|O82528|RL15_PETHY (e_value=1e-96) 60S RIBOSOMAL PROTEIN L15; (*ATH) AT4G16720.1 (e_value=1e-91) | Symbol: None | 60S ribosomal protein L15 (RPL15A) | chr4:9399987-9401404 REVERSE | Aliases: DL4385C, FCAALL.416; (*SWP) sp|O82528|RL15_PETHY (e_value=6e-98) 60S ribosomal protein L15 OS=Petunia hybrida GN=RPL15;
SGN-U566487	GO:0010467//gene expression	GO:0009526//plastid envelope;GO:0033279	GO:0003723//RNA binding;GO:0005198//structural molecule activity		1.56123	1.46077	1.62526	Tomato 200607||2 [37 ESTs aligned] (*GB) gi|157335972|emb|CAO61802.1| (e_value=5e-58) unnamed; (*ATH) AT5G14320.1 (e_value=2e-56) Symbol: None | 30S ribosomal protein S13, chloroplast (CS13), ribosomal protein S13 precursor, chloroplast Arabidopsis thaliana, PIR:S59594; identical to cDNA ribosomal protein S13 GI:1515106 | chr5:4617653-4618900 REVERSE | Aliases: F18O22.110, F18... ; (*SWP) sp|P427…
SGN-U567476	GO:0010467//gene expression	GO:0030529//ribonucleoprotein complex;GO:0009536//plastid	GO:0003723//RNA binding;GO:0005198//structural molecule activity		2.2216	1.94883	2.10469	Tomato 200607||2 [46 ESTs aligned] (*GB) gi|75278818|sp|O80363|RK17_TOBAC (e_value=3e-91) 50S; (*ATH) AT3G54210.1 (e_value=2e-73) | Symbol: None | ribosomal protein L17 family protein, contains Pfam profile: PF01196 ribosomal protein L17 | chr3:20078525-20079413 REVERSE | Aliases: F24B22.170; (*SWP) sp|O80363|RK17_TOBAC (e_value=2e-92) 50S ribosomal protein L17, chloroplastic OS=Nicotiana tabacum…
SGN-U567477	GO:0010467//gene expression	GO:0030529//ribonucleoprotein complex;GO:0009536//plastid	GO:0003723//RNA binding;GO:0005198//structural molecule activity		1.82749	1.76432	1.98313	Tomato 200607||2 [5 ESTs aligned] (*GB) gi|75278818|sp|O80363|RK17_TOBAC (e_value=2e-92) 50S; (*ATH) AT3G54210.1 (e_value=2e-74) | Symbol: None | ribosomal protein L17 family protein, contains Pfam profile: PF01196 ribosomal protein L17 | chr3:20078525-20079413 REVERSE | Aliases: F24B22.170; (*SWP) sp|O80363|RK17_TOBAC (e_value=1e-93) 50S ribosomal protein L17, chloroplastic OS=Nicotiana tabacum …
SGN-U569256	GO:0010467//gene expression	GO:0009532//plastid stroma;GO:0030529//ribonucleoprotein complex	GO:0003723//RNA binding;GO:0005198//structural molecule activity		2.32438	2.13453	1.86037	Tomato 200607||2 [39 ESTs aligned] (*GB) gi|42559164|sp|O80360|RK3_TOBAC (e_value=1e-120) 50S ribosomal protein L3, chloroplast precursor; (*ATH) AT2G43030.1 (e_value=6e-110) | Symbol: None | ribosomal protein L3 family protein, contains Pfam profile PF00297: ribosomal protein L3 | chr2:17901913-17902943 FORWARD | Aliases: MFL8.11, MFL8_11; (*SWP) sp|O80360|RK3_TOBAC (e_value=8e-122) 50S ribosoma…
SGN-U572020	GO:0010467//gene expression	GO:0000315//organellar large ribosomal subunit;GO:0009532//plastid stroma	GO:0005198//structural molecule activity		1.298	1.34577	1.15686	Tomato 200607||2 [36 ESTs aligned] (*GB) gi|157338793|emb|CAO42144.1| (e_value=3e-86) unnamed; (*ATH) AT3G25920.1 (e_value=2e-83) | Symbol: None | 50S ribosomal protein L15, chloroplast (CL15), identical to GB:P25873 from (Arabidopsis thaliana) | chr3:9491321-9493855 REVERSE | Aliases: MPE11.32; (*SWP) sp|P25873|RK15_ARATH (e_value=2e-82) 50S ribosomal protein L15, chloroplastic OS=Arabidopsis th…
SGN-U575228	GO:0010467//gene expression	GO:0009534//chloroplast thylakoid;GO:0030529//ribonucleoprotein complex	GO:0003723//RNA binding;GO:0005198//structural molecule activity		1.55189	1.37568	1.37189	Tomato 200607||2 [16 ESTs aligned] (*GB) gi|147784271|emb|CAN68341.1| (e_value=9e-41) hypothetical; (*ATH) AT1G68590.1 (e_value=2e-40) Symbol: None | plastid-specific 30S ribosomal protein 3, putative / PSRP-3, putative, similar to SP:P82412 Plastid-specific 30S ribosomal protein 3, chloroplast precursor (PSRP-3) {Spinacia oleracea}; contains Pfam profile PF04839: Plastid and cyano... ; (*SWP) sp…
SGN-U577370	GO:0010467//gene expression	GO:0033279	GO:0003676//nucleic acid binding;GO:0005198//structural molecule activity		1.44245	1.51379	1.03229	Tomato 200607||2 [131 ESTs aligned] (*GB) gi|40748265|gb|AAR89617.1| (e_value=2e-105) 40S ribosomal protein S5 [Capsicum annuum]; (*ATH) AT2G37270.1 (e_value=3e-90) | Symbol: None | 40S ribosomal protein S5 (RPS5A), identical to GP:3043428 | chr2:15654776-15656300 REVERSE | Aliases: F3G5.6, F3G5_6; (*SWP) sp|O65731|RS5_CICAR (e_value=2e-91) 40S ribosomal protein S5 (Fragment) OS=Cicer arietinum G…
SGN-U577566	GO:0010467//gene expression	GO:0015934//large ribosomal subunit;GO:0009536//plastid;GO:0031981//nuclear lumen	GO:0005198//structural molecule activity		1.4767	1.60815	1.73122	Tomato 200607||2 [44 ESTs aligned] (*GB) gi|78191444|gb|ABB29943.1| (e_value=5e-90) ribosomal protein L11-like protein [Solanum tuberosum]; (*ATH) AT3G58700.1 (e_value=2e-89) | Symbol: None | 60S ribosomal protein L11 (RPL11B), ribosomal protein L11, cytosolic, Arabidopsis thaliana, PIR:S49033 | chr3:21722540-21723930 FORWARD | Aliases: T20N10.50; (*SWP) sp|P42795|RL111_ARATH (e_value=2e-88) 60S …
SGN-U577959	GO:0010467//gene expression	GO:0030529//ribonucleoprotein complex	GO:0005198//structural molecule activity		1.84492	1.98041	1.56951	Tomato 200607||2 [73 ESTs aligned] (*GB) gi|3608481|gb|AAD13388.1| (e_value=3e-78) ribosomal protein L27a [Petunia x hybrida]; (*ATH) AT1G70600.1 (e_value=4e-72) | Symbol: None | 60S ribosomal protein L27A (RPL27aC), identical to 60S ribosomal protein L27A GB:P49637 (Arabidopsis thaliana) | chr1:26624586-26625322 REVERSE | Aliases: F24J13.17, F24J13_17; (*SWP) sp|P49637|R27A3_ARATH (e_value=4e-71…
SGN-U578049	GO:0010467//gene expression	GO:0015934//large ribosomal subunit;GO:0016020//membrane;GO:0030312//external encapsulating structure;GO:0009536//plastid;GO:0031981//nuclear lumen	GO:0005198//structural molecule activity		1.3246	1.20761	1.18636	Tomato 200607||2 [40 ESTs aligned] (*GB) gi|77999245|gb|ABB16969.1| (e_value=0) unknown [Solanum tuberosum]; (*ATH) AT3G09630.1 (e_value=2e-172) | Symbol: None | 60S ribosomal protein L4/L1 (RPL4A), strong similarity to 60S ribosomal protein L1 GB:P49691 | chr3:2953748-2955718 FORWARD | Aliases: F11F8.22; (*SWP) sp|Q9SF40|RL4A_ARATH (e_value=2e-171) 60S ribosomal protein L4-1 OS=Arabidopsis thali…
SGN-U579674	GO:0010467//gene expression	GO:0015935//small ribosomal subunit;GO:0016020//membrane;GO:0030312//external encapsulating structure;GO:0009536//plastid	GO:0003676//nucleic acid binding;GO:0005198//structural molecule activity		1.58758	1.72798	1.33987	Tomato 200607||2 [152 ESTs aligned] (*GB) gi|118485149|gb|ABK94437.1| (e_value=2e-118) unknown; (*ATH) AT3G57490.1 (e_value=3e-115) | Symbol: None | 40S ribosomal protein S2 (RPS2D), 40S ribosomal protein S2 - Arabidopsis thaliana, SWISSPROT:RS2_ARATH | chr3:21290643-21291925 REVERSE | Aliases: T8H10.90; (*SWP) sp|Q9SCM3|RS24_ARATH (e_value=2e-114) 40S ribosomal protein S2-4 OS=Arabidopsis thalia…
SGN-U580351	GO:0010467//gene expression	GO:0015934//large ribosomal subunit;GO:0016020//membrane;GO:0030312//external encapsulating structure;GO:0009536//plastid;GO:0031981//nuclear lumen	GO:0005198//structural molecule activity		1.36354	1.50088	1.42363	Tomato 200607||2 [55 ESTs aligned] (*GB) gi|77999245|gb|ABB16969.1| (e_value=0) unknown [Solanum tuberosum]; (*ATH) AT3G09630.1 (e_value=9e-171) | Symbol: None | 60S ribosomal protein L4/L1 (RPL4A), strong similarity to 60S ribosomal protein L1 GB:P49691 | chr3:2953748-2955718 FORWARD | Aliases: F11F8.22; (*SWP) sp|Q9XF97|RL4_PRUAR (e_value=4e-170) 60S ribosomal protein L4 OS=Prunus armeniaca GN=…
SGN-U580432	GO:0010467//gene expression	GO:0033279	GO:0003723//RNA binding;GO:0005198//structural molecule activity		1.40737	1.41225	1.24147	Tomato 200607||2 [42 ESTs aligned] (*GB) gi|53793731|gb|AAU93594.1| (e_value=4e-98) putative ribosomal protein [Solanum demissum]; (*ATH) AT5G39850.1 (e_value=6e-93) | Symbol: None | 40S ribosomal protein S9 (RPS9C), 40S ribosomal protein S9 - Chlamydomonas sp.,EMBL:AU066528 | chr5:15967250-15968653 FORWARD | Aliases: MYH19.10, MYH19_10; (*SWP) sp|Q9FLF0|RS92_ARATH (e_value=6e-92) 40S ribosomal p…
SGN-U580607	GO:0010467//gene expression	GO:0030529//ribonucleoprotein complex	GO:0005198//structural molecule activity		1.00173	1.03918	1.09104	Tomato 200607||2 [42 ESTs aligned] (*GB) gi|76161008|gb|ABA40467.1| (e_value=7e-67) glycoprotein-like protein [Solanum tuberosum]; (*ATH) AT2G20450.1 (e_value=2e-60) | Symbol: None | 60S ribosomal protein L14 (RPL14A) | chr2:8820947-8822332 FORWARD | Aliases: T13C7.4, T13C7_4; (*SWP) sp|Q9SIM4|RL141_ARATH (e_value=2e-59) 60S ribosomal protein L14-1 OS=Arabidopsis thaliana GN=RPL14A;
SGN-U580705	GO:0010467//gene expression	GO:0030529//ribonucleoprotein complex	GO:0005198//structural molecule activity		1.38152	1.59533	1.47739	Tomato 200607||2 [34 ESTs aligned] (*GB) gi|78191400|gb|ABB29921.1| (e_value=1e-86) unknown [Solanum tuberosum]; (*ATH) AT2G37190.1 (e_value=9e-82) | Symbol: None | 60S ribosomal protein L12 (RPL12A) | chr2:15626486-15627198 REVERSE | Aliases: T2N18.5, T2N18_5; (*SWP) sp|P50883|RL121_ARATH (e_value=8e-81) 60S ribosomal protein L12-1 OS=Arabidopsis thaliana GN=RPL12A;
SGN-U580831	GO:0010467//gene expression	GO:0043231//intracellular membrane-bounded organelle;GO:0030529//ribonucleoprotein complex	GO:0005198//structural molecule activity		2.08993	1.81733	1.94922	Tomato 200607||2 [43 ESTs aligned] (*GB) gi|76161012|gb|ABA40469.1| (e_value=3e-85) 60S ribosomal protein L21-like protein [Solanum tuberosum]; (*ATH) AT1G57860.1 (e_value=1e-77) | Symbol: None | 60S ribosomal protein L21, similar to 60S ribosomal protein L21 GI:3885884 from (Oryza sativa) | chr1:21433563-21434530 REVERSE | Aliases: F12K22.19; (*SWP) sp|Q43291|RL211_ARATH (e_value=1e-76) 60S ribo…
SGN-U581753	GO:0010467//gene expression	GO:0043231//intracellular membrane-bounded organelle;GO:0030529//ribonucleoprotein complex	GO:0019843//rRNA binding;GO:0005198//structural molecule activity		1.99693	2.4275	1.70264	Tomato 200607||2 [3 ESTs aligned] (*GB) gi|145687759|gb|ABP88855.1| (e_value=1e-106) ribosomal; (*ATH) AT4G23620.1 (e_value=1e-86) | Symbol: None | 50S ribosomal protein-related, contains weak similarity to 50S ribosomal protein L25 (TL5). (Swiss-Prot:P56930) (Thermus thermophilus) | chr4:12314035-12316725 REVERSE | Aliases: F9D16.90, F9D16_90; (*SWP) sp|Q3SPM6|RL25_NITWN (e_value=9e-23) 50S ribo…
SGN-U590834	GO:0010467//gene expression	GO:0015935//small ribosomal subunit;GO:0031981//nuclear lumen	GO:0005198//structural molecule activity		1.13494	1.68186	1.4487	Tomato 200607||2 [1 ESTs aligned] (*GB) gi|218191764|gb|EEC74191.1| (e_value=1e-18) hypothetical; (*ATH) AT2G19750.1 (e_value=1e-19) | Symbol: None | 40S ribosomal protein S30 (RPS30A) | chr2:8522119-8522888 FORWARD | Aliases: F6F22.22, F6F22_22; (*SWP) sp|P49689|RS30_ARATH (e_value=8e-19) 40S ribosomal protein S30 OS=Arabidopsis thaliana GN=RPS30A;
SGN-U592387	GO:0010467//gene expression	GO:0030529//ribonucleoprotein complex	GO:0003723//RNA binding;GO:0005198//structural molecule activity		-3.18014	-10.6064	-10.6064	Tomato 200607||2 [1 ESTs aligned] (*GB) gi|78191472|gb|ABB29957.1| (e_value=3e-31) unknown [Solanum tuberosum]; (*ATH) AT1G33120.1 (e_value=2e-31) | Symbol: None | 60S ribosomal protein L9 (RPL90B), similar to RIBOSOMAL PROTEIN L9 GB:P49209 from (Arabidopsis thaliana) | chr1:12010886-12012504 FORWARD | Aliases: T9L6.2, T9L6_2; (*SWP) sp|P49210|RL9_ORYSJ (e_value=7e-31) 60S ribosomal protein L9 OS…
SGN-U593237	GO:0010467//gene expression	GO:0015935//small ribosomal subunit;GO:0016020//membrane	-		1.88247	1.94636	1.09905	Tomato 200607||2 [1 ESTs aligned] (*GB) gi|217071358|gb|ACJ84039.1| (e_value=3e-29) unknown; (*ATH) AT2G21580.1 (e_value=3e-31) | Symbol: None | 40S ribosomal protein S25 (RPS25B) | chr2:9243635-9244826 FORWARD | Aliases: F2G1.15, F2G1_15; (*SWP) sp|Q9SIK2|RS252_ARATH (e_value=3e-30) 40S ribosomal protein S25-2 OS=Arabidopsis thaliana GN=RPS25B;
SGN-U593797	GO:0010467//gene expression	GO:0043231//intracellular membrane-bounded organelle;GO:0015934//large ribosomal subunit;GO:0016020//membrane	GO:0005198//structural molecule activity		1.31877	1.23608	1.53448	Tomato 200607||2 [1 ESTs aligned] (*GB) gi|266944|sp|P29766|RL8_LYCES (e_value=1e-72) 60S; (*ATH) AT4G36130.1 (e_value=2e-70) | Symbol: None | 60S ribosomal protein L8 (RPL8C), ribosomal protein L8, cytosolic, tomato, PIR1:R5TOL8 | chr4:17097568-17098882 FORWARD | Aliases: F23E13.20; (*SWP) sp|P29766|RL8_SOLLC (e_value=8e-74) 60S ribosomal protein L8 OS=Solanum lycopersicum GN=RPL8;
SGN-U564038	GO:0010413//glucuronoxylan metabolic process;GO:0048827//phyllome development;GO:0003002;GO:0000003//reproduction;GO:0042545//cell wall modification	GO:0043231//intracellular membrane-bounded organelle	GO:0008194//UDP-glycosyltransferase activity		9.30378	9.1267	9.2738	Tomato 200607||2 [5 ESTs aligned] (*GB) gi|118485302|gb|ABK94510.1| (e_value=8e-143) unknown; (*ATH) AT1G19300.1 (e_value=6e-136) | Symbol: None | glycosyl transferase family 8 protein, contains Pfam profile: PF01501 Glycosyl transferase family 8 | chr1:6671128-6672644 REVERSE | Aliases: F18O14.2, F18O14_2; (*SWP) sp|Q6NSU3|GL8D1_MOUSE (e_value=4e-13) Glycosyltransferase 8 domain-containing prote…
SGN-U564028	GO:0010383;GO:0035315//hair cell differentiation;GO:0000904//cell morphogenesis involved in differentiation	GO:0031410//cytoplasmic vesicle;GO:0031225//anchored to membrane	GO:0008081//phosphoric diester hydrolase activity		1.50591	1.29437	1.21797	Tomato 200607||2 [68 ESTs aligned] (*GB) gi|83281191|dbj|BAE53680.1| (e_value=0) putative; (*ATH) AT5G55480.1 (e_value=0) Symbol: None | glycerophosphoryl diester phosphodiesterase family protein, contains Pfam PF03009 : Glycerophosphoryl diester phosphodiesterase family; similar to Glycerophosphoryl diester phosphodiesterase precursor (Glycerophosphodiester phosphodie... ; (*SWP) sp|Q9FJ62|GLPQ1…
SGN-U565135	GO:0010087//phloem or xylem histogenesis	GO:0043231//intracellular membrane-bounded organelle	GO:0004672//protein kinase activity;GO:0000166//nucleotide binding		3.90145	4.06378	4.69887	Tomato 200607||2 [19 ESTs aligned] (*GB) gi|157337519|emb|CAO21865.1| (e_value=0) unnamed; (*ATH) AT2G28250.1 (e_value=3e-160) | Symbol: None | protein kinase family protein, contains protein kinase domain, Pfam:PF00069 | chr2:12050911-12053614 FORWARD | Aliases: T3B23.8, T3B23_8; (*SWP) sp|Q6R2J8|SRF8_ARATH (e_value=2e-63) Protein STRUBBELIG-RECEPTOR FAMILY 8 OS=Arabidopsis thaliana GN=SRF8;
SGN-U579811	GO:0010038//response to metal ion;GO:0044267//cellular protein metabolic process;GO:0009933//meristem structural organization;GO:0010073//meristem maintenance;GO:0006970//response to osmotic stress;GO:0015031//protein transport	GO:0044432//endoplasmic reticulum part;GO:0009536//plastid;GO:0031410//cytoplasmic vesicle;GO:0016020//membrane	GO:0005515//protein binding;GO:0032559//adenyl ribonucleotide binding		-1.01762	-2.22554	-2.33546	Tomato 200607||2 [76 ESTs aligned] (*GB) gi|462013|sp|P35016|ENPL_CATRO (e_value=0) Endoplasmin homolog precursor (GRP94 homolog); (*ATH) AT4G24190.1 (e_value=0) Symbol: None | shepherd protein (SHD) / clavata formation protein, putative, nearly identical to SHEPHERD (Arabidopsis thaliana) GI:19570872; contains Pfam profiles PF02518: ATPase, histidine kinase-, DNA gyrase B-, and HSP90-like domain…
SGN-U571850	GO:0010038//response to metal ion;GO:0019321//pentose metabolic process	-	GO:0004396//hexokinase activity		1.16806	1.04312	1.36444	Tomato 200607||2 [13 ESTs aligned] (*GB) gi|2102691|gb|AAB57733.1| (e_value=0) fructokinase; (*ATH) AT5G51830.1 (e_value=5e-137) | Symbol: None | pfkB-type carbohydrate kinase family protein, contains Pfam profile: PF00294 pfkB family carbohydrate kinase | chr5:21086811-21088961 FORWARD | Aliases: MIO24.3, MIO24_3; (*SWP) sp|Q0JGZ6|SCRK1_ORYSJ (e_value=9e-107) Fructokinase-1 OS=Oryza sativa subsp…
SGN-U584468	GO:0010038//response to metal ion;GO:0009860//pollen tube growth	-	-		-1.95248	-2.57849	-2.76193	Tomato 200607||2 [9 ESTs aligned] (*GB) gi|147799889|emb|CAN77321.1| (e_value=0) hypothetical; (*ATH) AT1G60420.1 (e_value=0) | Symbol: None | DC1 domain-containing protein, contains Pfam domain PF03107: DC1 domain | chr1:22265573-22268324 FORWARD | Aliases: T13D8.29, T13D8_29; (*SWP) sp|P97346|NXN_MOUSE (e_value=1e-31) Nucleoredoxin OS=Mus musculus GN=Nxn;
SGN-U577977	GO:0010038//response to metal ion;GO:0009725//response to hormone stimulus;GO:0006970//response to osmotic stress	GO:0030312//external encapsulating structure;GO:0009532//plastid stroma;GO:0005576//extracellular region;GO:0016020//membrane	GO:0046914//transition metal ion binding;GO:0005543//phospholipid binding;GO:0042802//identical protein binding;GO:0016209//antioxidant activity;GO:0032559//adenyl ribonucleotide binding		1.82929	1.94124	1.94681	Tomato 200607||2 [90 ESTs aligned] (*GB) gi|3378208|gb|AAC97494.1| (e_value=1e-174) annexin p34 [Lycopersicon esculentum]; (*ATH) AT1G35720.1 (e_value=3e-119) | Symbol: None | annexin 1 (ANN1), identical to annexin (AnnAt1) (Arabidopsis thaliana) GI:4959106 | chr1:13226481-13228407 FORWARD | Aliases: F14D7.2, F14D7_2; (*SWP) sp|Q9SYT0|ANXD1_ARATH (e_value=2e-118) Annexin D1 OS=Arabidopsis thalian…
SGN-U572727	GO:0010038//response to metal ion;GO:0008652//cellular amino acid biosynthetic process	GO:0030312//external encapsulating structure;GO:0009532//plastid stroma;GO:0009526//plastid envelope;GO:0005576//extracellular region	GO:0046914//transition metal ion binding;GO:0016616//oxidoreductase activity, acting on the CH-OH group of donors, NAD or NADP as acceptor;GO:0042802//identical protein binding;GO:0050661//NADP or NADPH binding		-1.14103	-1.18285	-1.56666	Tomato 200607||2 [4 ESTs aligned] (*GB) gi|193290660|gb|ACF17638.1| (e_value=2e-63) putative; (*ATH) AT3G58610.2 (e_value=2e-61) |; (*SWP) sp|Q05758|ILV5_ARATH (e_value=2e-60) Ketol-acid reductoisomerase, chloroplastic OS=Arabidopsis thaliana GN=At3g58610;
SGN-U572728	GO:0010038//response to metal ion;GO:0008652//cellular amino acid biosynthetic process	GO:0030312//external encapsulating structure;GO:0009532//plastid stroma;GO:0009526//plastid envelope;GO:0005576//extracellular region	GO:0046914//transition metal ion binding;GO:0016616//oxidoreductase activity, acting on the CH-OH group of donors, NAD or NADP as acceptor;GO:0042802//identical protein binding;GO:0050661//NADP or NADPH binding		-1.51571	-1.34215	-1.52981	Tomato 200607||2 [104 ESTs aligned] (*GB) gi|193290660|gb|ACF17638.1| (e_value=0) putative; (*ATH) AT3G58610.2 (e_value=0) |; (*SWP) sp|Q05758|ILV5_ARATH (e_value=0) Ketol-acid reductoisomerase, chloroplastic OS=Arabidopsis thaliana GN=At3g58610;
SGN-U579550	GO:0010038//response to metal ion;GO:0006544//glycine metabolic process	GO:0005840//ribosome;GO:0043234//protein complex;GO:0009526//plastid envelope;GO:0005576//extracellular region	GO:0016769//transferase activity, transferring nitrogenous groups;GO:0008168//methyltransferase activity		1.38285	1.04301	1.76832	Tomato 200607||2 [99 ESTs aligned] (*GB) gi|1707878|sp|P54260|GCST_SOLTU (e_value=0) Aminomethyltransferase, mitochondrial precursor (Glycine cleavage system T protein) (GCVT); (*ATH) AT1G11860.2 (e_value=0) | Symbol: None | aminomethyltransferase, putative, similar to aminomethyltransferase, mitochondrial precursor SP:O49849 from (Flaveria anomala) | chr1:4001294-4003441 FORWARD | Aliases: None;…
SGN-U564301	GO:0010038//response to metal ion;GO:0006418//tRNA aminoacylation for protein translation	GO:0044444//cytoplasmic part	GO:0003723//RNA binding;GO:0004672//protein kinase activity;GO:0004812//aminoacyl-tRNA ligase activity;GO:0032559//adenyl ribonucleotide binding		-1.3153	-1.56901	-1.45406	Tomato 200607||2 [31 ESTs aligned] (*GB) gi|157356165|emb|CAO50078.1| (e_value=0) unnamed; (*ATH) AT4G13780.1 (e_value=0) Symbol: None | methionine--tRNA ligase, putative / methionyl-tRNA synthetase, putative / MetRS, putative, similar to methionyl-tRNA synthetase (Oryza sativa) GI:4091008; contains Pfam profiles PF00133: tRNA synthetases class I (I, L, M and V), PF015... ; (*SWP) sp|Q9SVN5|SYM_A…
SGN-U577010	GO:0010038//response to metal ion	GO:0009536//plastid	-		-2.11171	-2.49341	-2.32849	Tomato 200607||2 [102 ESTs aligned] (*GB) gi|75266304|gb|ABA18635.1| (e_value=4e-93) inducible; (*ATH) AT3G20390.1 (e_value=4e-50) | Symbol: None | endoribonuclease L-PSP family protein, contains Pfam domain PF01042: Endoribonuclease L-PSP | chr3:7109955-7111830 REVERSE | Aliases: MQC12.17; (*SWP) sp|P52760|UK114_MOUSE (e_value=9e-31) Ribonuclease UK114 OS=Mus musculus GN=Hrsp12;
SGN-U577882	GO:0010038//response to metal ion	GO:0043231//intracellular membrane-bounded organelle	GO:0046914//transition metal ion binding;GO:0008483//transaminase activity;GO:0048037//cofactor binding		1.10711	1.05993	1.09559	Tomato 200607||2 [34 ESTs aligned] (*GB) gi|157344520|emb|CAO69903.1| (e_value=0) unnamed; (*ATH) AT2G30970.1 (e_value=0) Symbol: None | aspartate aminotransferase, mitochondrial / transaminase A (ASP1), identical to SP:P46643 Aspartate aminotransferase, mitochondrial precursor (EC 2.6.1.1) (Transaminase A) {Arabidopsis thaliana} | chr2:13185926-13188984 FORWARD | Alia... ; (*SWP) sp|P46643|AAT1_…
SGN-U579054	GO:0010038//response to metal ion	GO:0005576//extracellular region;GO:0031410//cytoplasmic vesicle;GO:0043231//intracellular membrane-bounded organelle	GO:0016790//thiolester hydrolase activity		1.2476	1.90481	1.20183	Tomato 200607||2 [58 ESTs aligned] (*GB) gi|157348742|emb|CAO23634.1| (e_value=1e-135) unnamed; (*ATH) AT2G41530.1 (e_value=1e-130) | Symbol: None | esterase, putative, similar to SP:P10768 Esterase D (EC 3.1.1.1) {Homo sapiens}; contains Pfam profile: PF00756 putative esterase | chr2:17330573-17332689 REVERSE | Aliases: T32G6.5, T32G6_5; (*SWP) sp|Q8LAS8|SFGH_ARATH (e_value=1e-129) S-formylgluta…
SGN-U580246	GO:0010038//response to metal ion	GO:0043231//intracellular membrane-bounded organelle	GO:0046914//transition metal ion binding;GO:0008483//transaminase activity;GO:0048037//cofactor binding		1.60926	1.6518	2.00153	Tomato 200607||2 [4 ESTs aligned] (*GB) gi|53792951|dbj|BAD54126.1| (e_value=4e-39) aspartate; (*ATH) AT2G30970.1 (e_value=7e-41) Symbol: None | aspartate aminotransferase, mitochondrial / transaminase A (ASP1), identical to SP:P46643 Aspartate aminotransferase, mitochondrial precursor (EC 2.6.1.1) (Transaminase A) {Arabidopsis thaliana} | chr2:13185926-13188984 FORWARD | Alia... ; (*SWP) sp|P466…
SGN-U572326	GO:0010035//response to inorganic substance;GO:0006811//ion transport	GO:0031224//intrinsic to membrane	GO:0015301//anion:anion antiporter activity		-3.38138	-1.78221	-3.67697	Tomato 200607||2 [2 ESTs aligned] (*GB) gi|147786946|emb|CAN71135.1| (e_value=0) hypothetical; (*ATH) AT2G47160.1 (e_value=0) | Symbol: None | anion exchange family protein, contains some similarity to SWISS-PROT:P04919 anion transport protein (anion exchange protein 1) (Mouse) {Mus musculus} | chr2:19364556-19368213 REVERSE | Aliases: T3D7.3; (*SWP) sp|Q8VYR7|BOR1_ARATH (e_value=0) Boron transpo…
SGN-U587473	GO:0010035//response to inorganic substance;GO:0006811//ion transport	GO:0044459//plasma membrane part;GO:0043231//intracellular membrane-bounded organelle;GO:0031224//intrinsic to membrane;GO:0043673	GO:0015301//anion:anion antiporter activity;GO:0015562//efflux transmembrane transporter activity		-8.96578	-8.96578	-8.96578	Tomato 200607||2 [1 ESTs aligned] (*GB) gi|157350235|emb|CAO40173.1| (e_value=9e-59) unnamed; (*ATH) AT2G47160.1 (e_value=6e-58) | Symbol: None | anion exchange family protein, contains some similarity to SWISS-PROT:P04919 anion transport protein (anion exchange protein 1) (Mouse) {Mus musculus} | chr2:19364556-19368213 REVERSE | Aliases: T3D7.3; (*SWP) sp|Q8VYR7|BOR1_ARATH (e_value=5e-57) Boron …
SGN-U571390	GO:0010035//response to inorganic substance;GO:0005982//starch metabolic process;GO:0019318//hexose metabolic process;GO:0009581;GO:0006950//response to stress	GO:0009532//plastid stroma;GO:0009526//plastid envelope;GO:0005576//extracellular region	GO:0016868//intramolecular transferase activity, phosphotransferases;GO:0046872//metal ion binding		1.98564	2.21283	2.46042	Tomato 200607||2 [6 ESTs aligned] (*GB) gi|12585317|sp|Q9M4G5|PGMP_SOLTU (e_value=1e-176) Phosphoglucomutase, chloroplast precursor (Glucose phosphomutase) (PGM); (*ATH) AT5G51820.1 (e_value=2e-167) Symbol: None | phosphoglucomutase, chloroplast (PGM) (PGMP) / glucose phosphomutase, identical to SP:Q9SCY0 Phosphoglucomutase, chloroplast precursor (EC 5.4.2.2) (Glucose phosphomutase) (PGM) {Arabid…
SGN-U575946	GO:0009996//negative regulation of cell fate specification;GO:0010468//regulation of gene expression;GO:0006351//transcription, DNA-dependent	GO:0043231//intracellular membrane-bounded organelle	GO:0001071;GO:0003677//DNA binding		-2.21216	-2.8011	-1.96507	Tomato 200607||2 [10 ESTs aligned] (*GB) gi|13346176|gb|AAK19610.1|AF336277_1 (e_value=3e-168) BNLGHi8377; (*ATH) AT1G79840.1 (e_value=2e-143) Symbol: None | homeobox-leucine zipper protein 10 (HB-10) / HD-ZIP transcription factor 10 / homeobox protein (GLABRA2), identical to homeobox protein (GLABRA2) (homeobox-leucine zipper protein ATHB-10) (HD-ZIP protein ATHB-10) GB:P46607 (Arabidopsi... ; (…
SGN-U582823	GO:0009987//cellular process;GO:0010038//response to metal ion;GO:0009725//response to hormone stimulus;GO:0006970//response to osmotic stress	GO:0043229//intracellular organelle	GO:0003690//double-stranded DNA binding;GO:0042802//identical protein binding;GO:0001071		-1.75803	-1.59412	-2.10035	Tomato 200607||2 [3 ESTs aligned] (*GB) gi|157357456|emb|CAO63990.1| (e_value=3e-85) unnamed; (*ATH) AT1G49950.2 (e_value=1e-70) | Symbol: None | DNA-binding protein, putative, contains similarity to DNA-binding protein PcMYB1 (Petroselinum crispum) gi:2224899:gb:AAB61699 | chr1:18497771-18500903 REVERSE | Aliases: None;
SGN-U566393	GO:0009987//cellular process	-	GO:0005488//binding		-3.45114	-5.16735	-4.24678	Tomato 200607||2 [14 ESTs aligned] (*GB) gi|157358558|emb|CAO66234.1| (e_value=6e-175) unnamed; (*ATH) AT2G30600.1 (e_value=6e-157) Symbol: None | BTB/POZ domain-containing protein, contains Pfam PF00651: BTB/POZ domain; contains Interpro IPR000210/ PS50097: BTBB/POZ domain; similar to MigA (GI:1841872) (Dictyostelium discoideum) | chr2:13044129-13048761 FORWARD | Aliases: T6B20... ; (*SWP) sp|Q9…
SGN-U568045	GO:0009987//cellular process	GO:0016020//membrane	GO:0016757//transferase activity, transferring glycosyl groups		-3.81134	-2.87362	-4.20456	Tomato 200607||2 [38 ESTs aligned] (*GB) gi|157336639|emb|CAO71324.1| (e_value=0) unnamed; (*ATH) AT4G24010.1 (e_value=7e-135) | Symbol: None | cellulose synthase family protein, similar to Zea mays cellulose synthase-5 (gi:9622882), -4 (gi:9622880) | chr4:12466401-12469770 FORWARD | Aliases: T32A16.180, T32A16_180; (*SWP) sp|Q570S7|CSLG1_ARATH (e_value=6e-134) Cellulose synthase-like protein G1 …
SGN-U574435	GO:0009987//cellular process	-	GO:0005488//binding		-1.654	-3.80858	-1.6197	Tomato 200607||2 [2 ESTs aligned] (*GB) gi|157340220|emb|CAO45897.1| (e_value=4e-45) unnamed; (*ATH) AT2G15900.1 (e_value=5e-23) | Symbol: None | phox (PX) domain-containing protein, weak similarity to SP:Q9Y5W8 Sorting nexin 13 {Homo sapiens}; contains Pfam profiles PF00787: PX domain, PF02194: PXA domain | chr2:6934472-6939784 FORWARD | Aliases: F19G14.10, F19G14_10;
SGN-U577796	GO:0009987//cellular process	-	GO:0005488//binding		4.62449	4.17782	4.78443	Tomato 200607||2 [30 ESTs aligned] (*GB) gi|147799221|emb|CAN63593.1| (e_value=5e-84) hypothetical; (*ATH) AT5G52060.1 (e_value=3e-73) | Symbol: None | BAG domain-containing protein, contains Pfam:PF02179 BAG domain | chr5:21169454-21170919 REVERSE | Aliases: MSG15.15, MSG15_15;
SGN-U580810	GO:0009987//cellular process	GO:0043231//intracellular membrane-bounded organelle	-		1.84113	1.49505	2.45767	Tomato 200607||2 [34 ESTs aligned] (*GB) gi|157350006|emb|CAO39905.1| (e_value=3e-167) unnamed; (*ATH) AT5G06390.1 (e_value=3e-163) | Symbol: None | beta-Ig-H3 domain-containing protein / fasciclin domain-containing protein, contains Pfam profile PF02469: Fasciclin domain | chr5:1952852-1955789 FORWARD | Aliases: MHF15.9, MHF15_9; (*SWP) sp|Q66GR0|FLA17_ARATH (e_value=3e-162) Fasciclin-like arabi…
SGN-U583476	GO:0009987//cellular process	GO:0043231//intracellular membrane-bounded organelle	-		2.09528	1.81797	1.38582	Tomato 200607||2 [10 ESTs aligned] (*GB) gi|5679622|emb|CAB51788.1| (e_value=0) cyclin D3.1 [Lycopersicon esculentum]; (*ATH) AT5G67260.1 (e_value=5e-83) Symbol: CYCD3;2 | cyclin family protein, similar to cyclin D3.1 protein (Nicotiana tabacum) GI:4160300; contains Pfam profiles PF00134: Cyclin, N-terminal domain, PF02984: Cyclin, C-terminal domain | chr5:26853374-26855037 FORWARD | Aliases: K3G…
SGN-U583503	GO:0009987//cellular process	-	-		-1.04864	-2.25323	-1.53791	Tomato 200607||2 [18 ESTs aligned] (*GB) gi|45642990|gb|AAS72389.1| (e_value=2e-110) ethylene response factor 5 [Lycopersicon esculentum]; (*ATH) AT5G51190.1 (e_value=8e-32) Symbol: None | encodes a member of the ERF (ethylene response factor) subfamily B-3 of ERF/AP2 transcription factor family. The protein contains one AP2 domain. There are 18 members in this subfamily including ATERF-1, ATERF-…
SGN-U572955	GO:0009933//meristem structural organization;GO:0009953//dorsal/ventral pattern formation;GO:0010468//regulation of gene expression;GO:0009887//organ morphogenesis;GO:0009799//specification of symmetry;GO:0010073//meristem maintenance;GO:0006351//transcription, DNA-dependent;GO:0003006//reproductive developmental process	GO:0043231//intracellular membrane-bounded organelle	GO:0001071;GO:0003677//DNA binding		2.439	3.5482	2.00136	Tomato 200607||2 [3 ESTs aligned] (*GB) gi|60327635|gb|AAX19057.1| (e_value=3e-107) class III HD-Zip protein 8 [Populus trichocarpa]; (*ATH) AT1G52150.2 (e_value=6e-106) Symbol: None | homeobox-leucine zipper family protein / lipid-binding START domain-containing protein, similar to to HD-zip transcription factor (athb-8) (GI:7270235) (Arabidopsis thaliana); contains Pfam profiles PF01852: START …
SGN-U574398	GO:0009908//flower development;GO:0006913//nucleocytoplasmic transport;GO:0033036	GO:0044444//cytoplasmic part;GO:0012505//endomembrane system;GO:0044428//nuclear part	-		-1.46887	-1.51036	-1.86665	Tomato 200607||2 [15 ESTs aligned] (*GB) gi|147844158|emb|CAN80561.1| (e_value=2e-125) hypothetical; (*ATH) AT1G79280.1 (e_value=2e-74) | Symbol: None | expressed protein, weak similarity to Nucleoprotein TPR (Swiss-Prot:P12270) (Homo sapiens) | chr1:29824069-29837702 REVERSE | Aliases: YUP8H12R.12, YUP8H12R_12; (*SWP) sp|P21107|TPM3_MOUSE (e_value=3e-11) Tropomyosin alpha-3 chain OS=Mus musculus…
SGN-U574362	GO:0009908//flower development;GO:0006351//transcription, DNA-dependent;GO:0009888//tissue development;GO:0009744//response to sucrose stimulus;GO:0040007//growth;GO:0010260//organ senescence;GO:0009755//hormone-mediated signaling pathway;GO:0006826//iron ion transport;GO:2000026;GO:0006970//response to osmotic stress;GO:0006468//protein amino acid phosphorylation;GO:0023060;GO:0015996//chlorophy…	GO:0016020//membrane;GO:0043231//intracellular membrane-bounded organelle	GO:0004673//protein histidine kinase activity;GO:0019901//protein kinase binding;GO:0016791//phosphatase activity;GO:0032559//adenyl ribonucleotide binding;GO:0004888//transmembrane receptor activity		-3.18977	-4.2279	-3.28037	Tomato 200607||2 [35 ESTs aligned] (*GB) gi|190148357|gb|ACE63261.1| (e_value=0) histidine; (*ATH) AT1G27320.1 (e_value=0) | Symbol: None | histidine kinase (AHK3), identical to histidine kinase AHK3 (Arabidopsis thaliana) gi:13537198:dbj:BAB40775 | chr1:9487767-9492280 FORWARD | Aliases: F17L21.11, F17L21_11; (*SWP) sp|Q54YZ9|DHKJ_DICDI (e_value=1e-64) Hybrid signal transduction histidine kinase…
SGN-U570379	GO:0009888//tissue development;GO:0040020//regulation of meiosis	-	GO:0005488//binding		-1.19178	-2.00223	-1.29895	Tomato 200607||2 [36 ESTs aligned] (*GB) gi|47834703|gb|AAT39005.1| (e_value=0) AML1 [Lycopersicon esculentum]; (*ATH) AT5G61960.2 (e_value=0) Symbol: None | similar to RNA recognition motif (RRM)-containing protein [Arabidopsis thaliana] (TAIR:At5g07290.1); similar to AML1 [Lycopersicon esculentum] (GB:AAT39005.1); similar to Mei2-like protein [Hordeum vulgare subsp. vulgare] (GB:AAL85701... ; (…
SGN-U574960	GO:0009887//organ morphogenesis;GO:0034285;GO:0003006//reproductive developmental process;GO:0006350//transcription	-	GO:0003677//DNA binding		-4.05613	-4.09427	-4.44219	Tomato 200607||2 [15 ESTs aligned] (*GB) gi|48209882|gb|AAT40488.1| (e_value=3e-37) putative DNA-binding protein [Solanum demissum]; (*ATH) AT1G69780.1 (e_value=2e-34) | Symbol: None | homeobox-leucine zipper protein 13 (HB-13) / HD-ZIP transcription factor 13, identical to homeobox gene 13 protein (GP:12325190) (Arabidopsis thaliana) | chr1:26262602-26264414 FORWARD | Aliases: T6C23.2, T6C23_2; …
SGN-U571081	GO:0009887//organ morphogenesis;GO:0009908//flower development;GO:0044238//primary metabolic process	GO:0005618//cell wall	GO:0043167//ion binding;GO:0015925		3.17479	1.94627	2.97177	Tomato 200607||2 [16 ESTs aligned] (*GB) gi|6164944|gb|AAF04591.1|AF191823_1 (e_value=0) alpha-galactosidase; (*ATH) AT5G08370.1 (e_value=1e-166) | Symbol: None | alpha-galactosidase, putative / melibiase, putative / alpha-D-galactoside galactohydrolase, putative, similar to alpha-galactosidase SP:Q42656 from (Coffea arabica) | chr5:2690560-2693539 REVERSE | Aliases: F8L15.100, F8L15_100; (*SWP) …
SGN-U585071	GO:0009873//ethylene mediated signaling pathway	GO:0043231//intracellular membrane-bounded organelle	-		-1.97149	-1.42753	-1.93434	Tomato 200607||2 [7 ESTs aligned] (*GB) gi|77403675|dbj|BAE46416.1| (e_value=6e-57) TATA; (*ATH) AT1G17440.1 (e_value=1e-40) Symbol: None | transcription initiation factor IID (TFIID) subunit A family protein, similar to SP:Q16514 Transcription initiation factor TFIID 20/15 kDa subunits (TAFII-20/TAFII-15) {Homo sapiens}; contains Pfam profile PF03847: Transcription initi... ; (*SWP) sp|Q3T174|TA…
SGN-U578941	GO:0009853//photorespiration	GO:0005840//ribosome;GO:0009532//plastid stroma;GO:0005576//extracellular region;GO:0042579//microbody	GO:0003973//(S)-2-hydroxy-acid oxidase activity;GO:0000166//nucleotide binding		-2.15586	-2.22885	-1.80867	Tomato 200607||2 [184 ESTs aligned] (*GB) gi|54043095|gb|AAV28535.1| (e_value=0) glycolate oxidase [Brassica napus]; (*ATH) AT3G14420.2 (e_value=0) Symbol: None | (S)-2-hydroxy-acid oxidase, peroxisomal, putative / glycolate oxidase, putative / short chain alpha-hydroxy acid oxidase, putative, similar to (S)-2-hydroxy-acid oxidase, peroxisomal (Glycolate oxidase, GOX) (Short chain alpha-hydroxy..…
SGN-U579320	GO:0009853//photorespiration	GO:0005840//ribosome;GO:0009532//plastid stroma;GO:0005576//extracellular region;GO:0042579//microbody	GO:0003973//(S)-2-hydroxy-acid oxidase activity;GO:0000166//nucleotide binding		1.14169	1.57802	2.42728	Tomato 200607||2 [210 ESTs aligned] (*GB) gi|157350355|emb|CAO40335.1| (e_value=2e-175) unnamed; (*ATH) AT3G14420.2 (e_value=4e-176) Symbol: None | (S)-2-hydroxy-acid oxidase, peroxisomal, putative / glycolate oxidase, putative / short chain alpha-hydroxy acid oxidase, putative, similar to (S)-2-hydroxy-acid oxidase, peroxisomal (Glycolate oxidase, GOX) (Short chain alpha-hydroxy... ; (*SWP) sp|Q…
SGN-U579163	GO:0009826//unidimensional cell growth;GO:0008152//metabolic process	GO:0005618//cell wall;GO:0031225//anchored to membrane;GO:0005576//extracellular region;GO:0031410//cytoplasmic vesicle	GO:0046914//transition metal ion binding;GO:0016682//oxidoreductase activity, acting on diphenols and related substances as donors, oxygen as acceptor		3.2381	2.20549	2.97088	Tomato 200607||2 [40 ESTs aligned] (*GB) gi|157360727|emb|CAO70326.1| (e_value=0) unnamed; (*ATH) AT4G12420.1 (e_value=0) Symbol: None | multi-copper oxidase, putative (SKU5), identical to multi-copper oxidase-related protein (SKU5)(GI:18158154) (Arabidopsis thaliana); similar to pollen-specific protein precursor - common tobacco, PIR2:S22495; contains Pfam profile: PF... ; (*SWP) sp|Q9SU40|SKU5_…
SGN-U585850	GO:0009825//multidimensional cell growth;GO:0044238//primary metabolic process	GO:0009536//plastid	GO:0004553//hydrolase activity, hydrolyzing O-glycosyl compounds		-1.26896	-1.55843	-2.99182	Tomato 200607||2 [38 ESTs aligned] (*GB) gi|531905|gb|AAA69909.1| (e_value=0) endo-1,4-beta-glucanase precursor; (*ATH) AT1G70710.1 (e_value=0) | Symbol: None | endo-1,4-beta-glucanase (EGASE) / cellulase, identical to endo-1,4-beta-glucanase GB:CAA67157 GI:2440035 from (Arabidopsis thaliana) | chr1:26662794-26666662 REVERSE | Aliases: F5A18.11, F5A18_11; (*SWP) sp|Q9CAC1|GUN8_ARATH (e_value=0) E…
SGN-U573977	GO:0009820//alkaloid metabolic process	GO:0005618//cell wall;GO:0043231//intracellular membrane-bounded organelle;GO:0016020//membrane	GO:0016843		2.54965	2.21857	2.15601	Tomato 200607||2 [19 ESTs aligned] (*GB) gi|8489790|gb|AAF75751.1|AF261141_1 (e_value=0) putative; (*ATH) AT3G57030.1 (e_value=2e-111) | Symbol: None | strictosidine synthase family protein, similar to strictosidine synthase (Rauvolfia serpentina)(SP:P15324) | chr3:21112436-21114272 REVERSE | Aliases: F24I3.110; (*SWP) sp|P94111|STS1_ARATH (e_value=3e-50) Strictosidine synthase 1 OS=Arabidopsis t…
SGN-U578511	GO:0009820//alkaloid metabolic process	GO:0043231//intracellular membrane-bounded organelle	GO:0016843		-1.20986	-1.91798	-1.46992	Tomato 200607||2 [20 ESTs aligned] (*GB) gi|157329815|emb|CAO42645.1| (e_value=1e-130) unnamed; (*ATH) AT3G51440.1 (e_value=6e-119) Symbol: None | strictosidine synthase family protein, similar to hemomucin (Drosophila melanogaster)(GI:1280434), strictosidine synthase (Rauvolfia serpentina)(SP:P15324); contains strictosidine synthase domain PF03088 | chr3:19100060-19101618 FORWA... ; (*SWP) sp|Q9…
SGN-U579373	GO:0009820//alkaloid metabolic process	GO:0043231//intracellular membrane-bounded organelle	GO:0016843		1.11835	1.08682	1.1014	Tomato 200607||2 [28 ESTs aligned] (*GB) gi|18390900|ref|NP_563818.1| (e_value=1e-167) strictosidine synthase-related [Arabidopsis thaliana]; (*ATH) AT1G08470.1 (e_value=7e-170) | Symbol: None | strictosidine synthase family protein, similar to strictosidine synthase (Rauvolfia serpentina)(SP:P15324) | chr1:2682130-2684103 REVERSE | Aliases: T27G7.16, T27G7_16; (*SWP) sp|Q9D7N9|APMAP_MOUSE (e_val…
SGN-U564413	GO:0009808//lignin metabolic process	GO:0005576//extracellular region	GO:0046914//transition metal ion binding;GO:0016682//oxidoreductase activity, acting on diphenols and related substances as donors, oxygen as acceptor		-2.37307	-2.71474	-1.58194	Tomato 200607||2 [3 ESTs aligned] (*GB) gi|147789066|emb|CAN60348.1| (e_value=2e-152) hypothetical; (*ATH) AT5G60020.1 (e_value=2e-140) | Symbol: None | laccase, putative / diphenol oxidase, putative, similar to laccase LAC2-4, Liriodendron tulipifera, EMBL:LTU73106 (GI:1621467) | chr5:24185222-24187688 FORWARD | Aliases: MMN10.20, MMN10_20; (*SWP) sp|Q9FJD5|LAC17_ARATH (e_value=2e-139) Laccase-1…
SGN-U596198	GO:0009767//photosynthetic electron transport chain;GO:0031647//regulation of protein stability;GO:0042548//regulation of photosynthesis, light reaction;GO:0006740//NADPH regeneration	GO:0031224//intrinsic to membrane;GO:0009522//photosystem I;GO:0009526//plastid envelope;GO:0009534//chloroplast thylakoid	-		1.203	1.71704	1.71811	Tomato 200607||2 [1 ESTs aligned] (*GB) gi|157358944|emb|CAO66840.1| (e_value=4e-26) unnamed; (*ATH) AT1G55670.1 (e_value=4e-28) Symbol: None | photosystem I reaction center subunit V, chloroplast, putative / PSI-G, putative (PSAG), identical to SP:Q9S7N7; similar to SP:Q00327 Photosystem I reaction center subunit V, chloroplast precursor (PSI-G) (Photosystem I 9 kDa protein)... ; (*SWP) sp|P1235…
SGN-U567981	GO:0009767//photosynthetic electron transport chain;GO:0009725//response to hormone stimulus;GO:0006950//response to stress	GO:0009526//plastid envelope;GO:0009534//chloroplast thylakoid;GO:0009570//chloroplast stroma;GO:0044436	GO:0005488//binding;GO:0016628//oxidoreductase activity, acting on the CH-CH group of donors, NAD or NADP as acceptor		-4.71421	-4.75495	-4.94024	Tomato 200607||2 [96 ESTs aligned] (*GB) gi|83743301|gb|ABC42191.1| (e_value=4e-180) plastid; (*ATH) AT4G04020.1 (e_value=1e-105) Symbol: None | plastid-lipid associated protein PAP, putative / fibrillin, putative, strong similarity to plastid-lipid associated proteins PAP1 GI:14248554, PAP2 GI:14248556 from (Brassica rapa), fibrillin (Brassica napus) GI:4139097; contains Pfam... ; (*SWP) sp|P804…
SGN-U575491	GO:0009767//photosynthetic electron transport chain	GO:0043234//protein complex;GO:0009534//chloroplast thylakoid	GO:0005488//binding		4.00102	3.95842	2.81436	Tomato 200607||2 [17 ESTs aligned] (*GB) gi|157340182|emb|CAO45859.1| (e_value=1e-55) unnamed; (*ATH) AT3G16250.1 (e_value=9e-53) | Symbol: None | ferredoxin-related, contains Pfam profile: PF00111 2Fe-2S iron-sulfur cluster binding domains | chr3:5506268-5508420 REVERSE | Aliases: MYA6.6;
SGN-U581101	GO:0009767//photosynthetic electron transport chain	GO:0009526//plastid envelope;GO:0009534//chloroplast thylakoid;GO:0009522//photosystem I;GO:0000229	-		1.6748	1.43915	1.49302	Tomato 200607||2 [61 ESTs aligned] (*GB) gi|157349186|emb|CAO24332.1| (e_value=1e-49) unnamed; (*ATH) AT2G46820.2 (e_value=5e-45) | Symbol: None | expressed protein, similar to expressed protein [Arabidopsis thaliana] (TAIR:At1g52220.1); similar to hypothetical protein [Oryza sativa (japonica cultivar-group)] (GB:AAP54812.1) | chr2:19250565-19252206 FORWARD | Aliases: None; (*SWP) sp|Q8LCA1|TMP14…
SGN-U577657	GO:0009765//photosynthesis, light harvesting;GO:0009639//response to red or far red light;GO:0006464//protein modification process	GO:0031224//intrinsic to membrane;GO:0009521;GO:0009526//plastid envelope;GO:0009534//chloroplast thylakoid;GO:0009570//chloroplast stroma	GO:0043169//cation binding;GO:0046906//tetrapyrrole binding		2.35905	1.73246	2.00204	Tomato 200607||2 [60 ESTs aligned] (*GB) gi|170388|gb|AAA34140.1| (e_value=2e-88) chlorophyll a/b-binding protein; (*ATH) AT3G54890.1 (e_value=1e-73) Symbol: LHCA1 | chlorophyll A-B binding protein / LHCI type I (CAB), identical to chlorophyll A/B-binding protein (Arabidopsis thaliana) GI:16207; contains Pfam profile: PF00504 chlorophyll A-B binding protein | chr3:20350482-20351968 REVERSE | Alia…
SGN-U579166	GO:0009765//photosynthesis, light harvesting;GO:0009639//response to red or far red light;GO:0006464//protein modification process	GO:0031224//intrinsic to membrane;GO:0009521;GO:0009526//plastid envelope;GO:0009534//chloroplast thylakoid;GO:0009570//chloroplast stroma	GO:0043169//cation binding;GO:0046906//tetrapyrrole binding		2.8728	1.53827	1.83466	Tomato 200607||2 [65 ESTs aligned] (*GB) gi|170388|gb|AAA34140.1| (e_value=4e-118) chlorophyll a/b-binding protein; (*ATH) AT3G54890.1 (e_value=3e-108) Symbol: LHCA1 | chlorophyll A-B binding protein / LHCI type I (CAB), identical to chlorophyll A/B-binding protein (Arabidopsis thaliana) GI:16207; contains Pfam profile: PF00504 chlorophyll A-B binding protein | chr3:20350482-20351968 REVERSE | Al…
SGN-U580126	GO:0009765//photosynthesis, light harvesting;GO:0009639//response to red or far red light;GO:0006464//protein modification process	GO:0031224//intrinsic to membrane;GO:0009521;GO:0009526//plastid envelope;GO:0009534//chloroplast thylakoid;GO:0009570//chloroplast stroma	GO:0043169//cation binding;GO:0046906//tetrapyrrole binding		2.46933	1.72806	1.86127	Tomato 200607||2 [162 ESTs aligned] (*GB) gi|170388|gb|AAA34140.1| (e_value=7e-143) chlorophyll a/b-binding protein; (*ATH) AT3G54890.1 (e_value=2e-121) Symbol: LHCA1 | chlorophyll A-B binding protein / LHCI type I (CAB), identical to chlorophyll A/B-binding protein (Arabidopsis thaliana) GI:16207; contains Pfam profile: PF00504 chlorophyll A-B binding protein | chr3:20350482-20351968 REVERSE | A…
SGN-U577781	GO:0009765//photosynthesis, light harvesting	GO:0009534//chloroplast thylakoid;GO:0009522//photosystem I	GO:0005488//binding		2.1885	2.6098	2.28452	Tomato 200607||2 [39 ESTs aligned] (*GB) gi|157335508|emb|CAO61338.1| (e_value=3e-79) unnamed; (*ATH) AT1G45474.2 (e_value=3e-74) Symbol: None | chlorophyll A-B binding protein, putative (LHCA5), identical to Lhca5 protein (Arabidopsis thaliana) GI:4741942; contains Pfam profile: PF00504 chlorophyll A-B binding protein; similar to light-harvesting complex protein GI:22752 from... ; (*SWP) sp|P275…
SGN-U580207	GO:0009765//photosynthesis, light harvesting	GO:0009521;GO:0009536//plastid	-		1.89468	3.0454	3.09753	Tomato 200607||2 [145 ESTs aligned] (*GB) gi|6996562|emb|CAB75430.1| (e_value=6e-66) putative 16kDa membrane protein [Nicotiana tabacum]; (*ATH) AT1G08380.1 (e_value=3e-59) | Symbol: None | expressed protein | chr1:2640858-2641825 REVERSE | Aliases: T27G7.25, T27G7_25;
SGN-U593078	GO:0009765//photosynthesis, light harvesting	GO:0009521;GO:0009536//plastid	-		1.4709	1.59474	1.74461	Tomato 200607||2 [1 ESTs aligned] (*GB) gi|6996562|emb|CAB75430.1| (e_value=2e-36) putative 16kDa membrane protein [Nicotiana tabacum]; (*ATH) AT1G08380.1 (e_value=3e-36) | Symbol: None | expressed protein | chr1:2640858-2641825 REVERSE | Aliases: T27G7.25, T27G7_25;
SGN-U565963	GO:0009757//hexose mediated signaling;GO:0006970//response to osmotic stress;GO:0009755//hormone-mediated signaling pathway;GO:0032583//regulation of gene-specific transcription	GO:0043231//intracellular membrane-bounded organelle	GO:0030528//transcription regulator activity;GO:0003676//nucleic acid binding		-2.06691	-2.24657	-2.03084	Tomato 200607||2 [12 ESTs aligned] (*GB) gi|42561991|gb|AAS20434.1| (e_value=0) AREB-like protein [Lycopersicon esculentum]; (*ATH) AT1G45249.1 (e_value=2e-95) Symbol: None | similar to ABA-responsive element-binding protein 2 (AREB2) [Arabidopsis thaliana] (TAIR:At3g19290.1); similar to putative ripening-related bZIP protein [Vitis vinifera] (GB:CAB85632.1); contains InterPro domain Basic-leucin…
SGN-U565828	GO:0009755//hormone-mediated signaling pathway	GO:0043231//intracellular membrane-bounded organelle	GO:0005515//protein binding		1.32066	1.22385	1.15957	Tomato 200607||2 [15 ESTs aligned] (*GB) gi|157342477|emb|CAO65189.1| (e_value=7e-35) unnamed; (*ATH) AT5G20820.1 (e_value=5e-23) | Symbol: None | auxin-responsive protein-related, similar to auxin-induced protein TGSAUR21 (GI:10185818) Tulipa gesneriana) | chr5:7046753-7047398 REVERSE | Aliases: T1M15.220, T1M15_220;
SGN-U569751	GO:0009743//response to carbohydrate stimulus	-	GO:0046872//metal ion binding		-1.40843	-1.84058	-1.6405	Tomato 200607||2 [15 ESTs aligned] (*GB) gi|21553438|gb|AAM62531.1| (e_value=9e-49) unknown [Arabidopsis thaliana]; (*ATH) AT4G33940.1 (e_value=2e-50) | Symbol: None | zinc finger (C3HC4-type RING finger) family protein, contains Pfam profile: PF00097 zinc finger, C3HC4 type (RING finger) | chr4:16266035-16267786 FORWARD | Aliases: F17I5.1; (*SWP) sp|Q8CBG9|RN170_MOUSE (e_value=3e-14) RING finger…
SGN-U585261	GO:0009725//response to hormone stimulus;GO:0048878//chemical homeostasis	-	GO:0016881//acid-amino acid ligase activity		-3.06062	1.0975	-5.25224	Tomato 200607||2 [7 ESTs aligned] (*GB) gi|157345229|emb|CAO71957.1| (e_value=0) unnamed; (*ATH) AT2G14960.1 (e_value=0) | Symbol: GH3.1 | encodes a protein similar to IAA-amido synthases. Lines carrying an insertion in this gene are hypersensitive to auxin. | chr2:6458454-6460752 REVERSE | Aliases: T26I20.12, T26I20_12, GH3.1; (*SWP) sp|O82333|GH31_ARATH (e_value=0) Probable indole-3-acetic acid…
SGN-U581473	GO:0009725//response to hormone stimulus;GO:0032501//multicellular organismal process;GO:0009639//response to red or far red light	-	GO:0003676//nucleic acid binding		4.60305	4.5984	4.69951	Tomato 200607||2 [59 ESTs aligned] (*GB) gi|118621155|emb|CAK12513.1| (e_value=2e-42) mini; (*ATH) AT3G28917.1 (e_value=2e-22) | Symbol: None | zinc finger homeobox family protein / ZF-HD homeobox family protein, contains Pfam profile PF04770:ZF-HD protein dimerisation region | chr3:10926054-10926877 FORWARD | Aliases: None; (*SWP) sp|Q9SB61|Y4466_ARATH (e_value=2e-14) ZF-HD homeobox protein At4g…
SGN-U580519	GO:0009725//response to hormone stimulus;GO:0019538//protein metabolic process;GO:0032502//developmental process	GO:0043231//intracellular membrane-bounded organelle	GO:0004175//endopeptidase activity;GO:0005488//binding		-9.33762	-9.33762	-9.33762	Tomato 200607||2 [26 ESTs aligned] (*GB) gi|8347420|dbj|BAA96501.1| (e_value=5e-155) cysteine protease [Nicotiana tabacum]; (*ATH) AT5G60360.1 (e_value=7e-140) | Symbol: None | cysteine proteinase, putative / AALP protein (AALP), identical to AALP protein GI:7230640 from (Arabidopsis thaliana); similar to barley aleurain | chr5:24297123-24299622 FORWARD | Aliases: MUF9.4, MUF9_4; (*SWP) sp|Q40143…
SGN-U569639	GO:0009725//response to hormone stimulus;GO:0010468//regulation of gene expression;GO:0009791//post-embryonic development;GO:0006351//transcription, DNA-dependent;GO:0001708//cell fate specification	-	GO:0005488//binding;GO:0001071		2.26361	2.72798	2.85412	Tomato 200607||2 [10 ESTs aligned] (*GB) gi|85069287|gb|ABC69715.1| (e_value=0) auxin; (*ATH) AT5G60450.1 (e_value=0) | Symbol: None | auxin-responsive factor (ARF4), contains Pfam profile: PF02362 B3 DNA binding domain; identical to cDNA auxin response factor 4 (ARF4) GI:4102597 | chr5:24325549-24329924 REVERSE | Aliases: MUF9.7, MUF9_7; (*SWP) sp|Q9ZTX9|ARFD_ARATH (e_value=0) Auxin response fac…
SGN-U581929	GO:0009725//response to hormone stimulus;GO:0006970//response to osmotic stress;GO:0009743//response to carbohydrate stimulus;GO:0006714	-	GO:0046872//metal ion binding		-1.11129	-1.51568	-1.3388	Tomato 200607||2 [7 ESTs aligned] (*GB) gi|147843500|emb|CAN82068.1| (e_value=4e-41) hypothetical; (*ATH) AT2G04240.1 (e_value=9e-35) | Symbol: None | zinc finger (C3HC4-type RING finger) family protein, contains Pfam profile: PF00097 zinc finger, C3HC4 type (RING finger) | chr2:1461627-1462931 REVERSE | Aliases: T23O15.13, T23O15_13; (*SWP) sp|Q9SUS5|RHA1B_ARATH (e_value=2e-12) RING-H2 zinc fing…
SGN-U564591	GO:0009725//response to hormone stimulus;GO:0006970//response to osmotic stress;GO:0006350//transcription	-	-		-4.22977	-4.15639	-4.61037	Tomato 200607||2 [15 ESTs aligned] (*GB) gi|91176169|dbj|BAE93149.1| (e_value=1e-88) methyl; (*ATH) AT1G06180.1 (e_value=7e-60) | Symbol: None | myb family transcription factor, identical to GB:CAA90748 GI:1263093 from (Arabidopsis thaliana);contains PFAM profile:PF00249 | chr1:1889407-1891157 FORWARD | Aliases: F9P14.4, F9P14_4; (*SWP) sp|Q7XBH4|MYB4_ORYSJ (e_value=2e-52) Myb-related protein Myb…
SGN-U577510	GO:0009725//response to hormone stimulus;GO:0006779//porphyrin biosynthetic process	GO:0009526//plastid envelope;GO:0009534//chloroplast thylakoid	GO:0016628//oxidoreductase activity, acting on the CH-CH group of donors, NAD or NADP as acceptor		4.94844	4.49719	5.10348	Tomato 200607||2 [107 ESTs aligned] (*GB) gi|21068893|dbj|BAB93003.1| (e_value=0) NADPH:protochlorophyllide oxidoreductase [Nicotiana tabacum]; (*ATH) AT4G27440.1 (e_value=4e-174) Symbol: None | protochlorophyllide reductase B, chloroplast / PCR B / NADPH-protochlorophyllide oxidoreductase B (PORB), identical to SP:P21218 protochlorophyllide reductase B, chloroplast precursor (EC 1.3.1.33) (PCR B…
SGN-U580310	GO:0009725//response to hormone stimulus;GO:0000902//cell morphogenesis;GO:0009827//plant-type cell wall modification;GO:0009639//response to red or far red light	GO:0044464//cell part	-		1.58451	2.05167	2.06825	Tomato 200607||2 [8 ESTs aligned] (*GB) gi|4138914|gb|AAD13632.1| (e_value=7e-158) expansin precursor [Lycopersicon esculentum]; (*ATH) AT2G37640.1 (e_value=1e-124) | Symbol: None | expansin, putative (EXP3), identical to Alpha-expansin 3 precursor (At-EXP3)(Arabidopsis thaliana) SWISS-PROT:O80932; alpha-expansin gene family, PMID:11641069 | chr2:15794783-15796931 REVERSE | Aliases: F13M22.14, F1…
SGN-U571003	GO:0009725//response to hormone stimulus	GO:0030964;GO:0005746//mitochondrial respiratory chain	-		1.42003	1.83787	1.28504	Tomato 200607||2 [21 ESTs aligned] (*GB) gi|118489239|gb|ABK96425.1| (e_value=1e-24) unknown; (*ATH) AT1G76200.1 (e_value=3e-26) | Symbol: None | expressed protein | chr1:28598144-28599636 FORWARD | Aliases: T23E18.30, T23E18_30;
SGN-U578767	GO:0009725//response to hormone stimulus	GO:0005618//cell wall	-		1.49805	1.12432	1.13219	Tomato 200607||2 [22 ESTs aligned] (*GB) gi|3759184|dbj|BAA33810.1| (e_value=1e-166) phi-1 [Nicotiana tabacum]; (*ATH) AT4G08950.1 (e_value=5e-126) Symbol: None | phosphate-responsive protein, putative (EXO), similar to phi-1 (phosphate-induced gene) (Nicotiana tabacum) GI:3759184; contains Pfam profile PF04674: Phosphate-induced protein 1 conserved region | chr4:5740294-5741521 FORWARD | Alias..…
SGN-U580955	GO:0009725//response to hormone stimulus	-	GO:0016881//acid-amino acid ligase activity		-4.07651	-1.91363	-2.51946	Tomato 200607||2 [13 ESTs aligned] (*GB) gi|41393668|gb|AAS02074.1| (e_value=5e-14) auxin and ethylene responsive GH3-like protein [Capsicum chinense]; (*ATH) AT2G14960.1 (e_value=6e-13) | Symbol: GH3.1 | encodes a protein similar to IAA-amido synthases. Lines carrying an insertion in this gene are hypersensitive to auxin. | chr2:6458454-6460752 REVERSE | Aliases: T26I20.12, T26I20_12, GH3.1; (*S…
SGN-U581678	GO:0009725//response to hormone stimulus	-	GO:0005488//binding		-2.35364	-3.71621	-2.64092	Tomato 200607||2 [2 ESTs aligned] (*GB) gi|157338505|emb|CAO41856.1| (e_value=1e-33) unnamed; (*ATH) AT1G13740.1 (e_value=8e-31) | Symbol: None | expressed protein | chr1:4713671-4715404 FORWARD | Aliases: F21F23.17, F21F23_17;
SGN-U585790	GO:0009725//response to hormone stimulus	-	-		2.57676	2.27606	2.6125	Tomato 200607||2 [7 ESTs aligned] (*ATH) AT1G30260.1 (e_value=2e-11) | Symbol: None | expressed protein | chr1:10651035-10651712 FORWARD | Aliases: F12P21.9, F12P21_9;
SGN-U588776	GO:0009725//response to hormone stimulus	-	-		1.79972	2.35479	2.46658	Tomato 200607||2 [1 ESTs aligned] (*GB) gi|147856535|emb|CAN82489.1| (e_value=3e-48) hypothetical; (*ATH) AT4G34760.1 (e_value=3e-42) | Symbol: None | auxin-responsive family protein, auxin-induced protein X15, Glycine max, PIR2:JQ1097 | chr4:16582188-16582884 REVERSE | Aliases: F11I11.11; (*SWP) sp|P32295|ARG7_PHAAU (e_value=4e-17) Indole-3-acetic acid-induced protein ARG7 OS=Phaseolus aureus GN…
SGN-U584411	GO:0009719;GO:0050832//defense response to fungus	GO:0009532//plastid stroma;GO:0042579//microbody	-		1.76501	1.20914	1.11283	Tomato 200607||2 [51 ESTs aligned] (*GB) gi|147820248|emb|CAN75850.1| (e_value=2e-70) hypothetical; (*ATH) AT2G31670.1 (e_value=1e-67) Symbol: None | expressed protein, similar to NADH-ubiquinone oxidoreductase B16.6 subunit (EC 1.6.5.3) (EC 1.6.99.3) (Complex I-B16.6) (CI-B16.6) (Gene associated with retinoic-interferon-induced mortality 19 protein) (GRIM-19) (Cell death-regulator... ;
SGN-U573372	GO:0009718//anthocyanin biosynthetic process;GO:0010468//regulation of gene expression;GO:0010182//sugar mediated signaling pathway;GO:0006350//transcription;GO:0006970//response to osmotic stress;GO:0006801//superoxide metabolic process;GO:0009725//response to hormone stimulus	GO:0016020//membrane;GO:0043231//intracellular membrane-bounded organelle	GO:0005515//protein binding;GO:0016791//phosphatase activity		-2.69486	-1.81988	-3.51199	Tomato 200607||2 [13 ESTs aligned] (*GB) gi|157340135|emb|CAO45812.1| (e_value=2e-80) unnamed; (*ATH) AT3G16500.1 (e_value=2e-53) Symbol: None | auxin-responsive AUX/IAA family protein, similar to SP:O24408:AXII_ARATH Auxin-responsive protein IAA18 (Indoleacetic acid-induced protein 18) {Arabidopsis thaliana}; contains Pfam profile: PF02309: AUX/IAA family | chr3:5612506-56144... ; (*SWP) sp|Q8LA…
SGN-U569434	GO:0009699//phenylpropanoid biosynthetic process;GO:0033554//cellular response to stress;GO:0051707//response to other organism	-	GO:0046914//transition metal ion binding;GO:0016616//oxidoreductase activity, acting on the CH-OH group of donors, NAD or NADP as acceptor		-9.92333	-9.92333	-9.92333	Tomato 200607||2 [6 ESTs aligned] (*GB) gi|157335107|emb|CAO60937.1| (e_value=6e-65) unnamed; (*ATH) AT4G37980.1 (e_value=6e-46) | Symbol: None | mannitol dehydrogenase, putative (ELI3-1), identical to GI:16267 | chr4:17852583-17854494 FORWARD | Aliases: F20D10.100, F20D10_100; (*SWP) sp|O82515|MTDH_MEDSA (e_value=3e-46) Probable mannitol dehydrogenase OS=Medicago sativa GN=CAD1;
SGN-U562643	GO:0009699//phenylpropanoid biosynthetic process;GO:0012501//programmed cell death	-	GO:0016706//oxidoreductase activity, acting on paired donors, with incorporation or reduction of molecular oxygen, 2-oxoglutarate as one donor, and incorporation of one atom each of oxygen into both donors		2.53403	2.24627	2.87753	Tomato 200607||2 [12 ESTs aligned] (*GB) gi|157337707|emb|CAO22053.1| (e_value=1e-88) unnamed; (*ATH) AT1G55290.1 (e_value=2e-87) | Symbol: None | oxidoreductase, 2OG-Fe(II) oxygenase family protein, similar to GI:5924383 from (Daucus carota); contains PF03171 2OG-Fe(II) oxygenase superfamily domain | chr1:20629788-20631064 REVERSE | Aliases: F7A10.24, F7A10_24; (*SWP) sp|Q9ZWQ9|FLS_CITUN (e_valu…
SGN-U580316	GO:0009699//phenylpropanoid biosynthetic process;GO:0010038//response to metal ion	GO:0044444//cytoplasmic part	GO:0043169//cation binding;GO:0008171//O-methyltransferase activity		-3.20827	-2.85777	-3.41713	Tomato 200607||2 [21 ESTs aligned] (*GB) gi|30580324|sp|O04899|CAMT5_TOBAC (e_value=3e-123) Caffeoyl-CoA; (*ATH) AT4G34050.1 (e_value=1e-122) Symbol: None | caffeoyl-CoA 3-O-methyltransferase, putative, nearly identical to GI:2960356 (Populus balsamifera subsp. trichocarpa), GI:684942 (Medicago sativa subsp. sativa) isoform contains a GT-TG intron which removes an internal segment of the ... ; (*…
SGN-U564601	GO:0009699//phenylpropanoid biosynthetic process	-	GO:0046914//transition metal ion binding;GO:0016616//oxidoreductase activity, acting on the CH-OH group of donors, NAD or NADP as acceptor		-1.91792	-1.994	-2.95301	Tomato 200607||2 [18 ESTs aligned] (*GB) gi|193290674|gb|ACF17645.1| (e_value=3e-171) putative; (*ATH) AT4G34230.1 (e_value=7e-139) | Symbol: ATCAD5 | cinnamyl-alcohol dehydrogenase, putative, similar to cinnamyl alcohol dehydrogenase, Nicotiana tabacum (SP:P30359), Populus deltoides, PATCHX:G288753 | chr4:16386732-16388723 REVERSE | Aliases: F10M10.11, ATCAD5; (*SWP) sp|P30359|CADH4_TOBAC (e_val…
SGN-U570023	GO:0009699//phenylpropanoid biosynthetic process	-	GO:0005515//protein binding;GO:0008171//O-methyltransferase activity		-1.71257	-1.77171	-2.21144	Tomato 200607||2 [25 ESTs aligned] (*GB) gi|12003964|gb|AAG43822.1|AF212316_1 (e_value=0) caffeic; (*ATH) AT5G54160.1 (e_value=1e-157) Symbol: None | quercetin 3-O-methyltransferase 1 / flavonol 3-O-methyltransferase 1 / caffeic acid/5-hydroxyferulic acid O-methyltransferase (OMT1), identical to O-methyltransferase 1 (Arabidopsis thaliana)(GI:2781394), SP:Q9FK25 Quercetin 3-O-methy... ; (*SWP) sp…
SGN-U581378	GO:0009699//phenylpropanoid biosynthetic process	-	GO:0008171//O-methyltransferase activity;GO:0043169//cation binding		-2.49989	-1.58496	-1.85238	Tomato 200607||2 [157 ESTs aligned] (*GB) gi|30580349|sp|Q8H9B6|CAMT_SOLTU (e_value=2e-134) Caffeoyl-CoA O-methyltransferase (Trans-caffeoyl-CoA 3-O-methyltransferase) (CCoAMT) (CCoAOMT); (*ATH) AT4G34050.1 (e_value=2e-124) Symbol: None | caffeoyl-CoA 3-O-methyltransferase, putative, nearly identical to GI:2960356 (Populus balsamifera subsp. trichocarpa), GI:684942 (Medicago sativa subsp. sativa)…
SGN-U576010	GO:0009694//jasmonic acid metabolic process;GO:0009062//fatty acid catabolic process;GO:0009657//plastid organization;GO:0006950//response to stress	GO:0031981//nuclear lumen;GO:0009536//plastid;GO:0042579//microbody;GO:0016020//membrane	GO:0016408		-3.02289	-4.99259	-4.14163	Tomato 200607||2 [2 ESTs aligned] (*GB) gi|62318922|dbj|BAD94007.1| (e_value=2e-15) peroxisomal-3-keto-acyl-CoA thiolase 1 [Arabidopsis thaliana]; (*ATH) AT5G48880.2 (e_value=1e-17) | Symbol: None | acetyl-CoA C-acyltransferase 1 / 3-ketoacyl-CoA thiolase 1 (PKT1), identical to 3-keto-acyl-CoA-thiolase 1 (Arabidopsis thaliana) GI:3169568 | chr5:19831633-19834430 REVERSE | Aliases: None; (*SWP) sp…
SGN-U593381	GO:0009694//jasmonic acid metabolic process;GO:0009062//fatty acid catabolic process;GO:0009657//plastid organization;GO:0006950//response to stress	GO:0031981//nuclear lumen;GO:0009536//plastid;GO:0042579//microbody;GO:0016020//membrane	GO:0016408		-9.46352	-2.33424	-9.46352	Tomato 200607||2 [1 ESTs aligned] (*GB) gi|62321535|dbj|BAD95031.1| (e_value=3e-35) 3-ketoacyl-CoA thiolase [Arabidopsis thaliana]; (*ATH) AT2G33150.1 (e_value=2e-37) Symbol: None | acetyl-CoA C-acyltransferase, putative / 3-ketoacyl-CoA thiolase, putative, similar to 3-ketoacyl-CoA thiolase (E.C. 2.3.1.16) from (Arabidopsis thaliana) GI:2981616, (Cucumis sativus) GI:393707, (Cucurbita cv. Kuroka…
SGN-U582083	GO:0009687//abscisic acid metabolic process;GO:0009416//response to light stimulus;GO:0016116//carotenoid metabolic process;GO:0090322	GO:0009503	-		-1.3955	-1.5072	-3.1663	Tomato 200607||2 [10 ESTs aligned] (*GB) gi|18408686|ref|NP_564889.1| (e_value=3e-55) expressed protein [Arabidopsis thaliana]; (*ATH) AT1G67080.1 (e_value=2e-57) | Symbol: None | expressed protein | chr1:25048888-25050523 REVERSE | Aliases: F1O19.13, F1O19_13;
SGN-U581112	GO:0009683;GO:0006568//tryptophan metabolic process;GO:0008652//cellular amino acid biosynthetic process;GO:0006970//response to osmotic stress;GO:0006464//protein modification process	GO:0009532//plastid stroma	GO:0004672//protein kinase activity;GO:0048037//cofactor binding;GO:0032559//adenyl ribonucleotide binding;GO:0016836//hydro-lyase activity		1.47352	1.467	1.27808	Tomato 200607||2 [11 ESTs aligned] (*GB) gi|57157621|dbj|BAD83779.1| (e_value=0) tryptophan synthase beta subunit [Polygonum tinctorium]; (*ATH) AT5G54810.1 (e_value=0) | Symbol: None | tryptophan synthase, beta subunit 1 (TSB1), identical to SP:P14671 | chr5:22281834-22284011 REVERSE | Aliases: MBG8.7, MBG8_7; (*SWP) sp|O50046|TRPB_CAMAC (e_value=0) Tryptophan synthase beta chain 2, chloroplasti…
SGN-U585350	GO:0009683;GO:0006568//tryptophan metabolic process;GO:0008652//cellular amino acid biosynthetic process;GO:0006970//response to osmotic stress	GO:0009532//plastid stroma	GO:0016628//oxidoreductase activity, acting on the CH-CH group of donors, NAD or NADP as acceptor;GO:0048037//cofactor binding;GO:0016836//hydro-lyase activity		-6.07341	-9.43347	-7.19098	Tomato 200607||2 [11 ESTs aligned] (*GB) gi|157360455|emb|CAO69678.1| (e_value=2e-109) unnamed; (*ATH) AT5G28237.1 (e_value=8e-102) Symbol: None | tryptophan synthase, beta subunit, putative, similar to SP:P14671 Tryptophan synthase beta chain 1, chloroplast precursor (EC 4.2.1.20) {Arabidopsis thaliana}; contains Pfam profile PF00291: Pyridoxal-phosphate dependent enzyme | chr5... ; (*SWP) sp|O5…
SGN-U582143	GO:0009668;GO:0051234//establishment of localization;GO:0031163;GO:0003006//reproductive developmental process	GO:0009532//plastid stroma	GO:0042626//ATPase activity, coupled to transmembrane movement of substances;GO:0032559//adenyl ribonucleotide binding		1.298	1.67118	1.22814	Tomato 200607||2 [49 ESTs aligned] (*GB) gi|157357886|emb|CAO64891.1| (e_value=6e-123) unnamed; (*ATH) AT3G10670.1 (e_value=8e-117) | Symbol: None | ABC transporter family protein, similar to ABC transporter ATPase GB:AAC68280 (Chlamydia trachomatis) | chr3:3335080-3337392 REVERSE | Aliases: F13M14.4; (*SWP) sp|Q9CAF5|NAP7_ARATH (e_value=8e-116) Non-intrinsic ABC protein 7, chloroplastic OS=Arabi…
SGN-U579490	GO:0009646//response to absence of light;GO:0009648//photoperiodism;GO:0010118//stomatal movement;GO:0006259//DNA metabolic process;GO:0009812//flavonoid metabolic process;GO:0009639//response to red or far red light	GO:0043231//intracellular membrane-bounded organelle;GO:0031461//cullin-RING ubiquitin ligase complex	GO:0016628//oxidoreductase activity, acting on the CH-CH group of donors, NAD or NADP as acceptor;GO:0046914//transition metal ion binding;GO:0005515//protein binding;GO:0019787//small conjugating protein ligase activity		-2.12535	-2.88283	-2.44401	Tomato 200607||2 [23 ESTs aligned] (*GB) gi|4090943|gb|AAC98912.1| (e_value=0) COP1 homolog [Lycopersicon esculentum]; (*ATH) AT2G32950.1 (e_value=0) | Symbol: None | COP1 regulatory protein, photomorphogenesis repressor; identical to COP1 regulatory protein/FUSCA protein FUS1 GI:402685 SP:P43254 | chr2:13985019-13990608 FORWARD | Aliases: T21L14.11, T21L14_11; (*SWP) sp|P43254|COP1_ARATH (e_valu…
SGN-U569257	GO:0009642//response to light intensity;GO:0051707//response to other organism;GO:0006633//fatty acid biosynthetic process;GO:0009694//jasmonic acid metabolic process;GO:0009719;GO:0042221//response to chemical stimulus;GO:0006950//response to stress	GO:0009536//plastid	GO:0046914//transition metal ion binding;GO:0016702//oxidoreductase activity, acting on single donors with incorporation of molecular oxygen, incorporation of two atoms of oxygen		-2.07244	-3.97643	-3.85384	Tomato 200607||2 [24 ESTs aligned] (*GB) gi|1654140|gb|AAB65767.1| (e_value=0) lipoxygenase; (*ATH) AT1G17420.1 (e_value=0) | Symbol: None | lipoxygenase, putative, similar to lipoxygenase gi:1495804 (Solanum tuberosum), gi:1654140 (Lycopersicon esculentum) | chr1:5977404-5981473 FORWARD | Aliases: F28G4.10; (*SWP) sp|Q8H016|LOX6_ORYSJ (e_value=0) Probable lipoxygenase 6 OS=Oryza sativa subsp. ja…
SGN-U576201	GO:0009642//response to light intensity;GO:0009791//post-embryonic development;GO:0003006//reproductive developmental process	GO:0009534//chloroplast thylakoid	GO:0005488//binding;GO:0001071		1.37137	1.31957	1.02832	Tomato 200607||2 [31 ESTs aligned] (*GB) gi|118486513|gb|ABK95096.1| (e_value=1e-27) unknown; (*ATH) AT4G34190.1 (e_value=1e-24) | Symbol: None | stress enhanced protein 1 (SEP1), identical to stress enhanced protein 1 (SEP1) GI:7384978 from (Arabidopsis thaliana) | chr4:16372394-16373630 REVERSE | Aliases: F10M10.5;
SGN-U583010	GO:0009637//response to blue light;GO:0006558//L-phenylalanine metabolic process;GO:0006570//tyrosine metabolic process	GO:0009536//plastid	GO:0016836//hydro-lyase activity		-2.41273	-2.07549	-1.85708	Tomato 200607||2 [35 ESTs aligned] (*GB) gi|147815482|emb|CAN68383.1| (e_value=0) hypothetical; (*ATH) AT1G08250.1 (e_value=1e-166) | Symbol: None | prephenate dehydratase family protein, contains similarity to prephenate dehydratase GI:1008717 from (Amycolatopsis methanolica) | chr1:2588854-2590298 REVERSE | Aliases: T23G18.10, T23G18_10; (*SWP) sp|Q02286|PHEA_ENTAG (e_value=2e-35) P-protein OS=…
SGN-U583454	GO:0009636//response to toxin;GO:0010033//response to organic substance	GO:0044444//cytoplasmic part	GO:0016811//hydrolase activity, acting on carbon-nitrogen (but not peptide) bonds, in linear amides		-1.03366	-2.29727	-1.10495	Tomato 200607||2 [10 ESTs aligned] (*GB) gi|157352047|emb|CAO43037.1| (e_value=1e-137) unnamed; (*ATH) AT5G49570.1 (e_value=2e-122) Symbol: None | transglutaminase-like family protein, low similarity to peptide:N-glycanase PNGase (Mus musculus) GI:8347622; contains Pfam profile PF01841: Transglutaminase-like superfamily | chr5:20129085-20133411 REVERSE | Aliases: K6M13.12, K6M13... ; (*SWP) sp|Q9…
SGN-U585515	GO:0009628//response to abiotic stimulus;GO:0006950//response to stress	GO:0043231//intracellular membrane-bounded organelle	-		2.55743	1.70191	1.54254	Tomato 200607||2 [13 ESTs aligned] (*GB) gi|157347635|emb|CAO18272.1| (e_value=9e-38) unnamed; (*ATH) AT3G56880.1 (e_value=2e-24) | Symbol: None | VQ motif-containing protein, contains PF05678: VQ motif | chr3:21070894-21071944 FORWARD | Aliases: T8M16.210;
SGN-U584710	GO:0009608//response to symbiont;GO:0008152//metabolic process	GO:0005618//cell wall;GO:0031225//anchored to membrane	GO:0016301//kinase activity;GO:0000166//nucleotide binding		1.40943	1.62077	1.2863	Tomato 200607||2 [16 ESTs aligned] (*GB) gi|157346910|emb|CAO17149.1| (e_value=0) unnamed; (*ATH) AT5G16590.1 (e_value=4e-162) | Symbol: None | leucine-rich repeat transmembrane protein kinase, putative | chr5:5431684-5434113 FORWARD | Aliases: MTG13.3, MTG13_3; (*SWP) sp|Q9FMD7|Y5659_ARATH (e_value=4e-161) Probable inactive receptor kinase At5g16590 OS=Arabidopsis thaliana GN=At5g16590;
SGN-U585020	GO:0009566//fertilization;GO:0005976//polysaccharide metabolic process	GO:0044424//intracellular part	GO:0046872//metal ion binding		3.3125	2.56852	3.62692	Tomato 200607||2 [10 ESTs aligned] (*GB) gi|28301674|emb|CAB63264.3| (e_value=6e-60) calcium-binding protein [Lotus corniculatus var. japonicus]; (*ATH) AT3G07490.1 (e_value=8e-60) | Symbol: None | calcium-binding protein, putative, similar to calcium-binding protein GI:6580549 from (Lotus japonicus) | chr3:2391195-2391656 FORWARD | Aliases: F21O3.20; (*SWP) sp|Q9SRR7|CML3_ARATH (e_value=8e-59) C…
SGN-U564787	GO:0009555//pollen development	GO:0043231//intracellular membrane-bounded organelle	GO:0004553//hydrolase activity, hydrolyzing O-glycosyl compounds		-3.45682	-11.1079	-11.1079	Tomato 200607||2 [9 ESTs aligned] (*GB) gi|15235269|ref|NP_193738.1| (e_value=6e-158) expressed protein [Arabidopsis thaliana]; (*ATH) AT4G20050.2 (e_value=4e-160) |;
SGN-U583321	GO:0009553//embryo sac development;GO:0007049//cell cycle;GO:0006508//proteolysis	GO:0016020//membrane	-		-1.78908	-2.86461	-1.78574	Tomato 200607||2 [16 ESTs aligned] (*GB) gi|157350007|emb|CAO39906.1| (e_value=2e-97) unnamed; (*ATH) AT5G22000.1 (e_value=2e-88) | Symbol: None | zinc finger (C3HC4-type RING finger) family protein, contains Pfam profile: PF00097 zinc finger, C3HC4 type (RING finger) | chr5:7277199-7280258 FORWARD | Aliases: None;
SGN-U574528	GO:0009416//response to light stimulus	GO:0009534//chloroplast thylakoid	-		2.26429	2.7769	2.15774	Tomato 200607||2 [18 ESTs aligned] (*GB) gi|157849762|gb|ABV89664.1| (e_value=6e-45) chloroplast; (*ATH) AT1G34000.1 (e_value=2e-44) | Symbol: None | light stress-responsive one-helix protein (OHP2), contains similarity to photosystem II 22 kDa protein GI:6006279 from (Arabidopsis thaliana) | chr1:12357604-12359205 REVERSE | Aliases: None;
SGN-U571844	GO:0009414//response to water deprivation;GO:0006972//hyperosmotic response;GO:0008152//metabolic process	GO:0043231//intracellular membrane-bounded organelle	GO:0016209//antioxidant activity;GO:0005506//iron ion binding;GO:0003824//catalytic activity		4.40565	3.34738	4.39057	Tomato 200607||2 [73 ESTs aligned] (*GB) gi|678547|gb|AAA65637.1| (e_value=0) peroxidase; (*ATH) AT1G05260.1 (e_value=4e-123) Symbol: None | peroxidase 3 (PER3) (P3) / rare cold-inducible protein (RCI3A) (PRC), identical to SP:O23044 Peroxidase 3 precursor (EC 1.11.1.7) (Atperox P3) (Rare cold inducible protein) (RCI3A) (ATPRC) {Arabidopsis thalliana} | chr1:1529767-153143... ; (*SWP) sp|O23044|P…
SGN-U584473	GO:0009411//response to UV;GO:0044238//primary metabolic process;GO:0033554//cellular response to stress;GO:0044237//cellular metabolic process	GO:0043231//intracellular membrane-bounded organelle;GO:0005737//cytoplasm	GO:0005488//binding;GO:0034061		-3.203	-4.24113	-2.16584	Tomato 200607||2 [8 ESTs aligned] (*GB) gi|157334837|emb|CAO70850.1| (e_value=2e-51) unnamed; (*ATH) AT5G44750.1 (e_value=1e-39) Symbol: None | similar to UMUC-like DNA repair family protein [Arabidopsis thaliana] (TAIR:At1g49980.1); similar to PREDICTED: similar to deoxycytidyl transferase [Rattus norvegicus] (GB:XP_237071.3); contains InterPro domain UMUC-like DNA-repair pr... ;
SGN-U566707	GO:0009411//response to UV;GO:0012501//programmed cell death;GO:0006631//fatty acid metabolic process;GO:0009699//phenylpropanoid biosynthetic process	GO:0043231//intracellular membrane-bounded organelle	GO:0004497//monooxygenase activity		-1.29762	-2.24504	-1.21312	Tomato 200607||2 [2 ESTs aligned] (*GB) gi|157351627|emb|CAO42586.1| (e_value=9e-62) unnamed; (*ATH) AT2G34770.1 (e_value=6e-60) | Symbol: None | fatty acid hydroxylase (FAH1), identical to fatty acid hydroxylase Fah1p GB:AF021804 GI:2736147 from (Arabidopsis thaliana) | chr2:14672746-14675329 FORWARD | Aliases: T29F13.2, T29F13_2; (*SWP) sp|Q03529|SCS7_YEAST (e_value=2e-21) Inositolphosphorylcer…
SGN-U574509	GO:0009404//toxin metabolic process	GO:0009536//plastid	GO:0016829//lyase activity		8.54689	8.61102	9.52552	Tomato 200607||2 [18 ESTs aligned] (*GB) gi|157350888|emb|CAO41003.1| (e_value=8e-80) unnamed; (*ATH) AT1G10360.1 (e_value=4e-68) | Symbol: None | glutathione S-transferase, putative, similar to glutathione S-transferase (sp:Q03666:GTX4_TOBAC); similar to EST gb:H36275 gb:AB039930. | chr1:3395560-3396851 REVERSE | Aliases: F14N23.24, F14N23_24; (*SWP) sp|Q06398|GSTU6_ORYSJ (e_value=1e-44) Probabl…
SGN-U578802	GO:0009314//response to radiation;GO:0019318//hexose metabolic process;GO:0015977//carbon fixation;GO:0034285;GO:0006950//response to stress	GO:0009532//plastid stroma;GO:0009526//plastid envelope;GO:0009534//chloroplast thylakoid;GO:0005576//extracellular region	GO:0000166//nucleotide binding;GO:0008943//glyceraldehyde-3-phosphate dehydrogenase activity		2.58734	2.15227	2.64753	Tomato 200607||2 [332 ESTs aligned] (*GB) gi|120661|sp|P09043|G3PA_TOBAC (e_value=0) Glyceraldehyde 3-phosphate dehydrogenase A, chloroplast precursor (NADP-dependent glyceraldehydephosphate dehydrogenase subunit A); (*ATH) AT3G26650.1 (e_value=9e-172) Symbol: None | glyceraldehyde 3-phosphate dehydrogenase A, chloroplast (GAPA) / NADP-dependent glyceraldehydephosphate dehydrogenase subunit A, id…
SGN-U578979	GO:0009314//response to radiation;GO:0010038//response to metal ion;GO:0019725//cellular homeostasis;GO:0008152//metabolic process	GO:0031980//mitochondrial lumen;GO:0043234//protein complex;GO:0005746//mitochondrial respiratory chain;GO:0009536//plastid;GO:0005576//extracellular region	GO:0016668//oxidoreductase activity, acting on sulfur group of donors, NAD or NADP as acceptor;GO:0046914//transition metal ion binding;GO:0032559//adenyl ribonucleotide binding		1.47767	1.24383	1.4078	Tomato 200607||2 [39 ESTs aligned] (*GB) gi|23321340|gb|AAN23154.1| (e_value=0) dihydrolipoamide dehydrogenase precursor [Lycopersicon esculentum]; (*ATH) AT1G48030.2 (e_value=0) | Symbol: None | dihydrolipoamide dehydrogenase 1, mitochondrial / lipoamide dehydrogenase 1 (MTLPD1), identical to GB:AAF34795 (gi:12704696) from (Arabidopsis thaliana) | chr1:17720802-17722810 REVERSE | Aliases: None; …
SGN-U590323	GO:0009314//response to radiation;GO:0010038//response to metal ion;GO:0019725//cellular homeostasis;GO:0008152//metabolic process	GO:0031980//mitochondrial lumen;GO:0005746//mitochondrial respiratory chain;GO:0009536//plastid;GO:0005576//extracellular region	GO:0016668//oxidoreductase activity, acting on sulfur group of donors, NAD or NADP as acceptor;GO:0046914//transition metal ion binding;GO:0032559//adenyl ribonucleotide binding		1.53388	1.38362	1.38429	Tomato 200607||2 [1 ESTs aligned] (*GB) gi|23321340|gb|AAN23154.1| (e_value=6e-71) dihydrolipoamide dehydrogenase precursor [Lycopersicon esculentum]; (*ATH) AT1G48030.2 (e_value=2e-62) | Symbol: None | dihydrolipoamide dehydrogenase 1, mitochondrial / lipoamide dehydrogenase 1 (MTLPD1), identical to GB:AAF34795 (gi:12704696) from (Arabidopsis thaliana) | chr1:17720802-17722810 REVERSE | Aliases:…
SGN-U577669	GO:0009314//response to radiation;GO:0010038//response to metal ion;GO:0019318//hexose metabolic process;GO:0015977//carbon fixation;GO:0034285;GO:0006950//response to stress	GO:0009532//plastid stroma;GO:0009526//plastid envelope;GO:0009534//chloroplast thylakoid;GO:0005576//extracellular region	GO:0000166//nucleotide binding;GO:0008943//glyceraldehyde-3-phosphate dehydrogenase activity		2.19063	3.07192	2.25961	Tomato 200607||2 [141 ESTs aligned] (*GB) gi|147795191|emb|CAN69459.1| (e_value=0) hypothetical; (*ATH) AT1G42970.1 (e_value=0) Symbol: None | glyceraldehyde-3-phosphate dehydrogenase B, chloroplast (GAPB) / NADP-dependent glyceraldehydephosphate dehydrogenase subunit B, identical to SP:P25857 Glyceraldehyde 3-phosphate dehydrogenase B, chloroplast precursor (EC 1.2.1.13) (N... ; (*SWP) sp|P12859…
SGN-U578628	GO:0009314//response to radiation;GO:0010038//response to metal ion;GO:0019318//hexose metabolic process;GO:0015977//carbon fixation;GO:0034285;GO:0006950//response to stress	GO:0009532//plastid stroma;GO:0009526//plastid envelope;GO:0009534//chloroplast thylakoid;GO:0005576//extracellular region	GO:0000166//nucleotide binding;GO:0008943//glyceraldehyde-3-phosphate dehydrogenase activity		1.91853	1.79949	1.9749	Tomato 200607||2 [81 ESTs aligned] (*GB) gi|77540212|gb|ABA86964.1| (e_value=0) glyceraldehyde-3-phosphate dehydrogenase B subunit [Glycine max]; (*ATH) AT1G42970.1 (e_value=0) Symbol: None | glyceraldehyde-3-phosphate dehydrogenase B, chloroplast (GAPB) / NADP-dependent glyceraldehydephosphate dehydrogenase subunit B, identical to SP:P25857 Glyceraldehyde 3-phosphate dehydrogenase B, chloroplast…
SGN-U571928	GO:0009314//response to radiation;GO:0009720//detection of hormone stimulus;GO:0010468//regulation of gene expression;GO:0034097//response to cytokine stimulus;GO:0006351//transcription, DNA-dependent	GO:0043231//intracellular membrane-bounded organelle;GO:0044444//cytoplasmic part	GO:0001071;GO:0003677//DNA binding		-1.418	-1.91116	-1.29173	Tomato 200607||2 [98 ESTs aligned] (*GB) gi|6016226|sp|O22300|LET12_SOLLC (e_value=0) RecName:; (*ATH) AT5G25220.1 (e_value=5e-120) | Symbol: None | homeobox protein knotted-1 like 3 (KNAT3), identical to homeobox protein knotted-1 like 3 (KNAT3) SP:P48000 from (Arabidopsis thaliana) | chr5:8736077-8738587 FORWARD | Aliases: F21J6.18, F21J6_18; (*SWP) sp|O22300|LET12_SOLLC (e_value=0) Homeobox pr…
SGN-U591382	GO:0009314//response to radiation;GO:0006952//defense response	GO:0030312//external encapsulating structure;GO:0009526//plastid envelope;GO:0009534//chloroplast thylakoid;GO:0009570//chloroplast stroma;GO:0005576//extracellular region	GO:0008047//enzyme activator activity;GO:0032559//adenyl ribonucleotide binding		1.40492	1.46259	1.2867	Tomato 200607||2 [1 ESTs aligned] (*GB) gi|10720247|sp|O49074|RCA_SOLPN (e_value=8e-83) RecName:; (*ATH) AT2G39730.1 (e_value=2e-80) Symbol: None | ribulose bisphosphate carboxylase/oxygenase activase / RuBisCO activase, identical to SWISS-PROT:P10896 ribulose bisphosphate carboxylase/oxygenase activase, chloroplast precursor (RuBisCO activase, RA)(Arabidopsis thaliana) | chr2:16... ; (*SWP) sp|O…
SGN-U579167	GO:0009314//response to radiation;GO:0006950//response to stress;GO:0006631//fatty acid metabolic process	GO:0044464//cell part	GO:0016747//transferase activity, transferring acyl groups other than amino-acyl groups		1.43702	1.50978	1.45373	Tomato 200607||2 [17 ESTs aligned] (*GB) gi|157339609|emb|CAO44150.1| (e_value=0) unnamed; (*ATH) AT2G26640.1 (e_value=0) | Symbol: None | beta-ketoacyl-CoA synthase, putative, similar to beta-ketoacyl-CoA synthase (Simmondsia chinensis)(GI:1045614) | chr2:11336948-11339528 FORWARD | Aliases: F18A8.1, F18A8_1; (*SWP) sp|O48780|KCS11_ARATH (e_value=0) 3-ketoacyl-CoA synthase 11 OS=Arabidopsis thal…
SGN-U579637	GO:0009314//response to radiation;GO:0006950//response to stress;GO:0006631//fatty acid metabolic process	GO:0044464//cell part	GO:0016747//transferase activity, transferring acyl groups other than amino-acyl groups		3.36018	2.64817	2.65831	Tomato 200607||2 [2 ESTs aligned] (*GB) gi|15225767|ref|NP_180232.1| (e_value=3e-36) beta-ketoacyl-CoA synthase, putative [Arabidopsis thaliana]; (*ATH) AT2G26640.1 (e_value=1e-38) | Symbol: None | beta-ketoacyl-CoA synthase, putative, similar to beta-ketoacyl-CoA synthase (Simmondsia chinensis)(GI:1045614) | chr2:11336948-11339528 FORWARD | Aliases: F18A8.1, F18A8_1; (*SWP) sp|O48780|KCS11_ARATH…
SGN-U567598	GO:0009314//response to radiation;GO:0006633//fatty acid biosynthetic process;GO:0000902//cell morphogenesis;GO:0007275//multicellular organismal development;GO:0003006//reproductive developmental process;GO:0006950//response to stress	GO:0043231//intracellular membrane-bounded organelle	GO:0004312//fatty-acid synthase activity		3.17809	2.99308	5.14914	Tomato 200607||2 [13 ESTs aligned] (*GB) gi|118485755|gb|ABK94727.1| (e_value=0) unknown; (*ATH) AT1G68530.1 (e_value=0) Symbol: None | very-long-chain fatty acid condensing enzyme (CUT1), identical to very-long-chain fatty acid condensing enzyme (CUT1) GB:AF129511 (required for cuticular wax biosynthesis and pollen fertility: Millar,A.A., et al., Plant Cell (1999)) |... ; (*SWP) sp|Q9XF43|KCS6_A…
SGN-U578193	GO:0009314//response to radiation;GO:0006007//glucose catabolic process;GO:0010038//response to metal ion;GO:0009725//response to hormone stimulus;GO:0006970//response to osmotic stress	GO:0043234//protein complex;GO:0031967;GO:0009536//plastid;GO:0005576//extracellular region;GO:0016020//membrane	GO:0046914//transition metal ion binding;GO:0016836//hydro-lyase activity		3.11965	1.31447	2.36326	Tomato 200607||2 [32 ESTs aligned] (*GB) gi|119354|sp|P26300|ENO_SOLLC (e_value=0) RecName:; (*ATH) AT2G36530.1 (e_value=0) | Symbol: None | enolase, identical to SWISS-PROT:P25696 enolase (EC 4.2.1.11) (2-phosphoglycerate dehydratase)(2-phospho-D- glycerate hydro-lyase) (Arabidopsis thaliana) | chr2:15327835-15330945 REVERSE | Aliases: F1O11.16, F1O11_16; (*SWP) sp|P26300|ENO_SOLLC (e_value=0) E…
SGN-U564000	GO:0009314//response to radiation;GO:0000902//cell morphogenesis;GO:0043623//cellular protein complex assembly;GO:0007017//microtubule-based process	GO:0032991//macromolecular complex;GO:0043231//intracellular membrane-bounded organelle;GO:0015630//microtubule cytoskeleton	GO:0017111//nucleoside-triphosphatase activity;GO:0032561//guanyl ribonucleotide binding		1.29783	1.57841	1.55664	Tomato 200607||2 [114 ESTs aligned] (*GB) gi|145388977|gb|ABP65322.1| (e_value=0) beta; (*ATH) AT1G75780.1 (e_value=0) | Symbol: None | tubulin beta-1 chain (TUB1), nearly identical to SP:P12411 Tubulin beta-1 chain {Arabidopsis thaliana} | chr1:28454802-28457301 REVERSE | Aliases: F10A5.3, F10A5_3; (*SWP) sp|P46264|TBB2_SOLTU (e_value=0) Tubulin beta-2 chain OS=Solanum tuberosum GN=TUBB2;
SGN-U574291	GO:0009314//response to radiation	-	GO:0060089//molecular transducer activity;GO:0005488//binding		-2.22239	-2.41312	-2.84454	Tomato 200607||2 [25 ESTs aligned] (*GB) gi|147772913|emb|CAN71562.1| (e_value=0) hypothetical; (*ATH) AT5G67385.1 (e_value=0) Symbol: None | similar to phototropic-responsive protein, putative [Arabidopsis thaliana] (TAIR:At3g49970.1); similar to hypothetical protein-like protein [Sorghum bicolor] (GB:AAO16690.1); contains InterPro domain BTB/POZ domain (InterPro:IPR000210... ; (*SWP) sp|Q9FKB6|…
SGN-U565673	GO:0009251//glucan catabolic process;GO:0003006//reproductive developmental process	GO:0043231//intracellular membrane-bounded organelle	GO:0004553//hydrolase activity, hydrolyzing O-glycosyl compounds		-3.89557	-3.58334	-5.80548	Tomato 200607||2 [4 ESTs aligned] (*GB) gi|3687887|gb|AAC62241.1| (e_value=0) endo-1,4-beta-glucanase [Lycopersicon esculentum]; (*ATH) AT4G02290.1 (e_value=3e-175) | Symbol: None | glycosyl hydrolase family 9 protein, similar to endo-1,4-beta glucanase; ATCEL2 GI:3132891 from (Arabidopsis thaliana) | chr4:1002446-1005202 REVERSE | Aliases: T2H3.5, T2H3_5; (*SWP) sp|P05522|GUN1_PERAE (e_value=0) …
SGN-U574142	GO:0009226//nucleotide-sugar biosynthetic process;GO:0051553;GO:0009734//auxin mediated signaling pathway;GO:0033692//cellular polysaccharide biosynthetic process	GO:0000267//cell fraction;GO:0016020//membrane	GO:0016857//racemase and epimerase activity, acting on carbohydrates and derivatives;GO:0016616//oxidoreductase activity, acting on the CH-OH group of donors, NAD or NADP as acceptor;GO:0048037//cofactor binding;GO:0016836//hydro-lyase activity		1.77962	1.84136	2.17357	Tomato 200607||2 [40 ESTs aligned] (*GB) gi|157357153|emb|CAO63647.1| (e_value=1e-151) unnamed; (*ATH) AT1G63000.1 (e_value=7e-146) | Symbol: None | expressed protein | chr1:23346058-23347766 FORWARD | Aliases: F16P17.17, F16P17_17; (*SWP) sp|Q9SYM5|RHM1_ARATH (e_value=2e-140) Probable rhamnose biosynthetic enzyme 1 OS=Arabidopsis thaliana GN=RHM1;
SGN-U581121	GO:0009225//nucleotide-sugar metabolic process	GO:0005576//extracellular region;GO:0044424//intracellular part	GO:0016831//carboxy-lyase activity;GO:0000166//nucleotide binding;GO:0048037//cofactor binding		1.89217	1.40286	1.90103	Tomato 200607||2 [81 ESTs aligned] (*GB) gi|85718018|gb|ABC75032.1| (e_value=0) UDP-apiose/xylose; (*ATH) AT1G08200.1 (e_value=0) | Symbol: None | expressed protein | chr1:2573857-2576709 REVERSE | Aliases: T23G18.6, T23G18_6; (*SWP) sp|A6TF98|ARNA_KLEP7 (e_value=1e-55) Bifunctional polymyxin resistance protein arnA OS=Klebsiella pneumoniae subsp. pneumoniae (strain ATCC 700721 / MGH 78578) GN=ar…
SGN-U583106	GO:0009209//pyrimidine ribonucleoside triphosphate biosynthetic process;GO:0009206;GO:0023033;GO:0007602//phototransduction	GO:0044424//intracellular part	GO:0043169//cation binding;GO:0016776//phosphotransferase activity, phosphate group as acceptor;GO:0032559//adenyl ribonucleotide binding		2.41616	2.25285	2.07733	Tomato 200607||2 [127 ESTs aligned] (*GB) gi|73808794|gb|AAZ85394.1| (e_value=2e-78) cytosolic nucleoside diphosphate kinase [Solanum chacoense]; (*ATH) AT4G09320.1 (e_value=2e-68) Symbol: None | nucleoside diphosphate kinase 1 (NDK1), identical to identical to Nucleoside diphosphate kinase I (NDK I) (NDP kinase I) (NDPK I) (SP:P39207) (Arabidopsis thaliana); contains Pfam PF00334 : Nucleoside di…
SGN-U581859	GO:0009206;GO:0070838//divalent metal ion transport	GO:0031224//intrinsic to membrane;GO:0009536//plastid	GO:0046873//metal ion transmembrane transporter activity;GO:0019829//cation-transporting ATPase activity;GO:0005515//protein binding;GO:0032559//adenyl ribonucleotide binding		-2.01815	-4.19265	-2.98208	Tomato 200607||2 [7 ESTs aligned] (*GB) gi|18483249|gb|AAL73984.1|AF466149_1 (e_value=3e-102) type; (*ATH) AT3G57330.1 (e_value=7e-101) Symbol: None | calcium-transporting ATPase, plasma membrane-type, putative / Ca2+-ATPase, putative (ACA11), identical to SP:Q9M2L4:ACAB_ARATH Potential calcium-transporting ATPase 11, plasma membrane-type (EC 3.6.3.8) (Ca(2+)-ATPase isoform 11) {Ara... ; (*SWP) s…
SGN-U562680	GO:0009108//coenzyme biosynthetic process;GO:0006084//acetyl-CoA metabolic process	-	GO:0005488//binding;GO:0016301//kinase activity		-2.56388	-1.74225	-1.7015	Tomato 200607||2 [17 ESTs aligned] (*GB) gi|62751101|dbj|BAD95798.1| (e_value=0) partially similar to pantothenate kinase family protein [Lycopersicon esculentum]; (*ATH) AT4G32180.2 (e_value=3e-118) Symbol: None | similar to eukaryotic pantothenate kinase family protein [Arabidopsis thaliana] (TAIR:At1g60440.1); similar to pantothenate kinase 4 [Homo sapiens] (GB:CAI20410.1); similar to pantothe…
SGN-U582554	GO:0009108//coenzyme biosynthetic process	-	GO:0070011//peptidase activity, acting on L-amino acid peptides;GO:0016846//carbon-sulfur lyase activity		1.73205	1.20265	2.27255	Tomato 200607||2 [25 ESTs aligned] (*GB) gi|54639895|gb|AAV36519.1| (e_value=4e-162) phosphosulfolactate; (*ATH) AT4G21320.1 (e_value=2e-114) | Symbol: None | (2R)-phospho-3-sulfolactate synthase-related, contains weak similarity to Swiss-Prot:Q57703 (2R)-phospho-3-sulfolactate synthase (PSL synthase) (Methanococcus jannaschii) | chr4:11340435-11341887 FORWARD | Aliases: T6K22.50, T6K22_50;
SGN-U569670	GO:0009087//methionine catabolic process	GO:0044444//cytoplasmic part	GO:0016740//transferase activity;GO:0016846//carbon-sulfur lyase activity		-1.43668	-1.15067	-1.32356	Tomato 200607||2 [2 ESTs aligned] (*GB) gi|157356722|emb|CAO62917.1| (e_value=2e-53) unnamed; (*ATH) AT1G64660.1 (e_value=9e-47) Symbol: None | Cys/Met metabolism pyridoxal-phosphate-dependent enzyme family protein, similar to SP:P13254 Methionine gamma-lyase (EC 4.4.1.11) (L-methioninase) {Pseudomonas putida}; contains Pfam profile PF01053: Cys/Met metabolism PLP-dependent e... ;
SGN-U592921	GO:0009069//serine family amino acid metabolic process;GO:0010038//response to metal ion	GO:0044444//cytoplasmic part;GO:0016020//membrane	GO:0016742//hydroxymethyl-, formyl- and related transferase activity;GO:0048037//cofactor binding		1.03346	1.72183	1.45518	Tomato 200607||2 [1 ESTs aligned] (*GB) gi|157352447|emb|CAO43527.1| (e_value=1e-44) unnamed; (*ATH) AT4G13930.1 (e_value=2e-43) Symbol: None | glycine hydroxymethyltransferase, putative / serine hydroxymethyltransferase, putative / serine/threonine aldolase, putative, similar to serine hydroxymethyltransferase (Chlamydomonas reinhardtii) GI:17066746; contains Pfam profile PF... ; (*SWP) sp|Q54EW…
SGN-U565753	GO:0009062//fatty acid catabolic process;GO:0009791//post-embryonic development	GO:0042579//microbody;GO:0030312//external encapsulating structure;GO:0009536//plastid	GO:0016856;GO:0048037//cofactor binding;GO:0016836//hydro-lyase activity		-2.76641	-2.68762	-2.58703	Tomato 200607||2 [16 ESTs aligned] (*GB) gi|157342791|emb|CAO65503.1| (e_value=7e-154) unnamed; (*ATH) AT4G29010.1 (e_value=1e-142) Symbol: None | abnormal inflorescence meristem 1 / fatty acid multifunctional protein (AIM1), identical to gi:4337025; contains Pfam profiles PF02737 (3-hydroxyacyl-CoA dehydrogenase, NAD binding domain), PF00378 (enoyl-CoA hydratase/isomerase famil... ; (*SWP) sp|Q8…
SGN-U584053	GO:0009062//fatty acid catabolic process;GO:0003006//reproductive developmental process	GO:0042579//microbody	GO:0030554//adenyl nucleotide binding;GO:0016634		-1.42981	-1.04242	-1.00915	Tomato 200607||2 [5 ESTs aligned] (*GB) gi|15231059|ref|NP_190752.1| (e_value=9e-130) acyl-coA dehydrogenase [Arabidopsis thaliana]; (*ATH) AT3G51840.1 (e_value=6e-132) | Symbol: None | short-chain acyl-CoA oxidase, identical to Short-chain acyl CoA oxidase (Arabidopsis thaliana) GI:5478795; contains InterPro entry IPR006089: Acyl-CoA dehydrogenase | chr3:19236337-19240140 REVERSE | Aliases: ATEM…
SGN-U573204	GO:0009060//aerobic respiration;GO:0044262//cellular carbohydrate metabolic process	GO:0005777//peroxisome	GO:0016747//transferase activity, transferring acyl groups other than amino-acyl groups;GO:0046912//transferase activity, transferring acyl groups, acyl groups converted into alkyl on transfer		-2.14177	-2.27646	-2.78269	Tomato 200607||2 [33 ESTs aligned] (*GB) gi|126768|sp|P08216|MASY_CUCSA (e_value=0) Malate synthase, glyoxysomal; (*ATH) AT5G03860.1 (e_value=0) | Symbol: None | malate synthase, putative, strong similarity to glyoxysomal malate synthase from Brassica napus (SP:P13244) | chr5:1032103-1034569 REVERSE | Aliases: MED24.5; (*SWP) sp|P08216|MASY_CUCSA (e_value=0) Malate synthase, glyoxysomal OS=Cucumi…
SGN-U581318	GO:0009057//macromolecule catabolic process;GO:0000338//protein deneddylation;GO:0009639//response to red or far red light	GO:0043234//protein complex;GO:0043231//intracellular membrane-bounded organelle	GO:0005488//binding		-2.31723	-2.94466	-2.10011	Tomato 200607||2 [16 ESTs aligned] (*GB) gi|118481037|gb|ABK92472.1| (e_value=0) unknown; (*ATH) AT2G26990.1 (e_value=0) Symbol: None | COP9 signalosome complex subunit 2 / CSN complex subunit 2 (CSN2), proteasome, COP9-complex and eIF3-domain protein; identical to CSN complex subunit 2 (Arabidopsis thaliana) GI:18056655; identical to cDNA CSN complex subunit 2 (CSN2)... ; (*SWP) sp|Q8W207|CSN2_A…
SGN-U568506	GO:0009056//catabolic process;GO:0006464//protein modification process	GO:0005622//intracellular	GO:0004672//protein kinase activity;GO:0032559//adenyl ribonucleotide binding		-1.9857	-2.93635	-2.53268	Tomato 200607||2 [16 ESTs aligned] (*GB) gi|157336596|emb|CAO71281.1| (e_value=7e-134) unnamed; (*ATH) AT2G33580.1 (e_value=6e-58) Symbol: None | protein kinase family protein / peptidoglycan-binding LysM domain-containing protein, protein kinase (Arabidopsis thaliana) GI:2852449; contains Pfam profiles PF01476: LysM domain, PF00069: Protein kinase domain | chr2:14226699-142289... ; (*SWP) sp|Q3E…
SGN-U580623	GO:0009056//catabolic process	GO:0031225//anchored to membrane;GO:0031410//cytoplasmic vesicle	-		1.85193	2.81325	1.9933	Tomato 200607||2 [10 ESTs aligned] (*GB) gi|188509929|gb|ACD56618.1| (e_value=3e-151) peptidoglycan-binding; (*ATH) AT1G21880.2 (e_value=1e-147) | Symbol: None | peptidoglycan-binding LysM domain-containing protein, contains Pfam profile PF01476: LysM domain | chr1:7680470-7682956 FORWARD | Aliases: None; (*SWP) sp|Q93ZH0|LYM1_ARATH (e_value=1e-146) LysM domain-containing GPI-anchored protein 1 O…
SGN-U575627	GO:0008652//cellular amino acid biosynthetic process;GO:0043648//dicarboxylic acid metabolic process	GO:0043231//intracellular membrane-bounded organelle;GO:0044444//cytoplasmic part	GO:0016866//intramolecular transferase activity;GO:0004601//peroxidase activity		-2.24776	-2.96784	-3.45663	Tomato 200607||2 [5 ESTs aligned] (*GB) gi|193290680|gb|ACF17648.1| (e_value=2e-141) putative; (*ATH) AT3G29200.1 (e_value=3e-110) | Symbol: None | chorismate mutase, chloroplast (CM1), identical to chorismate mutase GB:Z26519 (SP:P42738) (Arabidopsis thaliana) | chr3:11165630-11167653 REVERSE | Aliases: MXO21.4; (*SWP) sp|P42738|CHMU_ARATH (e_value=3e-109) Chorismate mutase, chloroplastic OS=Ara…
SGN-U570558	GO:0008652//cellular amino acid biosynthetic process;GO:0006549//isoleucine metabolic process;GO:0050896//response to stimulus;GO:0009066//aspartate family amino acid metabolic process	GO:0009536//plastid	GO:0016841//ammonia-lyase activity;GO:0048037//cofactor binding		-1.74002	-3.3403	-3.73924	Tomato 200607||2 [227 ESTs aligned] (*GB) gi|135721|sp|P25306|THD1_SOLLC (e_value=0) RecName:; (*ATH) AT3G10050.1 (e_value=8e-153) Symbol: None | threonine ammonia-lyase / threonine dehydratase / threonine deaminase (OMR1), identical to SP:Q9ZSS6 Threonine dehydratase biosynthetic, chloroplast precursor (EC 4.3.1.19, formerly EC 4.2.1.16) (Threonine deaminase) (TD) {Arabidopsi... ; (*SWP) sp|P253…
SGN-U570070	GO:0008652//cellular amino acid biosynthetic process;GO:0003006//reproductive developmental process	GO:0009532//plastid stroma	GO:0016616//oxidoreductase activity, acting on the CH-OH group of donors, NAD or NADP as acceptor;GO:0000166//nucleotide binding;GO:0016836//hydro-lyase activity		-1.89125	-2.93196	-2.09	Tomato 200607||2 [4 ESTs aligned] (*GB) gi|157327333|emb|CAO15128.1| (e_value=5e-134) unnamed; (*ATH) AT3G06350.1 (e_value=9e-110) Symbol: EMB3004 | dehydroquinate dehydratase, putative / shikimate dehydrogenase, putative, similar to dehydroquinate dehydratase/shikimate dehydrogenase (Nicotiana tabacum)(GI:535771), dehydroquinate dehydratase/shikimate:NADP oxidoreductase (Lycop... ; (*SWP) sp|Q9S…
SGN-U582040	GO:0008652//cellular amino acid biosynthetic process	GO:0009536//plastid	GO:0016301//kinase activity;GO:0032559//adenyl ribonucleotide binding		-1.61901	-2.10414	-2.27743	Tomato 200607||2 [18 ESTs aligned] (*GB) gi|114200|sp|Q00497|AROK_SOLLC (e_value=4e-168) RecName:; (*ATH) AT2G21940.4 (e_value=5e-83) |; (*SWP) sp|Q00497|AROK_SOLLC (e_value=3e-169) Shikimate kinase, chloroplastic OS=Solanum lycopersicum;
SGN-U570231	GO:0008617//guanosine metabolic process	GO:0016020//membrane;GO:0009536//plastid	GO:0016778;GO:0016794		-1.06493	-1.60987	-1.72409	Tomato 200607||2 [12 ESTs aligned] (*GB) gi|15081594|gb|AAK82651.1| (e_value=0) RSH-like protein [Capsicum annuum]; (*ATH) AT1G54130.1 (e_value=1e-148) Symbol: None | RelA/SpoT protein, putative (RSH3), identical to RSH3 (RelA/SpoT homolog) GI:7141308 from (Arabidopsis thaliana); contains Pfam profiles PF01966: HD domain, PF04607: Region found in RelA / SpoT proteins | chr1:20214540-20217720 FORW…
SGN-U582537	GO:0008614//pyridoxine metabolic process	GO:0043231//intracellular membrane-bounded organelle	GO:0016641//oxidoreductase activity, acting on the CH-NH2 group of donors, oxygen as acceptor;GO:0000166//nucleotide binding		1.49191	1.15254	1.52761	Tomato 200607||2 [2 ESTs aligned] (*GB) gi|157335812|emb|CAO61642.1| (e_value=2e-71) unnamed; (*ATH) AT5G49970.1 (e_value=1e-65) Symbol: None | pyridoxamine 5'-phosphate oxidase-related, contains weak similarity to Pyridoxamine 5'-phosphate oxidase (EC 1.4.3.5) (PNP/PMP oxidase) (PNPOx). (Swiss-Prot:P28225) (Shigella flexneri) | chr5:20346429-20350381 FORWARD | Aliases: K9P8.... ; (*SWP) sp|Q5E9K…
SGN-U577884	GO:0008361//regulation of cell size;GO:0009415//response to water;GO:0033554//cellular response to stress;GO:0010941//regulation of cell death;GO:0006968//cellular defense response	GO:0016020//membrane	GO:0005543//phospholipid binding		-1.45706	-2.77297	-1.97232	Tomato 200607||2 [29 ESTs aligned] (*GB) gi|157343884|emb|CAO68390.1| (e_value=0) unnamed; (*ATH) AT5G61900.1 (e_value=0) | Symbol: None | copine BONZAI1 (BON1), nearly identical to BONZAI1 (Arabidopsis thaliana) GI:15487382; contains Pfam profile PF00168: C2 domain | chr5:24872887-24876559 REVERSE | Aliases: K22G18.2, K22G18_2; (*SWP) sp|Q8BT60|CPNE3_MOUSE (e_value=3e-108) Copine-3 OS=Mus muscul…
SGN-U565875	GO:0008202//steroid metabolic process	GO:0043231//intracellular membrane-bounded organelle	GO:0033764		1.82958	1.58366	2.15195	Tomato 200607||2 [11 ESTs aligned] (*GB) gi|157358607|emb|CAO66283.1| (e_value=0) unnamed; (*ATH) AT2G33630.1 (e_value=0) Symbol: None | 3-beta hydroxysteroid dehydrogenase/isomerase family protein, contains Pfam profile PF01073 3-beta hydroxysteroid dehydrogenase/isomerase domain; similar to NAD(P)-dependent cholesterol dehydrogenase (Nocardia sp.) (GI:216809) | chr2:... ; (*SWP) sp|A8DZE7|YP22A…
SGN-U582999	GO:0008202//steroid metabolic process	GO:0043231//intracellular membrane-bounded organelle	GO:0033764		2.11937	1.63616	1.9894	Tomato 200607||2 [10 ESTs aligned] (*GB) gi|157339369|emb|CAO43910.1| (e_value=2e-172) unnamed; (*ATH) AT2G26260.1 (e_value=3e-166) Symbol: None | 3-beta hydroxysteroid dehydrogenase/isomerase family protein, contains Pfam profile PF01073 3-beta hydroxysteroid dehydrogenase/isomerase domain; similar to NAD(P)-dependent steroid dehydrogenase from Homo sapiens (SP:Q15738), Mus mus... ; (*SWP) sp|Q1…
SGN-U569006	GO:0008152//metabolic process;GO:0019725//cellular homeostasis;GO:0009651//response to salt stress	GO:0043231//intracellular membrane-bounded organelle	GO:0005506//iron ion binding;GO:0016670//oxidoreductase activity, acting on sulfur group of donors, oxygen as acceptor		-1.29878	-1.64872	-1.29108	Tomato 200607||2 [11 ESTs aligned] (*GB) gi|18379190|ref|NP_565258.1| (e_value=0) thioredoxin family [Arabidopsis thaliana]; (*ATH) AT2G01270.1 (e_value=0) Symbol: ATQSOX2 | Encodes a protein disulfide isomerase-like (PDIL) protein, a member of a multigene family within the thioredoxin (TRX) superfamily. This protein also belongs to the quiescin-sulfhydryl oxidase (QSOX) family, which possess an …
SGN-U579709	GO:0008152//metabolic process;GO:0019725//cellular homeostasis	-	GO:0016705//oxidoreductase activity, acting on paired donors, with incorporation or reduction of molecular oxygen;GO:0016209//antioxidant activity		2.05762	1.67282	1.92396	Tomato 200607||2 [125 ESTs aligned] (*GB) gi|21912927|emb|CAC84143.2| (e_value=2e-127) thioredoxin peroxidase [Nicotiana tabacum]; (*ATH) AT5G06290.1 (e_value=4e-107) Symbol: None | 2-cys peroxiredoxin, chloroplast, putative, very strong similarity to SP:Q96291 2-cys peroxiredoxin BAS1, chloroplast precursor {Arabidopsis thaliana}; contains Pfam profile: PF00578 AhpC/TSA (alkyl hydroperoxide redu…
SGN-U574145	GO:0008152//metabolic process;GO:0010038//response to metal ion	GO:0044424//intracellular part	GO:0016616//oxidoreductase activity, acting on the CH-OH group of donors, NAD or NADP as acceptor		1.03088	2.32353	2.08526	Tomato 200607||2 [4 ESTs aligned] (*GB) gi|24745893|dbj|BAC23038.1| (e_value=2e-53) NAD(P)H oxidoreductase [Solanum tuberosum]; (*ATH) AT1G75280.1 (e_value=1e-39) Symbol: None | isoflavone reductase, putative, identical to SP:P52577 Isoflavone reductase homolog P3 (EC 1.3.1.-) {Arabidopsis thaliana}; contains Pfam profile PF02716: isoflavone reductase. Involved in response to oxidative stress. | …
SGN-U580125	GO:0008152//metabolic process;GO:0010038//response to metal ion	GO:0044464//cell part	GO:0003824//catalytic activity		-1.32315	-1.25667	-1.62955	Tomato 200607||2 [14 ESTs aligned] (*GB) gi|23451057|gb|AAN32641.1|AF416732_1 (e_value=4e-89) putative; (*ATH) AT3G55310.1 (e_value=2e-83) Symbol: None | similar to short-chain dehydrogenase/reductase (SDR) family protein [Arabidopsis thaliana] (TAIR:At3g55290.2); similar to putative short-chain type alcohol dehydrogenase [Solanum tuberosum] (GB:AAK29646.1); contains InterPro domain Gl... ; (*SWP…
SGN-U569126	GO:0008152//metabolic process;GO:0006950//response to stress	-	GO:0016705//oxidoreductase activity, acting on paired donors, with incorporation or reduction of molecular oxygen;GO:0005506//iron ion binding;GO:0016209//antioxidant activity;GO:0016701//oxidoreductase activity, acting on single donors with incorporation of molecular oxygen		-2.12887	-1.92959	-3.49285	Tomato 200607||2 [27 ESTs aligned] (*GB) gi|54400096|emb|CAH64542.1| (e_value=0) alpha-dioxygenase 2 [Lycopersicon esculentum]; (*ATH) AT1G73680.1 (e_value=0) Symbol: None | pathogen-responsive alpha-dioxygenase, putative, similar to pathogen-inducible alpha-dioxygenase (Nicotiana attenuata) GI:12539609; contains Pfam profile PF03098: Animal haem peroxidase | chr1:27707605-27711175 REVERSE | Alia…
SGN-U572515	GO:0008152//metabolic process;GO:0006950//response to stress	GO:0005618//cell wall	GO:0005506//iron ion binding;GO:0003824//catalytic activity;GO:0016209//antioxidant activity		-3.10811	-4.08442	-5.14684	Tomato 200607||2 [6 ESTs aligned] (*GB) gi|124360457|gb|ABN08467.1| (e_value=2e-79) Haem; (*ATH) AT4G26010.1 (e_value=2e-74) | Symbol: None | peroxidase, putative, peroxidase ATP13a - Arabidopsis thaliana, PID:e264765; identical to cDNA class III peroxidase ATP35, GI:17530565 | chr4:13200602-13201950 FORWARD | Aliases: F20B18.120, F20B18_120; (*SWP) sp|Q93V93|PER44_ARATH (e_value=2e-73) Peroxidas…
SGN-U573800	GO:0008152//metabolic process;GO:0006950//response to stress	GO:0005618//cell wall	GO:0005506//iron ion binding;GO:0003824//catalytic activity;GO:0016209//antioxidant activity		1.14598	2.20838	1.852	Tomato 200607||2 [6 ESTs aligned] (*GB) gi|147811771|emb|CAN68188.1| (e_value=6e-73) hypothetical; (*ATH) AT5G40150.1 (e_value=3e-70) | Symbol: None | peroxidase, putative, identical to peroxidase ATP26a {Arabidopsis thaliana} GP:1890317:emb:CAA72487 | chr5:16076737-16078271 REVERSE | Aliases: MSN9.50, MSN9_50; (*SWP) sp|Q9FL16|PER63_ARATH (e_value=3e-69) Peroxidase 63 OS=Arabidopsis thaliana GN=…
SGN-U575184	GO:0008152//metabolic process;GO:0006950//response to stress	GO:0005576//extracellular region;GO:0030312//external encapsulating structure	GO:0005506//iron ion binding;GO:0003824//catalytic activity;GO:0016209//antioxidant activity		-1.26341	-2.00315	-1.48876	Tomato 200607||2 [10 ESTs aligned] (*GB) gi|5381253|dbj|BAA82306.1| (e_value=2e-155) peroxidase [Nicotiana tabacum]; (*ATH) AT5G05340.1 (e_value=7e-129) | Symbol: None | peroxidase, putative, similar to peroxidase (Nicotiana tabacum) gi:5381253:dbj:BAA82306; similar to Peroxidase P7 (Brassica rapa (Turnip)) SWISS-PROT:P00434 | chr5:1578952-1580876 REVERSE | Aliases: K18I23.14, K18I23_14; (*SWP) s…
SGN-U583086	GO:0008152//metabolic process;GO:0006950//response to stress	-	GO:0005506//iron ion binding;GO:0003824//catalytic activity;GO:0016209//antioxidant activity		1.13237	2.72236	1.57691	Tomato 200607||2 [37 ESTs aligned] (*GB) gi|14031049|gb|AAK52084.1| (e_value=4e-165) peroxidase [Nicotiana tabacum]; (*ATH) AT1G71695.1 (e_value=1e-115) | Symbol: None | peroxidase 12 (PER12) (P12) (PRXR6), identical to SP:Q96520 Peroxidase 12 precursor (EC 1.11.1.7) (Atperox P12) (PRXR6) (ATP4a) {Arabidopsis thaliana} | chr1:26967967-26970350 FORWARD | Aliases: F14O23.6, F14O23_6; (*SWP) sp|Q965…
SGN-U602055	GO:0008152//metabolic process;GO:0006950//response to stress	-	GO:0005506//iron ion binding;GO:0003824//catalytic activity;GO:0016209//antioxidant activity		-3.13481	-2.65916	-5.90322	Tomato 200607||2 [1 ESTs aligned] (*GB) gi|14485511|emb|CAC42086.1| (e_value=1e-103) putative peroxidase [Solanum tuberosum]; (*ATH) AT4G37530.1 (e_value=9e-100) Symbol: None | peroxidase, putative, similar to peroxidase (Arabidopsis thaliana) gi:1402906:emb:CAA66958; identical to Pfam profile PF00141: Peroxidase; identical to cDNA peroxidase ATP37 GI:18874553 | chr4:17634778-17636282 FORWARD | A…
SGN-U565600	GO:0008152//metabolic process;GO:0006810//transport	GO:0031224//intrinsic to membrane	GO:0016628//oxidoreductase activity, acting on the CH-CH group of donors, NAD or NADP as acceptor;GO:0022857//transmembrane transporter activity		-3.74827	-5.11147	-4.39764	Tomato 200607||2 [65 ESTs aligned] (*GB) gi|30025133|gb|AAM44082.1| (e_value=0) putative sorbitol transporter [Prunus cerasus]; (*ATH) AT3G18830.1 (e_value=0) Symbol: ATPLT5 | This gene encodes a plasma membrane-localized polyol/cyclitol/monosaccharide-H+-symporter. The AtPLT5 symporter is able to catalyze the energy-dependent membrane passage of a wide range of linear polyols (three to six carbo…
SGN-U568342	GO:0008152//metabolic process;GO:0006810//transport	GO:0031224//intrinsic to membrane	GO:0016628//oxidoreductase activity, acting on the CH-CH group of donors, NAD or NADP as acceptor;GO:0022857//transmembrane transporter activity		2.07247	1.47543	2.32193	Tomato 200607||2 [5 ESTs aligned] (*GB) gi|8347246|gb|AAF74567.1|AF215853_1 (e_value=5e-31) hexose; (*ATH) AT5G16150.1 (e_value=2e-23) Symbol: None | hexose transporter, putative, strong similarity to hexose transporter (Arabidopsis thaliana) GI:8347250; contains Pfam profile PF00083: major facilitator superfamily protein | chr5:5272560-5275818 FORWARD | Aliases: T21H19.70, T21H19_... ; (*SWP) sp…
SGN-U595153	GO:0008152//metabolic process;GO:0000041//transition metal ion transport	GO:0031224//intrinsic to membrane	GO:0015082//di-, tri-valent inorganic cation transmembrane transporter activity;GO:0016628//oxidoreductase activity, acting on the CH-CH group of donors, NAD or NADP as acceptor		-2.00114	-4.49757	-2.42228	Tomato 200607||2 [1 ESTs aligned] (*GB) gi|4836771|gb|AAD30548.1|AF136579_1 (e_value=2e-166) iron-regulated; (*ATH) AT4G19690.2 (e_value=4e-115) Symbol: None | similar to metal transporter, putative (ZIP8) [Arabidopsis thaliana] (TAIR:At5g45105.1); similar to iron-regulated transporter 1 [Lycopersicon esculentum] (GB:AAD30548.1); contains InterPro domain ZIP zinc/iron transport (InterPro:IPR... ;…
SGN-U564693	GO:0008152//metabolic process	-	GO:0016628//oxidoreductase activity, acting on the CH-CH group of donors, NAD or NADP as acceptor		-1.33442	-1.37624	-1.93742	Tomato 200607||2 [14 ESTs aligned] (*GB) gi|15234031|ref|NP_192713.1| (e_value=2e-148) short-chain dehydrogenase/reductase family protein [Arabidopsis thaliana]; (*ATH) AT4G09750.1 (e_value=2e-150) | Symbol: None | short-chain dehydrogenase/reductase (SDR) family protein, similar to androgen-regulated short-chain dehydrogenase/reductase 1 GI:9622124 from (Homo sapiens) | chr4:6146687-6148811 FORW…
SGN-U565492	GO:0008152//metabolic process	-	GO:0046872//metal ion binding;GO:0003824//catalytic activity		-2.66631	-2.52607	-2.62995	Tomato 200607||2 [37 ESTs aligned] (*GB) gi|1039355|emb|CAA63093.1| (e_value=0) alcohol dehydrogenase [Solanum tuberosum]; (*ATH) AT1G22430.1 (e_value=2e-82) | Symbol: None | alcohol dehydrogenase, putative, similar to alcohol dehydrogenase ADH GI:7705214 from (Lycopersicon esculentum); contains Pfam zinc-binding dehydrogenase domain PF00107 | chr1:7919161-7921821 FORWARD | Aliases: F12K8.22, F12…
SGN-U565510	GO:0008152//metabolic process	GO:0043231//intracellular membrane-bounded organelle	GO:0030554//adenyl nucleotide binding;GO:0016651//oxidoreductase activity, acting on NADH or NADPH		-2.03391	-1.98132	-1.99755	Tomato 200607||2 [8 ESTs aligned] (*GB) gi|157344927|emb|CAO71655.1| (e_value=4e-166) unnamed; (*ATH) AT5G08740.1 (e_value=2e-154) Symbol: None | pyridine nucleotide-disulphide oxidoreductase family protein, similar to DhnA (Synechococcus sp. PCC 7942) GI:15620546; contains Pfam profile PF00070: Pyridine nucleotide-disulphide oxidoreductase | chr5:2848507-2851424 REVERSE | Alia... ; (*SWP) sp|Q8G…
SGN-U565518	GO:0008152//metabolic process	GO:0031410//cytoplasmic vesicle	GO:0070567		3.01299	2.28461	2.25277	Tomato 200607||2 [6 ESTs aligned] (*GB) gi|157353406|emb|CAO45345.1| (e_value=7e-180) unnamed; (*ATH) AT2G38670.1 (e_value=3e-176) Symbol: None | ethanolamine-phosphate cytidylyltransferase, putative / phosphorylethanolamine transferase, putative / CTP:phosphoethanolamine cytidylyltransferase, putative, similar to SP:Q99447 Ethanolamine-phosphate cytidylyltransferase (EC 2.7.7.... ; (*SWP) sp|Q55…
SGN-U566935	GO:0008152//metabolic process	GO:0016020//membrane;GO:0043231//intracellular membrane-bounded organelle	GO:0016628//oxidoreductase activity, acting on the CH-CH group of donors, NAD or NADP as acceptor;GO:0046872//metal ion binding;GO:0016772//transferase activity, transferring phosphorus-containing groups		1.94046	1.58391	1.97334	Tomato 200607||2 [10 ESTs aligned] (*GB) gi|48209896|gb|AAT40490.1| (e_value=2e-76) putative calmodulin [Solanum demissum]; (*ATH) AT1G12310.1 (e_value=3e-70) | Symbol: None | calmodulin, putative, similar to calmodulin SP:P04465 from (Trypanosoma brucei gambiense) | chr1:4187163-4188054 REVERSE | Aliases: F5O11.35, F5O11_35; (*SWP) sp|Q94AZ4|CML13_ARATH (e_value=2e-69) Probable calcium-binding p…
SGN-U567136	GO:0008152//metabolic process	GO:0005743//mitochondrial inner membrane	GO:0030554//adenyl nucleotide binding;GO:0046872//metal ion binding;GO:0016667//oxidoreductase activity, acting on sulfur group of donors;GO:0050136//NADH dehydrogenase (quinone) activity		-1.21029	-1.50315	-1.60903	Tomato 200607||2 [15 ESTs aligned] (*GB) gi|5734587|emb|CAB52797.1| (e_value=0) putative external rotenone-insensitive NADH dehydrogenase [Solanum tuberosum]; (*ATH) AT4G28220.1 (e_value=0) Symbol: None | NADH dehydrogenase-related, similar to 64 kDa mitochondrial NADH dehydrogenase (Neurospora crassa) GI:4753821, alternative NADH-dehydrogenase (Yarrowia lipolytica) GI:3718005; contains Pfam prof…
SGN-U567390	GO:0008152//metabolic process	-	GO:0048037//cofactor binding;GO:0008483//transaminase activity		-1.80705	-1.31148	-2.40393	Tomato 200607||2 [15 ESTs aligned] (*GB) gi|118486870|gb|ABK95269.1| (e_value=0) unknown; (*ATH) AT1G80360.1 (e_value=4e-166) | Symbol: None | aminotransferase class I and II family protein, low similarity to GI:14278621 Aromatic Aminotransferase from Pyrococcus horikoshii | chr1:30213391-30215579 REVERSE | Aliases: F5I6.11, F5I6_11; (*SWP) sp|O67781|AAT_AQUAE (e_value=2e-33) Aspartate aminotrans…
SGN-U568547	GO:0008152//metabolic process	-	GO:0008905		1.40225	2.3773	2.90911	Tomato 200607||2 [79 ESTs aligned] (*GB) gi|57340416|gb|AAT37498.2| (e_value=0) GDP-mannose pyrophosphorylase [Lycopersicon esculentum]; (*ATH) AT2G39770.1 (e_value=0) Symbol: None | GDP-mannose pyrophosphorylase (GMP1), identical to GDP-mannose pyrophosphorylase from Arabidopsis thaliana (GI:3598958); updated per Conklin PL et al, PNAS 1999, 96(7):4198-203 | chr2:16595783-16598063 FORWARD | Alia…
SGN-U568572	GO:0008152//metabolic process	GO:0030312//external encapsulating structure;GO:0031410//cytoplasmic vesicle;GO:0043231//intracellular membrane-bounded organelle	GO:0000166//nucleotide binding;GO:0048037//cofactor binding;GO:0016616//oxidoreductase activity, acting on the CH-OH group of donors, NAD or NADP as acceptor		1.42412	1.69137	1.42285	Tomato 200607||2 [38 ESTs aligned] (*GB) gi|48093457|gb|AAT40105.1| (e_value=0) putative UDP-glucose dehydrogenase 1 [Nicotiana tabacum]; (*ATH) AT5G15490.1 (e_value=0) Symbol: None | UDP-glucose 6-dehydrogenase, putative, very strong similarity to SP:Q96558 UDP-glucose 6-dehydrogenase (EC 1.1.1.22) (UDP-Glc dehydrogenase) (UDP-GlcDH) (UDPGDH) {Glycine max}; contains Pfam profiles PF03721: UDP-gl…
SGN-U568737	GO:0008152//metabolic process	GO:0005576//extracellular region;GO:0005618//cell wall	GO:0046914//transition metal ion binding;GO:0016682//oxidoreductase activity, acting on diphenols and related substances as donors, oxygen as acceptor		1.84371	1.60427	1.84591	Tomato 200607||2 [92 ESTs aligned] (*GB) gi|1944575|emb|CAB08077.1| (e_value=0) pectinesterase [Lycopersicon esculentum]; (*ATH) AT1G76160.1 (e_value=0) Symbol: SKS5 | multi-copper oxidase type I family protein, similar to pollen-specific BP10 protein (SP:Q00624)(Brassica napus); contains Pfam profile: PF00394 Multicopper oxidase | chr1:28582836-28586006 REVERSE | Aliases: T23E18.10, T23E18_10, S…
SGN-U568738	GO:0008152//metabolic process	GO:0031410//cytoplasmic vesicle	GO:0046914//transition metal ion binding;GO:0016682//oxidoreductase activity, acting on diphenols and related substances as donors, oxygen as acceptor		2.09463	1.71946	2.00886	Tomato 200607||2 [4 ESTs aligned] (*GB) gi|118487967|gb|ABK95805.1| (e_value=9e-39) unknown; (*ATH) AT1G76160.1 (e_value=5e-33) Symbol: SKS5 | multi-copper oxidase type I family protein, similar to pollen-specific BP10 protein (SP:Q00624)(Brassica napus); contains Pfam profile: PF00394 Multicopper oxidase | chr1:28582836-28586006 REVERSE | Aliases: T23E18.10, T23E18_10, SKS5... ; (*SWP) sp|Q00624…
SGN-U569532	GO:0008152//metabolic process	GO:0043231//intracellular membrane-bounded organelle	-		-2.24727	-4.46178	-4.21283	Tomato 200607||2 [15 ESTs aligned] (*GB) gi|9794870|gb|AAF98369.1|AF158253_1 (e_value=0) patatin-like; (*ATH) AT4G37050.1 (e_value=8e-112) | Symbol: None | patatin, putative, similar to patatin-like latex allergen (Hevea brasiliensis)(PMID:10589016); contains patatin domain PF01734 | chr4:17457129-17459613 REVERSE | Aliases: AP22.16, AP22_16; (*SWP) sp|Q3YJS9|PT3K1_SOLTU (e_value=5e-75) Patatin-3…
SGN-U570614	GO:0008152//metabolic process	-	GO:0030554//adenyl nucleotide binding;GO:0016709//oxidoreductase activity, acting on paired donors, with incorporation or reduction of molecular oxygen, NADH or NADPH as one donor, and incorporation of one atom of oxygen		1.424	1.4705	2.1784	Tomato 200607||2 [2 ESTs aligned] (*GB) gi|147790550|emb|CAN76525.1| (e_value=1e-37) hypothetical; (*ATH) AT5G07800.1 (e_value=2e-39) Symbol: None | flavin-containing monooxygenase family protein / FMO family protein, similar to flavin-containing monooxygenase 2 (FMO2) from Homo sapiens (GI:1834493); contains Pfam profile: PF00743 Flavin-binding monooxygenase-like | chr5:2486607-2... ;
SGN-U571186	GO:0008152//metabolic process	GO:0031410//cytoplasmic vesicle	GO:0046914//transition metal ion binding;GO:0016682//oxidoreductase activity, acting on diphenols and related substances as donors, oxygen as acceptor		11.4152	11.5981	12.1478	Tomato 200607||2 [7 ESTs aligned] (*GB) gi|157348931|emb|CAO24009.1| (e_value=0) unnamed; (*ATH) AT1G76160.1 (e_value=0) Symbol: SKS5 | multi-copper oxidase type I family protein, similar to pollen-specific BP10 protein (SP:Q00624)(Brassica napus); contains Pfam profile: PF00394 Multicopper oxidase | chr1:28582836-28586006 REVERSE | Aliases: T23E18.10, T23E18_10, SKS5... ; (*SWP) sp|Q00624|ASOL_B…
SGN-U571239	GO:0008152//metabolic process	-	GO:0004033//aldo-keto reductase activity		-1.5252	-2.76336	-1.58278	Tomato 200607||2 [8 ESTs aligned] (*GB) gi|118487572|gb|ABK95612.1| (e_value=4e-141) unknown; (*ATH) AT1G60690.1 (e_value=4e-136) | Symbol: None | aldo/keto reductase family protein, contains Pfam profile PF00248: oxidoreductase, aldo/keto reductase family | chr1:22353557-22355333 REVERSE | Aliases: F8A5.21, F8A5_21; (*SWP) sp|P40691|A115_TOBAC (e_value=2e-124) Auxin-induced protein PCNT115 OS=Ni…
SGN-U571543	GO:0008152//metabolic process	-	GO:0016491//oxidoreductase activity		2.01354	2.39196	2.74644	Tomato 200607||2 [63 ESTs aligned] (*GB) gi|7981382|emb|CAB91875.1| (e_value=6e-138) putative alcohol dehydrogenase [Lycopersicon esculentum]; (*ATH) AT2G47140.1 (e_value=3e-79) | Symbol: None | short-chain dehydrogenase/reductase (SDR) family protein, similar to 3-beta-hydroxysteroiddehydrogenase GI:15983819 from (Digitalis lanata) | chr2:19357810-19359158 REVERSE | Aliases: F14M4.3; (*SWP) sp|P…
SGN-U571670	GO:0008152//metabolic process	-	GO:0016491//oxidoreductase activity		-10.6064	-10.6064	-10.6064	Tomato 200607||2 [13 ESTs aligned] (*GB) gi|157329387|emb|CAO39963.1| (e_value=8e-160) unnamed; (*ATH) AT4G17370.1 (e_value=3e-145) Symbol: None | oxidoreductase family protein, weak similarity to SP:P26935 Myo-inositol 2-dehydrogenase (EC 1.1.1.18). {Bacillus subtilis}; contains Pfam profiles PF01408: Oxidoreductase family NAD-binding Rossmann fold, PF02894: Oxidoreductase fami... ; (*SWP) sp|P4…
SGN-U571791	GO:0008152//metabolic process	-	GO:0016491//oxidoreductase activity;GO:0005506//iron ion binding		-3.203	-10.0485	-2.58088	Tomato 200607||2 [34 ESTs aligned] (*GB) gi|5002354|gb|AAD37433.1|AF150881_1 (e_value=0) ferulate-5-hydroxylase; (*ATH) AT4G36220.1 (e_value=0) | Symbol: None | cytochrome P450 84A1 (CYP84A1) / ferulate-5-hydroxylase (FAH1), identical to Cytochrome P450 84A1 (Ferulate-5-hydroxylase) (SP:Q42600) (Arabidopsis thaliana) | chr4:17137347-17139638 REVERSE | Aliases: F23E13.110, F23E13_110; (*SWP) sp|Q4…
SGN-U572014	GO:0008152//metabolic process	GO:0043231//intracellular membrane-bounded organelle	GO:0004030//aldehyde dehydrogenase [NAD(P)+] activity		-1.7327	-1.92274	-2.65954	Tomato 200607||2 [91 ESTs aligned] (*GB) gi|147772376|emb|CAN63005.1| (e_value=0) hypothetical; (*ATH) AT3G48000.1 (e_value=0) Symbol: None | aldehyde dehydrogenase (ALDH2), identical to aldehyde dehydrogenase (Arabidopsis thaliana) GI:8574427; similar to mitochondrial aldehyde dehydrogenase (Arabidopsis thaliana) gi:19850249:gb:AAL99612; identical to cDNA aldehyde dehydrog... ; (*SWP) sp|Q9SU63|…
SGN-U572527	GO:0008152//metabolic process	-	GO:0016616//oxidoreductase activity, acting on the CH-OH group of donors, NAD or NADP as acceptor		-2.45325	-1.33573	-1.29683	Tomato 200607||2 [16 ESTs aligned] (*GB) gi|170935854|emb|CAQ19732.1| (e_value=3e-140) tropinone; (*ATH) AT5G06060.1 (e_value=4e-75) | Symbol: None | tropinone reductase, putative / tropine dehydrogenase, putative, similar to tropinone reductase SP:P50165 from (Datura stramonium) | chr5:1823845-1825895 REVERSE | Aliases: K16F4.2, K16F4_2; (*SWP) sp|P50164|TRN2_HYONI (e_value=9e-136) Tropinone red…
SGN-U573706	GO:0008152//metabolic process	-	GO:0016798//hydrolase activity, acting on glycosyl bonds		-2.51658	-2.29418	-2.48683	Tomato 200607||2 [6 ESTs aligned] (*GB) gi|157357438|emb|CAO63972.1| (e_value=4e-11) unnamed; (*ATH) AT3G19615.1 (e_value=2e-11) |;
SGN-U573976	GO:0008152//metabolic process	GO:0009526//plastid envelope;GO:0009570//chloroplast stroma;GO:0009534//chloroplast thylakoid	GO:0004033//aldo-keto reductase activity;GO:0017111//nucleoside-triphosphatase activity;GO:0032559//adenyl ribonucleotide binding		-3.63826	-4.37801	-3.92507	Tomato 200607||2 [89 ESTs aligned] (*GB) gi|157344584|emb|CAO69967.1| (e_value=3e-173) unnamed; (*ATH) AT1G06690.1 (e_value=3e-166) | Symbol: None | aldo/keto reductase family protein, contains Pfam profile PF00248: oxidoreductase, aldo/keto reductase family | chr1:2049601-2052059 REVERSE | Aliases: F12K11.2, F12K11_2; (*SWP) sp|Q94A68|Y1669_ARATH (e_value=2e-165) Uncharacterized oxidoreductase A…
SGN-U574082	GO:0008152//metabolic process	-	GO:0016706//oxidoreductase activity, acting on paired donors, with incorporation or reduction of molecular oxygen, 2-oxoglutarate as one donor, and incorporation of one atom each of oxygen into both donors		2.6072	2.92149	4.844	Tomato 200607||2 [5 ESTs aligned] (*GB) gi|118484055|gb|ABK93913.1| (e_value=2e-38) unknown; (*ATH) AT3G11180.1 (e_value=4e-12) Symbol: None | oxidoreductase, 2OG-Fe(II) oxygenase family protein, similar to leucoanthocyanidin dioxygenase GB:BAA20143 (Perilla frutescens), Malus domestica, SP:P51091; contains PF03171 2OG-Fe(II) oxygenase superfamily domain | chr3:3504220-35071... ; (*SWP) sp|O48882…
SGN-U574148	GO:0008152//metabolic process	GO:0044424//intracellular part	GO:0003824//catalytic activity		-3.20368	-3.24827	-11.0492	Tomato 200607||2 [4 ESTs aligned] (*GB) gi|1708422|sp|P52578|IFRH_SOLTU (e_value=2e-131) Isoflavone reductase homolog (CP100); (*ATH) AT4G39230.1 (e_value=5e-102) Symbol: None | isoflavone reductase, putative, similar to allergenic isoflavone reductase-like protein Bet v 6.0102 (Betula pendula)(GI:10764491); contains Pfam profile PF02716: Isoflavone reductase | chr4:18265879-18267718 REVERSE | Al…
SGN-U576701	GO:0008152//metabolic process	GO:0031410//cytoplasmic vesicle	GO:0004030//aldehyde dehydrogenase [NAD(P)+] activity		3.11584	2.14045	2.40581	Tomato 200607||2 [20 ESTs aligned] (*GB) gi|157353017|emb|CAO44907.1| (e_value=0) unnamed; (*ATH) AT3G66658.2 (e_value=0) Symbol: None | betaine-aldehyde dehydrogenase, putative, similar to betaine-aldehyde dehydrogenase, chloroplast precursor (BADH) (Spinacia oleracea) SWISS-PROT:P17202; contains non-consensus splice site (GC) at intron 13 | chr3:2095111-2099143 REVER... ; (*SWP) sp|Q0WSF1|AL221…
SGN-U577473	GO:0008152//metabolic process	-	GO:0004753//saccharopine dehydrogenase activity		-2.38897	-3.4908	-1.954	Tomato 200607||2 [62 ESTs aligned] (*GB) gi|23193174|gb|AAN14410.1| (e_value=6e-156) bifunctional lysine-ketoglutarate reductase/saccharopine dehydrogenase [Gossypium hirsutum]; (*ATH) AT4G33150.1 (e_value=2e-149) Symbol: None | lysine-ketoglutarate reductase/saccharopine dehydrogenase bifunctional enzyme, identical to lysine-ketoglutarate reductase/saccharopine dehydrogenase GI:2052508 from (Ara…
SGN-U577900	GO:0008152//metabolic process	GO:0009534//chloroplast thylakoid	GO:0043169//cation binding;GO:0016682//oxidoreductase activity, acting on diphenols and related substances as donors, oxygen as acceptor		-5.48727	-3.51981	-7.15023	Tomato 200607||2 [148 ESTs aligned] (*GB) gi|1172583|sp|Q08296|PPOF_SOLLC (e_value=0) RecName:; (*SWP) sp|Q08296|PPOF_SOLLC (e_value=0) Polyphenol oxidase F, chloroplastic OS=Solanum lycopersicum;
SGN-U578292	GO:0008152//metabolic process	-	GO:0005488//binding;GO:0003824//catalytic activity		1.50713	1.59434	1.65834	Tomato 200607||2 [17 ESTs aligned] (*GB) gi|118485672|gb|ABK94686.1| (e_value=6e-115) unknown; (*ATH) AT4G17720.1 (e_value=8e-100) | Symbol: None | RNA recognition motif (RRM)-containing protein | chr4:9862459-9864676 REVERSE | Aliases: DL4895C, FCAALL.73;
SGN-U578502	GO:0008152//metabolic process	GO:0009534//chloroplast thylakoid	GO:0043169//cation binding;GO:0016682//oxidoreductase activity, acting on diphenols and related substances as donors, oxygen as acceptor		-10.0485	-2.24759	-10.0485	Tomato 200607||2 [5 ESTs aligned] (*GB) gi|1172578|sp|Q08304|PPOB_SOLLC (e_value=3e-170) RecName:; (*SWP) sp|Q08304|PPOB_SOLLC (e_value=2e-171) Polyphenol oxidase B, chloroplastic OS=Solanum lycopersicum;
SGN-U578560	GO:0008152//metabolic process	-	GO:0016624//oxidoreductase activity, acting on the aldehyde or oxo group of donors, disulfide as acceptor		-6.26514	-12.098	-12.098	Tomato 200607||2 [12 ESTs aligned] (*GB) gi|1945277|emb|CAB08111.1| (e_value=0) branched; (*ATH) AT1G21400.1 (e_value=2e-157) Symbol: None | 2-oxoisovalerate dehydrogenase, putative / 3-methyl-2-oxobutanoate dehydrogenase, putative / branched-chain alpha-keto acid dehydrogenase E1 alpha subunit, putative, similar to branched-chain alpha-keto acid dehydrogenase E1-alpha sub... ; (*SWP) sp|Q54M22|O…
SGN-U578696	GO:0008152//metabolic process	-	-		1.41061	1.67329	1.40212	Tomato 200607||2 [189 ESTs aligned] (*GB) gi|217072906|gb|ACJ84813.1| (e_value=7e-106) unknown; (*ATH) AT4G02860.1 (e_value=2e-92) Symbol: None | similar to phenazine biosynthesis PhzC/PhzF family protein [Arabidopsis thaliana] (TAIR:At1g03210.1); similar to phenazine biosynthesis family protein [Oryza sativa (japonica cultivar-group)] (GB:AAU89223.1); contains InterPro domain ... ; (*SWP) sp|Q9K…
SGN-U579250	GO:0008152//metabolic process	-	GO:0005488//binding;GO:0016491//oxidoreductase activity		-2.97297	-2.11349	-5.26508	Tomato 200607||2 [30 ESTs aligned] (*GB) gi|398992|sp|P05116|ACCO1_SOLLC (e_value=4e-39) RecName:; (*ATH) AT1G05010.1 (e_value=9e-36) Symbol: None | 1-aminocyclopropane-1-carboxylate oxidase / ACC oxidase / ethylene-forming enzyme (ACO) (EAT1), Identical to 1-aminocyclopropane-1-carboxylate oxidase (ACC oxidase) gb:X66719 (EAT1). ESTs gb:T43073, gb:T5714, gb:R90435, gb:R44023, gb:... ; (*SWP) sp|…
SGN-U579670	GO:0008152//metabolic process	-	GO:0003824//catalytic activity		1.70389	2.59751	1.80969	Tomato 200607||2 [29 ESTs aligned] (*GB) gi|147858660|emb|CAN80430.1| (e_value=5e-137) hypothetical; (*ATH) AT4G09670.1 (e_value=3e-130) Symbol: None | oxidoreductase family protein, similar to AX110P (Daucus carota) GI:285739; contains Pfam profiles PF01408: Oxidoreductase family NAD-binding Rossmann fold, PF02894: Oxidoreductase family C-terminal alpha/beta domain | chr4:6107147-61... ; (*SWP) …
SGN-U580766	GO:0008152//metabolic process	GO:0009536//plastid	GO:0016798//hydrolase activity, acting on glycosyl bonds		3.8686	2.54024	4.49767	Tomato 200607||2 [69 ESTs aligned] (*GB) gi|197260355|gb|ACH56715.1| (e_value=0) beta-glucosidase; (*ATH) AT2G44480.1 (e_value=7e-149) Symbol: None | glycosyl hydrolase family 1 protein, contains Pfam PF00232 : Glycosyl hydrolase family 1 domain; TIGRFAM TIGR01233: 6-phospho-beta-galactosidase; similar to amygdalin hydrolase isoform AH I precursor (GI:16757966) (Prunus serotina) | ... ; (*SWP) sp…
SGN-U581023	GO:0008152//metabolic process	GO:0030964;GO:0005746//mitochondrial respiratory chain	GO:0051536//iron-sulfur cluster binding;GO:0050136//NADH dehydrogenase (quinone) activity;GO:0000166//nucleotide binding		1.70068	1.13369	1.33582	Tomato 200607||2 [41 ESTs aligned] (*GB) gi|639834|emb|CAA58823.1| (e_value=0) NADH dehydrogenase [Solanum tuberosum]; (*ATH) AT5G08530.1 (e_value=0) Symbol: None | NADH-ubiquinone oxidoreductase 51 kDa subunit, mitochondrial, putative, similar to NADH-ubiquinone oxidoreductase 51 kDa subunit, mitochondrial precursor (EC 1.6.5.3) (EC 1.6.99.3) from {Homo sapiens} SP:P49821, {Bos taurus} SP:P25708…
SGN-U581220	GO:0008152//metabolic process	GO:0009534//chloroplast thylakoid	GO:0043169//cation binding;GO:0016682//oxidoreductase activity, acting on diphenols and related substances as donors, oxygen as acceptor		-4.93795	-1.66079	-12.1079	Tomato 200607||2 [19 ESTs aligned] (*GB) gi|1346775|sp|Q08306|PPOD_SOLLC (e_value=0) RecName:; (*SWP) sp|Q08306|PPOD_SOLLC (e_value=0) Polyphenol oxidase D, chloroplastic OS=Solanum lycopersicum;
SGN-U581327	GO:0008152//metabolic process	-	GO:0048037//cofactor binding;GO:0016857//racemase and epimerase activity, acting on carbohydrates and derivatives		2.75895	2.27679	2.67353	Tomato 200607||2 [56 ESTs aligned] (*GB) gi|82400136|gb|ABB72807.1| (e_value=0) NAD-dependent; (*ATH) AT5G28840.1 (e_value=0) Symbol: None | NAD-dependent epimerase/dehydratase family protein, similar to sugar epimerase BlmG from Streptomyces verticillus GI:9937230; contains Pfam profile PF01370 NAD dependent epimerase/dehydratase family | chr5:10862177-10864906 REVERSE | ... ; (*SWP) sp|A3C4S4|G…
SGN-U581930	GO:0008152//metabolic process	-	GO:0016628//oxidoreductase activity, acting on the CH-CH group of donors, NAD or NADP as acceptor		-1.12934	-3.03598	-1.44366	Tomato 200607||2 [10 ESTs aligned] (*GB) gi|217071888|gb|ACJ84304.1| (e_value=9e-133) unknown; (*ATH) AT5G02540.1 (e_value=7e-126) | Symbol: None | short-chain dehydrogenase/reductase (SDR) family protein, contains INTERPRO family IPR002198 Short-chain dehydrogenase/reductase (SDR) superfamily | chr5:568524-570918 FORWARD | Aliases: T22P11.130, T22P11_130; (*SWP) sp|Q8BYK4|RDH12_MOUSE (e_value=1e…
SGN-U582452	GO:0008152//metabolic process	GO:0005576//extracellular region;GO:0031410//cytoplasmic vesicle	GO:0016209//antioxidant activity;GO:0046914//transition metal ion binding;GO:0004871//signal transducer activity;GO:0003824//catalytic activity		-1.18906	-2.36384	-1.43199	Tomato 200607||2 [4 ESTs aligned] (*GB) gi|39598906|gb|AAR28997.1| (e_value=4e-70) germin-like protein [Capsicum annuum]; (*ATH) AT3G62020.1 (e_value=2e-58) | Symbol: None | germin-like protein (GLP10), identical to germin-like protein subfamily 2 member 4 (SP:Q9M263) | chr3:22982333-22983222 REVERSE | Aliases: F21F14.190; (*SWP) sp|Q9S8P4|RHRE_PEA (e_value=3e-59) Rhicadhesin receptor OS=Pisum sa…
SGN-U582752	GO:0008152//metabolic process	GO:0030964	GO:0016651//oxidoreductase activity, acting on NADH or NADPH		1.26062	1.65924	1.63423	Tomato 200607||2 [30 ESTs aligned] (*GB) gi|118481598|gb|ABK92741.1| (e_value=4e-36) unknown; (*ATH) AT5G47890.1 (e_value=4e-31) Symbol: None | NADH-ubiquinone oxidoreductase B8 subunit, putative, similar to SP:O43678 NADH-ubiquinone oxidoreductase B8 subunit (EC 1.6.5.3) (EC 1.6.99.3) (Complex I-B8) (CI-B8) {Homo sapiens}; contains Pfam profile PF05047: Mitochondrial ribosom... ; (*SWP) sp|Q5R5Z…
SGN-U583048	GO:0008152//metabolic process	-	GO:0003824//catalytic activity;GO:0046914//transition metal ion binding		10.703	13.6522	9.33985	Tomato 200607||2 [12 ESTs aligned] (*GB) gi|4321496|gb|AAD15755.1| (e_value=0) gibberellin 20-oxidase-1; 20ox-1 [Lycopersicon esculentum]; (*ATH) AT4G25420.1 (e_value=3e-139) | Symbol: ATGA20OX1 | gibberellin 20-oxidase, identical to GI:1109695 | chr4:12990894-12992449 REVERSE | Aliases: T30C3.90, T30C3_90, GA20OX1, AT2301, ATGA20OX1; (*SWP) sp|Q39110|GAOX1_ARATH (e_value=3e-138) Gibberellin 20 o…
SGN-U583843	GO:0008152//metabolic process	-	GO:0048037//cofactor binding;GO:0016846//carbon-sulfur lyase activity;GO:0016740//transferase activity		-4.77352	-10.6064	-4.72376	Tomato 200607||2 [40 ESTs aligned] (*GB) gi|9719041|gb|AAF97614.1|U18056_1 (e_value=0) 1-amino-cyclopropane-1-carboxylate; (*ATH) AT4G11280.1 (e_value=0) | Symbol: None | 1-aminocyclopropane-1-carboxylate synthase 6 / ACC synthase 6 (ACS6), identical to GI:3746125 | chr4:6864093-6866112 FORWARD | Aliases: F8L21.70, F8L21_70; (*SWP) sp|P31531|1A1C_SOYBN (e_value=0) 1-aminocyclopropane-1-carboxylat…
SGN-U583880	GO:0008152//metabolic process	GO:0042579//microbody	GO:0003824//catalytic activity		-1.07051	-1.57022	-1.71521	Tomato 200607||2 [121 ESTs aligned] (*GB) gi|157341131|emb|CAO49038.1| (e_value=1e-111) unnamed; (*ATH) AT3G01980.4 (e_value=1e-88) |; (*SWP) sp|P51831|FABG_BACSU (e_value=2e-14) 3-oxoacyl-[acyl-carrier-protein] reductase OS=Bacillus subtilis GN=fabG;
SGN-U584820	GO:0008152//metabolic process	-	GO:0016491//oxidoreductase activity		-3.07333	-4.2279	-3.28037	Tomato 200607||2 [6 ESTs aligned] (*GB) gi|157327117|emb|CAO14389.1| (e_value=3e-137) unnamed; (*ATH) AT2G46510.1 (e_value=7e-86) | Symbol: None | basic helix-loop-helix (bHLH) family protein, contains Pfam profile: PF00010 helix-loop-helix DNA-binding domain | chr2:19098025-19100387 REVERSE | Aliases: F11C10.32; (*SWP) sp|Q39204|RAP1_ARATH (e_value=7e-41) Transcription factor AtMYC2 OS=Arabidops…
SGN-U586415	GO:0008152//metabolic process	GO:0043231//intracellular membrane-bounded organelle	GO:0016787//hydrolase activity		1.66084	2.02786	1.43936	Tomato 200607||2 [11 ESTs aligned] (*GB) gi|15234891|ref|NP_192741.1| (e_value=3e-131) hydrolase, alpha/beta fold family [Arabidopsis thaliana]; (*ATH) AT4G10030.1 (e_value=2e-133) | Symbol: None | hydrolase, alpha/beta fold family protein, contains Pfam profile PF00561: hydrolase, alpha/beta fold family | chr4:6269787-6273237 REVERSE | Aliases: T5L19.160, T5L19_160; (*SWP) sp|Q0V9K2|ABHDB_XENTR …
SGN-U587984	GO:0008152//metabolic process	-	GO:0016620//oxidoreductase activity, acting on the aldehyde or oxo group of donors, NAD or NADP as acceptor		-2.97675	-9.40301	-2.52037	Tomato 200607||2 [1 ESTs aligned] (*GB) gi|157342247|emb|CAO64360.1| (e_value=5e-22) unnamed; (*ATH) AT1G23800.1 (e_value=1e-20) Symbol: None | aldehyde dehydrogenase, mitochondrial (ALDH3), nearly identical to mitochondrial aldehyde dehydrogenase ALDH3 (Arabidopsis thaliana) gi:19850249:gb:AAL99612; contains Pfam profile PF00171: aldehyde dehydrogenase (NAD) family protein |... ; (*SWP) sp|Q8S52…
SGN-U593106	GO:0008152//metabolic process	-	GO:0003824//catalytic activity;GO:0046914//transition metal ion binding		3.64734	4.25749	3.15319	Tomato 200607||2 [1 ESTs aligned] (*GB) gi|126843224|gb|ABO27635.1| (e_value=5e-76) gibberellin; (*ATH) AT1G78440.1 (e_value=8e-34) | Symbol: ATGA2OX1 | Encodes a gibberellin 2-oxidase. | chr1:29516492-29517944 REVERSE | Aliases: F3F9.5, F3F9_5, ATGA2OX1; (*SWP) sp|Q9SQ80|G2OX1_PEA (e_value=4e-42) Gibberellin 2-beta-dioxygenase 1 OS=Pisum sativum GN=GA2OX1;
SGN-U599080	GO:0008152//metabolic process	GO:0043231//intracellular membrane-bounded organelle;GO:0044425//membrane part	GO:0016709//oxidoreductase activity, acting on paired donors, with incorporation or reduction of molecular oxygen, NADH or NADPH as one donor, and incorporation of one atom of oxygen;GO:0005506//iron ion binding		-3.8452	-3.14218	-3.07179	Tomato 200607||2 [1 ESTs aligned] (*GB) gi|157331245|emb|CAO63834.1| (e_value=2e-48) unnamed; (*ATH) AT2G45570.1 (e_value=9e-39) Symbol: None | cytochrome P450 76C2, putative (CYP76C2) (YLS6), identical to SP:O64637 Cytochrome P450 76C2 (EC 1.14.-.-) {Arabidopsis thaliana}, cDNA YLS6 mRNA for cytochrome P450 (CYP76C2), partial cds GI:13122289 | chr2:18786867-18789032 REVERSE ... ; (*SWP) sp|O6489…
SGN-U566518	GO:0007275//multicellular organismal development;GO:0050794//regulation of cellular process;GO:0006807//nitrogen compound metabolic process;GO:0007000//nucleolus organization	GO:0043231//intracellular membrane-bounded organelle	GO:0046914//transition metal ion binding;GO:0048037//cofactor binding;GO:0016641//oxidoreductase activity, acting on the CH-NH2 group of donors, oxygen as acceptor		1.62568	1.55344	1.4958	Tomato 200607||2 [9 ESTs aligned] (*GB) gi|157342434|emb|CAO64547.1| (e_value=7e-43) unnamed; (*ATH) AT5G62440.1 (e_value=2e-42) | Symbol: None | expressed protein | chr5:25089709-25091215 REVERSE | Aliases: K19B1.5, K19B1_5, AT5G62450;
SGN-U594698	GO:0007186//G-protein coupled receptor protein signaling pathway	-	GO:0016301//kinase activity		-2.19007	-2.88283	-2.91265	Tomato 200607||2 [1 ESTs aligned] (*GB) gi|10798892|gb|AAG23129.1|AF198259_1 (e_value=0) diacylglycerol; (*ATH) AT2G20900.3 (e_value=0) | Symbol: None | diacylglycerol kinase, putative, contains INTERPRO domain, IPR001206, DAG-kinase catalytic domain | chr2:8996693-9000120 REVERSE | Aliases: None; (*SWP) sp|O75912|DGKI_HUMAN (e_value=3e-40) Diacylglycerol kinase iota OS=Homo sapiens GN=DGKI;
SGN-U598565	GO:0007167//enzyme linked receptor protein signaling pathway;GO:0006464//protein modification process	GO:0031224//intrinsic to membrane;GO:0031410//cytoplasmic vesicle	GO:0004674//protein serine/threonine kinase activity;GO:0004871//signal transducer activity;GO:0016628//oxidoreductase activity, acting on the CH-CH group of donors, NAD or NADP as acceptor;GO:0004713//protein tyrosine kinase activity;GO:0032559//adenyl ribonucleotide binding		1.0729	1.97848	1.0735	Tomato 200607||2 [1 ESTs aligned] (*GB) gi|147798677|emb|CAN76686.1| (e_value=6e-74) hypothetical; (*ATH) AT3G56370.1 (e_value=2e-67) | Symbol: None | leucine-rich repeat transmembrane protein kinase, putative, leucine-rich receptor-like protein kinase - Malus domestica, EMBL:AF053127 | chr3:20910078-20913960 REVERSE | Aliases: T5P19.20; (*SWP) sp|Q94F62|BAK1_ARATH (e_value=1e-21) BRASSINOSTEROID…
SGN-U584645	GO:0007166//cell surface receptor linked signaling pathway;GO:0006810//transport	GO:0030313;GO:0031224//intrinsic to membrane	GO:0008066//glutamate receptor activity;GO:0005231//excitatory extracellular ligand-gated ion channel activity		-2.86201	-2.4908	-1.91015	Tomato 200607||2 [2 ESTs aligned] (*GB) gi|157349059|emb|CAO24137.1| (e_value=1e-92) unnamed; (*ATH) AT2G32400.1 (e_value=3e-68) | Symbol: None | glutamate receptor family protein (GLR3.7) (GLR5), identical to Glr5 (Arabidopsis thaliana) gi:6644388:gb:AAF21042; plant glutamate receptor family, PMID:11379626 | chr2:13759742-13763930 REVERSE | Aliases: T32F6.8, T32F6_8; (*SWP) sp|Q9SDQ4|GLR37_ARATH…
SGN-U586163	GO:0007166//cell surface receptor linked signaling pathway;GO:0006464//protein modification process;GO:0023060	-	GO:0032561//guanyl ribonucleotide binding;GO:0060089//molecular transducer activity		-2.23059	-4.035	-2.2847	Tomato 200607||2 [6 ESTs aligned] (*GB) gi|120989|sp|P26981|GPA1_SOLLC (e_value=0) RecName:; (*ATH) AT2G26300.1 (e_value=0) Symbol: None | guanine nucleotide binding protein (G-protein) alpha-1 subunit / GP-alpha-1 (GPA1), identical to SP:P18064 Guanine nucleotide-binding protein alpha-1 subunit (GP-alpha-1) {Arabidopsis thaliana} | chr2:11204373-11208070 FORWARD | Alias... ; (*SWP) sp|P26981|GPA…
SGN-U565983	GO:0007049//cell cycle	-	GO:0019887//protein kinase regulator activity;GO:0005488//binding		-2.09491	-2.7665	-2.14901	Tomato 200607||2 [3 ESTs aligned] (*GB) gi|509423|emb|CAA83276.1| (e_value=3e-11) cyclin 2b protein [Arabidopsis thaliana]; (*ATH) AT4G35620.1 (e_value=2e-13) | Symbol: CYCB2;2 | cyclin 2b (CYC2b), identical to cyclin 2b protein (Arabidopsis thaliana) GI:509423 | chr4:16901647-16903916 FORWARD | Aliases: F8D20.130, F8D20_130, CYCB2;2, Cyclin B2;2; (*SWP) sp|Q39070|CCB22_ARATH (e_value=2e-12) Cycl…
SGN-U581279	GO:0007047//cellular cell wall organization	GO:0044464//cell part	-		3.6196	4.58071	4.90029	Tomato 200607||2 [47 ESTs aligned] (*GB) gi|4138916|gb|AAD13633.1| (e_value=8e-132) expansin precursor [Lycopersicon esculentum]; (*ATH) AT1G26770.2 (e_value=4e-103) |; (*SWP) sp|Q9LDR9|EXP10_ARATH (e_value=4e-102) Expansin-A10 OS=Arabidopsis thaliana GN=EXPA10;
SGN-U581609	GO:0007010//cytoskeleton organization	GO:0043232;GO:0043231//intracellular membrane-bounded organelle;GO:0016020//membrane	GO:0032559//adenyl ribonucleotide binding		1.5462	1.88566	1.84414	Tomato 200607||2 [36 ESTs aligned] (*GB) gi|231496|sp|P30167|ACT3_SOLTU (e_value=0) Actin 58; (*ATH) AT3G12110.1 (e_value=0) | Symbol: None | actin 11 (ACT11), identical to SP:P53496 Actin 11 {Arabidopsis thaliana} | chr3:3857860-3859804 FORWARD | Aliases: T21B14.7; (*SWP) sp|P30167|ACT3_SOLTU (e_value=0) Actin-58 OS=Solanum tuberosum GN=AC58;
SGN-U586546	GO:0007010//cytoskeleton organization	GO:0005856//cytoskeleton	GO:0008092//cytoskeletal protein binding		1.43818	2.09073	1.61137	Tomato 200607||2 [54 ESTs aligned] (*GB) gi|12230421|sp|O82572|PROF1_RICCO (e_value=4e-53) Profilin-1; (*ATH) AT2G19760.1 (e_value=2e-47) | Symbol: None | profilin 1 (PRO1) (PFN1) (PRF1) / allergen Ara t 8, identical to profilin 1 (Allergen Ara t 8) SP:Q42449 GI:1353770 from (Arabidopsis thaliana) | chr2:8523869-8525249 REVERSE | Aliases: F6F22.21, F6F22_21; (*SWP) sp|O82572|PROF1_RICCO (e_value=…
SGN-U579857	GO:0006970//response to osmotic stress;GO:0010467//gene expression	GO:0015935//small ribosomal subunit;GO:0016020//membrane;GO:0009536//plastid	GO:0005198//structural molecule activity		1.26523	1.29112	1.12889	Tomato 200607||2 [163 ESTs aligned] (*GB) gi|78191420|gb|ABB29931.1| (e_value=8e-115) P40-like protein [Solanum tuberosum]; (*ATH) AT1G72370.1 (e_value=2e-104) | Symbol: None | 40S ribosomal protein SA (RPSaA), identical to laminin receptor-like protein GB:U01955 (Arabidopsis thaliana); identical to cDNA laminin receptor homologue GI:16379 | chr1:27246607-27248589 REVERSE | Aliases: T10D10.16, T1…
SGN-U574592	GO:0006970//response to osmotic stress;GO:0010038//response to metal ion	GO:0043231//intracellular membrane-bounded organelle;GO:0016020//membrane	GO:0046914//transition metal ion binding;GO:0016639//oxidoreductase activity, acting on the CH-NH2 group of donors, NAD or NADP as acceptor;GO:0032559//adenyl ribonucleotide binding		2.32683	1.92761	2.2136	Tomato 200607||2 [10 ESTs aligned] (*GB) gi|12229785|sp|O04937|DHEA_NICPL (e_value=0) Glutamate dehydrogenase A (GDH A); (*ATH) AT5G07440.1 (e_value=0) | Symbol: None | glutamate dehydrogenase 2 (GDH2), identical to glutamate dehydrogenase 2 (GDH 2) (Arabidopsis thaliana) SWISS-PROT:Q38946 | chr5:2355938-2358195 FORWARD | Aliases: T2I1.150, T2I1_150; (*SWP) sp|O04937|DHEA_NICPL (e_value=0) Glutam…
SGN-U601472	GO:0006970//response to osmotic stress;GO:0009755//hormone-mediated signaling pathway;GO:0006351//transcription, DNA-dependent	GO:0043231//intracellular membrane-bounded organelle	GO:0030528//transcription regulator activity;GO:0001071;GO:0003677//DNA binding;GO:0005515//protein binding		-1.98375	-2.67726	-2.50039	Tomato 200607||2 [1 ESTs aligned] (*GB) gi|67906424|gb|AAY82589.1| (e_value=7e-22) bZIP [Nicotiana tabacum]; (*ATH) AT3G19290.1 (e_value=8e-20) Symbol: None | ABA-responsive element-binding protein 2 (AREB2), almost identical (one amino acid) to GB:AAF27182 from (Arabidopsis thaliana); contains Pfam profile PF00170:bZIP transcription factor; identical to cDNA abscisic acid responsive elemen... ;
SGN-U572680	GO:0006970//response to osmotic stress	GO:0043231//intracellular membrane-bounded organelle	-		-1.80088	-2.57347	-2.49818	Tomato 200607||2 [11 ESTs aligned] (*GB) gi|157335638|emb|CAO61468.1| (e_value=2e-116) unnamed; (*ATH) AT1G27760.3 (e_value=2e-102) Symbol: None | interferon-related developmental regulator family protein / IFRD protein family, contains Pfam PF05004: Interferon-related developmental regulator (IFRD); similar to IFR1 protein GI:16580630 (Gallus gallus); similar to Interferon-rela... ; (*SWP) sp|Q5…
SGN-U578672	GO:0006952//defense response;GO:0044238//primary metabolic process;GO:0015977//carbon fixation;GO:0044237//cellular metabolic process	GO:0009532//plastid stroma;GO:0009526//plastid envelope;GO:0009534//chloroplast thylakoid;GO:0005576//extracellular region	GO:0016301//kinase activity;GO:0032559//adenyl ribonucleotide binding		-10.3049	-10.3049	-4.42228	Tomato 200607||2 [22 ESTs aligned] (*GB) gi|194700336|gb|ACF84252.1| (e_value=9e-75) unknown; (*ATH) AT1G32060.1 (e_value=8e-72) Symbol: None | phosphoribulokinase (PRK) / phosphopentokinase, nearly identical to SP:P25697 Phosphoribulokinase, chloroplast precursor (EC 2.7.1.19) (Phosphopentokinase) (PRKASE) (PRK) {Arabidopsis thaliana} | chr1:11532530-11534619 FORWARD | Alias... ; (*SWP) sp|P2630…
SGN-U578411	GO:0006952//defense response;GO:0009908//flower development;GO:0009266//response to temperature stimulus;GO:0034728	GO:0043231//intracellular membrane-bounded organelle;GO:0000785//chromatin	GO:0003676//nucleic acid binding		2.559	2.39232	1.4547	Tomato 200607||2 [2 ESTs aligned] (*GB) gi|115450897|ref|NP_001049049.1| (e_value=6e-26) Os03g0162200; (*ATH) AT3G54560.1 (e_value=3e-27) | Symbol: None | histone H2A.F/Z, identical to GI:2407800 | chr3:20207248-20208628 FORWARD | Aliases: T14E10.130; (*SWP) sp|Q8H7Y8|H2AV1_ORYSJ (e_value=5e-27) Probable histone H2A variant 1 OS=Oryza sativa subsp. japonica GN=Os03g0162200;
SGN-U578667	GO:0006952//defense response;GO:0009725//response to hormone stimulus	GO:0009532//plastid stroma;GO:0009526//plastid envelope;GO:0009534//chloroplast thylakoid	GO:0008187//poly-pyrimidine tract binding		1.88287	2.13137	1.78171	Tomato 200607||2 [78 ESTs aligned] (*GB) gi|17432522|gb|AAL39067.1|AF389431_1 (e_value=8e-105) single-stranded; (*ATH) AT2G37220.1 (e_value=1e-68) Symbol: None | 29 kDa ribonucleoprotein, chloroplast, putative / RNA-binding protein cp29, putative, similar to SP:Q43349 29 kDa ribonucleoprotein, chloroplast precursor (RNA-binding protein cp29) {Arabidopsis thaliana} | chr2:15641605-15643470 REVE...…
SGN-U579726	GO:0006952//defense response;GO:0009725//response to hormone stimulus	GO:0009532//plastid stroma;GO:0009526//plastid envelope;GO:0009534//chloroplast thylakoid	GO:0008187//poly-pyrimidine tract binding		1.41465	1.19338	1.56905	Tomato 200607||2 [21 ESTs aligned] (*GB) gi|12230585|sp|Q08937|ROC2_NICSY (e_value=2e-94) 29 kDa ribonucleoprotein B, chloroplast precursor (CP29B); (*ATH) AT2G37220.1 (e_value=1e-77) Symbol: None | 29 kDa ribonucleoprotein, chloroplast, putative / RNA-binding protein cp29, putative, similar to SP:Q43349 29 kDa ribonucleoprotein, chloroplast precursor (RNA-binding protein cp29) {Arabidopsis thali…
SGN-U583027	GO:0006952//defense response;GO:0009687//abscisic acid metabolic process;GO:0009416//response to light stimulus;GO:0003006//reproductive developmental process	-	GO:0016709//oxidoreductase activity, acting on paired donors, with incorporation or reduction of molecular oxygen, NADH or NADPH as one donor, and incorporation of one atom of oxygen;GO:0005506//iron ion binding		-10.9447	-10.9447	-10.9447	Tomato 200607||2 [86 ESTs aligned] (*GB) gi|76803519|gb|ABA55732.1| (e_value=0) ABA 8'-hydroxylase CYP707A1 [Solanum tuberosum]; (*ATH) AT4G19230.1 (e_value=0) | Symbol: None | cytochrome P450 family protein, cytochrome P450, Arabidopsis thaliana; supported by cDNA: gi_15293092_gb_AY050980.1_ | chr4:10521390-10523972 FORWARD | Aliases: T18B16.200, T18B16_200; (*SWP) sp|Q949P1|ABAH1_ARATH (e_value…
SGN-U580091	GO:0006952//defense response;GO:0009607//response to biotic stimulus	GO:0009536//plastid	GO:0016853//isomerase activity		1.20721	1.21984	1.02054	Tomato 200607||2 [2 ESTs aligned] (*GB) gi|157355400|emb|CAO48790.1| (e_value=6e-25) unnamed; (*ATH) AT5G01650.1 (e_value=6e-26) | Symbol: None | macrophage migration inhibitory factor family protein / MIF family protein, contains pfam profile: PF001187 Macrophage migration inhibitory factor | chr5:242547-244096 REVERSE | Aliases: F7A7.170, F7A7_170;
SGN-U581359	GO:0006952//defense response;GO:0009607//response to biotic stimulus	GO:0009536//plastid	GO:0016862//intramolecular oxidoreductase activity, interconverting keto- and enol-groups		1.72652	1.24043	1.40965	Tomato 200607||2 [48 ESTs aligned] (*GB) gi|192910730|gb|ACF06473.1| (e_value=1e-52) light-inducible; (*ATH) AT5G01650.1 (e_value=2e-54) | Symbol: None | macrophage migration inhibitory factor family protein / MIF family protein, contains pfam profile: PF001187 Macrophage migration inhibitory factor | chr5:242547-244096 REVERSE | Aliases: F7A7.170, F7A7_170; (*SWP) sp|P91850|MIFH_BRUMA (e_value=1…
SGN-U579170	GO:0006952//defense response;GO:0008152//metabolic process;GO:0019725//cellular homeostasis	GO:0009532//plastid stroma;GO:0005618//cell wall	GO:0016209//antioxidant activity;GO:0005488//binding;GO:0016705//oxidoreductase activity, acting on paired donors, with incorporation or reduction of molecular oxygen		1.8162	1.83352	1.41455	Tomato 200607||2 [48 ESTs aligned] (*GB) gi|157346281|emb|CAO15978.1| (e_value=7e-74) unnamed; (*ATH) AT3G52960.1 (e_value=3e-67) Symbol: None | peroxiredoxin type 2, putative, similar to type 2 peroxiredoxin (Brassica rapa subsp. pekinensis) GI:4928472; contains Pfam profile: PF00578 AhpC/TSA (alkyl hydroperoxide reductase and thiol-specific antioxidant) family | chr3:1965064... ; (*SWP) sp|Q7F8…
SGN-U579011	GO:0006952//defense response;GO:0007088//regulation of mitosis;GO:0008152//metabolic process	-	-		13.4892	13.2874	9.04985	Tomato 200607||2 [5 ESTs aligned] (*GB) gi|195547011|dbj|BAG68286.1| (e_value=1e-25) chitin-binding;
SGN-U563564	GO:0006952//defense response;GO:0006970//response to osmotic stress;GO:0008152//metabolic process	GO:0009532//plastid stroma;GO:0016020//membrane;GO:0042579//microbody	GO:0016646//oxidoreductase activity, acting on the CH-NH group of donors, NAD or NADP as acceptor;GO:0046914//transition metal ion binding;GO:0016655//oxidoreductase activity, acting on NADH or NADPH, quinone or similar compound as acceptor		2.05337	3.44361	2.44432	Tomato 200607||2 [10 ESTs aligned] (*GB) gi|75153341|sp|Q8H9D2|NQR_SOLTU (e_value=5e-90) NAD(P)H:quinone; (*ATH) AT3G27890.1 (e_value=1e-66) | Symbol: None | NADPH-dependent FMN reductase family protein, contains Pfam profile: PF03358 NADPH-dependent FMN reductase | chr3:10351893-10353206 REVERSE | Aliases: K16N12.13; (*SWP) sp|Q8H9D2|NQR_SOLTU (e_value=3e-91) NAD(P)H:quinone oxidoreductase OS=So…
SGN-U574431	GO:0006952//defense response;GO:0005982//starch metabolic process;GO:0005985//sucrose metabolic process;GO:0015977//carbon fixation	GO:0009532//plastid stroma;GO:0009526//plastid envelope;GO:0005576//extracellular region	GO:0043169//cation binding;GO:0019203//carbohydrate phosphatase activity		2.03758	1.24655	1.94335	Tomato 200607||2 [42 ESTs aligned] (*GB) gi|157333396|emb|CAO17011.1| (e_value=0) unnamed; (*ATH) AT3G55800.1 (e_value=3e-171) Symbol: SBPASE | Encodes the chloroplast enzyme sedoheptulose-1,7-bisphosphatase (SBPase), involved in the carbon reduction of the Calvin cycle. Increase in SBPase activity in transgenic lines accumulate up to 50% more sucrose and starch than wild-t... ; (*SWP) sp|O20252|…
SGN-U585207	GO:0006952//defense response;GO:0001906//cell killing	-	-		-10.4635	-10.4635	-3.58088	Tomato 200607||2 [3 ESTs aligned] (*GB) gi|133711821|gb|ABO36638.1| (e_value=5e-26) defensin; (*SWP) sp|Q40901|THG_PETIN (e_value=7e-20) Gamma-thionin homolog PPT OS=Petunia integrifolia;
SGN-U577810	GO:0006952//defense response	GO:0044464//cell part	-		-2.03667	-2.68406	-1.52729	Tomato 200607||2 [67 ESTs aligned] (*GB) gi|924624|gb|AAA80496.1| (e_value=2e-47) flower-specific; (*ATH) AT2G31957.1 (e_value=1e-10) Symbol: LCR79 | Encodes a member of a family of small,secreted, cysteine rich protein with sequence similarity to the PCP (pollen coat protein) gene family. | chr2:13594786-13595264 FORWARD | Aliases: LOW-MOLECULAR-WEIGHT CYSTEINE-RICH 75, LCR75, LO... ; (*SWP) sp|…
SGN-U577397	GO:0006950//response to stress;GO:0044267//cellular protein metabolic process	GO:0044424//intracellular part	GO:0043169//cation binding;GO:0005515//protein binding;GO:0032559//adenyl ribonucleotide binding		-2.20559	-2.1615	-2.57778	Tomato 200607||2 [3 ESTs aligned] (*GB) gi|77999285|gb|ABB16989.1| (e_value=8e-67) DnaJ-like protein [Solanum tuberosum]; (*ATH) AT3G44110.1 (e_value=1e-54) Symbol: None | DNAJ heat shock protein, putative (J3), identical to AtJ3 (Arabidopsis thaliana) GI:2641638, strong similarity to several plant DnaJ proteins from PGR; contains Pfam profiles PF00226 DnaJ domain, PF00684 DnaJ central domain (4 …
SGN-U579891	GO:0006950//response to stress;GO:0044267//cellular protein metabolic process	GO:0043231//intracellular membrane-bounded organelle	GO:0046914//transition metal ion binding;GO:0032559//adenyl ribonucleotide binding		2.24221	1.70037	1.58714	Tomato 200607||2 [20 ESTs aligned] (*GB) gi|147801554|emb|CAN77010.1| (e_value=2e-38) hypothetical; (*ATH) AT1G14980.1 (e_value=3e-39) | Symbol: None | 10 kDa chaperonin (CPN10), identical to SP:P34893 from (Arabidopsis thaliana) | chr1:5165623-5166740 REVERSE | Aliases: T15D22.2, T15D22_2; (*SWP) sp|P34893|CH10_ARATH (e_value=2e-38) 10 kDa chaperonin OS=Arabidopsis thaliana GN=CPN10;
SGN-U579998	GO:0006950//response to stress;GO:0044267//cellular protein metabolic process	GO:0016020//membrane;GO:0044424//intracellular part	GO:0043169//cation binding;GO:0005515//protein binding;GO:0032559//adenyl ribonucleotide binding		-1.46953	-1.69167	-1.82128	Tomato 200607||2 [94 ESTs aligned] (*GB) gi|77999285|gb|ABB16989.1| (e_value=0) DnaJ-like protein [Solanum tuberosum]; (*ATH) AT3G44110.1 (e_value=1e-167) Symbol: None | DNAJ heat shock protein, putative (J3), identical to AtJ3 (Arabidopsis thaliana) GI:2641638, strong similarity to several plant DnaJ proteins from PGR; contains Pfam profiles PF00226 DnaJ domain, PF00684 DnaJ central domain (4 re…
SGN-U592876	GO:0006950//response to stress;GO:0044267//cellular protein metabolic process	GO:0044424//intracellular part	GO:0043169//cation binding;GO:0005515//protein binding;GO:0032559//adenyl ribonucleotide binding		-2.29601	-2.12408	-2.58374	Tomato 200607||2 [1 ESTs aligned] (*GB) gi|81075628|gb|ABB55383.1| (e_value=1e-48) DnaJ-like; (*ATH) AT3G44110.1 (e_value=2e-35) Symbol: None | DNAJ heat shock protein, putative (J3), identical to AtJ3 (Arabidopsis thaliana) GI:2641638, strong similarity to several plant DnaJ proteins from PGR; contains Pfam profiles PF00226 DnaJ domain, PF00684 DnaJ central domain (4 repeats... ; (*SWP) sp|Q0496…
SGN-U577426	GO:0006950//response to stress;GO:0042044//fluid transport	GO:0031224//intrinsic to membrane;GO:0009536//plastid	GO:0005372//water transmembrane transporter activity		1.75874	2.30469	1.73004	Tomato 200607||2 [3 ESTs aligned] (*GB) gi|7263070|gb|AAF44085.1| (e_value=8e-95) putative water channel protein [Lycopersicon esculentum]; (*ATH) AT4G23400.1 (e_value=8e-92) | Symbol: PIP1;5 | major intrinsic family protein / MIP family protein, contains Pfam profile: MIP PF00230 | chr4:12220753-12222380 FORWARD | Aliases: F16G20.100, F16G20_100, PCR55, PIP1D, PIP1;5; (*SWP) sp|Q8LAA6|PIP15_ARAT…
SGN-U577224	GO:0006950//response to stress;GO:0008152//metabolic process	GO:0009526//plastid envelope;GO:0009532//plastid stroma;GO:0005576//extracellular region	GO:0046914//transition metal ion binding;GO:0016491//oxidoreductase activity		1.94737	1.62724	2.00741	Tomato 200607||2 [21 ESTs aligned] (*GB) gi|157358403|emb|CAO66063.1| (e_value=5e-98) unnamed; (*ATH) AT1G23740.1 (e_value=2e-94) | Symbol: None | oxidoreductase, zinc-binding dehydrogenase family protein, contains Pfam profile PF00107: oxidoreductase, zinc-binding dehydrogenase family | chr1:8398115-8399717 REVERSE | Aliases: F5O8.29, F5O8_29; (*SWP) sp|Q9ZUC1|QORL_ARATH (e_value=2e-93) Quinone …
SGN-U578758	GO:0006950//response to stress;GO:0008152//metabolic process	GO:0016020//membrane	GO:0016209//antioxidant activity;GO:0005506//iron ion binding;GO:0003824//catalytic activity		4.86974	5.00838	3.75398	Tomato 200607||2 [8 ESTs aligned] (*GB) gi|75263813|sp|Q9LEH3|PER15_IPOBA (e_value=2e-116) RecName:; (*ATH) AT5G06720.1 (e_value=2e-115) | Symbol: None | peroxidase, putative, identical to peroxidase (Arabidopsis thaliana) gi:1491617:emb:CAA68212 | chr5:2077430-2079006 REVERSE | Aliases: MPH15.8, MPH15_8; (*SWP) sp|Q42578|PER53_ARATH (e_value=2e-114) Peroxidase 53 OS=Arabidopsis thaliana GN=PER53;
SGN-U580857	GO:0006950//response to stress;GO:0006026	GO:0044421//extracellular region part	GO:0004553//hydrolase activity, hydrolyzing O-glycosyl compounds		-13.5548	-7.74747	-13.5548	Tomato 200607||2 [18 ESTs aligned] (*GB) gi|1144307|gb|AAB08443.1| (e_value=6e-134) chitinase, class II [Lycopersicon esculentum]; (*ATH) AT3G12500.1 (e_value=1e-94) | Symbol: None | basic endochitinase, identical to basic endochitinase precursor SP:P19171 from (Arabidopsis thaliana) | chr3:3962389-3963971 REVERSE | Aliases: T2E22.18; (*SWP) sp|Q05537|CHID_SOLLC (e_value=7e-131) Basic endochitina…
SGN-U580531	GO:0006950//response to stress;GO:0003006//reproductive developmental process;GO:0006555//methionine metabolic process	-	GO:0043169//cation binding;GO:0019842//vitamin binding;GO:0016641//oxidoreductase activity, acting on the CH-NH2 group of donors, oxygen as acceptor		-3.01094	-2.88488	-4.97378	Tomato 200607||2 [20 ESTs aligned] (*GB) gi|119639|sp|P07920|ACCO2_SOLLC (e_value=4e-168) RecName:; (*ATH) AT1G05010.1 (e_value=2e-129) Symbol: None | 1-aminocyclopropane-1-carboxylate oxidase / ACC oxidase / ethylene-forming enzyme (ACO) (EAT1), Identical to 1-aminocyclopropane-1-carboxylate oxidase (ACC oxidase) gb:X66719 (EAT1). ESTs gb:T43073, gb:T5714, gb:R90435, gb:R44023, gb:... ; (*SWP) s…
SGN-U566729	GO:0006950//response to stress	-	-		-1.07954	-1.12143	-1.06664	Tomato 200607||2 [12 ESTs aligned] (*GB) gi|123544|sp|P05478|HSP16_SOYBN (e_value=1e-29) 18.5; (*ATH) AT1G07400.1 (e_value=1e-31) Symbol: None | 17.8 kDa class I heat shock protein (HSP17.8-CI), similar to 17.5 kDa class I heat shock protein SP:P04793 from (Glycine max); contains Pfam PF00011: Hsp20/alpha crystallin family | chr1:2274940-2275755 FORWARD | Aliases: F22G5.25, F2... ; (*SWP) sp|P054…
SGN-U568651	GO:0006950//response to stress	GO:0030312//external encapsulating structure	-		2.48098	3.64625	3.91241	Tomato 200607||2 [11 ESTs aligned] (*GB) gi|75164757|sp|Q948Z4|SNAK1_SOLTU (e_value=1e-39) RecName:; (*ATH) AT5G59845.1 (e_value=2e-26) | Symbol: None | gibberellin-regulated family protein, similar to SP:P27057 GAST1 protein precursor {Lycopersicon esculentum}; contains Pfam profile PF02704: Gibberellin regulated protein | chr5:24128550-24129238 FORWARD | Aliases: None; (*SWP) sp|P27057|GAST1_SO…
SGN-U573948	GO:0006950//response to stress	GO:0005783//endoplasmic reticulum	-		1.5519	-9.1267	-9.1267	Tomato 200607||2 [10 ESTs aligned] (*GB) gi|8918494|dbj|BAA97658.1| (e_value=6e-91) small heat shock protein [Lycopersicon esculentum]; (*ATH) AT4G10250.1 (e_value=1e-40) | Symbol: None | 22.0 kDa ER small heat shock protein (HSP22.0-ER), identical to endomembrane-localized small heat shock protein GI:511795 from (Arabidopsis thaliana) | chr4:6370339-6371286 FORWARD | Aliases: T9A4.7; (*SWP) sp|P…
SGN-U578090	GO:0006950//response to stress	GO:0016020//membrane	GO:0005515//protein binding		-2.33773	-1.78237	-2.1071	Tomato 200607||2 [217 ESTs aligned] (*GB) gi|76573343|gb|ABA46776.1| (e_value=0) DnaJ-like protein [Solanum tuberosum]; (*ATH) AT3G44110.1 (e_value=4e-158) Symbol: None | DNAJ heat shock protein, putative (J3), identical to AtJ3 (Arabidopsis thaliana) GI:2641638, strong similarity to several plant DnaJ proteins from PGR; contains Pfam profiles PF00226 DnaJ domain, PF00684 DnaJ central domain (4 r…
SGN-U578474	GO:0006950//response to stress	-	GO:0016787//hydrolase activity;GO:0004866//endopeptidase inhibitor activity		-1.73684	-2.70956	-2.22533	Tomato 200607||2 [13 ESTs aligned] (*GB) gi|124119|sp|P05118|ICI1_SOLLC (e_value=4e-38) RecName:; (*SWP) sp|P05118|ICI1_SOLLC (e_value=3e-39) Wound-induced proteinase inhibitor 1 OS=Solanum lycopersicum GN=PIIF;
SGN-U580463	GO:0006950//response to stress	-	GO:0016787//hydrolase activity;GO:0004866//endopeptidase inhibitor activity		-2.27705	-2.7665	-4.56917	Tomato 200607||2 [14 ESTs aligned] (*GB) gi|124119|sp|P05118|ICI1_SOLLC (e_value=1e-56) RecName:; (*SWP) sp|P05118|ICI1_SOLLC (e_value=1e-57) Wound-induced proteinase inhibitor 1 OS=Solanum lycopersicum GN=PIIF;
SGN-U584909	GO:0006950//response to stress	-	GO:0004866//endopeptidase inhibitor activity		-4.58464	-5.73922	-5.44503	Tomato 200607||2 [4 ESTs aligned] (*GB) gi|73920913|gb|AAZ94182.1| (e_value=1e-43) proteinase; (*SWP) sp|P20076|IER1_SOLLC (e_value=1e-15) Ethylene-responsive proteinase inhibitor 1 OS=Solanum lycopersicum;
SGN-U587247	GO:0006950//response to stress	-	GO:0004866//endopeptidase inhibitor activity		-3.5942	-3.19269	-5.04558	Tomato 200607||2 [1 ESTs aligned] (*GB) gi|110083945|gb|ABG49145.1| (e_value=3e-23) proteinase;
SGN-U593793	GO:0006950//response to stress	-	-		-1.47262	-1.10641	-1.92844	Tomato 200607||2 [1 ESTs aligned] (*GB) gi|19970|emb|CAA47374.1| (e_value=2e-20) prb-1b [Nicotiana tabacum]; (*ATH) AT2G14580.1 (e_value=3e-14) Symbol: None | pathogenesis-related protein, putative, similar to SP:P33154 Pathogenesis-related protein 1 precursor (PR-1) {Arabidopsis thaliana}; contains Pfam profile PF00188: SCP-like extracellular protein | chr2:6232617-6233306 REVERSE | Aliase... ; …
SGN-U578878	GO:0006865//amino acid transport	GO:0031224//intrinsic to membrane	-		-2.56437	-3.03757	-4.28164	Tomato 200607||2 [12 ESTs aligned] (*GB) gi|27447657|gb|AAO13689.1|AF013280_1 (e_value=0) amino; (*ATH) AT1G77380.1 (e_value=0) Symbol: None | amino acid carrier, putative / amino acid permease, putative, strong similarity to amino acid carrier GI:3293031 from (Ricinus communis); contains Pfam profile PF01490: Transmembrane amino acid transporter protein; identical to cDNA A... ;
SGN-U584049	GO:0006865//amino acid transport	GO:0031224//intrinsic to membrane	GO:0005275//amine transmembrane transporter activity		-3.43284	-3.10671	-2.76655	Tomato 200607||2 [8 ESTs aligned] (*GB) gi|115474609|ref|NP_001060901.1| (e_value=0) Os08g0127100; (*ATH) AT5G40780.2 (e_value=0) Symbol: None | lysine and histidine specific transporter, putative, strong similarity to lysine and histidine specific transporter GI:2576361 from (Arabidopsis thaliana); contains Pfam profile PF01490: Transmembrane amino acid transporter protein | ... ;
SGN-U578317	GO:0006818//hydrogen transport;GO:0009206;GO:0006811//ion transport	GO:0031224//intrinsic to membrane	GO:0043169//cation binding;GO:0015662//ATPase activity, coupled to transmembrane movement of ions, phosphorylative mechanism;GO:0032559//adenyl ribonucleotide binding		-1.76548	-1.74598	-1.90273	Tomato 200607||2 [38 ESTs aligned] (*GB) gi|1621440|gb|AAB17186.1| (e_value=0) plasma membrane H+-ATPase [Lycopersicon esculentum]; (*ATH) AT2G18960.1 (e_value=0) Symbol: None | ATPase 1, plasma membrane-type, putative / proton pump 1, putative / proton-exporting ATPase, putative, strong similarity to SP:P20649 ATPase 1, plasma membrane-type (EC 3.6.3.6) (Proton pump 1) {Arabidopsis thaliana}; co…
SGN-U578928	GO:0006818//hydrogen transport	GO:0043231//intracellular membrane-bounded organelle;GO:0016469//proton-transporting two-sector ATPase complex	GO:0005488//binding;GO:0015077//monovalent inorganic cation transmembrane transporter activity;GO:0019829//cation-transporting ATPase activity		1.67142	1.297	1.80659	Tomato 200607||2 [41 ESTs aligned] (*GB) gi|3334406|sp|O24011|VATL_SOLLC (e_value=1e-55) RecName:; (*ATH) AT4G34720.1 (e_value=3e-56) Symbol: None | vacuolar ATP synthase 16 kDa proteolipid subunit 1 / V-ATPase 16 kDa proteolipid subunit 1 (AVAP1) (AVA-P1), identical to SP:P59227 Vacuolar ATP synthase 16 kDa proteolipid subunit 1/3/5 (EC 3.6.3.14) (V-ATPase 16 kDa proteolipid subu... ; (*SWP) sp|…
SGN-U579038	GO:0006818//hydrogen transport	GO:0016471//vacuolar proton-transporting V-type ATPase complex	GO:0005488//binding;GO:0015077//monovalent inorganic cation transmembrane transporter activity;GO:0019829//cation-transporting ATPase activity		2.01431	1.86077	2.42596	Tomato 200607||2 [15 ESTs aligned] (*GB) gi|3334406|sp|O24011|VATL_SOLLC (e_value=3e-56) RecName:; (*ATH) AT4G34720.1 (e_value=1e-56) Symbol: None | vacuolar ATP synthase 16 kDa proteolipid subunit 1 / V-ATPase 16 kDa proteolipid subunit 1 (AVAP1) (AVA-P1), identical to SP:P59227 Vacuolar ATP synthase 16 kDa proteolipid subunit 1/3/5 (EC 3.6.3.14) (V-ATPase 16 kDa proteolipid subu... ; (*SWP) sp|…
SGN-U573520	GO:0006812//cation transport	-	GO:0043169//cation binding		-2.02962	-2.70268	-2.74583	Tomato 200607||2 [11 ESTs aligned] (*GB) gi|157345075|emb|CAO71803.1| (e_value=3e-62) unnamed; (*ATH) AT4G39700.1 (e_value=1e-59) Symbol: None | heavy-metal-associated domain-containing protein / copper chaperone (CCH)-related, low similarity to copper homeostasis factor (GI:3168840)(PMID:9701579); similar to farnesylated proteins GMFP7 (Glycine max)(GI:4097573) and ATFP7 (GI:... ;
SGN-U583365	GO:0006811//ion transport;GO:0019725//cellular homeostasis	GO:0009532//plastid stroma	GO:0015036//disulfide oxidoreductase activity		1.67779	2.10998	1.58793	Tomato 200607||2 [13 ESTs aligned] (*GB) gi|157356199|emb|CAO50126.1| (e_value=2e-114) unnamed; (*ATH) AT2G38270.1 (e_value=5e-104) Symbol: None | CAX-interacting protein, putative, identical to cDNA CAXIP1-like protein GI:27752306; contains Pfam profile PF00462: Glutaredoxin; contains TIGRfam profile TIGR00365: glutaredoxin-related protein | chr2:16038340-16040154 REVERSE | Ali... ; (*SWP) sp|Q8…
SGN-U570208	GO:0006811//ion transport	GO:0016021//integral to membrane;GO:0031966//mitochondrial membrane	GO:0005244//voltage-gated ion channel activity;GO:0022829		2.77522	2.6911	3.05063	Tomato 200607||2 [4 ESTs aligned] (*GB) gi|1172555|sp|P42055|VDAC1_SOLTU (e_value=4e-36) 34; (*ATH) AT5G15090.1 (e_value=8e-29) Symbol: None | porin, putative / voltage-dependent anion-selective channel protein, putative, similar to SP:P42055 34 kDa outer mitochondrial membrane protein porin (Voltage-dependent anion-selective channel protein) (VDAC) {Solanum tuberosum}; cont... ; (*SWP) sp|P42055…
SGN-U584015	GO:0006811//ion transport	GO:0016020//membrane	GO:0015298//solute:cation antiporter activity		1.52195	1.03014	1.06642	Tomato 200607||2 [14 ESTs aligned] (*GB) gi|147810463|emb|CAN61084.1| (e_value=0) hypothetical; (*ATH) AT1G08960.1 (e_value=3e-179) Symbol: None | similar to cation exchanger, putative (CAX7) [Arabidopsis thaliana] (TAIR:At5g17860.1); similar to Putative potassium-dependent sodium-calcium exchanger-like protein [Oryza sativa (japonica cultivar-group)] (GB:XP_470536.1); contains ... ; (*SWP) sp|Q6…
SGN-U563610	GO:0006810//transport;GO:0051707//response to other organism	GO:0043231//intracellular membrane-bounded organelle;GO:0016020//membrane	GO:0015291//secondary active transmembrane transporter activity		-2.90387	-3.26788	-3.86911	Tomato 200607||2 [2 ESTs aligned] (*GB) gi|15231577|ref|NP_189291.1| (e_value=3e-58) MATE efflux protein family [Arabidopsis thaliana]; (*ATH) AT3G26590.1 (e_value=2e-60) Symbol: None | MATE efflux family protein, similar to ripening regulated protein DDTFR18 (Lycopersicon esculentum) GI:12231296; contains Pfam profile: PF01554 uncharacterized membrane protein family | chr3:9762938-9766552 REVERS…
SGN-U585668	GO:0006810//transport;GO:0051707//response to other organism	GO:0009528//plastid inner membrane;GO:0009534//chloroplast thylakoid	GO:0015291//secondary active transmembrane transporter activity;GO:0015103//inorganic anion transmembrane transporter activity		1.90766	1.55971	1.62745	Tomato 200607||2 [31 ESTs aligned] (*GB) gi|157349773|emb|CAO39629.1| (e_value=0) unnamed; (*ATH) AT4G00370.1 (e_value=0) | Symbol: None | sugar transporter family protein, contains Pfam profile PF00083: major facilitator superfamily protein | chr4:161539-166357 REVERSE | Aliases: A_IG005I10.NN, A_IG005I10_NN, F5I10.7, F5I10_7; (*SWP) sp|Q8GX78|ANTR2_ARATH (e_value=0) Probable anion transporter 2…
SGN-U563952	GO:0006810//transport;GO:0042221//response to chemical stimulus	GO:0016020//membrane	-		-1.52315	-1.31447	-2.29395	Tomato 200607||2 [10 ESTs aligned] (*GB) gi|157353687|emb|CAO46211.1| (e_value=2e-178) unnamed; (*ATH) AT5G13750.1 (e_value=1e-162) | Symbol: None | transporter-related | chr5:4438203-4441524 FORWARD | Aliases: MXE10.2, MXE10_2; (*SWP) sp|P25351|YCR3_YEAST (e_value=4e-20) Uncharacterized membrane protein YCR023C OS=Saccharomyces cerevisiae GN=YCR023C;
SGN-U584794	GO:0006810//transport;GO:0042221//response to chemical stimulus	GO:0016020//membrane;GO:0031410//cytoplasmic vesicle	GO:0005215//transporter activity		-1.41553	-1.21252	-1.45708	Tomato 200607||2 [16 ESTs aligned] (*GB) gi|157357559|emb|CAO64128.1| (e_value=7e-160) unnamed; (*ATH) AT2G16980.2 (e_value=2e-59) | Symbol: None | expressed protein | chr2:7383431-7388176 FORWARD | Aliases: None; (*SWP) sp|Q5SR56|HIAL1_HUMAN (e_value=3e-14) Hippocampus abundant transcript-like protein 1 OS=Homo sapiens GN=HIATL1;
SGN-U573748	GO:0006810//transport;GO:0023033;GO:0033554//cellular response to stress	GO:0031224//intrinsic to membrane;GO:0043231//intracellular membrane-bounded organelle	GO:0005249//voltage-gated potassium channel activity;GO:0005221//intracellular cyclic nucleotide activated cation channel activity;GO:0005515//protein binding;GO:0000166//nucleotide binding		1.1068	1.4981	1.48503	Tomato 200607||2 [2 ESTs aligned] (*GB) gi|157345745|emb|CAO15043.1| (e_value=3e-64) unnamed; (*ATH) AT5G15410.1 (e_value=2e-55) | Symbol: None | cyclic nucleotide-regulated ion channel / cyclic nucleotide-gated channel (CNGC2), identical to cyclic nucleotide-gated cation channel GI:3894399 from (Arabidopsis thaliana) | chr5:5003317-5006820 REVERSE | Aliases: None; (*SWP) sp|O65718|CNGC2_ARATH (e…
SGN-U573823	GO:0006810//transport;GO:0010036//response to boron	GO:0031224//intrinsic to membrane	GO:0042887;GO:0015166//polyol transmembrane transporter activity;GO:0005372//water transmembrane transporter activity		-10.6339	-2.66236	-10.6339	Tomato 200607||2 [7 ESTs aligned] (*GB) gi|47531135|gb|AAT35231.1| (e_value=2e-82) nodulin 26-like protein [Medicago truncatula]; (*ATH) AT1G80760.1 (e_value=5e-79) | Symbol: None | major intrinsic family protein / MIP family protein, contains Pfam profile: MIP PF00230 | chr1:30355431-30357100 REVERSE | Aliases: F23A5.11, F23A5_11; (*SWP) sp|Q9SAI4|NIP61_ARATH (e_value=5e-78) Aquaporin NIP6-1 OS=…
SGN-U573762	GO:0006810//transport;GO:0006996//organelle organization	GO:0005770//late endosome	GO:0042623//ATPase activity, coupled;GO:0032559//adenyl ribonucleotide binding		-1.43593	-1.88329	-1.53515	Tomato 200607||2 [31 ESTs aligned] (*GB) gi|37894600|gb|AAF21428.2|AF165422_1 (e_value=0) salt-induced; (*ATH) AT2G27600.1 (e_value=0) Symbol: None | AAA-type ATPase family protein / vacuolar sorting protein-related, similar to SP:P46467 SKD1 protein (Vacuolar sorting protein 4b) {Mus musculus}; contains Pfam profiles PF00004: ATPase AAA family, PF04212: MIT domain | chr2:11788115-... ; (*SWP) sp…
SGN-U590035	GO:0006810//transport;GO:0006950//response to stress	-	GO:0005488//binding		1.48495	1.95757	2.12845	Tomato 200607||2 [1 ESTs aligned] (*GB) gi|75219288|sp|O24038|NLTP2_SOLPN (e_value=8e-13) Nonspecific; (*SWP) sp|O24038|NLTP2_SOLPN (e_value=5e-14) Non-specific lipid-transfer protein 2 OS=Solanum pennellii GN=LTP2;
SGN-U578337	GO:0006810//transport;GO:0006163//purine nucleotide metabolic process	GO:0009534//chloroplast thylakoid	GO:0046872//metal ion binding;GO:0032561//guanyl ribonucleotide binding;GO:0016879//ligase activity, forming carbon-nitrogen bonds		-1.28817	-1.47648	-1.27807	Tomato 200607||2 [96 ESTs aligned] (*GB) gi|60459393|gb|AAX20042.1| (e_value=7e-35) proline-rich; (*ATH) AT2G45180.1 (e_value=2e-25) Symbol: None | protease inhibitor/seed storage/lipid transfer protein (LTP) family protein, similar to 14 kDa polypeptide (Catharanthus roseus) GI:407410; contains Pfam protease inhibitor/seed storage/LTP family domain PF00234 | chr2:18633413-186339... ; (*SWP) sp|P…
SGN-U564503	GO:0006810//transport	GO:0030312//external encapsulating structure;GO:0043231//intracellular membrane-bounded organelle	GO:0005215//transporter activity		2.99527	2.5074	2.98781	Tomato 200607||2 [48 ESTs aligned] (*GB) gi|62183958|gb|AAX73299.1| (e_value=0) putative permease I [Lycopersicon esculentum]; (*ATH) AT5G62890.1 (e_value=0) Symbol: None | similar to xanthine/uracil permease family protein [Arabidopsis thaliana] (TAIR:At1g10540.1); similar to xanthine/uracil permease family protein [Arabidopsis thaliana] (TAIR:At1g60030.1); similar to xanthine/uracil permease fa…
SGN-U564504	GO:0006810//transport	GO:0030312//external encapsulating structure;GO:0043231//intracellular membrane-bounded organelle	GO:0005215//transporter activity		1.39512	1.53999	1.17205	Tomato 200607||2 [17 ESTs aligned] (*GB) gi|62183958|gb|AAX73299.1| (e_value=0) putative permease I [Lycopersicon esculentum]; (*ATH) AT5G62890.1 (e_value=0) Symbol: None | similar to xanthine/uracil permease family protein [Arabidopsis thaliana] (TAIR:At1g10540.1); similar to xanthine/uracil permease family protein [Arabidopsis thaliana] (TAIR:At1g60030.1); similar to xanthine/uracil permease fa…
SGN-U565220	GO:0006810//transport	-	-		13.5354	14.997	13.061	Tomato 200607||2 [8 ESTs aligned] (*GB) gi|157327809|emb|CAO16498.1| (e_value=3e-32) unnamed; (*ATH) AT1G12100.1 (e_value=3e-30) | Symbol: None | protease inhibitor/seed storage/lipid transfer protein (LTP) family protein, contains Pfam protease inhibitor/seed storage/LTP family domain PF00234 | chr1:4095496-4095843 FORWARD | Aliases: F12F1.2, F12F1_2; (*SWP) sp|P14009|14KD_DAUCA (e_value=2e-27) …
SGN-U565661	GO:0006810//transport	GO:0031224//intrinsic to membrane;GO:0043231//intracellular membrane-bounded organelle	GO:0015075//ion transmembrane transporter activity		-2.66798	-5.02554	-4.95025	Tomato 200607||2 [3 ESTs aligned] (*GB) gi|157338154|emb|CAO39198.1| (e_value=6e-134) unnamed; (*ATH) AT5G54250.1 (e_value=1e-133) Symbol: None | cyclic nucleotide-regulated ion channel / cyclic nucleotide-gated channel (CNGC4), identical to cyclic nucleotide and calmodulin-regulated ion channel (cngc4) GI:4581203 from (Arabidopsis thaliana) | chr5:22042779-22047286 REVERSE | A... ; (*SWP) sp|Q94…
SGN-U571941	GO:0006810//transport	GO:0016020//membrane	GO:0015197//peptide transporter activity		-2.62055	-2.17443	-10.7855	Tomato 200607||2 [12 ESTs aligned] (*GB) gi|15218799|ref|NP_176750.1| (e_value=0) expressed protein [Arabidopsis thaliana]; (*ATH) AT1G65730.1 (e_value=0) Symbol: None | oligopeptide transporter OPT family protein, similar to iron-phytosiderophore transporter protein yellow stripe 1 (Zea mays) GI:10770865; contains Pfam profile PF03169: OPT oligopeptide transporter protein | chr1:24446167-2444995…
SGN-U572429	GO:0006810//transport	GO:0031224//intrinsic to membrane	-		1.56726	1.84174	1.92656	Tomato 200607||2 [108 ESTs aligned] (*GB) gi|157357312|emb|CAO63820.1| (e_value=2e-112) unnamed; (*ATH) AT1G04760.1 (e_value=3e-108) | Symbol: None | synaptobrevin family protein, similar to Vesicle-associated membrane protein 722 (AtVAMP722) Synaptobrevin-related protein 1 (SP:P47192) {Arabidopsis thaliana} | chr1:1334759-1336069 FORWARD | Aliases: F13M7.25, F13M7_25; (*SWP) sp|Q9MAS5|VA726_ARAT…
SGN-U573893	GO:0006810//transport	GO:0016020//membrane	-		-1.60266	-2.56959	-1.55177	Tomato 200607||2 [12 ESTs aligned] (*GB) gi|157356918|emb|CAO63129.1| (e_value=2e-83) unnamed; (*ATH) AT4G31600.1 (e_value=1e-82) Symbol: None | UDP-glucuronic acid/UDP-N-acetylgalactosamine transporter-related, contains weak similarity to UDP-glucuronic acid/UDP-N-acetylgalactosamine transporter (UDP- GlcA/UDP-GalNAc transporter) (Swiss-Prot:Q9NTN3) (Homo sapiens) | chr4:1531... ; (*SWP) sp|Q187…
SGN-U575806	GO:0006810//transport	GO:0031224//intrinsic to membrane	GO:0015075//ion transmembrane transporter activity		-1.5639	-3.31722	-1.6982	Tomato 200607||2 [2 ESTs aligned] (*GB) gi|157338154|emb|CAO39198.1| (e_value=9e-49) unnamed; (*ATH) AT5G54250.1 (e_value=7e-49) Symbol: None | cyclic nucleotide-regulated ion channel / cyclic nucleotide-gated channel (CNGC4), identical to cyclic nucleotide and calmodulin-regulated ion channel (cngc4) GI:4581203 from (Arabidopsis thaliana) | chr5:22042779-22047286 REVERSE | A... ; (*SWP) sp|Q94AS…
SGN-U575998	GO:0006810//transport	GO:0044464//cell part	-		3.11305	2.17614	2.36471	Tomato 200607||2 [4 ESTs aligned] (*GB) gi|157339503|emb|CAO44044.1| (e_value=3e-56) unnamed; (*ATH) AT1G52190.1 (e_value=3e-49) | Symbol: None | proton-dependent oligopeptide transport (POT) family protein, contains Pfam profile: PF00854 POT family | chr1:19438192-19442640 FORWARD | Aliases: F9I5.4, F9I5_4; (*SWP) sp|Q9M817|PTR2X_ARATH (e_value=3e-48) Probable peptide transporter At1g52190 OS=Ar…
SGN-U577192	GO:0006810//transport	GO:0009534//chloroplast thylakoid	GO:0005488//binding		5.7042	6.37622	6.36038	Tomato 200607||2 [12 ESTs aligned] (*GB) gi|60459393|gb|AAX20042.1| (e_value=1e-27) proline-rich; (*ATH) AT2G45180.1 (e_value=2e-27) Symbol: None | protease inhibitor/seed storage/lipid transfer protein (LTP) family protein, similar to 14 kDa polypeptide (Catharanthus roseus) GI:407410; contains Pfam protease inhibitor/seed storage/LTP family domain PF00234 | chr2:18633413-186339... ; (*SWP) sp|P…
SGN-U578525	GO:0006810//transport	-	-		-1.61802	-1.54945	-1.6423	Tomato 200607||2 [22 ESTs aligned] (*GB) gi|21617956|gb|AAM67006.1| (e_value=4e-88) unknown [Arabidopsis thaliana]; (*ATH) AT2G06530.1 (e_value=3e-90) | Symbol: None | SNF7 family protein, contains Pfam domain, PF03357: SNF7 family | chr2:2588542-2590442 REVERSE | Aliases: T12H3.8, T12H3_8; (*SWP) sp|Q54DB1|CM2A2_DICDI (e_value=1e-56) Charged multivesicular body protein 2a homolog 2 OS=Dictyostel…
SGN-U580272	GO:0006810//transport	GO:0031224//intrinsic to membrane	-		1.11317	3.24785	2.53501	Tomato 200607||2 [181 ESTs aligned] (*GB) gi|78191436|gb|ABB29939.1| (e_value=3e-147) major intrinsic protein 2-like [Solanum tuberosum]; (*ATH) AT2G37170.1 (e_value=8e-126) | Symbol: None | plasma membrane intrinsic protein 2B (PIP2B) / aquaporin PIP2.2 (PIP2.2), identical to SP:P43287 Plasma membrane intrinsic protein 2B {Arabidopsis thaliana} | chr2:15620481-15621933 REVERSE | Aliases: T2N18.7…
SGN-U580398	GO:0006810//transport	GO:0000325//plant-type vacuole;GO:0031090//organelle membrane;GO:0031224//intrinsic to membrane	GO:0005372//water transmembrane transporter activity		-2.09007	-1.39283	-1.58726	Tomato 200607||2 [24 ESTs aligned] (*GB) gi|4584429|emb|CAB40742.1| (e_value=8e-134) aquaglyceroporin; tonoplast intrinsic protein (TIPa) [Nicotiana tabacum]; (*ATH) AT2G25810.1 (e_value=6e-102) | Symbol: None | tonoplast intrinsic protein, putative, similar to tonoplast intrinsic protein GI:4584429 from (Nicotiana tabacum) | chr2:11019679-11021071 FORWARD | Aliases: F17H15.16, F17H15_16; (*SWP) …
SGN-U581146	GO:0006810//transport	-	GO:0005488//binding		10.703	11.4757	10.3072	Tomato 200607||2 [11 ESTs aligned] (*GB) gi|58578282|emb|CAI48077.1| (e_value=6e-27) extensin-like protein [Capsicum chinense]; (*ATH) AT4G12510.1 (e_value=5e-28) Symbol: None | protease inhibitor/seed storage/lipid transfer protein (LTP) family protein, similar to 14 kDa polypeptide (Catharanthus roseus) GI:407410; contains Pfam protease inhibitor/seed storage/LTP family domain PF00234 | chr4:74…
SGN-U581150	GO:0006810//transport	GO:0044464//cell part	GO:0015291//secondary active transmembrane transporter activity		-3.70622	-2.75081	-1.97051	Tomato 200607||2 [6 ESTs aligned] (*GB) gi|157338260|emb|CAO39304.1| (e_value=8e-146) unnamed; (*ATH) AT3G23560.1 (e_value=3e-77) | Symbol: None | MATE efflux family protein, similar to ripening regulated protein DDTFR18 (Lycopersicon esculentum) GI:12231296; contains Pfam profile: PF01554 uncharacterized membrane protein family | chr3:8454134-8456688 REVERSE | Aliases: MDB19.4; (*SWP) sp|Q9LYT3|…
SGN-U581341	GO:0006810//transport	GO:0019866//organelle inner membrane;GO:0031224//intrinsic to membrane	-		1.35137	1.22604	1.14229	Tomato 200607||2 [55 ESTs aligned] (*GB) gi|157360161|emb|CAO69350.1| (e_value=3e-113) unnamed; (*ATH) AT4G27940.1 (e_value=6e-103) | Symbol: None | mitochondrial substrate carrier family protein, contains Pfam profile: PF00153 mitochondrial carrier protein | chr4:13904480-13907249 FORWARD | Aliases: T13J8.50, T13J8_50; (*SWP) sp|P30155|RK27_TOBAC (e_value=9e-66) 50S ribosomal protein L27, chloro…
SGN-U584322	GO:0006810//transport	-	GO:0016491//oxidoreductase activity;GO:0017111//nucleoside-triphosphatase activity;GO:0000166//nucleotide binding		-8.78463	-8.78463	-8.78463	Tomato 200607||2 [2 ESTs aligned] (*GB) gi|157355600|emb|CAO49409.1| (e_value=1e-41) unnamed; (*ATH) AT2G07680.1 (e_value=1e-39) | Symbol: None | ABC transporter family protein | chr2:3515959-3522488 FORWARD | Aliases: T5E7.1; (*SWP) sp|Q9SKX0|MRP11_ARATH (e_value=9e-39) Multidrug resistance-associated protein 11 OS=Arabidopsis thaliana GN=MRP11;
SGN-U584595	GO:0006810//transport	GO:0016020//membrane	GO:0016491//oxidoreductase activity;GO:0005215//transporter activity		1.27567	1.38228	1.6017	Tomato 200607||2 [13 ESTs aligned] (*GB) gi|157359854|emb|CAO68583.1| (e_value=3e-137) unnamed; (*ATH) AT1G54730.2 (e_value=7e-125) Symbol: None | sugar transporter, putative, similar to ERD6 protein (Arabidopsis thaliana) GI:3123712, sugar-porter family proteins 1 and 2 (Arabidopsis thaliana) GI:14585699, GI:14585701; contains Pfam profile PF00083: major facilitator superfamily... ; (*SWP) sp|Q3…
SGN-U585976	GO:0006810//transport	GO:0010008//endosome membrane	-		-1.35082	-1.80101	-1.40669	Tomato 200607||2 [22 ESTs aligned] (*GB) gi|147840660|emb|CAN61998.1| (e_value=2e-72) hypothetical; (*ATH) AT4G29160.3 (e_value=2e-72) |; (*SWP) sp|Q86H98|CHMP4_DICDI (e_value=3e-21) Charged multivesicular body protein 4 OS=Dictyostelium discoideum GN=chmp4;
SGN-U586986	GO:0006810//transport	GO:0030312//external encapsulating structure;GO:0043231//intracellular membrane-bounded organelle	GO:0005215//transporter activity		3.84528	3.47601	3.67099	Tomato 200607||2 [1 ESTs aligned] (*GB) gi|52851180|emb|CAH58638.1| (e_value=3e-27) putative xanthine/uracil permease [Plantago major]; (*ATH) AT5G62890.1 (e_value=1e-26) Symbol: None | similar to xanthine/uracil permease family protein [Arabidopsis thaliana] (TAIR:At1g10540.1); similar to xanthine/uracil permease family protein [Arabidopsis thaliana] (TAIR:At1g60030.1); similar to xanthine/uraci…
SGN-U591812	GO:0006810//transport	GO:0009534//chloroplast thylakoid	GO:0005488//binding		9.30378	8.61102	9.33985	Tomato 200607||2 [1 ESTs aligned] (*GB) gi|60459393|gb|AAX20042.1| (e_value=9e-28) proline-rich; (*ATH) AT2G45180.1 (e_value=2e-27) Symbol: None | protease inhibitor/seed storage/lipid transfer protein (LTP) family protein, similar to 14 kDa polypeptide (Catharanthus roseus) GI:407410; contains Pfam protease inhibitor/seed storage/LTP family domain PF00234 | chr2:18633413-186339... ; (*SWP) sp|P1…
SGN-U599211	GO:0006810//transport	GO:0031224//intrinsic to membrane	-		-9.52356	-3.13124	-9.52356	Tomato 200607||2 [1 ESTs aligned] (*GB) gi|157357166|emb|CAO63660.1| (e_value=3e-90) unnamed; (*ATH) AT1G12600.1 (e_value=2e-90) | Symbol: None | expressed protein | chr1:4286412-4288860 REVERSE | Aliases: F5O11.33, F5O11_33; (*SWP) sp|Q29EY2|S35B3_DROPS (e_value=7e-30) Adenosine 3'-phospho 5'-phosphosulfate transporter 2 OS=Drosophila pseudoobscura GN=Papst2;
SGN-U600565	GO:0006810//transport	GO:0030312//external encapsulating structure;GO:0043231//intracellular membrane-bounded organelle	GO:0005215//transporter activity		1.69406	1.94617	1.61627	Tomato 200607||2 [1 ESTs aligned] (*GB) gi|118482672|gb|ABK93255.1| (e_value=8e-58) unknown; (*ATH) AT5G62890.1 (e_value=9e-59) Symbol: None | similar to xanthine/uracil permease family protein [Arabidopsis thaliana] (TAIR:At1g10540.1); similar to xanthine/uracil permease family protein [Arabidopsis thaliana] (TAIR:At1g60030.1); similar to xanthine/uracil permease family pro... ; (*SWP) sp|Q27GI3…
SGN-U577710	GO:0006801//superoxide metabolic process	GO:0044424//intracellular part	GO:0030554//adenyl nucleotide binding;GO:0016209//antioxidant activity;GO:0003824//catalytic activity		1.24973	1.69944	1.20456	Tomato 200607||2 [10 ESTs aligned] (*GB) gi|157359791|emb|CAO68513.1| (e_value=4e-149) unnamed; (*ATH) AT2G17420.1 (e_value=5e-148) Symbol: None | similar to thioredoxin reductase 1 / NADPH-dependent thioredoxin reductase 1 (NTR1) [Arabidopsis thaliana] (TAIR:At4g35460.1); similar to NADPH-thioredoxin reductase [Triticum aestivum] (GB:CAD19162.1); contains InterPro domain Thiore... ; (*SWP) sp|Q3…
SGN-U583863	GO:0006800//oxygen and reactive oxygen species metabolic process	GO:0009536//plastid	GO:0003824//catalytic activity;GO:0016209//antioxidant activity;GO:0043169//cation binding		2.59072	2.13957	2.44839	Tomato 200607||2 [49 ESTs aligned] (*GB) gi|33327349|gb|AAQ09007.1| (e_value=7e-98) superoxidase dismutase [Lycopersicon esculentum]; (*ATH) AT2G28190.1 (e_value=2e-72) | Symbol: None | superoxide dismutase (Cu-Zn), chloroplast (SODCP) / copper/zinc superoxide dismutase (CSD2), identical to GP:3273753:AF061519 | chr2:12021579-12023620 FORWARD | Aliases: F24D13.2, F24D13_2; (*SWP) sp|P14831|SODCP_…
SGN-U573205	GO:0006779//porphyrin biosynthetic process	GO:0043234//protein complex;GO:0009532//plastid stroma;GO:0030312//external encapsulating structure	GO:0051003;GO:0017111//nucleoside-triphosphatase activity;GO:0032559//adenyl ribonucleotide binding		1.21437	1.44793	1.38429	Tomato 200607||2 [111 ESTs aligned] (*GB) gi|11493393|gb|AAG35472.1|U67064_1 (e_value=0) sulfur; (*ATH) AT4G18480.1 (e_value=9e-163) Symbol: None | magnesium-chelatase subunit chlI, chloroplast / Mg-protoporphyrin IX chelatase (CHLI) (CS) (CH42), identical to SP:P161127 Magnesium-chelatase subunit chlI, chloroplast precursor (Mg-protoporphyrin IX chelatase) (Protein CS/CH-42) {Ar... ; (*SWP) sp|O…
SGN-U579744	GO:0006779//porphyrin biosynthetic process	GO:0009532//plastid stroma;GO:0005576//extracellular region	GO:0042802//identical protein binding;GO:0016634		1.43009	1.57933	1.15701	Tomato 200607||2 [34 ESTs aligned] (*GB) gi|2493810|sp|Q42946|HEM6_TOBAC (e_value=1e-176) Coproporphyrinogen III oxidase, chloroplast precursor (Coproporphyrinogenase) (Coprogen oxidase); (*ATH) AT1G03475.1 (e_value=2e-157) Symbol: None | coproporphyrinogen III oxidase, putative / coproporphyrinogenase, putative / coprogen oxidase, putative, similar to coproporphyrinogen III oxidase, chloroplast …
SGN-U586592	GO:0006779//porphyrin biosynthetic process	GO:0009536//plastid	GO:0005488//binding;GO:0016491//oxidoreductase activity		1.24491	1.47331	1.61343	Tomato 200607||2 [24 ESTs aligned] (*GB) gi|157336334|emb|CAO71019.1| (e_value=4e-180) unnamed; (*ATH) AT5G18660.1 (e_value=2e-167) | Symbol: None | Encodes a protein with 3,8-divinyl protochlorophyllide a 8-vinyl reductase activity. Mutants accumulate divinyl chlorophyll rather than monovinyl chlorophyll. | chr5:6220783-6222230 REVERSE | Aliases: T1A4.40, T1A4_40;
SGN-U578900	GO:0006778//porphyrin metabolic process;GO:0010038//response to metal ion	GO:0009532//plastid stroma	GO:0016831//carboxy-lyase activity		2.00476	2.57403	2.30715	Tomato 200607||2 [41 ESTs aligned] (*GB) gi|18400577|ref|NP_566495.1| (e_value=2e-170) uroporphyrinogen decarboxylase (UPD), putative [Arabidopsis thaliana]; (*ATH) AT3G14930.2 (e_value=1e-172) Symbol: None | uroporphyrinogen decarboxylase, putative / UPD, putative, similar to uroporphyrinogen decarboxylase (chloroplast) from Nicotiana tabacum (SP:Q42967), Hordeum vulgare (SP:Q42855), Zea mays (S…
SGN-U591594	GO:0006772//thiamin metabolic process	GO:0009941//chloroplast envelope	-		8.54689	8.97441	9.20212	Tomato 200607||2 [1 ESTs aligned] (*GB) gi|30013665|gb|AAP03875.1| (e_value=3e-35) putative chloroplast thiazole biosynthetic protein [Nicotiana tabacum]; (*ATH) AT5G54770.1 (e_value=1e-34) | Symbol: None | thiazole biosynthetic enzyme, chloroplast (ARA6) (THI1) (THI4), identical to SP:Q38814 Thiazole biosynthetic enzyme, chloroplast precursor (ARA6) {Arabidopsis thaliana} | chr5:22263821-2226555…
SGN-U566819	GO:0006771;GO:0023033	GO:0043234//protein complex;GO:0009532//plastid stroma	GO:0016867;GO:0016765//transferase activity, transferring alkyl or aryl (other than methyl) groups		1.24943	1.22521	1.29399	Tomato 200607||2 [10 ESTs aligned] (*GB) gi|170773908|gb|ACB32230.1| (e_value=8e-120) 6,7-dimethyl-8-ribityllumazine; (*ATH) AT2G44050.1 (e_value=1e-67) Symbol: None | 6,7-dimethyl-8-ribityllumazine synthase / DMRL synthase / lumazine synthase / riboflavin synthase, identical to 6,7-dimethyl-8-ribityllumazine synthase, chloroplast (precursor) SP:O80575 from (Arabidopsis thaliana) | chr2:18231342-…
SGN-U575498	GO:0006771	GO:0043231//intracellular membrane-bounded organelle	GO:0003933//GTP cyclohydrolase activity;GO:0046914//transition metal ion binding;GO:0016830//carbon-carbon lyase activity		-1.69709	-1.94481	-1.86743	Tomato 200607||2 [29 ESTs aligned] (*GB) gi|2578365|emb|CAA05308.1| (e_value=0) GTP cyclohydrolase II / 3,4-dihydroxy-2-butanone-4-phosphate synthase [Lycopersicon esculentum]; (*ATH) AT5G64300.1 (e_value=0) Symbol: None | similar to riboflavin biosynthesis protein, putative [Arabidopsis thaliana] (TAIR:At2g22450.1); similar to GTP cyclohydrolase II / 3,4-dihydroxy-2-butanone-4-phosphate synthase…
SGN-U572116	GO:0006754//ATP biosynthetic process	GO:0005753//mitochondrial proton-transporting ATP synthase complex	GO:0015077//monovalent inorganic cation transmembrane transporter activity		1.07295	1.44062	1.49665	Tomato 200607||2 [20 ESTs aligned]
SGN-U578627	GO:0006754//ATP biosynthetic process	GO:0031090//organelle membrane;GO:0005773//vacuole;GO:0016469//proton-transporting two-sector ATPase complex	GO:0019829//cation-transporting ATPase activity		1.09469	1.02187	1.50798	Tomato 200607||2 [67 ESTs aligned] (*GB) gi|157344570|emb|CAO69953.1| (e_value=5e-119) unnamed; (*ATH) AT3G58730.1 (e_value=4e-114) Symbol: None | vacuolar ATP synthase subunit D (VATD) / V-ATPase D subunit / vacuolar proton pump D subunit (VATPD), identical to Vacuolar ATP synthase subunit D (EC 3.6.3.14) (V-ATPase D subunit) (Vacuolar proton pump D subunit) (Swiss-Prot:Q9XGM1)... ; (*SWP) sp|Q9…
SGN-U566478	GO:0006739//NADP metabolic process;GO:0009108//coenzyme biosynthetic process	GO:0044424//intracellular part	GO:0043169//cation binding;GO:0016301//kinase activity;GO:0005515//protein binding		-1.88437	-2.73309	-2.48737	Tomato 200607||2 [30 ESTs aligned] (*GB) gi|157337541|emb|CAO21887.1| (e_value=0) unnamed; (*ATH) AT3G21070.2 (e_value=0) | Symbol: None | ATP-NAD kinase family protein, contains Pfam domain, PF01513: ATP-NAD kinase | chr3:7379805-7383980 REVERSE | Aliases: None; (*SWP) sp|Q56YN3|NADK1_ARATH (e_value=0) NAD(H) kinase 1 OS=Arabidopsis thaliana GN=NADK1;
SGN-U574630	GO:0006730//one-carbon metabolic process;GO:0003006//reproductive developmental process;GO:0034641//cellular nitrogen compound metabolic process	-	GO:0005488//binding;GO:0008168//methyltransferase activity		-1.54705	-1.33837	-2.09545	Tomato 200607||2 [7 ESTs aligned] (*GB) gi|147838879|emb|CAN63666.1| (e_value=0) hypothetical; (*ATH) AT4G09980.1 (e_value=4e-156) Symbol: EMB1691 | methyltransferase MT-A70 family protein, low similarity to SP:P25583 Karyogamy protein KAR4 {Saccharomyces cerevisiae}, (N6-adenosine)-methyltransferase (Mus musculus) GI:10179948; contains Pfam profile PF05063: MT-A70 (S-adenosylm... ; (*SWP) sp|Q94…
SGN-U570479	GO:0006725//cellular aromatic compound metabolic process;GO:0009814//defense response, incompatible interaction;GO:0050832//defense response to fungus	-	GO:0004091//carboxylesterase activity		10.3049	10.6366	12.0808	Tomato 200607||2 [11 ESTs aligned] (*GB) gi|40549303|gb|AAR87711.1| (e_value=5e-122) salicylic acid-binding protein 2 [Nicotiana tabacum]; (*ATH) AT2G23620.1 (e_value=1e-81) Symbol: None | esterase, putative, similar to ethylene-induced esterase (Citrus sinensis) GI:14279437, polyneuridine aldehyde esterase (Rauvolfia serpentina) GI:6651393; contains Pfam profile PF00561: hydrolase, alpha/beta fo…
SGN-U569721	GO:0006720//isoprenoid metabolic process;GO:0006779//porphyrin biosynthetic process	-	GO:0043169//cation binding;GO:0016863//intramolecular oxidoreductase activity, transposing C=C bonds		1.75438	1.16738	1.83391	Tomato 200607||2 [11 ESTs aligned] (*GB) gi|160966279|gb|ABX55779.1| (e_value=1e-134) isopentenyl; (*ATH) AT5G16440.1 (e_value=1e-119) Symbol: None | similar to MutT/nudix family protein [Arabidopsis thaliana] (TAIR:At1g79690.1); similar to isopentenyl pyrophosphate:dimethyllallyl pyrophosphate isomerase [Adonis palaestina] (GB:AAF29973.1); similar to isopentenyl pyrophosphate isom... ; (*SWP) sp…
SGN-U570494	GO:0006720//isoprenoid metabolic process	GO:0031090//organelle membrane;GO:0043231//intracellular membrane-bounded organelle;GO:0031224//intrinsic to membrane	GO:0004311//farnesyltranstransferase activity		2.01448	1.58507	1.26127	Tomato 200607||2 [44 ESTs aligned] (*GB) gi|5360655|dbj|BAA82093.1| (e_value=0) squalene synthase [Solanum tuberosum]; (*ATH) AT4G34640.1 (e_value=0) Symbol: None | farnesyl-diphosphate farnesyltransferase 1 / squalene synthase 1 (SQS1), identical to SP:P53799 Farnesyl-diphosphate farnesyltransferase (EC 2.5.1.21) (Squalene synthetase) (SQS) (SS) (FPP:FPP farnesyltransferase) {Arabidopsis thalian…
SGN-U581332	GO:0006720//isoprenoid metabolic process	-	GO:0050661//NADP or NADPH binding;GO:0016628//oxidoreductase activity, acting on the CH-CH group of donors, NAD or NADP as acceptor		-8.6865	-8.6865	-8.6865	Tomato 200607||2 [2 ESTs aligned] (*GB) gi|6692816|dbj|BAA89423.1| (e_value=8e-78) allyl alcohol dehydrogenase [Nicotiana tabacum]; (*ATH) AT5G16990.1 (e_value=2e-64) Symbol: None | NADP-dependent oxidoreductase, putative, strong similarity to probable NADP-dependent oxidoreductase (zeta-crystallin homolog) P1 (SP:Q39172)(gi:886428) and P2 (SP:Q39173)(gi:886430), Arabidopsis thaliana | chr5:55816…
SGN-U590860	GO:0006720//isoprenoid metabolic process	-	GO:0046912//transferase activity, transferring acyl groups, acyl groups converted into alkyl on transfer;GO:0016747//transferase activity, transferring acyl groups other than amino-acyl groups		2.95067	1.95018	2.34435	Tomato 200607||2 [1 ESTs aligned] (*GB) gi|157042747|gb|ABV02025.1| (e_value=1e-50) HMG-CoA; (*ATH) AT4G11820.2 (e_value=6e-37) Symbol: None | hydroxymethylglutaryl-CoA synthase / HMG-CoA synthase / 3-hydroxy-3-methylglutaryl coenzyme A synthase, identical to Hydroxymethylglutaryl-CoA synthase (EC 4.1.3.5) (HMG-CoA synthase) (3-hydroxy-3-methylglutaryl coenzyme A synthase) (... ; (*SWP) sp|P54873…
SGN-U571034	GO:0006694//steroid biosynthetic process;GO:0006631//fatty acid metabolic process	GO:0043231//intracellular membrane-bounded organelle;GO:0031224//intrinsic to membrane	GO:0046914//transition metal ion binding;GO:0000254//C-4 methylsterol oxidase activity		2.37731	1.25239	2.15683	Tomato 200607||2 [26 ESTs aligned] (*GB) gi|34978966|gb|AAQ83692.1| (e_value=1e-131) C-4 sterol methyl oxidase 2 [Nicotiana benthamiana]; (*ATH) AT2G29390.2 (e_value=2e-129) Symbol: None | sterol 4-alpha-methyl-oxidase 1 (SMO1), nearly identical to sterol 4-alpha-methyl-oxidase GI:16973469 from (Arabidopsis thaliana); identical to cDNA sterol 4-alpha-methyl-oxidase (SMO) partial cds, GI:16973431 …
SGN-U572947	GO:0006694//steroid biosynthetic process;GO:0006631//fatty acid metabolic process	GO:0043231//intracellular membrane-bounded organelle;GO:0031224//intrinsic to membrane	GO:0046914//transition metal ion binding;GO:0000254//C-4 methylsterol oxidase activity		2.05963	1.82421	2.11852	Tomato 200607||2 [23 ESTs aligned] (*GB) gi|21593012|gb|AAM64961.1| (e_value=8e-114) putative C-4 sterol methyl oxidase [Arabidopsis thaliana]; (*ATH) AT4G12110.1 (e_value=8e-116) | Symbol: None | sterol desaturase family protein, similar to sterol 4-alpha-methyl-oxidase GI:16973471 from (Arabidopsis thaliana); contains Pfam profile PF01598: Sterol desaturase | chr4:7254043-7256394 FORWARD | Alia…
SGN-U583117	GO:0006694//steroid biosynthetic process	GO:0043231//intracellular membrane-bounded organelle;GO:0031224//intrinsic to membrane	GO:0016709//oxidoreductase activity, acting on paired donors, with incorporation or reduction of molecular oxygen, NADH or NADPH as one donor, and incorporation of one atom of oxygen;GO:0005506//iron ion binding;GO:0016741//transferase activity, transferring one-carbon groups		2.04591	1.92115	1.65496	Tomato 200607||2 [82 ESTs aligned] (*GB) gi|47156870|gb|AAT12274.1| (e_value=0) obtusifoliol; (*ATH) AT1G11680.1 (e_value=0) | Symbol: EMB1738 | obtusifoliol 14-demethylase (CYP51), identical to obtusifoliol 14-demethylase (GI:14624983) (Arabidopsis thaliana) | chr1:3938522-3940754 FORWARD | Aliases: F25C20.17, F25C20_17, EMB1738, EMBRYO DEFECTIVE 1738; (*SWP) sp|P93846|CP51_SORBI (e_value=0) Cyt…
SGN-U583119	GO:0006694//steroid biosynthetic process	GO:0043231//intracellular membrane-bounded organelle;GO:0016020//membrane	GO:0016709//oxidoreductase activity, acting on paired donors, with incorporation or reduction of molecular oxygen, NADH or NADPH as one donor, and incorporation of one atom of oxygen;GO:0005506//iron ion binding;GO:0016741//transferase activity, transferring one-carbon groups		2.83732	3.03622	2.7708	Tomato 200607||2 [2 ESTs aligned] (*GB) gi|18000074|gb|AAL54888.1|AF116915_1 (e_value=2e-45) obtusifoliol-14-demethylase; (*ATH) AT1G11680.1 (e_value=3e-33) | Symbol: EMB1738 | obtusifoliol 14-demethylase (CYP51), identical to obtusifoliol 14-demethylase (GI:14624983) (Arabidopsis thaliana) | chr1:3938522-3940754 FORWARD | Aliases: F25C20.17, F25C20_17, EMB1738, EMBRYO DEFECTIVE 1738; (*SWP) sp|P…
SGN-U570020	GO:0006633//fatty acid biosynthetic process;GO:0009791//post-embryonic development	GO:0043231//intracellular membrane-bounded organelle	GO:0016709//oxidoreductase activity, acting on paired donors, with incorporation or reduction of molecular oxygen, NADH or NADPH as one donor, and incorporation of one atom of oxygen;GO:0005506//iron ion binding		8.93369	10.0512	12.3072	Tomato 200607||2 [5 ESTs aligned] (*GB) gi|584867|sp|P37124|C77A2_SOLME (e_value=7e-88) Cytochrome; (*ATH) AT3G10570.1 (e_value=2e-65) | Symbol: None | cytochrome P450, putative, similar to cytochrome P450 77A3 GB:O48928 (Glycine max) | chr3:3302109-3303844 FORWARD | Aliases: F13M14.15; (*SWP) sp|P37124|C77A2_SOLME (e_value=5e-89) Cytochrome P450 77A2 OS=Solanum melongena GN=CYP77A2;
SGN-U566794	GO:0006633//fatty acid biosynthetic process;GO:0006950//response to stress;GO:0009694//jasmonic acid metabolic process	GO:0043231//intracellular membrane-bounded organelle	GO:0016628//oxidoreductase activity, acting on the CH-CH group of donors, NAD or NADP as acceptor;GO:0000166//nucleotide binding		-2.98103	-3.34503	-1.87214	Tomato 200607||2 [13 ESTs aligned] (*GB) gi|62900714|sp|Q9XG54|OPR1_SOLLC (e_value=0) RecName:; (*ATH) AT1G76690.1 (e_value=9e-164) | Symbol: None | 12-oxophytodienoate reductase (OPR2), identical to 12-oxophytodienoate reductase OPR2 GB:AAC78441 (Arabidopsis thaliana) | chr1:28783784-28785611 FORWARD | Aliases: F28O16.6, F28O16_6; (*SWP) sp|Q9XG54|OPR1_SOLLC (e_value=0) 12-oxophytodienoate reduc…
SGN-U577979	GO:0006633//fatty acid biosynthetic process;GO:0003006//reproductive developmental process	GO:0031224//intrinsic to membrane;GO:0043231//intracellular membrane-bounded organelle;GO:0043667	GO:0046914//transition metal ion binding;GO:0003824//catalytic activity		-2.1665	-3.66729	-1.94688	Tomato 200607||2 [58 ESTs aligned] (*GB) gi|157328180|emb|CAO17291.1| (e_value=0) unnamed; (*ATH) AT1G02205.2 (e_value=0) | Symbol: None | CER1 protein, identical to maize gl1 homolog (glossy1 locus) GI:1209703 and CER1 GI:1199467 from (Arabidopsis thaliana) | chr1:418778-422438 FORWARD | Aliases: None; (*SWP) sp|Q8H1Z0|WAX2_ARATH (e_value=3e-100) Protein WAX2 OS=Arabidopsis thaliana GN=WAX2;
SGN-U601639	GO:0006633//fatty acid biosynthetic process;GO:0000302//response to reactive oxygen species;GO:0006779//porphyrin biosynthetic process	GO:0009526//plastid envelope;GO:0009534//chloroplast thylakoid	-		1.81843	1.0016	1.42182	Tomato 200607||2 [1 ESTs aligned] (*GB) gi|147797982|emb|CAN65010.1| (e_value=1e-50) hypothetical; (*ATH) AT3G14110.2 (e_value=3e-52) | Symbol: None | tetratricopeptide repeat (TPR)-containing protein, contains Pfam profile PF00515: TPR Domain | chr3:4675712-4677665 REVERSE | Aliases: None;
SGN-U564846	GO:0006631//fatty acid metabolic process;GO:0050832//defense response to fungus;GO:0008654//phospholipid biosynthetic process	GO:0030312//external encapsulating structure;GO:0009536//plastid	GO:0019171//3-hydroxyacyl-[acyl-carrier-protein] dehydratase activity		1.62167	1.53339	1.32413	Tomato 200607||2 [22 ESTs aligned] (*GB) gi|193290688|gb|ACF17652.1| (e_value=4e-104) DH; (*ATH) AT5G10160.1 (e_value=7e-83) Symbol: None | beta-hydroxyacyl-ACP dehydratase, putative, similar to beta-hydroxyacyl-ACP dehydratase from Toxoplasma gondii (GI:3850997); contains Pfam profile PF01377 Thioester dehydratase | chr5:3185747-3187604 FORWARD | Aliases: T31P16.150, T31... ; (*SWP) sp|Q8DI01|FA…
SGN-U566617	GO:0006631//fatty acid metabolic process;GO:0007602//phototransduction;GO:0048511//rhythmic process;GO:0006970//response to osmotic stress;GO:0010017//red or far-red light signaling pathway	GO:0009536//plastid	GO:0030528//transcription regulator activity;GO:0016620//oxidoreductase activity, acting on the aldehyde or oxo group of donors, NAD or NADP as acceptor;GO:0046914//transition metal ion binding;GO:0001071		-2.21656	-2.5203	-2.95701	Tomato 200607||2 [14 ESTs aligned] (*GB) gi|22331250|ref|NP_188856.2| (e_value=0) far-red impaired response protein -related [Arabidopsis thaliana]; (*ATH) AT3G22170.1 (e_value=0) Symbol: None | far-red impaired responsive protein, putative, similar to far-red impaired response protein FAR1 (Arabidopsis thaliana) gi:5764395:gb:AAD51282; contains Pfam:PF03101 domain: FAR1 family | chr3:7822025-782…
SGN-U577646	GO:0006631//fatty acid metabolic process;GO:0006007//glucose catabolic process	GO:0009532//plastid stroma	GO:0031420;GO:0016301//kinase activity		1.40871	1.83079	2.33231	Tomato 200607||2 [16 ESTs aligned] (*GB) gi|2497542|sp|Q40546|KPYG_TOBAC (e_value=0) Pyruvate kinase isozyme G, chloroplast precursor; (*ATH) AT1G32440.1 (e_value=0) | Symbol: None | pyruvate kinase, putative, similar to pyruvate kinase isozyme G, chloroplast precursor (Nicotiana tabacum) SWISS-PROT:Q40546 | chr1:11712142-11715092 FORWARD | Aliases: F5D14.22, F5D14_22, F5F19.10, F5F19_10; (*SWP) …
SGN-U567132	GO:0006631//fatty acid metabolic process	GO:0009536//plastid	GO:0004312//fatty-acid synthase activity;GO:0000166//nucleotide binding		1.16416	1.12506	1.38104	Tomato 200607||2 [58 ESTs aligned] (*GB) gi|193290690|gb|ACF17653.1| (e_value=3e-125) putative; (*ATH) AT1G24360.1 (e_value=4e-90) Symbol: None | 3-oxoacyl-(acyl-carrier protein) reductase, chloroplast / 3-ketoacyl-acyl carrier protein reductase, identical to 3-oxoacyl-(acyl-carrier protein) reductase SP:P33207 from (Arabidopsis thaliana) | chr1:8640725-8643467 FORWARD | Aliase... ; (*SWP) sp|P28…
SGN-U568611	GO:0006631//fatty acid metabolic process	GO:0043231//intracellular membrane-bounded organelle;GO:0031224//intrinsic to membrane	GO:0046914//transition metal ion binding;GO:0003824//catalytic activity		-4.5378	-2.24657	-10.3707	Tomato 200607||2 [15 ESTs aligned] (*GB) gi|112819500|gb|ABI23730.1| (e_value=1e-152) carotene; (*ATH) AT4G25700.1 (e_value=7e-91) | Symbol: None | beta-carotene hydroxylase, identical to GI:1575296 | chr4:13093946-13095944 REVERSE | Aliases: L73G19.80, L73G19_80; (*SWP) sp|Q01332|CRTZ_ESCVU (e_value=9e-18) Beta-carotene hydroxylase OS=Escherichia vulneris GN=crtZ;
[truncated: 954 more rows]

## Sheet: B
S3 Table. The common differentially expressed genes during the three types of fruit set with respect to 6DPE in tomato
[truncated: 3,362 more rows]

[truncated: 5 more sheets: C, D, E, F, G]
