# Supplementary material for: Transcriptome Profiling Reveals the Regulatory Mechanism Underlying Pollination Dependent and Parthenocarpic Fruit Set Mainly Mediated by Auxin and Gibberellin
Source: PLoS One. 2015 Apr 24;10(4):e0125355. doi: 10.1371/journal.pone.0125355 (PMC4409352; doi:10.1371/journal.pone.0125355)
Supplement: S4 Table — (XLSX) [file pone.0125355.s009.xlsx]

## Sheet: PS
S4 Table. The DEGs identified by RNA-Seq involved in photosynthesis during fruit set
Gene	GO Process	GO Component	GO Function		log2 Ratio(4DPAP/2DAA)	log2 Ratio(4DPAT/2DAA)	log2 Ratio(4DPGT/2DAA)	log2 Ratio(4DPAP/6DPE)	log2 Ratio(4DPAT/6DPE)	log2 Ratio(4DPGT/6DPE)	Gene annotation	Description
SGN-U579166	GO:0009765//photosynthesis, light harvesting;GO:0009639//response to red or far red light;GO:0006464//protein modification process	GO:0031224//intrinsic to membrane;GO:0009521;GO:0009526//plastid envelope;GO:0009534//chloroplast thylakoid;GO:0009570//chloroplast stroma	GO:0043169//cation binding;GO:0046906//tetrapyrrole binding		2.8728	1.53827	1.83466	5.30944	3.97491	4.2713	chlorophyll a/b-binding protein,CAB6A	Tomato 200607||2 [65 ESTs aligned] (*GB) gi|170388|gb|AAA34140.1| (e_value=4e-118) chlorophyll a/b-binding protein; (*ATH) AT3G54890.1 (e_value=3e-108) Symbol: LHCA1 | chlorophyll A-B binding protein / LHCI type I (CAB), identical to chlorophyll A/B-binding protein (Arabidopsis thaliana) GI:16207; contains Pfam profile: PF00504 chlorophyll A-B binding protein | chr3:20350482-20351968 REVERSE | Al…
SGN-U580126	GO:0009765//photosynthesis, light harvesting;GO:0009639//response to red or far red light;GO:0006464//protein modification process	GO:0031224//intrinsic to membrane;GO:0009521;GO:0009526//plastid envelope;GO:0009534//chloroplast thylakoid;GO:0009570//chloroplast stroma	GO:0043169//cation binding;GO:0046906//tetrapyrrole binding		2.46933	1.72806	1.86127	2.72859	1.98732	2.12053	chlorophyll a/b-binding protein,CAB6A	Tomato 200607||2 [162 ESTs aligned] (*GB) gi|170388|gb|AAA34140.1| (e_value=7e-143) chlorophyll a/b-binding protein; (*ATH) AT3G54890.1 (e_value=2e-121) Symbol: LHCA1 | chlorophyll A-B binding protein / LHCI type I (CAB), identical to chlorophyll A/B-binding protein (Arabidopsis thaliana) GI:16207; contains Pfam profile: PF00504 chlorophyll A-B binding protein | chr3:20350482-20351968 REVERSE | A…
SGN-U577781	GO:0009765//photosynthesis, light harvesting	GO:0009534//chloroplast thylakoid;GO:0009522//photosystem I	GO:0005488//binding		2.1885	2.6098	2.28452	2.15619	2.57749	2.25221	chlorophyll A-B binding protein 4,CAB4	Tomato 200607||2 [39 ESTs aligned] (*GB) gi|157335508|emb|CAO61338.1| (e_value=3e-79) unnamed; (*ATH) AT1G45474.2 (e_value=3e-74) Symbol: None | chlorophyll A-B binding protein, putative (LHCA5), identical to Lhca5 protein (Arabidopsis thaliana) GI:4741942; contains Pfam profile: PF00504 chlorophyll A-B binding protein; similar to light-harvesting complex protein GI:22752 from... ; (*SWP) sp|P275…
SGN-U579113	GO:0006464//protein modification process;GO:0006091//generation of precursor metabolites and energy	GO:0009521;GO:0031224//intrinsic to membrane;GO:0009534//chloroplast thylakoid	GO:0046906//tetrapyrrole binding;GO:0043169//cation binding		1.51103	1.2109	1.29128	1.39041	1.09028	1.17066	chlorophyll A-B binding protein 4,CAB4	Tomato 200607||2 [269 ESTs aligned] (*GB) gi|115803|sp|P14278|CB24_SOLLC (e_value=7e-155) RecName:; (*ATH) AT2G05100.1 (e_value=6e-137) Symbol: None | chlorophyll A-B binding protein / LHCII type II (LHCB2.1) (LHCB2.3), identical to Lhcb2 protein (Arabidopsis thaliana) GI:4741948, GI:4741944; contains Pfam profile PF00504: Chlorophyll A-B binding protein | chr2:1823237-1824389 REVER... ; (*SWP) s…
SGN-U579213	GO:0006464//protein modification process;GO:0006091//generation of precursor metabolites and energy	GO:0009521;GO:0031224//intrinsic to membrane;GO:0009534//chloroplast thylakoid	GO:0046906//tetrapyrrole binding;GO:0043169//cation binding		3.59626	2.9318	3.19171	4.31657	3.65212	3.91203	Chlorophyll a-b binding protein 3C,CAB3C	Tomato 200607||2 [181 ESTs aligned] (*GB) gi|115825|sp|P07369|CB2G_SOLLC (e_value=7e-144) RecName:; (*ATH) AT1G29930.1 (e_value=3e-133) Symbol: None | chlorophyll A-B binding protein 2, chloroplast / LHCII type I CAB-2 / CAB-140 (CAB2B), identical to SP:P04778 Chlorophyll A-B binding protein 2, chloroplast precursor (LHCII type I CAB-2) (CAB-140) (LHCP) {Arabidopsis thaliana} | chr1... ; (*SWP) s…
SGN-U579906	GO:0006464//protein modification process;GO:0006091//generation of precursor metabolites and energy	GO:0009521;GO:0009526//plastid envelope;GO:0031224//intrinsic to membrane;GO:0009570//chloroplast stroma;GO:0009534//chloroplast thylakoid	GO:0046906//tetrapyrrole binding;GO:0043169//cation binding		2.18513	1.24843	1.85727	2.92436	1.98766	2.5965	chlorophyll A-B binding protein 4,CAB4	Tomato 200607||2 [222 ESTs aligned] (*GB) gi|100801744|emb|CAK24966.1| (e_value=4e-144) chlorophyll; (*ATH) AT3G47470.1 (e_value=5e-127) Symbol: None | chlorophyll A-B binding protein 4, chloroplast / LHCI type III CAB-4 (CAB4), identical to SP:P27521 Chlorophyll A-B binding protein 4, chloroplast precursor (LHCI type III CAB-4) (LHCP) {Arabidopsis thaliana} | chr3:17504357-17506018 ... ; (*SWP) …
SGN-U580120	GO:0006464//protein modification process;GO:0006091//generation of precursor metabolites and energy	GO:0009521;GO:0031224//intrinsic to membrane;GO:0009534//chloroplast thylakoid	GO:0046906//tetrapyrrole binding;GO:0043169//cation binding		3.48586	4.24277	4.5225	9.36851	10.1254	10.4051	Chlorophyll a-b binding protein 37,CAB37	Tomato 200607||2 [67 ESTs aligned] (*GB) gi|511153|emb|CAA84525.1| (e_value=7e-152) chlorophyll a,b binding protein type I [Solanum tuberosum]; (*ATH) AT3G27690.1 (e_value=2e-139) Symbol: None | chlorophyll A-B binding protein (LHCB2:4), nearly identical to Lhcb2 protein (Arabidopsis thaliana) GI:4741950; similar to chlorophyll A-B binding protein 151 precursor (LHCP) GB:P27518 from (Gossypium hi…
SGN-U580836	GO:0006464//protein modification process;GO:0006091//generation of precursor metabolites and energy	GO:0009521;GO:0031224//intrinsic to membrane;GO:0009570//chloroplast stroma;GO:0009534//chloroplast thylakoid	GO:0046906//tetrapyrrole binding;GO:0043169//cation binding		3.14918	2.81033	2.74895	5.79868	5.45983	5.39845	Chlorophyll a-b binding protein 8,CAB8	Tomato 200607||2 [54 ESTs aligned] (*GB) gi|226872|prf||1609235A (e_value=1e-125) chlorophyll; (*ATH) AT1G61520.1 (e_value=7e-124) Symbol: None | chlorophyll A-B binding protein / LHCI type III (LHCA3.1), nearly identical to PSI type III chlorophyll a/b-binding protein GI:430947; contains Pfam profile: PF00504 chlorophyll A-B binding protein; similar to PSI type III chlorophyll... ; (*SWP) sp|P27…
SGN-U581495	GO:0006464//protein modification process;GO:0006091//generation of precursor metabolites and energy	GO:0009521;GO:0031224//intrinsic to membrane;GO:0009570//chloroplast stroma;GO:0009534//chloroplast thylakoid	GO:0046906//tetrapyrrole binding;GO:0043169//cation binding		2.00333	2.15598	1.76751	1.68176	1.83441	1.44594	Chlorophyll a-b binding protein 8,CAB8	Tomato 200607||2 [193 ESTs aligned] (*GB) gi|226872|prf||1609235A (e_value=7e-136) chlorophyll; (*ATH) AT1G61520.1 (e_value=2e-123) Symbol: None | chlorophyll A-B binding protein / LHCI type III (LHCA3.1), nearly identical to PSI type III chlorophyll a/b-binding protein GI:430947; contains Pfam profile: PF00504 chlorophyll A-B binding protein; similar to PSI type III chlorophyll... ; (*SWP) sp|P2…
SGN-U581503	GO:0006464//protein modification process;GO:0006091//generation of precursor metabolites and energy	GO:0009521;GO:0009526//plastid envelope;GO:0031224//intrinsic to membrane;GO:0009570//chloroplast stroma;GO:0009534//chloroplast thylakoid	GO:0046906//tetrapyrrole binding;GO:0043169//cation binding		2.59108	2.38432	3.07563	4.61166	4.4049	5.09622	chlorophyll A-B binding protein 4,CAB4	Tomato 200607||2 [35 ESTs aligned] (*GB) gi|100801744|emb|CAK24966.1| (e_value=8e-129) chlorophyll; (*ATH) AT3G47470.1 (e_value=6e-125) Symbol: None | chlorophyll A-B binding protein 4, chloroplast / LHCI type III CAB-4 (CAB4), identical to SP:P27521 Chlorophyll A-B binding protein 4, chloroplast precursor (LHCI type III CAB-4) (LHCP) {Arabidopsis thaliana} | chr3:17504357-17506018 ... ; (*SWP) s…
SGN-U581613	GO:0006464//protein modification process;GO:0006091//generation of precursor metabolites and energy	GO:0009521;GO:0031224//intrinsic to membrane;GO:0009534//chloroplast thylakoid	GO:0046906//tetrapyrrole binding;GO:0043169//cation binding		2.41061	2.18017	3.13503	10.4605	10.23	11.1849	chlorophyll A-B binding protein 16,CAB16	Tomato 200607||2 [16 ESTs aligned] (*GB) gi|3036955|dbj|BAA25396.1| (e_value=1e-94) light harvesting chlorophyll a/b-binding protein [Nicotiana sylvestris]; (*ATH) AT1G29930.1 (e_value=8e-87) Symbol: None | chlorophyll A-B binding protein 2, chloroplast / LHCII type I CAB-2 / CAB-140 (CAB2B), identical to SP:P04778 Chlorophyll A-B binding protein 2, chloroplast precursor (LHCII type I CAB-2) (CAB…
SGN-U593484	GO:0006464//protein modification process;GO:0006091//generation of precursor metabolites and energy	GO:0009521;GO:0031224//intrinsic to membrane;GO:0009534//chloroplast thylakoid	GO:0046906//tetrapyrrole binding;GO:0043169//cation binding		2.35624	1.70714	1.31268	4.01463	3.36553	2.97107	chlorophyll A-B binding protein 16,CAB16	Tomato 200607||2 [1 ESTs aligned] (*GB) gi|115781|sp|P27492|CB21_TOBAC (e_value=5e-64) Chlorophyll A-B binding protein 16, chloroplast precursor (LHCII type I CAB-16) (LHCP); (*ATH) AT3G27690.1 (e_value=3e-59) Symbol: None | chlorophyll A-B binding protein (LHCB2:4), nearly identical to Lhcb2 protein (Arabidopsis thaliana) GI:4741950; similar to chlorophyll A-B binding protein 151 precursor (LHCP…
SGN-U591603	GO:0006091//generation of precursor metabolites and energy	GO:0009536//plastid	-		1.78222	1.43713	1.67421	2.64372	2.29863	2.53571	Chlorophyll a-b binding protein CP29.1,LHCB4.1	Tomato 200607||2 [1 ESTs aligned] (*GB) gi|110377766|gb|ABG73415.1| (e_value=2e-40) chloroplast; (*ATH) AT5G01530.1 (e_value=4e-37) | Symbol: None | chlorophyll A-B binding protein CP29 (LHCB4), identical to CP29 (Arabidopsis thaliana) GI:298036; contains Pfam profile: PF00504 chlorophyll A-B binding protein | chr5:208936-210444 FORWARD | Aliases: F7A7.50, F7A7_50; (*SWP) sp|Q07473|CB4A_ARATH (e_…
SGN-U579256	GO:0051234//establishment of localization;GO:0044267//cellular protein metabolic process;GO:0006091//generation of precursor metabolites and energy	GO:0009536//plastid	GO:0051536//iron-sulfur cluster binding;GO:0005506//iron ion binding		10.0553	10.2958	10.5245	2.86546	3.10594	3.33472	chloroplast ferredoxin I,AP1	Tomato 200607||2 [3 ESTs aligned] (*GB) gi|45357074|gb|AAS58496.1| (e_value=6e-53) chloroplast ferredoxin I [Nicotiana tabacum]; (*ATH) AT1G60950.1 (e_value=2e-37) | Symbol: None | ferredoxin, chloroplast (PETF), identical to FERREDOXIN PRECURSOR GB:P16972 (SP:P16972) from (Arabidopsis thaliana) | chr1:22448185-22448826 FORWARD | Aliases: None; (*SWP) sp|Q9ZTS2|FER_CAPAN (e_value=1e-50) Ferredoxi…
SGN-U565897	GO:0006091//generation of precursor metabolites and energy	-	GO:0051536//iron-sulfur cluster binding;GO:0043169//cation binding		1.33552	1.38271	1.75939	1.22674	1.27393	1.65061	Ferredoxin-3,FD3	Tomato 200607||2 [14 ESTs aligned] (*GB) gi|147819070|emb|CAN74125.1| (e_value=2e-50) hypothetical; (*ATH) AT2G27510.1 (e_value=1e-44) Symbol: None | ferredoxin, putative, similar to non-photosynthetic ferredoxin from Citrus sinensis (GI:1360725), Ferredoxin, root R-B2 from Raphanus sativus (SP:P14937); contains Pfam profile PF00111 2Fe-2S iron-sulfur cluster binding domain | chr2:... ; (*SWP) sp…
SGN-U568264	GO:0006091//generation of precursor metabolites and energy	GO:0043231//intracellular membrane-bounded organelle	GO:0051536//iron-sulfur cluster binding;GO:0043169//cation binding		1.27296	1.14373	1.17527	1.60877	1.47955	1.51108	ferredoxin family,petF2	Tomato 200607||2 [13 ESTs aligned] (*GB) gi|15223230|ref|NP_174533.1| (e_value=3e-68) ferredoxin family [Arabidopsis thaliana]; (*ATH) AT1G32550.1 (e_value=2e-70) | Symbol: None | ferredoxin family protein, similar to ferredoxin from Synechocystis sp. (GI:48019); contains Pfam profile PF00111 2Fe-2S iron-sulfur cluster binding domain | chr1:11771746-11774158 REVERSE | Aliases: T9G5.4, T9G5_4; (*S…
SGN-U596198	GO:0009767//photosynthetic electron transport chain;GO:0031647//regulation of protein stability;GO:0042548//regulation of photosynthesis, light reaction;GO:0006740//NADPH regeneration	GO:0031224//intrinsic to membrane;GO:0009522//photosystem I;GO:0009526//plastid envelope;GO:0009534//chloroplast thylakoid	-		1.203	1.71704	1.71811	2.70463	3.21867	3.21973	Photosystem I reaction center subunit V,PSAG	Tomato 200607||2 [1 ESTs aligned] (*GB) gi|157358944|emb|CAO66840.1| (e_value=4e-26) unnamed; (*ATH) AT1G55670.1 (e_value=4e-28) Symbol: None | photosystem I reaction center subunit V, chloroplast, putative / PSI-G, putative (PSAG), identical to SP:Q9S7N7; similar to SP:Q00327 Photosystem I reaction center subunit V, chloroplast precursor (PSI-G) (Photosystem I 9 kDa protein)... ; (*SWP) sp|P1235…
SGN-U580167	GO:0044237//cellular metabolic process	GO:0009534//chloroplast thylakoid;GO:0009522//photosystem I	-		1.79164	1.48871	1.97065	1.97436	1.67142	2.15336	photosystem I reaction center subunit IIfamily protein(psaD)	Tomato 200607||2 [90 ESTs aligned] (*GB) gi|131166|sp|P12372|PSAD_SOLLC (e_value=2e-102) RecName:; (*ATH) AT1G03130.1 (e_value=8e-76) Symbol: None | photosystem I reaction center subunit II, chloroplast, putative / photosystem I 20 kDa subunit, putative / PSI-D, putative (PSAD2), similar to SP:P12353 Photosystem I reaction center subunit II, chloroplast precursor (Photosystem I 20... ; (*SWP) sp|…
SGN-U580566	GO:0044237//cellular metabolic process	GO:0009526//plastid envelope;GO:0009570//chloroplast stroma;GO:0009534//chloroplast thylakoid;GO:0009522//photosystem I	-		2.03577	1.91922	2.29312	3.70171	3.58516	3.95905	photosystem I reaction center subunit III family protein(psaF)	Tomato 200607||2 [16 ESTs aligned] (*GB) gi|30013659|gb|AAP03872.1| (e_value=7e-90) putative photosystem I subunit III precursor [Nicotiana tabacum]; (*ATH) AT1G31330.1 (e_value=2e-78) | Symbol: None | photosystem I reaction center subunit III family protein, contains Pfam profile: PF02507: photosystem I reaction center subunit III | chr1:11214805-11215992 REVERSE | Aliases: T19E23.12, T19E23_12;…
SGN-U568092	GO:0044237//cellular metabolic process	GO:0009523//photosystem II;GO:0009534//chloroplast thylakoid	GO:0046872//metal ion binding		1.78469	1.76432	1.38357	2.58721	2.56684	2.18609	photosystem II reaction center PsbP	Tomato 200607||2 [32 ESTs aligned] (*GB) gi|157344329|emb|CAO69262.1| (e_value=4e-73) unnamed; (*ATH) AT3G55330.1 (e_value=5e-70) | Symbol: None | photosystem II reaction center PsbP family protein, contains Pfam profile PF01789: PsbP | chr3:20524870-20526328 REVERSE | Aliases: T26I12.210; (*SWP) sp|P82538|PPL1_ARATH (e_value=5e-69) PsbP-like protein 1, chloroplastic OS=Arabidopsis thaliana GN=PP…
SGN-U581309	-	-	-		-1.72285	-1.69428	-1.33663	-3.17354	-3.14498	-2.78733	Photosystem II 10 kDa polypeptide,PSBR	Tomato 200607||2 [14 ESTs aligned] (*GB) gi|157349542|emb|CAO24760.1| (e_value=1e-92) unnamed; (*ATH) AT2G02880.1 (e_value=6e-93) | Symbol: None | mucin-related, similar to putative mucin GI:18071389 (Oryza sativa) | chr2:841260-843359 FORWARD | Aliases: T17M13.5, T17M13_5; (*SWP) sp|Q40163|PSBR_SOLLC (e_value=2e-11) Photosystem II 10 kDa polypeptide, chloroplastic OS=Solanum lycopersicum GN=PSBR;
SGN-U581562	-	GO:0034357;GO:0009534//chloroplast thylakoid;GO:0044425//membrane part	-		2.62479	2.6343	2.57301	3.12345	3.13295	3.07166	photosystem II reaction center W ,PsbW	Tomato 200607||2 [56 ESTs aligned] (*GB) gi|15224531|ref|NP_180615.1| (e_value=8e-32) photosystem II reaction center 6.1KD protein [Arabidopsis thaliana]; (*ATH) AT2G30570.2 (e_value=6e-34) | Symbol: None | photosystem II reaction center W (PsbW) protein-related, similar to photosystem II reaction center W protein SP:Q41387 from (Spinacia oleracea) | chr2:13025520-13027271 REVERSE | Aliases: None…
SGN-U578315	-	GO:0009534//chloroplast thylakoid	-		2.85561	2.77331	2.92961	10.0553	9.97298	10.1293	photosystem II reaction center 6.1KD protein ,PSBW	Tomato 200607||2 [2 ESTs aligned] (*GB) gi|15224531|ref|NP_180615.1| (e_value=6e-21) photosystem II reaction center 6.1KD protein [Arabidopsis thaliana]; (*ATH) AT2G30570.2 (e_value=5e-23) | Symbol: None | photosystem II reaction center W (PsbW) protein-related, similar to photosystem II reaction center W protein SP:Q41387 from (Spinacia oleracea) | chr2:13025520-13027271 REVERSE | Aliases: None;…
SGN-U579466	-	-	-		2.35622	2.38412	2.8056	2.88025	2.90816	3.32964	Thylakoid lumenal protein	Tomato 200607||2 [18 ESTs aligned] (*GB) gi|118489928|gb|ABK96761.1| (e_value=1e-43) unknown; (*ATH) AT1G03600.1 (e_value=6e-45) | Symbol: None | photosystem II family protein, similar to SP:P74367 {Synechocystis sp.}; similar to ESTs emb:Z27038, gb:AA451546, emb:Z29876, gb:T45359 and gb:R90316 | chr1:898875-899654 FORWARD | Aliases: F21B7.21, F21B7.37, F21B7_37; (*SWP) sp|Q9LR64|Y1360_ARATH (e_v…
SGN-U580023	GO:0042548//regulation of photosynthesis, light reaction	GO:0009523//photosystem II;GO:0009534//chloroplast thylakoid	GO:0046872//metal ion binding		1.61671	1.10609	1.4799	1.90781	1.39719	1.77101	Oxygen-evolving enhancer protein 1,psbO	Tomato 200607||2 [214 ESTs aligned] (*GB) gi|12644171|sp|P23322|PSBO_SOLLC (e_value=0) RecName:; (*ATH) AT3G50820.1 (e_value=3e-153) Symbol: PSBO-2 | Encodes a protein which is an extrinsic subunit of photosystem II and which has been proposed to play a central role in stabilization of the catalytic manganese cluster. In <iArabidopsis thaliana</i the PsbO proteins are encoded by ... ; (*SWP) sp|P…
SGN-U579745	-	GO:0009523//photosystem II;GO:0009532//plastid stroma;GO:0009534//chloroplast thylakoid;GO:0005576//extracellular region	-		2.38436	2.28038	2.36575	2.37566	2.27168	2.35705	Oxygen-evolving enhancer protein 3, PSBQ;	Tomato 200607||2 [181 ESTs aligned] (*GB) gi|51457944|gb|AAU03361.1| (e_value=8e-96) photosystem II oxygen-evolving complex protein 3 [Lycopersicon esculentum]; (*ATH) AT4G05180.1 (e_value=3e-59) Symbol: None | oxygen-evolving enhancer protein 3, chloroplast, putative (PSBQ2), identical to SP:Q41932 Oxygen-evolving enhancer protein 3-2, chloroplast precursor (OEE3) (16 kDa subunit of oxygen evolv…
SGN-U580207	GO:0009765//photosynthesis, light harvesting	GO:0009521;GO:0009536//plastid	-		1.89468	3.0454	3.09753	2.73058	3.88129	3.93342	putative 16kDa membrane protein	Tomato 200607||2 [145 ESTs aligned] (*GB) gi|6996562|emb|CAB75430.1| (e_value=6e-66) putative 16kDa membrane protein [Nicotiana tabacum]; (*ATH) AT1G08380.1 (e_value=3e-59) | Symbol: None | expressed protein | chr1:2640858-2641825 REVERSE | Aliases: T27G7.25, T27G7_25;
SGN-U593078	GO:0009765//photosynthesis, light harvesting	GO:0009521;GO:0009536//plastid	-		1.4709	1.59474	1.74461	1.15719	1.28104	1.43091	putative 16kDa membrane protein	Tomato 200607||2 [1 ESTs aligned] (*GB) gi|6996562|emb|CAB75430.1| (e_value=2e-36) putative 16kDa membrane protein [Nicotiana tabacum]; (*ATH) AT1G08380.1 (e_value=3e-36) | Symbol: None | expressed protein | chr1:2640858-2641825 REVERSE | Aliases: T27G7.25, T27G7_25;
SGN-U577253	GO:0051234//establishment of localization;GO:0006091//generation of precursor metabolites and energy	GO:0009534//chloroplast thylakoid	GO:0046914//transition metal ion binding		3.25008	2.95956	3.19158	4.05975	3.76923	4.00125	Plastocyanin	Tomato 200607||2 [198 ESTs aligned] (*GB) gi|130271|sp|P17340|PLAS_SOLLC (e_value=2e-56) RecName:; (*ATH) AT1G20340.1 (e_value=1e-46) | Symbol: None | plastocyanin, similar to plastocyanin GI:1865683 from (Arabidopsis thaliana) | chr1:7042419-7043353 REVERSE | Aliases: F14O10.6, F14O10_6; (*SWP) sp|P17340|PLAS_SOLLC (e_value=1e-57) Plastocyanin, chloroplastic OS=Solanum lycopersicum GN=PETE;

## Sheet: Carbohydrate
S4 Table. The DEGs identified by RNA-Seq involved in carbohydrate metabolism during fruit set
Gene	GO Process	GO Component	GO Function		log2 Ratio(4DPAP/2DAA)	log2 Ratio(4DPAT/2DAA)	log2 Ratio(4DPGT/2DAA)	log2 Ratio(4DPAP/6DPE)	log2 Ratio(4DPAT/6DPE)	log2 Ratio(4DPGT/6DPE)	Gene annotation	Description
Starch and sucrose metabolism
SGN-U567990	GO:0044238//primary metabolic process	GO:0016020//membrane;GO:0031410//cytoplasmic vesicle	GO:0004553//hydrolase activity, hydrolyzing O-glycosyl compounds		1.89878	1.76163	2.68067	2.20391	2.06676	2.9858	endo-beta-1,4-D-glucanase	Tomato 200607||2 [19 ESTs aligned] (*GB) gi|157335176|emb|CAO61006.1| (e_value=0) unnamed; (*ATH) AT1G19940.1 (e_value=0) | Symbol: None | glycosyl hydrolase family 9 protein, similar to endo-beta-1,4-D-glucanase GI:4165132 from (Lycopersicon esculentum) | chr1:6918182-6920368 REVERSE | Aliases: F6F9.1, F6F9_1; (*SWP) sp|Q9FXI9|GUN2_ARATH (e_value=0) Endoglucanase 2 OS=Arabidopsis thaliana GN=At1…
SGN-U582065	GO:0044238//primary metabolic process	GO:0043231//intracellular membrane-bounded organelle	GO:0015926//glucosidase activity		-1.57729	-2.54698	-1.23441	-1.45912	-2.42882	-1.11625	beta-D-glucan exohydrolase	Tomato 200607||2 [21 ESTs aligned] (*GB) gi|157337160|emb|CAO21506.1| (e_value=0) unnamed; (*ATH) AT3G47000.1 (e_value=0) | Symbol: None | glycosyl hydrolase family 3 protein, beta-D-glucan exohydrolase, Nicotiana tabacum, TREMBL:AB017502_1 | chr3:17324631-17327547 REVERSE | Aliases: F13I12.50; (*SWP) sp|Q56078|BGLX_SALTY (e_value=1e-65) Periplasmic beta-glucosidase OS=Salmonella typhimurium GN=b…
SGN-U583947	GO:0044238//primary metabolic process	GO:0005618//cell wall	GO:0015926//glucosidase activity		2.39865	2.07041	1.34627	3.12602	2.79778	2.07365	beta-D-glucan exohydrolase	Tomato 200607||2 [15 ESTs aligned] (*GB) gi|3582436|dbj|BAA33065.1| (e_value=2e-86) beta-D-glucan exohydrolase [Nicotiana tabacum]; (*ATH) AT5G20950.2 (e_value=1e-76) | Symbol: None | glycosyl hydrolase family 3 protein, beta-D-glucan exohydrolase, Nicotiana tabacum, EMBL:AB017502 | chr5:7107378-7111311 REVERSE | Aliases: None;
SGN-U584135	GO:0044238//primary metabolic process	GO:0030312//external encapsulating structure	GO:0004553//hydrolase activity, hydrolyzing O-glycosyl compounds		-4.2922	-4.5195	-4.4707	-3.00443	-3.23173	-3.18293	Beta-fructofuranosidase,INV1	Tomato 200607||2 [18 ESTs aligned] (*GB) gi|7414362|emb|CAB85896.1| (e_value=0) beta-fructofuranosidase [Lycopersicon esculentum]; (*ATH) AT2G36190.1 (e_value=0) | Symbol: None | beta-fructosidase, putative / beta-fructofuranosidase, putative, similar to beta-fructofuranosidase GI:18324 from (Daucus carota) | chr2:15181809-15184949 REVERSE | Aliases: F9C22.8; (*SWP) sp|P26792|INV1_DAUCA (e_value=…
SGN-U586194	GO:0019321//pentose metabolic process	GO:0016020//membrane	GO:0004396//hexokinase activity;GO:0032559//adenyl ribonucleotide binding		2.59029	2.33674	3.21168	1.49712	1.24358	2.11852	Fructokinase-2,FRK2	Tomato 200607||2 [86 ESTs aligned] (*GB) gi|75221385|sp|Q42896|SCRK2_SOLLC (e_value=0) Fructokinase-2; (*ATH) AT3G59480.1 (e_value=1e-153) | Symbol: None | pfkB-type carbohydrate kinase family protein, contains Pfam profile: PF00294 pfkB family carbohydrate kinase | chr3:21993998-21995572 FORWARD | Aliases: T16L24.30; (*SWP) sp|Q42896|SCRK2_SOLLC (e_value=0) Fructokinase-2 OS=Solanum lycopersicum…
SGN-U564038	GO:0010413//glucuronoxylan metabolic process;GO:0048827//phyllome development;GO:0003002;GO:0000003//reproduction;GO:0042545//cell wall modification	GO:0043231//intracellular membrane-bounded organelle	GO:0008194//UDP-glycosyltransferase activity		9.30378	9.1267	9.2738	3.4458	3.26872	3.41581	glycosyl transferase family 8 protein	Tomato 200607||2 [5 ESTs aligned] (*GB) gi|118485302|gb|ABK94510.1| (e_value=8e-143) unknown; (*ATH) AT1G19300.1 (e_value=6e-136) | Symbol: None | glycosyl transferase family 8 protein, contains Pfam profile: PF01501 Glycosyl transferase family 8 | chr1:6671128-6672644 REVERSE | Aliases: F18O14.2, F18O14_2; (*SWP) sp|Q6NSU3|GL8D1_MOUSE (e_value=4e-13) Glycosyltransferase 8 domain-containing prote…
SGN-U571390	GO:0010035//response to inorganic substance;GO:0005982//starch metabolic process;GO:0019318//hexose metabolic process;GO:0009581;GO:0006950//response to stress	GO:0009532//plastid stroma;GO:0009526//plastid envelope;GO:0005576//extracellular region	GO:0016868//intramolecular transferase activity, phosphotransferases;GO:0046872//metal ion binding		1.98564	2.21283	2.46042	2.264	2.49119	2.73878	Phosphoglucomutase,PGMP	Tomato 200607||2 [6 ESTs aligned] (*GB) gi|12585317|sp|Q9M4G5|PGMP_SOLTU (e_value=1e-176) Phosphoglucomutase, chloroplast precursor (Glucose phosphomutase) (PGM); (*ATH) AT5G51820.1 (e_value=2e-167) Symbol: None | phosphoglucomutase, chloroplast (PGM) (PGMP) / glucose phosphomutase, identical to SP:Q9SCY0 Phosphoglucomutase, chloroplast precursor (EC 5.4.2.2) (Glucose phosphomutase) (PGM) {Arabid…
SGN-U568572	GO:0008152//metabolic process	GO:0030312//external encapsulating structure;GO:0031410//cytoplasmic vesicle;GO:0043231//intracellular membrane-bounded organelle	GO:0000166//nucleotide binding;GO:0048037//cofactor binding;GO:0016616//oxidoreductase activity, acting on the CH-OH group of donors, NAD or NADP as acceptor		1.42412	1.69137	1.42285	2.35985	2.62711	2.35858	UDP-glucose 6-dehydrogenase	Tomato 200607||2 [38 ESTs aligned] (*GB) gi|48093457|gb|AAT40105.1| (e_value=0) putative UDP-glucose dehydrogenase 1 [Nicotiana tabacum]; (*ATH) AT5G15490.1 (e_value=0) Symbol: None | UDP-glucose 6-dehydrogenase, putative, very strong similarity to SP:Q96558 UDP-glucose 6-dehydrogenase (EC 1.1.1.22) (UDP-Glc dehydrogenase) (UDP-GlcDH) (UDPGDH) {Glycine max}; contains Pfam profiles PF03721: UDP-gl…
SGN-U580628	GO:0006139//nucleobase, nucleoside, nucleotide and nucleic acid metabolic process	-	GO:0048037//cofactor binding;GO:0016857//racemase and epimerase activity, acting on carbohydrates and derivatives		2.77036	2.94083	2.98226	1.54948	1.71994	1.76138	UDP-glucuronate 4-epimerase 1,GAE1	Tomato 200607||2 [30 ESTs aligned] (*GB) gi|15234745|ref|NP_194773.1| (e_value=0) nucleotide sugar epimerase family [Arabidopsis thaliana]; (*ATH) AT4G30440.1 (e_value=0) Symbol: None | NAD-dependent epimerase/dehydratase family protein, similar to nucleotide sugar epimerase from Vibrio vulnificus GI:3093975 (PID:g3093975), WbnF (Escherichia coli) GI:5739472, CAPI protein {Staphylococcus aureus} …
SGN-U592790	GO:0006007//glucose catabolic process	GO:0031224//intrinsic to membrane;GO:0009527//plastid outer membrane	GO:0016773//phosphotransferase activity, alcohol group as acceptor;GO:0032559//adenyl ribonucleotide binding		1.79739	1.04733	1.88353	3.25697	2.50691	3.34311	Hexokinase-1,HXK1	Tomato 200607||2 [1 ESTs aligned] (*GB) gi|23477117|emb|CAC81350.1| (e_value=0) hexokinase [Lycopersicon esculentum]; (*ATH) AT4G29130.1 (e_value=0) | Symbol: None | hexokinase 1 (HXK1), identical to hexokinase 1 (Arabidopsis thaliana) Swiss-Prot:Q42525 | chr4:14350864-14355109 REVERSE | Aliases: F19B15.160, F19B15_160; (*SWP) sp|Q9SEK2|HXK1_TOBAC (e_value=0) Hexokinase-1 OS=Nicotiana tabacum GN=…
SGN-U574042	GO:0005991//trehalose metabolic process	GO:0043231//intracellular membrane-bounded organelle	GO:0035251//UDP-glucosyltransferase activity;GO:0019203//carbohydrate phosphatase activity		-2.47666	-1.01304	-2.50094	-3.16322	-1.6996	-3.1875	alpha-trehalose-phosphate synthase [UDP-forming] 6,TPS6	Tomato 200607||2 [15 ESTs aligned] (*GB) gi|147818682|emb|CAN76185.1| (e_value=0) hypothetical; (*ATH) AT1G68020.2 (e_value=0) Symbol: None | glycosyl transferase family 20 protein / trehalose-phosphatase family protein, similar to SP:Q00764 Alpha,alpha-trehalose-phosphate synthase (UDP-forming) 56 kDa subunit (EC 2.4.1.15) (Trehalose-6-phosphate synthase) {Saccharomyces ce... ; (*SWP) sp|Q94AH8|…
SGN-U576716	GO:0005991//trehalose metabolic process	-	GO:0019203//carbohydrate phosphatase activity;GO:0035251//UDP-glucosyltransferase activity		-4.64251	-3.26788	-11.0688	-6.75178	-5.37714	-13.178	alpha-trehalose-phosphate synthase [UDP-forming] 11,TPS11	Tomato 200607||2 [19 ESTs aligned] (*GB) gi|164457325|dbj|BAF98176.1| (e_value=0) trehalose-6-phosphate; (*ATH) AT2G18700.1 (e_value=0) Symbol: None | glycosyl transferase family 20 protein / trehalose-phosphatase family protein, similar to trehalose-6-phosphate synthase SL-TPS/P (Selaginella lepidophylla) GI:4100325; contains Pfam profiles PF00982: Glycosyltransferase family 20, PF... ; (*SWP) s…
SGN-U577904	GO:0005982//starch metabolic process;GO:0005977//glycogen metabolic process	GO:0009536//plastid	GO:0070566//adenylyltransferase activity;GO:0032559//adenyl ribonucleotide binding		1.45838	2.07579	2.1181	1.35472	1.97213	2.01444	APS1/ADG1	Tomato 200607||2 [86 ESTs aligned] (*GB) gi|556351|gb|AAA66057.1| (e_value=0) ADP-glucose pyrophosphorylase small subunit; (*ATH) AT5G48300.1 (e_value=0) | Symbol: None | glucose-1-phosphate adenylyltransferase small subunit 1 (APS1) / ADP-glucose pyrophosphorylase (ADG1), identical to SP:P55228 | chr5:19587472-19590030 FORWARD | Aliases: K23F3.2, K23F3_2; (*SWP) sp|P23509|GLGS_SOLTU (e_value=0) …
SGN-U568513	GO:0005977//glycogen metabolic process	GO:0043231//intracellular membrane-bounded organelle	GO:0046527//glucosyltransferase activity		-3.15305	-3.187	-3.69667	-3.96283	-3.99678	-4.50645	Glycogen synthase	Tomato 200607||2 [9 ESTs aligned] (*GB) gi|157359013|emb|CAO66915.1| (e_value=5e-166) unnamed; (*ATH) AT4G18240.1 (e_value=5e-165) | Symbol: None | starch synthase-related protein, contains similarity to starch synthase GI:4582783 from (Vigna unguiculata) | chr4:10082163-10087214 FORWARD | Aliases: T9A21.90, T9A21_90; (*SWP) sp|Q6MAS9|GLGA_PARUW (e_value=3e-84) Glycogen synthase OS=Protochlamydia…
SGN-U579298	GO:0005976//polysaccharide metabolic process	-	GO:0043167//ion binding;GO:0016160//amylase activity		-2.00267	-2.79145	-2.47767	-2.89581	-3.6846	-3.37081	Beta-amylase,BMY1	Tomato 200607||2 [56 ESTs aligned] (*GB) gi|56562179|emb|CAH60892.1| (e_value=0) 1,4-alpha-glucan-maltohydrolase [Lycopersicon esculentum]; (*ATH) AT5G18670.1 (e_value=2e-162) Symbol: None | beta-amylase, putative (BMY3) / 1,4-alpha-D-glucan maltohydrolase, putative, almost identical to beta-amylase BMY3 GI:15149457 from (Arabidopsis thaliana); identical to cDNA putative beta-amylase BMY3 (BMY3) …
SGN-U567225	-	GO:0031410//cytoplasmic vesicle	GO:0016740//transferase activity		-1.75803	-2.33338	-1.83732	-1.87307	-2.44842	-1.95235	glycosyltransferase	Tomato 200607||2 [4 ESTs aligned] (*GB) gi|157340716|emb|CAO47521.1| (e_value=7e-137) unnamed; (*ATH) AT4G38270.1 (e_value=6e-135) | Symbol: None | glycosyl transferase family 8 protein, contains Pfam profile: PF01501 glycosyl transferase family 8 | chr4:17938366-17941547 FORWARD | Aliases: F22I13.40, F22I13_40; (*SWP) sp|Q9FWA4|GLTR_ARATH (e_value=1e-102) Uncharacterized glycosyltransferase At3g…
SGN-U573007	-	-	GO:0008194//UDP-glycosyltransferase activity		-2.20451	-2.18186	-3.30372	-3.23392	-3.21127	-4.33313	Glycosyltransferase QUASIMODO1	Tomato 200607||2 [8 ESTs aligned] (*GB) gi|157344652|emb|CAO70035.1| (e_value=0) unnamed; (*ATH) AT3G58790.1 (e_value=2e-156) | Symbol: None | glycosyl transferase family 8 protein, contains Pfam profile: PF01501 glycosyl transferase family 8; general stress protein gspA, Bacillus subtilis, PIR:S16423 | chr3:21753048-21757301 REVERSE | Aliases: T20N10.140; (*SWP) sp|Q9LSG3|QUA1_ARATH (e_value=7e-…
SGN-U579567	-	-	GO:0016787//hydrolase activity		-3.18014	-2.99907	-2.1388	-4.36977	-4.18871	-3.32843	Beta-glucosidase, GLU1	Tomato 200607||2 [2 ESTs aligned] (*GB) gi|157338189|emb|CAO39233.1| (e_value=3e-68) unnamed; (*ATH) AT1G61820.3 (e_value=4e-43) Symbol: None | glycosyl hydrolase family 1 protein, contains Pfam PF00232 : Glycosyl hydrolase family 1 domain; TIGRFAM TIGR01233: 6-phospho-beta-galactosidase; similar to beta-mannosidase enzyme (GI:17226270) (Lycopersicon esculentum) | chr1:228400... ; (*SWP) sp|P4923…
SGN-U579335	-	GO:0044444//cytoplasmic part	GO:0004553//hydrolase activity, hydrolyzing O-glycosyl compounds		1.39956	1.00272	1.28507	2.73545	2.33861	2.62096	Invertase	Tomato 200607||2 [6 ESTs aligned] (*GB) gi|163913876|emb|CAP59641.1| (e_value=0) putative; (*ATH) AT4G34860.2 (e_value=0) Symbol: None | similar to beta-fructofuranosidase, putative / invertase, putative / saccharase, putative / beta-fructosidase, putative [Arabidopsis thaliana] (TAIR:At4g09510.1); similar to beta-fructofuranosidase, putative / invertase, putative / sa... ;
SGN-U574431	GO:0006952//defense response;GO:0005982//starch metabolic process;GO:0005985//sucrose metabolic process;GO:0015977//carbon fixation	GO:0009532//plastid stroma;GO:0009526//plastid envelope;GO:0005576//extracellular region	GO:0043169//cation binding;GO:0019203//carbohydrate phosphatase activity		2.03758	1.24655	1.94335	1.87824	1.08722	1.78402	SBPase	Tomato 200607||2 [42 ESTs aligned] (*GB) gi|157333396|emb|CAO17011.1| (e_value=0) unnamed; (*ATH) AT3G55800.1 (e_value=3e-171) Symbol: SBPASE | Encodes the chloroplast enzyme sedoheptulose-1,7-bisphosphatase (SBPase), involved in the carbon reduction of the Calvin cycle. Increase in SBPase activity in transgenic lines accumulate up to 50% more sucrose and starch than wild-t... ; (*SWP) sp|O20252|…
Citrate cycle (TCA cycle)
SGN-U578979	GO:0009314//response to radiation;GO:0010038//response to metal ion;GO:0019725//cellular homeostasis;GO:0008152//metabolic process	GO:0031980//mitochondrial lumen;GO:0043234//protein complex;GO:0005746//mitochondrial respiratory chain;GO:0009536//plastid;GO:0005576//extracellular region	GO:0016668//oxidoreductase activity, acting on sulfur group of donors, NAD or NADP as acceptor;GO:0046914//transition metal ion binding;GO:0032559//adenyl ribonucleotide binding		1.47767	1.24383	1.4078	1.84073	1.6069	1.77086	Dihydrolipoyl dehydrogenase 1,LPD1	Tomato 200607||2 [39 ESTs aligned] (*GB) gi|23321340|gb|AAN23154.1| (e_value=0) dihydrolipoamide dehydrogenase precursor [Lycopersicon esculentum]; (*ATH) AT1G48030.2 (e_value=0) | Symbol: None | dihydrolipoamide dehydrogenase 1, mitochondrial / lipoamide dehydrogenase 1 (MTLPD1), identical to GB:AAF34795 (gi:12704696) from (Arabidopsis thaliana) | chr1:17720802-17722810 REVERSE | Aliases: None; …
SGN-U569146	GO:0006085//acetyl-CoA biosynthetic process;GO:0006091//generation of precursor metabolites and energy;GO:0019725//cellular homeostasis	GO:0031981//nuclear lumen;GO:0009532//plastid stroma;GO:0009526//plastid envelope	GO:0030554//adenyl nucleotide binding;GO:0016668//oxidoreductase activity, acting on sulfur group of donors, NAD or NADP as acceptor		1.52554	1.14938	1.92757	1.53077	1.15461	1.9328	Dihydrolipoyl dehydrogenase ,LPDA	Tomato 200607||2 [20 ESTs aligned] (*GB) gi|193290728|gb|ACF17672.1| (e_value=0) putative; (*ATH) AT3G16950.1 (e_value=0) | Symbol: None | dihydrolipoamide dehydrogenase 1, plastidic / lipoamide dehydrogenase 1 (PTLPD1), identical to plastidic lipoamide dehydrogenase from Arabidopsis thaliana (gi:7159282) | chr3:5786391-5790531 REVERSE | Aliases: K14A17.6; (*SWP) sp|P72740|DLDH_SYNY3 (e_value=5e-…
SGN-U565551	GO:0006085//acetyl-CoA biosynthetic process	GO:0009526//plastid envelope;GO:0005840//ribosome;GO:0009532//plastid stroma	GO:0005488//binding;GO:0016418		-1.41928	-3.24702	-3.33592	-1.44091	-3.26865	-3.35755	dihydrolipoamide S-acetyltransferase ,LTA2	Tomato 200607||2 [2 ESTs aligned] (*GB) gi|9279589|dbj|BAB01047.1| (e_value=3e-23) dihydrolipoamide S-acetyltransferase [Arabidopsis thaliana]; (*ATH) AT3G25860.1 (e_value=2e-25) | Symbol: None | dihydrolipoamide S-acetyltransferase (LTA2), identical to dihydrolipoamide S-acetyltransferase (LTA2) (Arabidopsis thaliana) GI:5881963 | chr3:9461797-9464024 FORWARD | Aliases: MPE11.6;
SGN-U565552	GO:0006085//acetyl-CoA biosynthetic process	GO:0009526//plastid envelope;GO:0005840//ribosome;GO:0009532//plastid stroma	GO:0016418		1.81149	2.12437	1.2981	2.47669	2.78957	1.96329	pdhC	Tomato 200607||2 [28 ESTs aligned] (*GB) gi|15230922|ref|NP_189215.1| (e_value=2e-152) dihydrolipoamide S-acetyltransferase [Arabidopsis thaliana]; (*ATH) AT3G25860.1 (e_value=1e-154) | Symbol: None | dihydrolipoamide S-acetyltransferase (LTA2), identical to dihydrolipoamide S-acetyltransferase (LTA2) (Arabidopsis thaliana) GI:5881963 | chr3:9461797-9464024 FORWARD | Aliases: MPE11.6; (*SWP) sp|Q…
SGN-U571796	GO:0006007//glucose catabolic process	GO:0043231//intracellular membrane-bounded organelle	GO:0004738//pyruvate dehydrogenase activity		1.23497	1.30647	1.61061	1.21633	1.28783	1.59197	Pyruvate dehydrogenase E1 component subunit alpha,pdhA	Tomato 200607||2 [84 ESTs aligned] (*GB) gi|193290722|gb|ACF17669.1| (e_value=0) putative; (*ATH) AT1G01090.1 (e_value=0) Symbol: None | pyruvate dehydrogenase E1 component alpha subunit, chloroplast, identical to pyruvate dehydrogenase E1 alpha subunit GB:AAB86803 GI:2454182 from (Arabidopsis thaliana); identical to cDNA pyruvate dehydrogenase E1 alpha subunit mRNA, n... ; (*SWP) sp|Q1XDM0|ODPA_…
SGN-U575372	GO:0006007//glucose catabolic process	GO:0031980//mitochondrial lumen	GO:0004738//pyruvate dehydrogenase activity		1.71782	1.56771	1.75374	1.20564	1.05553	1.24156	Pyruvate dehydrogenase E1 component subunit alpha	Tomato 200607||2 [21 ESTs aligned] (*GB) gi|1709453|sp|P52903|ODPA_SOLTU (e_value=0) Pyruvate dehydrogenase E1 component alpha subunit, mitochondrial precursor (PDHE1-A); (*ATH) AT1G59900.1 (e_value=2e-178) Symbol: None | pyruvate dehydrogenase E1 component alpha subunit, mitochondrial (PDHE1-A), identical to SP:P52901 Pyruvate dehydrogenase E1 component alpha subunit, mitochondrial precursor (EC…
SGN-U566946	GO:0005975//carbohydrate metabolic process;GO:0006084//acetyl-CoA metabolic process	GO:0043234//protein complex;GO:0044444//cytoplasmic part;GO:0016020//membrane	GO:0016747//transferase activity, transferring acyl groups other than amino-acyl groups;GO:0004774//succinate-CoA ligase activity;GO:0046912//transferase activity, transferring acyl groups, acyl groups converted into alkyl on transfer		1.65275	1.26437	1.28959	3.63245	3.24406	3.26928	ATP-citrate synthase,acly	Tomato 200607||2 [46 ESTs aligned] (*GB) gi|13160653|gb|AAK13318.1|AF290958_1 (e_value=0) ATP:citrate; (*ATH) AT3G06650.1 (e_value=0) Symbol: None | ATP-citrate synthase, putative / ATP-citrate (pro-S-)-lyase, putative / citrate cleavage enzyme, putative, strong similarity to ATP:citrate lyase (Capsicum annuum) GI:13160653; contains Pfam profiles PF00549: CoA-ligase, PF02629: CoA ... ; (*SWP) sp|…
SGN-U577646	GO:0006631//fatty acid metabolic process;GO:0006007//glucose catabolic process	GO:0031420;GO:0016301//kinase activity			1.40871	1.83079	2.33231	1.66807	2.09016	2.59167	Pyruvate kinase	Tomato 200607||2 [16 ESTs aligned] (*GB) gi|2497542|sp|Q40546|KPYG_TOBAC (e_value=0) Pyruvate kinase isozyme G, chloroplast precursor; (*ATH) AT1G32440.1 (e_value=0) | Symbol: None | pyruvate kinase, putative, similar to pyruvate kinase isozyme G, chloroplast precursor (Nicotiana tabacum) SWISS-PROT:Q40546 | chr1:11712142-11715092 FORWARD | Aliases: F5D14.22, F5D14_22, F5F19.10, F5F19_10; (*SWP) …	GO:0009532//plastid stroma
Fructose and mannose metabolism
SGN-U568547	GO:0008152//metabolic process	-	GO:0008905		1.40225	2.3773	2.90911	1.19366	2.16872	2.70052	GDP-mannose pyrophosphorylase,GMP1	Tomato 200607||2 [79 ESTs aligned] (*GB) gi|57340416|gb|AAT37498.2| (e_value=0) GDP-mannose pyrophosphorylase [Lycopersicon esculentum]; (*ATH) AT2G39770.1 (e_value=0) Symbol: None | GDP-mannose pyrophosphorylase (GMP1), identical to GDP-mannose pyrophosphorylase from Arabidopsis thaliana (GI:3598958); updated per Conklin PL et al, PNAS 1999, 96(7):4198-203 | chr2:16595783-16598063 FORWARD | Alia…
SGN-U591486	GO:0006007//glucose catabolic process;GO:0010038//response to metal ion;GO:0006970//response to osmotic stress	GO:0030312//external encapsulating structure;GO:0031967;GO:0031981//nuclear lumen;GO:0009536//plastid;GO:0005576//extracellular region;GO:0016020//membrane	GO:0016832//aldehyde-lyase activity;GO:0046914//transition metal ion binding		3.35576	4.12998	3.31948	3.38042	4.15464	3.34414	Fructose-bisphosphate aldolase,FBA	Tomato 200607||2 [1 ESTs aligned] (*GB) gi|78191410|gb|ABB29926.1| (e_value=2e-76) fructose-bisphosphate aldolase-like [Solanum tuberosum]; (*ATH) AT3G52930.1 (e_value=3e-70) Symbol: None | fructose-bisphosphate aldolase, putative, similar to SP:O65735:ALF_CICAR Fructose-bisphosphate aldolase, cytoplasmic isozyme {Cicer arietinum}, cytosolic aldolase (Fragaria x ananassa) GI:10645188; contains Pf…
SGN-U578572	GO:0006007//glucose catabolic process	-	GO:0016832//aldehyde-lyase activity		1.86846	2.48971	2.37748	1.2792	1.90046	1.78822	Fructose-bisphosphate aldolase,FBA	Tomato 200607||2 [73 ESTs aligned] (*GB) gi|78191410|gb|ABB29926.1| (e_value=0) fructose-bisphosphate aldolase-like [Solanum tuberosum]; (*ATH) AT2G36460.1 (e_value=4e-173) Symbol: None | fructose-bisphosphate aldolase, putative, similar to PIR:S65073 fructose-bisphosphate aldolase (EC 4.1.2.13) isoenzyme C-1, cytosolic (Oryza sativa); contains Pfam profile PF00274 Fructose-bisphosphate aldolase …
SGN-U579273	GO:0005975//carbohydrate metabolic process;GO:0015977//carbon fixation	GO:0009532//plastid stroma	GO:0043169//cation binding;GO:0016491//oxidoreductase activity;GO:0019203//carbohydrate phosphatase activity		-1.78979	-3.31748	-1.74393	-2.4716	-3.99929	-2.42574	Fructose-1,6-bisphosphatase,FBPase	Tomato 200607||2 [42 ESTs aligned] (*GB) gi|157346058|emb|CAO15755.1| (e_value=6e-143) unnamed; (*ATH) AT3G54050.1 (e_value=6e-140) Symbol: None | fructose-1,6-bisphosphatase, putative / D-fructose-1,6-bisphosphate 1-phosphohydrolase, putative / FBPase, putative, strong similarity to fructose-1,6-bisphosphatase (Brassica napus) GI:289367; identical to SP:P25851 Fructose-1,6-bisp... ; (*SWP) sp|O6…
Transporter
SGN-U568342	GO:0008152//metabolic process;GO:0006810//transport	GO:0031224//intrinsic to membrane	GO:0016628//oxidoreductase activity, acting on the CH-CH group of donors, NAD or NADP as acceptor;GO:0022857//transmembrane transporter activity		2.07247	1.47543	2.32193	2.14353	1.54649	2.39299	hexose transporter	Tomato 200607||2 [5 ESTs aligned] (*GB) gi|8347246|gb|AAF74567.1|AF215853_1 (e_value=5e-31) hexose; (*ATH) AT5G16150.1 (e_value=2e-23) Symbol: None | hexose transporter, putative, strong similarity to hexose transporter (Arabidopsis thaliana) GI:8347250; contains Pfam profile PF00083: major facilitator superfamily protein | chr5:5272560-5275818 FORWARD | Aliases: T21H19.70, T21H19_... ; (*SWP) sp…
SGN-U585668	GO:0006810//transport;GO:0051707//response to other organism	GO:0009528//plastid inner membrane;GO:0009534//chloroplast thylakoid	GO:0015291//secondary active transmembrane transporter activity;GO:0015103//inorganic anion transmembrane transporter activity		1.90766	1.55971	1.62745	1.63043	1.28249	1.35023	ANTR2	Tomato 200607||2 [31 ESTs aligned] (*GB) gi|157349773|emb|CAO39629.1| (e_value=0) unnamed; (*ATH) AT4G00370.1 (e_value=0) | Symbol: None | sugar transporter family protein, contains Pfam profile PF00083: major facilitator superfamily protein | chr4:161539-166357 REVERSE | Aliases: A_IG005I10.NN, A_IG005I10_NN, F5I10.7, F5I10_7; (*SWP) sp|Q8GX78|ANTR2_ARATH (e_value=0) Probable anion transporter 2…
SGN-U572283	GO:0015781//pyrimidine nucleotide-sugar transport	GO:0031224//intrinsic to membrane;GO:0043231//intracellular membrane-bounded organelle	GO:0015165//pyrimidine nucleotide sugar transmembrane transporter activity		-1.58719	-1.95072	-1.99889	-2.63701	-3.00054	-3.04871	GONST1	Tomato 200607||2 [4 ESTs aligned] (*GB) gi|15487237|emb|CAC69066.1| (e_value=9e-68) GDP-Mannose transporter [Arabidopsis thaliana]; (*ATH) AT2G13650.1 (e_value=7e-70) | Symbol: None | GDP-mannose transporter (GONST1), identical to GDP-mannose transporter SP:Q941R4 from (Arabidopsis thaliana) | chr2:5694476-5697790 REVERSE | Aliases: T10F5.19, T10F5_19; (*SWP) sp|Q941R4|GONS1_ARATH (e_value=6e-69)…
Glucose and other carbohydrate metabolic process
SGN-U564847	GO:0006007//glucose catabolic process	GO:0009536//plastid	GO:0004619//phosphoglycerate mutase activity		-1.57504	-1.55239	-1.53897	-1.31644	-1.29379	-1.28037	gpmA	Tomato 200607||2 [3 ESTs aligned] (*GB) gi|157335916|emb|CAO61746.1| (e_value=2e-53) unnamed; (*ATH) AT1G22170.1 (e_value=4e-52) Symbol: None | phosphoglycerate/bisphosphoglycerate mutase family protein, similar to SP:P31217 Phosphoglycerate mutase 1 (EC 5.4.2.1) {Escherichia coli O157:H7}; contains Pfam profile PF00300: phosphoglycerate mutase family | chr1:7826278-7828307 F... ; (*SWP) sp|Q6MEW…
SGN-U580583	GO:0006007//glucose catabolic process;GO:0010038//response to metal ion;GO:0015977//carbon fixation;GO:0006950//response to stress	GO:0030312//external encapsulating structure;GO:0009532//plastid stroma;GO:0009526//plastid envelope;GO:0005576//extracellular region	GO:0016301//kinase activity;GO:0032559//adenyl ribonucleotide binding		2.19905	2.24258	2.21821	3.06672	3.11026	3.08588	PGK	Tomato 200607||2 [149 ESTs aligned] (*GB) gi|3328122|gb|AAC26785.1| (e_value=0) phosphoglycerate kinase precursor [Solanum tuberosum]; (*ATH) AT1G56190.1 (e_value=0) Symbol: None | phosphoglycerate kinase, putative, similar to SP:P41758 Phosphoglycerate kinase, chloroplast precursor (EC 2.7.2.3) {Chlamydomonas reinhardtii}; contains Pfam profile PF00162: phosphoglycerate kinase | chr1:21032030-21…
SGN-U580678	GO:0006007//glucose catabolic process;GO:0051707//response to other organism;GO:0015977//carbon fixation;GO:0003006//reproductive developmental process;GO:0006950//response to stress	GO:0009532//plastid stroma;GO:0009526//plastid envelope;GO:0009534//chloroplast thylakoid;GO:0005576//extracellular region	GO:0005488//binding;GO:0016857//racemase and epimerase activity, acting on carbohydrates and derivatives		1.36747	1.20283	1.31922	1.3893	1.22467	1.34105	PPE	Tomato 200607||2 [131 ESTs aligned] (*GB) gi|2499728|sp|Q43843|RPE_SOLTU (e_value=4e-139) Ribulose-phosphate 3-epimerase, chloroplast precursor (Pentose-5-phosphate 3-epimerase) (PPE) (RPE) (R5P3E); (*ATH) AT5G61410.2 (e_value=2e-125) Symbol: None | ribulose-phosphate 3-epimerase, chloroplast, putative / pentose-5-phosphate 3-epimerase, putative, strong similarity to SP:Q43157 Ribulose-phosphate …
SGN-U567863	GO:0005975//carbohydrate metabolic process;GO:0000302//response to reactive oxygen species;GO:0009642//response to light intensity	-	GO:0016757//transferase activity, transferring glycosyl groups		-6.66072	-6.68625	-5.61096	-5.20191	-5.22744	-4.15216	GS	Tomato 200607||2 [4 ESTs aligned] (*GB) gi|146747227|gb|ABQ44212.1| (e_value=2e-21) galactinol; (*ATH) AT1G56600.1 (e_value=2e-19) | Symbol: None | galactinol synthase, putative, similar to galactinol synthase, isoform GolS-1 GI:5608497 from (Ajuga reptans) | chr1:21211202-21213261 FORWARD | Aliases: F25P12.95, F25P12_95;
SGN-U581327	GO:0008152//metabolic process	-	GO:0048037//cofactor binding;GO:0016857//racemase and epimerase activity, acting on carbohydrates and derivatives		2.75895	2.27679	2.67353	3.20625	2.72409	3.12083	GME	Tomato 200607||2 [56 ESTs aligned] (*GB) gi|82400136|gb|ABB72807.1| (e_value=0) NAD-dependent; (*ATH) AT5G28840.1 (e_value=0) Symbol: None | NAD-dependent epimerase/dehydratase family protein, similar to sugar epimerase BlmG from Streptomyces verticillus GI:9937230; contains Pfam profile PF01370 NAD dependent epimerase/dehydratase family | chr5:10862177-10864906 REVERSE | ... ; (*SWP) sp|A3C4S4|G…
SGN-U582436	GO:0044238//primary metabolic process	-	GO:0030246//carbohydrate binding;GO:0016861//intramolecular oxidoreductase activity, interconverting aldoses and ketoses		1.26833	1.54072	1.70959	1.18887	1.46126	1.63012	SIS	Tomato 200607||2 [3 ESTs aligned] (*GB) gi|118483855|gb|ABK93818.1| (e_value=2e-57) unknown; (*ATH) AT3G54690.1 (e_value=2e-57) Symbol: None | sugar isomerase (SIS) domain-containing protein / CBS domain-containing protein, similar to SP:Q47334 Polysialic acid capsule expression protein kpsF {Escherichia coli}; contains Pfam profiles PF01380: sugar isomerase (SIS) domain, PF... ; (*SWP) sp|Q9Z826…
SGN-U581121	GO:0009225//nucleotide-sugar metabolic process	GO:0005576//extracellular region;GO:0044424//intracellular part	GO:0016831//carboxy-lyase activity;GO:0000166//nucleotide binding;GO:0048037//cofactor binding		1.89217	1.40286	1.90103	1.8686	1.37929	1.87745	AXS	Tomato 200607||2 [81 ESTs aligned] (*GB) gi|85718018|gb|ABC75032.1| (e_value=0) UDP-apiose/xylose; (*ATH) AT1G08200.1 (e_value=0) | Symbol: None | expressed protein | chr1:2573857-2576709 REVERSE | Aliases: T23G18.6, T23G18_6; (*SWP) sp|A6TF98|ARNA_KLEP7 (e_value=1e-55) Bifunctional polymyxin resistance protein arnA OS=Klebsiella pneumoniae subsp. pneumoniae (strain ATCC 700721 / MGH 78578) GN=ar…
SGN-U574142	GO:0009226//nucleotide-sugar biosynthetic process;GO:0051553;GO:0009734//auxin mediated signaling pathway;GO:0033692//cellular polysaccharide biosynthetic process	GO:0000267//cell fraction;GO:0016020//membrane	GO:0016857//racemase and epimerase activity, acting on carbohydrates and derivatives;GO:0016616//oxidoreductase activity, acting on the CH-OH group of donors, NAD or NADP as acceptor;GO:0048037//cofactor binding;GO:0016836//hydro-lyase activity		1.77962	1.84136	2.17357	2.26813	2.32988	2.66208	RHM1	Tomato 200607||2 [40 ESTs aligned] (*GB) gi|157357153|emb|CAO63647.1| (e_value=1e-151) unnamed; (*ATH) AT1G63000.1 (e_value=7e-146) | Symbol: None | expressed protein | chr1:23346058-23347766 FORWARD | Aliases: F16P17.17, F16P17_17; (*SWP) sp|Q9SYM5|RHM1_ARATH (e_value=2e-140) Probable rhamnose biosynthetic enzyme 1 OS=Arabidopsis thaliana GN=RHM1;
