# Supplementary material for: Transcriptome Profiling Reveals the Regulatory Mechanism Underlying Pollination Dependent and Parthenocarpic Fruit Set Mainly Mediated by Auxin and Gibberellin
Source: PLoS One. 2015 Apr 24;10(4):e0125355. doi: 10.1371/journal.pone.0125355 (PMC4409352; doi:10.1371/journal.pone.0125355)
Supplement: S5 Table — (XLSX) [file pone.0125355.s010.xlsx]

## Sheet: A
S5 Table. The DEGs identified by RNA-Seq involved in cell division and cell wall metabolism
Gene	GO Process	GO Component	GO Function	log2 Ratio(4DPAP/2DAA)	log2 Ratio(4DPAT/2DAA)	log2 Ratio(4DPGT/2DAA)	log2 Ratio(4DPAP/6DPE)	log2 Ratio(4DPAT/6DPE)	log2 Ratio(4DPGT/6DPE)	Gene annotation	Description
Cell division
SGN-U565983	GO:0007049//cell cycle	-	GO:0019887//protein kinase regulator activity;GO:0005488//binding	-2.09491	-2.7665	-2.14901	-3.14079	-3.81238	-3.19489	CYCB2;2	Tomato 200607||2 [3 ESTs aligned] (*GB) gi|509423|emb|CAA83276.1| (e_value=3e-11) cyclin 2b protein [Arabidopsis thaliana]; (*ATH) AT4G35620.1 (e_value=2e-13) | Symbol: CYCB2;2 | cyclin 2b (CYC2b), identical to cyclin 2b protein (Arabidopsis thaliana) GI:509423 | chr4:16901647-16903916 FORWARD | Aliases: F8D20.130, F8D20_130, CYCB2;2, Cyclin B2;2; (*SWP) sp|Q39070|CCB22_ARATH (e_value=2e-12) Cycl…
SGN-U563199	GO:0000087//M phase of mitotic cell cycle	GO:0043231//intracellular membrane-bounded organelle	-	2.23951	2.66189	2.17219	2.51816	2.94054	2.45084	CYCB1;2	Tomato 200607||2 [5 ESTs aligned] (*GB) gi|2196453|dbj|BAA20425.1| (e_value=2e-135) B-type; (*ATH) AT5G06150.1 (e_value=5e-91) | Symbol: CYCB1;2 | cyclin 1b (CYC1b), identical to cyclin (Arabidopsis thaliana) GI:1360646 | chr5:1859280-1861630 REVERSE | Aliases: MBL20.2, MBL20_2, CYCB1;2, Cyclin B1;2; (*SWP) sp|P34801|CCN2_ANTMA (e_value=3e-108) G2/mitotic-specific cyclin-2 OS=Antirrhinum majus;
SGN-U574916	GO:0006468//protein amino acid phosphorylation;GO:0000086//G2/M transition of mitotic cell cycle;GO:0023033;GO:0009933//meristem structural organization;GO:0000087//M phase of mitotic cell cycle	GO:0043234//protein complex	GO:0004674//protein serine/threonine kinase activity;GO:0032559//adenyl ribonucleotide binding	1.84072	1.83118	1.11731	2.59871	2.58918	1.87531	B2-type cyclin dependent kinase(CDC2D)	Tomato 200607||2 [7 ESTs aligned] (*GB) gi|11125685|emb|CAC15504.1| (e_value=2e-180) B2-type cyclin dependent kinase [Lycopersicon esculentum]; (*ATH) AT1G20930.1 (e_value=7e-151) | Symbol: CDKB2;2 | cell division control protein, putative, cdc2MsF (Medicago sativa) gi:1806146:emb:CAA65982 | chr1:7292561-7294735 REVERSE | Aliases: F9H16.8, F9H16_8, CDKB2;2, Cyclin-dependent kinase B2;2; (*SWP) sp…
SGN-U566285	GO:0006464//protein modification process;GO:0000087//M phase of mitotic cell cycle	GO:0043234//protein complex	GO:0005515//protein binding;GO:0004674//protein serine/threonine kinase activity;GO:0032559//adenyl ribonucleotide binding	2.18901	2.10312	1.49138	2.64329	2.55739	1.94565	B1-type cyclin dependent kinase(CDC2C)	Tomato 200607||2 [10 ESTs aligned] (*GB) gi|11125683|emb|CAC15503.1| (e_value=2e-175) B1-type cyclin dependent kinase [Lycopersicon esculentum]; (*ATH) AT2G38620.2 (e_value=5e-151) Symbol: None | similar to cell division control protein, putative [Arabidopsis thaliana] (TAIR:At1g20930.1); similar to cyclin-dependent kinase B1-1 [Nicotiana tabacum] (GB:AAG01532.1); contains InterPro domain Serine/…
SGN-U581374	GO:0034728;GO:0006810//transport	GO:0000785//chromatin;GO:0031224//intrinsic to membrane;GO:0009536//plastid	GO:0003676//nucleic acid binding	1.74753	2.11702	1.05704	3.41857	3.78806	2.72809	Histone H3.2	Tomato 200607||2 [41 ESTs aligned] (*GB) gi|170059756|ref|XP_001865500.1| (e_value=1e-54) histone; (*ATH) AT4G40030.2 (e_value=1e-56) |; (*SWP) sp|P69246|H32_MAIZE (e_value=3e-54) Histone H3.2 OS=Zea mays GN=H3C2;
SGN-U577693	GO:0034728	GO:0000785//chromatin;GO:0043231//intracellular membrane-bounded organelle	GO:0003676//nucleic acid binding	1.97153	2.10445	1.57077	4.54024	4.67316	4.13948	Histone H4	Tomato 200607||2 [6 ESTs aligned] (*GB) gi|462243|sp|P35057|H4_SOLLC (e_value=5e-36) RecName:; (*ATH) AT5G59690.1 (e_value=1e-37) | Symbol: None | histone H4, identical to histone H4 from Lycopersicon esculentum GI:297150, Lolium temulentum SP:P02308, Acropora formosa GI:455652, Citrus jambhiri GI:16797797 | chr5:24068778-24069369 FORWARD | Aliases: MTH12.15; (*SWP) sp|P35057|H4_SOLLC (e_value=4e…
SGN-U577945	GO:0034728	GO:0000785//chromatin;GO:0009536//plastid;GO:0031981//nuclear lumen	GO:0003676//nucleic acid binding	1.662	1.97711	1.10502	2.40678	2.7219	1.84981	Histone H2B.1	Tomato 200607||2 [6 ESTs aligned] (*GB) gi|15223016|ref|NP_172258.1| (e_value=6e-43) histone H2B, putative [Arabidopsis thaliana]; (*ATH) AT1G07790.1 (e_value=5e-45) Symbol: None | histone H2B, putative, strong similarity to histone H2B Arabidopsis thaliana GI:2407802, Gossypium hirsutum SP:O22582, Lycopersicon esculentum GI:3021489, Capsicum annuum SP:O49118; contains Pfam profile PF00125 Core h…
SGN-U578783	GO:0034728	GO:0000785//chromatin;GO:0009536//plastid;GO:0031981//nuclear lumen	GO:0003676//nucleic acid binding	1.78341	1.41627	1.39914	2.95313	2.58599	2.56886	Histone H3.2	Tomato 200607||2 [24 ESTs aligned] (*GB) gi|15232146|ref|NP_189372.1| (e_value=3e-58) histone H3 [Arabidopsis thaliana]; (*ATH) AT5G10400.1 (e_value=2e-60) Symbol: None | histone H3, identical to several histone H3 proteins, including Zea mays SP:P05203, Medicago sativa GI:166384, Encephalartos altensteinii SP:P08903, Pisum sativum SP:P02300; contains Pfam profile PF00125 Core histone H2A/H2B/H3/…
SGN-U578792	GO:0034728	GO:0000785//chromatin;GO:0043231//intracellular membrane-bounded organelle	GO:0003676//nucleic acid binding	1.80234	1.60927	1.68636	2.16241	1.96934	2.04644	histone H2B.3	Tomato 200607||2 [19 ESTs aligned] (*GB) gi|108860774|sp|Q1SU99|H2B3_MEDTR (e_value=1e-42) Probable; (*ATH) AT1G07790.1 (e_value=2e-44) Symbol: None | histone H2B, putative, strong similarity to histone H2B Arabidopsis thaliana GI:2407802, Gossypium hirsutum SP:O22582, Lycopersicon esculentum GI:3021489, Capsicum annuum SP:O49118; contains Pfam profile PF00125 Core histone H2A/H2B/H... ; (*SWP) s…
SGN-U579894	GO:0034728	GO:0000785//chromatin;GO:0043231//intracellular membrane-bounded organelle	GO:0003676//nucleic acid binding	1.72348	1.84892	1.19397	3.08333	3.20877	2.55382	Histone H2B.1	Tomato 200607||2 [37 ESTs aligned] (*GB) gi|75278465|sp|O65821|H2B1_SOLLC (e_value=9e-42) RecName:; (*ATH) AT1G07790.1 (e_value=6e-42) Symbol: None | histone H2B, putative, strong similarity to histone H2B Arabidopsis thaliana GI:2407802, Gossypium hirsutum SP:O22582, Lycopersicon esculentum GI:3021489, Capsicum annuum SP:O49118; contains Pfam profile PF00125 Core histone H2A/H2B/H... ; (*SWP) sp…
SGN-U580517	GO:0034728	GO:0000785//chromatin;GO:0043231//intracellular membrane-bounded organelle	GO:0003676//nucleic acid binding	1.8377	1.99746	1.2739	3.81692	3.97668	3.25313	Histone H3.2	Tomato 200607||2 [4 ESTs aligned] (*GB) gi|55775689|gb|AAV65112.1| (e_value=2e-26) histone 3 [Camellia sinensis]; (*ATH) AT4G40040.2 (e_value=2e-28) Symbol: None | similar to histone H3.2 [Arabidopsis thaliana] (TAIR:At4g40030.1); similar to histone H3.2 protein [Mus pahari] (GB:CAA56575.1); contains InterPro domain Histone-fold/TFIID-TAF/NF-Y (InterPro:IPR007124); contains InterPro domain Histo.…
SGN-U581228	GO:0034728	GO:0000785//chromatin;GO:0009536//plastid;GO:0031981//nuclear lumen	GO:0003676//nucleic acid binding	2.18932	2.0403	1.66576	10.6528	10.5038	10.1293	Histone H3.2	Tomato 200607||2 [50 ESTs aligned] (*GB) gi|170059756|ref|XP_001865500.1| (e_value=4e-58) histone; (*ATH) AT5G10400.1 (e_value=3e-60) Symbol: None | histone H3, identical to several histone H3 proteins, including Zea mays SP:P05203, Medicago sativa GI:166384, Encephalartos altensteinii SP:P08903, Pisum sativum SP:P02300; contains Pfam profile PF00125 Core histone H2A/H2B/H3/H4 | c... ; (*SWP) sp|…
SGN-U578411	GO:0006952//defense response;GO:0009908//flower development;GO:0009266//response to temperature stimulus;GO:0034728	GO:0043231//intracellular membrane-bounded organelle;GO:0000785//chromatin	GO:0003676//nucleic acid binding	2.559	2.39232	1.4547	4.85236	4.68568	3.74806	Histone H2A	Tomato 200607||2 [2 ESTs aligned] (*GB) gi|115450897|ref|NP_001049049.1| (e_value=6e-26) Os03g0162200; (*ATH) AT3G54560.1 (e_value=3e-27) | Symbol: None | histone H2A.F/Z, identical to GI:2407800 | chr3:20207248-20208628 FORWARD | Aliases: T14E10.130; (*SWP) sp|Q8H7Y8|H2AV1_ORYSJ (e_value=5e-27) Probable histone H2A variant 1 OS=Oryza sativa subsp. japonica GN=Os03g0162200;
Cell wall metabolism
SGN-U581279	GO:0007047//cellular cell wall organization	GO:0044464//cell part	-	3.6196	4.58071	4.90029	1.31116	2.27226	2.59185	Expansin-A10(EXPA10)	Tomato 200607||2 [47 ESTs aligned] (*GB) gi|4138916|gb|AAD13633.1| (e_value=8e-132) expansin precursor [Lycopersicon esculentum]; (*ATH) AT1G26770.2 (e_value=4e-103) |; (*SWP) sp|Q9LDR9|EXP10_ARATH (e_value=4e-102) Expansin-A10 OS=Arabidopsis thaliana GN=EXPA10;
SGN-U585093	-	-	-	3.30597	4.21708	3.9542	2.45317	3.36428	3.1014	Expansin(EXPA15)	Tomato 200607||2 [2 ESTs aligned] (*GB) gi|30519754|emb|CAD90261.1| (e_value=3e-86) expansin12 [Lycopersicon esculentum]; (*ATH) AT2G03090.1 (e_value=4e-71) | Symbol: None | expansin, putative (EXP15), identical to SWISS-PROT:O80622 alpha-expansin 15 precursor (At-EXP15)(Arabidopsis thaliana); alpha-expansin gene family, PMID:11641069 | chr2:916853-918642 REVERSE | Aliases: T17M13.26, T17M13_26; …
SGN-U579359	GO:0000902//cell morphogenesis;GO:0010053//root epidermal cell differentiation	GO:0005618//cell wall	GO:0005488//binding;GO:0016491//oxidoreductase activity;GO:0005198//structural molecule activity	1.74135	1.63069	2.07603	2.41684	2.30618	2.75152	Extensin-like protein	Tomato 200607||2 [8 ESTs aligned] (*GB) gi|127058161|dbj|BAF48663.1| (e_value=0) leucine-rich; (*ATH) AT1G62440.1 (e_value=1e-137) Symbol: None | leucine-rich repeat family protein / extensin family protein, similar to extensin-like protein (Lycopersicon esculentum) gi:5917664:gb:AAD55979; contains leucine-rich repeats, Pfam:PF00560; contains proline rich extensin domains, INTE... ; (*SWP) sp|Q8W…
SGN-U575874	GO:0044042//glucan metabolic process;GO:0009888//tissue development	GO:0005576//extracellular region;GO:0030312//external encapsulating structure	GO:0016798//hydrolase activity, acting on glycosyl bonds;GO:0016758//transferase activity, transferring hexosyl groups	-1.64041	-1.68406	-2.82897	-2.06993	-2.11358	-3.25849	Probable xyloglucan endotransglucosylase/hydrolase protein 28(XTH28)	Tomato 200607||2 [8 ESTs aligned] (*GB) gi|13560781|gb|AAK30204.1|AF349963_1 (e_value=8e-60) endoxyloglucan; (*ATH) AT1G14720.1 (e_value=5e-52) Symbol: None | xyloglucan:xyloglucosyl transferase / xyloglucan endotransglycosylase / endo-xyloglucan transferase (XTR2), identical to endoxyloglucan transferase (Arabidopsis thaliana) GI:5533311 | chr1:5066631-5068629 REVERSE | Aliases: F10B6.12, ... ; …
SGN-U577491	GO:0044042//glucan metabolic process	GO:0005576//extracellular region;GO:0031410//cytoplasmic vesicle;GO:0030312//external encapsulating structure	GO:0016798//hydrolase activity, acting on glycosyl bonds;GO:0016758//transferase activity, transferring hexosyl groups	3.23467	3.39341	3.59818	2.39065	2.54939	2.75416	Probable xyloglucan endotransglucosylase/hydrolase protein 8(XTH8)	Tomato 200607||2 [15 ESTs aligned] (*GB) gi|118488165|gb|ABK95902.1| (e_value=1e-144) unknown; (*ATH) AT1G11545.1 (e_value=1e-136) Symbol: None | xyloglucan:xyloglucosyl transferase, putative / xyloglucan endotransglycosylase, putative / endo-xyloglucan transferase, putative, similar to endo-xyloglucan transferase GI:2244732 from (Gossypium hirsutum) | chr1:3878550-3880360 REVE... ; (*SWP) sp|Q8L…
SGN-U577928	GO:0044042//glucan metabolic process	GO:0005576//extracellular region;GO:0030312//external encapsulating structure	GO:0016798//hydrolase activity, acting on glycosyl bonds;GO:0016758//transferase activity, transferring hexosyl groups	2.54222	2.49114	2.59623	5.25117	5.20009	5.30518	Probable xyloglucan endotransglucosylase/hydrolase protein 16(XTH16)	Tomato 200607||2 [23 ESTs aligned] (*GB) gi|42795468|gb|AAS46244.1| (e_value=1e-159) xyloglucan endotransglucosylase-hydrolase XTH9 [Lycopersicon esculentum]; (*ATH) AT3G23730.1 (e_value=3e-104) Symbol: None | xyloglucan:xyloglucosyl transferase, putative / xyloglucan endotransglycosylase, putative / endo-xyloglucan transferase, putative, similar to xyloglucan endotransglycosylase-related protein…
SGN-U566993	GO:0052386//cell wall thickening	GO:0005911//cell-cell junction;GO:0005618//cell wall;GO:0031225//anchored to membrane	GO:0030247//polysaccharide binding;GO:0003824//catalytic activity	1.3894	1.15203	1.14815	1.9228	1.68542	1.68154	Glucan endo-1,3-beta-glucosidase-like protein	Tomato 200607||2 [8 ESTs aligned] (*GB) gi|157342327|emb|CAO64440.1| (e_value=6e-42) unnamed; (*ATH) AT1G18650.1 (e_value=1e-39) | Symbol: None | glycosyl hydrolase family protein 17, similar to beta-1,3-glucanase GI:15150341 from (Camellia sinensis); C-terminal homology only | chr1:6418852-6420521 REVERSE | Aliases: F25I16.1, F25I16_1; (*SWP) sp|Q9SD84|E13L3_ARATH (e_value=9e-38) Glucan endo-1,3…
SGN-U568358	GO:0052386//cell wall thickening	GO:0005911//cell-cell junction;GO:0005618//cell wall;GO:0031225//anchored to membrane	GO:0030247//polysaccharide binding	2.3083	1.95018	2.62154	2.02532	1.6672	2.33855	Glucan endo-1,3-beta-glucosidase-like protein	Tomato 200607||2 [4 ESTs aligned] (*GB) gi|147767697|emb|CAN73948.1| (e_value=2e-26) hypothetical; (*ATH) AT1G18650.1 (e_value=2e-26) | Symbol: None | glycosyl hydrolase family protein 17, similar to beta-1,3-glucanase GI:15150341 from (Camellia sinensis); C-terminal homology only | chr1:6418852-6420521 REVERSE | Aliases: F25I16.1, F25I16_1; (*SWP) sp|Q9FNQ2|E13L2_ARATH (e_value=2e-24) Glucan end…
SGN-U577151	GO:0045229//external encapsulating structure organization;GO:0009250//glucan biosynthetic process	GO:0005911//cell-cell junction;GO:0005618//cell wall;GO:0043231//intracellular membrane-bounded organelle	GO:0035251//UDP-glucosyltransferase activity	1.05274	1.14308	1.12986	1.76282	1.85316	1.83994	Alpha-1,4-glucan-protein synthase	Tomato 200607||2 [62 ESTs aligned] (*GB) gi|48478827|gb|AAT44738.1| (e_value=0) UDP-glucose:protein transglucosylase-like protein SlUPTG1 [Lycopersicon esculentum]; (*ATH) AT3G02230.1 (e_value=0) | Symbol: None | reversibly glycosylated polypeptide-1 (RGP1), identical to reversibly glycosylated polypeptide-1 (AtRGP) (Arabidopsis thaliana) GI:2317729 | chr3:415402-417554 FORWARD | Aliases: F14P3.1…
SGN-U581494	GO:0044238//primary metabolic process	GO:0044464//cell part;GO:0043234//protein complex	GO:0030246//carbohydrate binding;GO:0043167//ion binding;GO:0015925	2.64745	2.04589	2.71067	2.0226	1.42105	2.08582	Beta-galactosidase	Tomato 200607||2 [34 ESTs aligned] (*GB) gi|7939625|gb|AAF70825.1|AF154424_1 (e_value=0) putative; (*ATH) AT4G36360.1 (e_value=0) | Symbol: None | beta-galactosidase, putative / lactase, putative, similar to beta-galactosidase precursor SP:P48980 from (Lycopersicon esculentum) | chr4:17176345-17181245 REVERSE | Aliases: F23E13.200, F23E13_200; (*SWP) sp|Q9SCV9|BGAL3_ARATH (e_value=0) Beta-galacto…
SGN-U583947	GO:0044238//primary metabolic process	GO:0005618//cell wall	GO:0015926//glucosidase activity	2.39865	2.07041	1.34627	3.12602	2.79778	2.07365	Beta-D-glucan exohydrolase	Tomato 200607||2 [15 ESTs aligned] (*GB) gi|3582436|dbj|BAA33065.1| (e_value=2e-86) beta-D-glucan exohydrolase [Nicotiana tabacum]; (*ATH) AT5G20950.2 (e_value=1e-76) | Symbol: None | glycosyl hydrolase family 3 protein, beta-D-glucan exohydrolase, Nicotiana tabacum, EMBL:AB017502 | chr5:7107378-7111311 REVERSE | Aliases: None;
SGN-U574600	-	GO:0005618//cell wall	GO:0016788//hydrolase activity, acting on ester bonds	-4.13289	-9.96578	-9.96578	-3.67688	-9.50978	-9.50978	Pectinesterase-2	Tomato 200607||2 [3 ESTs aligned] (*GB) gi|30681457|ref|NP_187683.2| (e_value=4e-44) pectinesterase, putative [Arabidopsis thaliana]; (*ATH) AT3G10720.2 (e_value=4e-46) | Symbol: None | pectinesterase, putative, contains similarity to pectinesterase from Vitis vinifera GI:15081598, Prunus persica SP:Q43062; contains Pfam profile PF01095 pectinesterase | chr3:3354487-3357619 REVERSE | Aliases: Non…
SGN-U564773	GO:0071555	GO:0005618//cell wall	GO:0004091//carboxylesterase activity	1.40947	1.2466	2.07901	1.8992	1.73632	2.56873	Pectinesterase PPE8B	Tomato 200607||2 [14 ESTs aligned] (*GB) gi|118481033|gb|ABK92470.1| (e_value=0) unknown; (*ATH) AT3G43270.1 (e_value=4e-170) | Symbol: None | pectinesterase family protein, contains Pfam profile: PF01095 pectinesterase | chr3:15233113-15236448 REVERSE | Aliases: F7K15.120; (*SWP) sp|Q43062|PME_PRUPE (e_value=2e-177) Pectinesterase PPE8B OS=Prunus persica;
SGN-U566717	GO:0071555	GO:0005618//cell wall	GO:0004091//carboxylesterase activity	-11.1643	-2.36015	-11.1643	-12.6334	-3.82932	-12.6334	Pectinesterase-2	Tomato 200607||2 [33 ESTs aligned] (*GB) gi|157349368|emb|CAO24514.1| (e_value=0) unnamed; (*ATH) AT2G45220.1 (e_value=7e-170) | Symbol: None | pectinesterase family protein, contains Pfam profile: PF01095 pectinesterase | chr2:18651160-18653521 REVERSE | Aliases: F4L23.27; (*SWP) sp|O04887|PME2_CITSI (e_value=4e-170) Pectinesterase-2 OS=Citrus sinensis GN=PECS-2.1;
SGN-U570647	GO:0071555	GO:0005618//cell wall	GO:0030234//enzyme regulator activity;GO:0004091//carboxylesterase activity	4.61531	4.0524	5.25128	2.09161	1.5287	2.72758	Pectinesterase-3	Tomato 200607||2 [21 ESTs aligned] (*GB) gi|157350105|emb|CAO40043.1| (e_value=7e-150) unnamed; (*ATH) AT4G02320.1 (e_value=7e-138) | Symbol: None | pectinesterase family protein, contains Pfam profile: PF01095 pectinesterase | chr4:1022725-1026118 REVERSE | Aliases: T14P8.1, T14P8_1; (*SWP) sp|P83948|PME3_CITSI (e_value=4e-136) Pectinesterase-3 OS=Citrus sinensis;
SGN-U586246	GO:0071555	GO:0005618//cell wall	GO:0030234//enzyme regulator activity;GO:0004091//carboxylesterase activity	-1.003	-1.5955	-1.95891	2.15498	1.56248	1.19907	Pectinesterase PPE8B	Tomato 200607||2 [21 ESTs aligned] (*GB) gi|119507461|dbj|BAF42038.1| (e_value=0) pectin; (*ATH) AT3G49220.1 (e_value=0) | Symbol: None | pectinesterase family protein, contains Pfam profile: PF01095 pectinesterase | chr3:18260769-18264824 FORWARD | Aliases: F2K15.80, F2K15_80; (*SWP) sp|Q43062|PME_PRUPE (e_value=2e-126) Pectinesterase PPE8B OS=Prunus persica;
SGN-U589799	GO:0071555;GO:0045229//external encapsulating structure organization	GO:0030312//external encapsulating structure	GO:0030234//enzyme regulator activity;GO:0004091//carboxylesterase activity	1.69828	1.32682	1.80935	3.05835	2.68689	3.16943	Pectin methylesterase	Tomato 200607||2 [1 ESTs aligned] (*GB) gi|6689892|gb|AAF23892.1|AF152172_1 (e_value=3e-84) pectin; (*ATH) AT3G14310.1 (e_value=1e-69) Symbol: None | pectinesterase family protein, contains Pfam profiles: PF01095 pectinesterase, PF04043 plant invertase/pectin methylesterase inhibitor ;similar to pectin methylesterase GB:Q42534 from (Arabidopsis thaliana) | chr3:4771909-4775126 REVE... ; (*SWP) sp…
SGN-U575256	GO:0045229//external encapsulating structure organization;GO:0071555;GO:0051707//response to other organism	GO:0005618//cell wall;GO:0005576//extracellular region;GO:0044424//intracellular part	GO:0004091//carboxylesterase activity;GO:0030234//enzyme regulator activity	1.01984	2.58182	1.92602	1.81424	3.37622	2.72042	Pectin methylesterase	Tomato 200607||2 [85 ESTs aligned] (*GB) gi|6093740|sp|Q43143|PMEU1_SOLLC (e_value=0) Pectinesterase; (*ATH) AT3G14310.1 (e_value=0) Symbol: None | pectinesterase family protein, contains Pfam profiles: PF01095 pectinesterase, PF04043 plant invertase/pectin methylesterase inhibitor ;similar to pectin methylesterase GB:Q42534 from (Arabidopsis thaliana) | chr3:4771909-4775126 REVE... ; (*SWP) sp|Q…
SGN-U564038	GO:0010413//glucuronoxylan metabolic process;GO:0048827//phyllome development;GO:0003002;GO:0000003//reproduction;GO:0042545//cell wall modification	GO:0043231//intracellular membrane-bounded organelle	GO:0008194//UDP-glycosyltransferase activity	9.30378	9.1267	9.2738	3.4458	3.26872	3.41581	Glycosyl transferase family 8 protein	Tomato 200607||2 [5 ESTs aligned] (*GB) gi|118485302|gb|ABK94510.1| (e_value=8e-143) unknown; (*ATH) AT1G19300.1 (e_value=6e-136) | Symbol: None | glycosyl transferase family 8 protein, contains Pfam profile: PF01501 Glycosyl transferase family 8 | chr1:6671128-6672644 REVERSE | Aliases: F18O14.2, F18O14_2; (*SWP) sp|Q6NSU3|GL8D1_MOUSE (e_value=4e-13) Glycosyltransferase 8 domain-containing prote…
SGN-U580319	-	GO:0031225//anchored to membrane;GO:0005576//extracellular region;GO:0005618//cell wall;GO:0031410//cytoplasmic vesicle	-	1.93464	2.15456	2.01164	1.70151	1.92143	1.7785	Fasciclin-like arabinogalactan-protein (FLA10)	Tomato 200607||2 [51 ESTs aligned] (*GB) gi|147781805|emb|CAN65447.1| (e_value=3e-116) hypothetical; (*ATH) AT3G60900.1 (e_value=4e-109) | Symbol: None | fasciclin-like arabinogalactan-protein (FLA10) | chr3:22510335-22512214 REVERSE | Aliases: T4C21.310; (*SWP) sp|Q9LZX4|FLA10_ARATH (e_value=4e-108) Fasciclin-like arabinogalactan protein 10 OS=Arabidopsis thaliana GN=FLA10;
SGN-U579170	GO:0006952//defense response;GO:0008152//metabolic process;GO:0019725//cellular homeostasis	GO:0009532//plastid stroma;GO:0005618//cell wall	GO:0016209//antioxidant activity;GO:0005488//binding;GO:0016705//oxidoreductase activity, acting on paired donors, with incorporation or reduction of molecular oxygen	1.8162	1.83352	1.41455	2.42553	2.44285	2.02388	Peroxiredoxin type 2	Tomato 200607||2 [48 ESTs aligned] (*GB) gi|157346281|emb|CAO15978.1| (e_value=7e-74) unnamed; (*ATH) AT3G52960.1 (e_value=3e-67) Symbol: None | peroxiredoxin type 2, putative, similar to type 2 peroxiredoxin (Brassica rapa subsp. pekinensis) GI:4928472; contains Pfam profile: PF00578 AhpC/TSA (alkyl hydroperoxide reductase and thiol-specific antioxidant) family | chr3:1965064... ; (*SWP) sp|Q7F8…
