# Supplementary material for: Transcriptome Profiling Reveals the Regulatory Mechanism Underlying Pollination Dependent and Parthenocarpic Fruit Set Mainly Mediated by Auxin and Gibberellin
Source: PLoS One. 2015 Apr 24;10(4):e0125355. doi: 10.1371/journal.pone.0125355 (PMC4409352; doi:10.1371/journal.pone.0125355)
Supplement: S6 Table — (XLSX) [file pone.0125355.s011.xlsx]

## Sheet: 2DAA
S6 Table. The DEGs identified by RNA-Seq involved in hormone biosynthesis and signaling during fruit set
Gene	log2 Ratio(4DPAP/2DAA)	log2 Ratio(4DPAT/2DAA)	log2 Ratio(4DPGT/2DAA)	Gene annotation	Process	Description
Auxin
SGN-U565950	2.09493	2.19276	1.7561	ASB1	auxin biosynthesis	Tomato 200607||2 [3 ESTs aligned] (*GB) gi|195658187|gb|ACG48561.1| (e_value=5e-82) anthranilate; (*ATH) AT1G25220.1 (e_value=3e-86) | Symbol: None | anthranilate synthase beta subunit (ASB1), identical to anthranilate synthase beta subunit GI:403434 from (Arabidopsis thaliana) | chr1:8837057-8839488 REVERSE | Aliases: F4F7.39, F4F7_39; (*SWP) sp|Q08654|TRPG_THEMA (e_value=3e-38) Anthranilate syn…
SGN-U567051	-9.87958	-4.07223	-9.87958	GH3.6	auxin homeostasis	Tomato 200607||2 [5 ESTs aligned] (*GB) gi|147866579|emb|CAN83696.1| (e_value=1e-155) hypothetical; (*ATH) AT5G54510.1 (e_value=1e-155) Symbol: GH3.6 | encodes an IAA-amido synthase that conjugates Ala, Asp, Phe, and Trp to auxin. Lines overexpressing this gene accumulate IAA-ASP and are hypersensitive to several auxins. | chr5:22148319-22150904 REVERSE | Aliases: F24B18.13, F24B18_... ; (*SWP) s…
SGN-U580955	-4.07651	-1.91363	-2.51946	GH3.1	auxin homeostasis	Tomato 200607||2 [13 ESTs aligned] (*GB) gi|41393668|gb|AAS02074.1| (e_value=5e-14) auxin and ethylene responsive GH3-like protein [Capsicum chinense]; (*ATH) AT2G14960.1 (e_value=6e-13) | Symbol: GH3.1 | encodes a protein similar to IAA-amido synthases. Lines carrying an insertion in this gene are hypersensitive to auxin. | chr2:6458454-6460752 REVERSE | Aliases: T26I20.12, T26I20_12, GH3.1; (*S…
SGN-U585261	-3.06062	1.0975	-5.25224	GH3.1	auxin homeostasis	Tomato 200607||2 [7 ESTs aligned] (*GB) gi|157345229|emb|CAO71957.1| (e_value=0) unnamed; (*ATH) AT2G14960.1 (e_value=0) | Symbol: GH3.1 | encodes a protein similar to IAA-amido synthases. Lines carrying an insertion in this gene are hypersensitive to auxin. | chr2:6458454-6460752 REVERSE | Aliases: T26I20.12, T26I20_12, GH3.1; (*SWP) sp|O82333|GH31_ARATH (e_value=0) Probable indole-3-acetic acid…
SGN-U573372	-2.69486	-1.81988	-3.51199	IAA26	auxin mediated signaling	Tomato 200607||2 [13 ESTs aligned] (*GB) gi|157340135|emb|CAO45812.1| (e_value=2e-80) unnamed; (*ATH) AT3G16500.1 (e_value=2e-53) Symbol: None | auxin-responsive AUX/IAA family protein, similar to SP:O24408:AXII_ARATH Auxin-responsive protein IAA18 (Indoleacetic acid-induced protein 18) {Arabidopsis thaliana}; contains Pfam profile: PF02309: AUX/IAA family | chr3:5612506-56144... ; (*SWP) sp|Q8LA…
SGN-U569639	2.26361	2.72798	2.85412	ARF4	auxin mediated signaling	Tomato 200607||2 [10 ESTs aligned] (*GB) gi|85069287|gb|ABC69715.1| (e_value=0) auxin; (*ATH) AT5G60450.1 (e_value=0) | Symbol: None | auxin-responsive factor (ARF4), contains Pfam profile: PF02362 B3 DNA binding domain; identical to cDNA auxin response factor 4 (ARF4) GI:4102597 | chr5:24325549-24329924 REVERSE | Aliases: MUF9.7, MUF9_7; (*SWP) sp|Q9ZTX9|ARFD_ARATH (e_value=0) Auxin response fac…
SGN-U581741	-2.82292	-1.93195	-3.07686	SAUR-AC1	response to auxin stimulus	Tomato 200607||2 [9 ESTs aligned] (*GB) gi|157349366|emb|CAO24512.1| (e_value=2e-37) unnamed; (*ATH) AT3G60690.1 (e_value=1e-34) | Symbol: None | auxin-responsive family protein, similar to auxin-induced protein SAUR-AC1 (GP:546362) (PIR:T06084)(Arabidopsis thaliana) PIR:T06084 | chr3:22446096-22446924 FORWARD | Aliases: T4C21.100; (*SWP) sp|P33080|AX10A_SOYBN (e_value=1e-13) Auxin-induced protei…
SGN-U588776	1.79972	2.35479	2.46658	ARG7	response to auxin stimulus	Tomato 200607||2 [1 ESTs aligned] (*GB) gi|147856535|emb|CAN82489.1| (e_value=3e-48) hypothetical; (*ATH) AT4G34760.1 (e_value=3e-42) | Symbol: None | auxin-responsive family protein, auxin-induced protein X15, Glycine max, PIR2:JQ1097 | chr4:16582188-16582884 REVERSE | Aliases: F11I11.11; (*SWP) sp|P32295|ARG7_PHAAU (e_value=4e-17) Indole-3-acetic acid-induced protein ARG7 OS=Phaseolus aureus GN…
SGN-U565828	1.32066	1.22385	1.15957	TGSAUR21	response to auxin stimulus	Tomato 200607||2 [15 ESTs aligned] (*GB) gi|157342477|emb|CAO65189.1| (e_value=7e-35) unnamed; (*ATH) AT5G20820.1 (e_value=5e-23) | Symbol: None | auxin-responsive protein-related, similar to auxin-induced protein TGSAUR21 (GI:10185818) Tulipa gesneriana) | chr5:7046753-7047398 REVERSE | Aliases: T1M15.220, T1M15_220;
SGN-U585666	-2.58133	-3.96022	-4.81513	AUX1	auxin polar transport	Tomato 200607||2 [32 ESTs aligned] (*GB) gi|157332432|emb|CAO70422.1| (e_value=0) unnamed; (*ATH) AT1G47670.1 (e_value=7e-157) Symbol: None | amino acid transporter family protein, similar to lysine and histidine specific transporter GI:2576361 from (Arabidopsis thaliana); contains Pfam profile PF01490: Transmembrane amino acid transporter protein | chr1:17539107-17541973 R... ;
Gibberellin
SGN-U583048	10.703	13.6522	9.33985	GA20ox1	GA biosynthesis	Tomato 200607||2 [12 ESTs aligned] (*GB) gi|4321496|gb|AAD15755.1| (e_value=0) gibberellin 20-oxidase-1; 20ox-1 [Lycopersicon esculentum]; (*ATH) AT4G25420.1 (e_value=3e-139) | Symbol: ATGA20OX1 | gibberellin 20-oxidase, identical to GI:1109695 | chr4:12990894-12992449 REVERSE | Aliases: T30C3.90, T30C3_90, GA20OX1, AT2301, ATGA20OX1; (*SWP) sp|Q39110|GAOX1_ARATH (e_value=3e-138) Gibberellin 20 o…
SGN-U593106	3.64734	4.25749	3.15319	GA2OX1	GA biosynthesis	Tomato 200607||2 [1 ESTs aligned] (*GB) gi|126843224|gb|ABO27635.1| (e_value=5e-76) gibberellin; (*ATH) AT1G78440.1 (e_value=8e-34) | Symbol: ATGA2OX1 | Encodes a gibberellin 2-oxidase. | chr1:29516492-29517944 REVERSE | Aliases: F3F9.5, F3F9_5, ATGA2OX1; (*SWP) sp|Q9SQ80|G2OX1_PEA (e_value=4e-42) Gibberellin 2-beta-dioxygenase 1 OS=Pisum sativum GN=GA2OX1;
SGN-U570161	-2.97675	-3.59566	-2.94358	GA2OX4	GA biosynthesis	Tomato 200607||2 [2 ESTs aligned] (*GB) gi|118487909|gb|ABK95776.1| (e_value=2e-43) unknown; (*ATH) AT5G58660.1 (e_value=1e-33) Symbol: None | oxidoreductase, 2OG-Fe(II) oxygenase family protein, similar to ACC oxidase, Lycopersicon esculentum (SP:P05116), gibberellin 3B-hydroxylase, Latuca sativa (gi:4164145); contains Pfam domain PF03171, 2OG-Fe(II) oxygenase superfamily |... ; (*SWP) sp|O49561…
SGN-U568105	1.82212	1.7566	2.11503	GID1L1	GA mediated signaling	Tomato 200607||2 [5 ESTs aligned] (*GB) gi|157340980|emb|CAO47785.1| (e_value=1e-94) unnamed; (*ATH) AT3G48690.1 (e_value=2e-75) | Symbol: None | expressed protein, similar to PrMC3 (Pinus radiata) GI:5487873 | chr3:18047382-18049219 REVERSE | Aliases: T8P19.200; (*SWP) sp|Q9MAA7|GI1L1_ARATH (e_value=2e-31) Probable gibberellin receptor GID1L1 OS=Arabidopsis thaliana GN=GID1L1;
SGN-U572192	-2.79019	-3.41757	-4.14595	GID1L2	GA mediated signaling	Tomato 200607||2 [19 ESTs aligned] (*GB) gi|157338765|emb|CAO42116.1| (e_value=3e-112) unnamed; (*ATH) AT1G68620.1 (e_value=1e-93) | Symbol: None | expressed protein, similar to PrMC3 (Pinus radiata) GI:5487873 | chr1:25769610-25770903 FORWARD | Aliases: F24J5.14, F24J5_14; (*SWP) sp|Q9LYC1|GI1L2_ARATH (e_value=2e-38) Probable gibberellin receptor GID1L2 OS=Arabidopsis thaliana GN=GID1L2;
SGN-U582565	-2.29862	-1.57174	-2.77702	GID1L3	GA mediated signaling	Tomato 200607||2 [46 ESTs aligned] (*GB) gi|4190952|dbj|BAA74434.1| (e_value=0) similar to hsr203J [Lycopersicon esculentum]; (*ATH) AT5G06570.1 (e_value=2e-44) | Symbol: None | expressed protein, similar to PrMC3 (Pinus radiata) GI:5487873 | chr5:2007991-2011042 REVERSE | Aliases: F15M7.10, F15M7_10; (*SWP) sp|Q940G6|GI1L3_ARATH (e_value=5e-34) Probable gibberellin receptor OS=Arabidopsis thalia…
SGN-U583815	-2.01498	-1.25018	-1.9086	GRAS9	GA mediated signaling	Tomato 200607||2 [17 ESTs aligned] (*GB) gi|110644844|gb|ABD72964.1| (e_value=0) GRAS9; (*ATH) AT5G52510.1 (e_value=7e-110) | Symbol: None | scarecrow-like transcription factor 8 (SCL8) | chr5:21324275-21326528 FORWARD | Aliases: T4M5.2, T4M5_2; (*SWP) sp|Q8GVE1|CIGR2_ORYSJ (e_value=1e-58) Chitin-inducible gibberellin-responsive protein 2 OS=Oryza sativa subsp. japonica GN=CIGR2;
SGN-U569734	-1.59632	-2.19044	-2.8514	GRAS6	GA mediated signaling	Tomato 200607||2 [16 ESTs aligned] (*GB) gi|89474470|gb|ABD72962.1| (e_value=0) GRAS6; (*ATH) AT1G21450.1 (e_value=7e-165) | Symbol: None | scarecrow-like transcription factor 1 (SCL1), identical to scarecrow-like 1 GB:AAF21043 GI:6644390 from (Arabidopsis thaliana) | chr1:7508960-7511790 FORWARD | Aliases: F24J8.8, F24J8_8; (*SWP) sp|Q8GVE1|CIGR2_ORYSJ (e_value=6e-119) Chitin-inducible gibberell…
SGN-U567396	-1.08887	-2.86428	-2.78669	GRAS2	GA mediated signaling	Tomato 200607||2 [29 ESTs aligned] (*GB) gi|89474464|gb|ABD72959.1| (e_value=0) GRAS2; (*ATH) AT5G48150.1 (e_value=2e-134) | Symbol: None | phytochrome A signal transduction 1 (PAT1) | chr5:19539485-19541839 REVERSE | Aliases: MIF21.4, MIF21_4; (*SWP) sp|Q69VG1|CIGR1_ORYSJ (e_value=4e-159) Chitin-inducible gibberellin-responsive protein 1 OS=Oryza sativa subsp. japonica GN=CIGR1;
SGN-U566943	3.24028	3.99028	2.79591	GASA1	response to GA stimulus	Tomato 200607||2 [8 ESTs aligned] (*GB) gi|118482787|gb|ABK93311.1| (e_value=2e-32) unknown; (*ATH) AT5G14920.1 (e_value=5e-23) Symbol: None | gibberellin-regulated family protein, similar to SP:P46689 Gibberellin-regulated protein 1 precursor {Arabidopsis thaliana}; contains Pfam profile PF02704: Gibberellin regulated protein | chr5:4826546-4827983 FORWARD | Aliases: F2G14.... ; (*SWP) sp|P46689…
SGN-U569289	-2.28371	-1.94976	-1.52654	GASA4	response to GA stimulus	Tomato 200607||2 [2 ESTs aligned] (*GB) gi|16516823|emb|CAD10105.1| (e_value=2e-37) Gip1-like protein [Petunia x hybrida]; (*ATH) AT1G74670.1 (e_value=5e-37) Symbol: None | gibberellin-responsive protein, putative, similar to SP:P46690 Gibberellin-regulated protein 4 precursor {Arabidopsis thaliana} GASA4; contains Pfam profile PF02704: Gibberellin regulated protein | chr1:28056960-28057810 FORWA…
SGN-U577721	1.98564	2.57403	1.73805	RSI-1	response to GA stimulus	Tomato 200607||2 [80 ESTs aligned] (*GB) gi|1351018|sp|P47926|RSI1_SOLLC (e_value=6e-43) RecName:; (*ATH) AT3G02885.1 (e_value=3e-27) | Symbol: None | gibberellin-regulated protein 5 (GASA5) / gibberellin-responsive protein 5, identical to GASA5 (Arabidopsis thaliana) GI:1289320 | chr3:638111-639059 REVERSE | Aliases: None; (*SWP) sp|P47926|RSI1_SOLLC (e_value=4e-44) RSI-1 protein OS=Solanum lyco…
SGN-U568651	2.48098	3.64625	3.91241	GAST1	response to GA stimulus	Tomato 200607||2 [11 ESTs aligned] (*GB) gi|75164757|sp|Q948Z4|SNAK1_SOLTU (e_value=1e-39) RecName:; (*ATH) AT5G59845.1 (e_value=2e-26) | Symbol: None | gibberellin-regulated family protein, similar to SP:P27057 GAST1 protein precursor {Lycopersicon esculentum}; contains Pfam profile PF02704: Gibberellin regulated protein | chr5:24128550-24129238 FORWARD | Aliases: None; (*SWP) sp|P27057|GAST1_SO…
Ethylene
SGN-U579104	-5.65196	-4.73942	-5.56424	ACO	ethylene biosynthesis	Tomato 200607||2 [39 ESTs aligned] (*GB) gi|3986119|dbj|BAA34924.1| (e_value=7e-169) 1-aminocyclopropane-1-carboxylate oxidase [Lycopersicon esculentum]; (*ATH) AT1G05010.1 (e_value=3e-131) Symbol: None | 1-aminocyclopropane-1-carboxylate oxidase / ACC oxidase / ethylene-forming enzyme (ACO) (EAT1), Identical to 1-aminocyclopropane-1-carboxylate oxidase (ACC oxidase) gb:X66719 (EAT1). ESTs gb:T43…
SGN-U580531	-3.01094	-2.88488	-4.97378	ACO2	ethylene biosynthesis	Tomato 200607||2 [20 ESTs aligned] (*GB) gi|119639|sp|P07920|ACCO2_SOLLC (e_value=4e-168) RecName:; (*ATH) AT1G05010.1 (e_value=2e-129) Symbol: None | 1-aminocyclopropane-1-carboxylate oxidase / ACC oxidase / ethylene-forming enzyme (ACO) (EAT1), Identical to 1-aminocyclopropane-1-carboxylate oxidase (ACC oxidase) gb:X66719 (EAT1). ESTs gb:T43073, gb:T5714, gb:R90435, gb:R44023, gb:... ; (*SWP) s…
SGN-U579250	-2.97297	-2.11349	-5.26508	ACO4	ethylene biosynthesis	Tomato 200607||2 [30 ESTs aligned] (*GB) gi|398992|sp|P05116|ACCO1_SOLLC (e_value=4e-39) RecName:; (*ATH) AT1G05010.1 (e_value=9e-36) Symbol: None | 1-aminocyclopropane-1-carboxylate oxidase / ACC oxidase / ethylene-forming enzyme (ACO) (EAT1), Identical to 1-aminocyclopropane-1-carboxylate oxidase (ACC oxidase) gb:X66719 (EAT1). ESTs gb:T43073, gb:T5714, gb:R90435, gb:R44023, gb:... ; (*SWP) sp|…
SGN-U585764	-2.10223	-2.61401	-3.07255	EIL1	ethylene mediated signaling	Tomato 200607||2 [23 ESTs aligned] (*GB) gi|14280044|gb|AAK58859.1|AF328786_1 (e_value=0) EIL3; (*ATH) AT2G27050.1 (e_value=2e-150) | Symbol: None | ethylene-insensitive3-like1 (EIL1), identical to ethylene-insensitive3-like1 GI:2224927 from (Arabidopsis thaliana) | chr2:11552873-11555371 FORWARD | Aliases: T20P8.10, T20P8_10; (*SWP) sp|Q9SLH0|EIL1_ARATH (e_value=2e-149) ETHYLENE INSENSITIVE 3-li…
SGN-U585765	-1.98005	-1.14186	-1.84347	EIN3	ethylene mediated signaling	Tomato 200607||2 [34 ESTs aligned] (*GB) gi|14280042|gb|AAK58858.1|AF328785_1 (e_value=0) EIL2; (*ATH) AT3G20770.1 (e_value=0) | Symbol: None | ethylene-insensitive 3 (EIN3), identical to ethylene-insensitive3 GI:2224933 from (Arabidopsis thaliana) | chr3:7260438-7263358 REVERSE | Aliases: MOE17.4; (*SWP) sp|O24606|EIN3_ARATH (e_value=0) Protein ETHYLENE INSENSITIVE 3 OS=Arabidopsis thaliana GN=E…
SGN-U581819	-8.78463	-8.78463	-8.78463	ERF095	ethylene mediated signaling	Tomato 200607||2 [4 ESTs aligned] (*GB) gi|157336686|emb|CAO71371.1| (e_value=6e-20) unnamed; (*ATH) AT3G23220.1 (e_value=3e-19) Symbol: None | encodes a member of the ERF (ethylene response factor) subfamily B-3 of ERF/AP2 transcription factor family. The protein contains one AP2 domain. There are 18 members in this subfamily including ATERF-1, ATERF-2, AND ATERF-5. | chr3:8... ; (*SWP) sp|Q9LTC…
SGN-U581044	-1.38735	-1.72517	-1.78514	CTR1	ethylene mediated signaling	Tomato 200607||2 [9 ESTs aligned] (*GB) gi|157343668|emb|CAO68174.1| (e_value=1e-99) unnamed; (*ATH) AT1G73660.1 (e_value=3e-97) | Symbol: None | protein kinase family protein, contains Pfam profile: PF00069 eukaryotic protein kinase domain | chr1:27695554-27700872 REVERSE | Aliases: F25P22.8, F25P22_8; (*SWP) sp|Q05609|CTR1_ARATH (e_value=2e-71) Serine/threonine-protein kinase CTR1 OS=Arabidopsi…
SGN-U581695	-2.63543	-2.01947	-2.21001	ETR2	ethylene mediated signaling	Tomato 200607||2 [44 ESTs aligned] (*GB) gi|4877651|gb|AAD31396.1|AF118843_1 (e_value=0) ethylene; (*ATH) AT3G04580.1 (e_value=0) Symbol: None | ethylene receptor, putative (EIN4), similar to ethylene receptor GB:AAC31123 (Malus domestica), identical to putative ethylene receptor GB:AAD02485 (Arabidopsis thaliana); Pfam HMM hit: response regulator receiver domain, signal C ter... ; (*SWP) sp|Q9XH…
SGN-U566374	-10.4336	-10.4336	-10.4336	ERF1B	ethylene mediated signaling	Tomato 200607||2 [6 ESTs aligned] (*GB) gi|147854608|emb|CAN78568.1| (e_value=2e-47) hypothetical; (*ATH) AT3G23240.1 (e_value=2e-39) Symbol: ERF1 | encodes a member of the ERF (ethylene response factor) subfamily B-3 of ERF/AP2 transcription factor family (ERF1). The protein contains one AP2 domain. There are 18 members in this subfamily including ATERF-1, ATERF-2, AND ATERF-5. E... ; (*SWP) sp|…
SGN-U569393	-9.633	-9.633	-3.17356	ERF2	ethylene mediated signaling	Tomato 200607||2 [5 ESTs aligned] (*GB) gi|193237565|dbj|BAG50059.1| (e_value=2e-33) transcription; (*ATH) AT5G47220.1 (e_value=1e-34) Symbol: ERF2 | Encodes a member of the ERF (ethylene response factor) subfamily B-3 of ERF/AP2 transcription factor family (ATERF-2). The protein contains one AP2 domain. Functions as activator of GCC box##dependent transcription. Positive regulator... ; (*SWP) sp…
SGN-U578110	-1.79289	1.02456	-1.7886	EBF1	ethylene mediated signaling	Tomato 200607||2 [37 ESTs aligned] (*GB) gi|82734614|gb|ABB89717.1| (e_value=0) EIN3-binding; (*ATH) AT2G25490.1 (e_value=1e-157) | Symbol: None | F-box family protein (FBL6), contains similarity to grr1 GI:2407790 from (Glycine max) | chr2:10854461-10857606 REVERSE | Aliases: F13B15.15, F13B15_15; (*SWP) sp|Q9SKK0|EBF1_ARATH (e_value=1e-156) EIN3-binding F-box protein 1 OS=Arabidopsis thaliana G…
SGN-U572361	-2.45777	-1.70898	-3.87891	ERF1	ethylene mediated signaling	Tomato 200607||2 [27 ESTs aligned] (*GB) gi|3342211|gb|AAC50047.1| (e_value=5e-101) Pti4 [Lycopersicon esculentum]; (*ATH) AT5G47220.1 (e_value=7e-40) Symbol: ERF2 | Encodes a member of the ERF (ethylene response factor) subfamily B-3 of ERF/AP2 transcription factor family (ATERF-2). The protein contains one AP2 domain. Functions as activator of GCC box##dependent transcription. Positive regulato…
Cytokinine
SGN-U601012	-1.13247	-1.8347	-2.18778	ARR17	cytokinine mediated signaling	Tomato 200607||2 [1 ESTs aligned] (*GB) gi|157351330|emb|CAO41517.1| (e_value=3e-48) unnamed; (*ATH) AT3G56380.1 (e_value=1e-46) | Symbol: None | two-component responsive regulator / response regulator 17 (ARR17), identical to response regulator 17 GI:11870070 from (Arabidopsis thaliana) | chr3:20916459-20917347 FORWARD | Aliases: T5P19.30; (*SWP) sp|Q9FPR6|ARR17_ARATH (e_value=1e-45) Two-compone…
SGN-U566472	-1.4233	-2.71738	-3.44454	ARR15	cytokinine mediated signaling	Tomato 200607||2 [3 ESTs aligned] (*GB) gi|157342296|emb|CAO64409.1| (e_value=2e-62) unnamed; (*ATH) AT1G74890.1 (e_value=3e-59) Symbol: None | two-component responsive regulator / response regulator 15 (ARR15), identical to response regulator 15 GI:11870065 from (Arabidopsis thaliana); contains Pfam profile: PF00072 response regulator receiver domain | chr1:28135251-28136371... ; (*SWP) sp|Q7G8V…
SGN-U585565	-1.13691	-1.26109	-1.39586	APRR2	cytokinine mediated signaling	Tomato 200607||2 [15 ESTs aligned] (*GB) gi|157342004|emb|CAO63460.1| (e_value=0) unnamed; (*ATH) AT4G18020.3 (e_value=4e-119) | Symbol: None | pseudo-response regulator 2 (APRR2) (TOC2), identical to pseudo-response regulator 2 GI:7576356 from (Arabidopsis thaliana) | chr4:10003987-10007455 REVERSE | Aliases: None; (*SWP) sp|Q6LA43|APRR2_ARATH (e_value=4e-118) Two-component response regulator-li…
SGN-U574362	-3.18977	-4.2279	-3.28037	dhkJ	cytokinine mediated signaling	Tomato 200607||2 [35 ESTs aligned] (*GB) gi|190148357|gb|ACE63261.1| (e_value=0) histidine; (*ATH) AT1G27320.1 (e_value=0) | Symbol: None | histidine kinase (AHK3), identical to histidine kinase AHK3 (Arabidopsis thaliana) gi:13537198:dbj:BAB40775 | chr1:9487767-9492280 FORWARD | Aliases: F17L21.11, F17L21_11; (*SWP) sp|Q54YZ9|DHKJ_DICDI (e_value=1e-64) Hybrid signal transduction histidine kinase…
SGN-U585147	2.65319	3.42588	2.38582	Glucan endo-1,3-beta-glucosidase-like protein	cytokinine mediated signaling	Tomato 200607||2 [15 ESTs aligned] (*GB) gi|11071974|dbj|BAB17320.1| (e_value=0) elicitor inducible beta-1,3-glucanase NtEIG-E76 [Nicotiana tabacum]; (*ATH) AT5G55180.1 (e_value=1e-170) | Symbol: None | glycosyl hydrolase family 17 protein, similar to elicitor inducible chitinase Nt-SubE76 GI:11071974 from (Nicotiana tabacum) | chr5:22406012-22407938 FORWARD | Aliases: MCO15.13, MCO15_13; (*SWP) …
SGN-U588046	3.54781	3.04957	2.64288	Glucan endo-1,3-beta-glucosidase-like protein	cytokinine mediated signaling	Tomato 200607||2 [1 ESTs aligned] (*GB) gi|11071974|dbj|BAB17320.1| (e_value=7e-23) elicitor inducible beta-1,3-glucanase NtEIG-E76 [Nicotiana tabacum]; (*ATH) AT5G55180.1 (e_value=4e-22) | Symbol: None | glycosyl hydrolase family 17 protein, similar to elicitor inducible chitinase Nt-SubE76 GI:11071974 from (Nicotiana tabacum) | chr5:22406012-22407938 FORWARD | Aliases: MCO15.13, MCO15_13; (*SWP…
SGN-U599380	8.54689	10.9535	8.5812	Glucan endo-1,3-beta-glucosidase-like protein	cytokinine mediated signaling	Tomato 200607||2 [1 ESTs aligned] (*GB) gi|147832741|emb|CAN72608.1| (e_value=4e-55) hypothetical; (*ATH) AT2G43670.1 (e_value=9e-23) | Symbol: None | glycosyl hydrolase family protein 17, similar to glucan endo-1,3-beta-glucosidase precursor SP:P52409 from (Triticum aestivum); C terminal homology only | chr2:18112202-18113105 FORWARD | Aliases: F18O19.22; (*SWP) sp|Q9ZU91|E133_ARATH (e_value=3e-…
SGN-U568358	2.3083	1.95018	2.62154	Glucan endo-1,3-beta-glucosidase-like protein	cytokinine mediated signaling	Tomato 200607||2 [4 ESTs aligned] (*GB) gi|147767697|emb|CAN73948.1| (e_value=2e-26) hypothetical; (*ATH) AT1G18650.1 (e_value=2e-26) | Symbol: None | glycosyl hydrolase family protein 17, similar to beta-1,3-glucanase GI:15150341 from (Camellia sinensis); C-terminal homology only | chr1:6418852-6420521 REVERSE | Aliases: F25I16.1, F25I16_1; (*SWP) sp|Q9FNQ2|E13L2_ARATH (e_value=2e-24) Glucan end…
Abscisic acid
SGN-U583027	-10.9447	-10.9447	-10.9447	CYP707A1	ABA biosynthesis	Tomato 200607||2 [86 ESTs aligned] (*GB) gi|76803519|gb|ABA55732.1| (e_value=0) ABA 8'-hydroxylase CYP707A1 [Solanum tuberosum]; (*ATH) AT4G19230.1 (e_value=0) | Symbol: None | cytochrome P450 family protein, cytochrome P450, Arabidopsis thaliana; supported by cDNA: gi_15293092_gb_AY050980.1_ | chr4:10521390-10523972 FORWARD | Aliases: T18B16.200, T18B16_200; (*SWP) sp|Q949P1|ABAH1_ARATH (e_value…
SGN-U569421	-1.35111	-2.41545	-2.20501	ZEP	ABA biosynthesis	Tomato 200607||2 [13 ESTs aligned] (*GB) gi|148053196|gb|ABQ52698.1| (e_value=0) zeaxanthin; (*ATH) AT5G67030.1 (e_value=0) Symbol: None | zeaxanthin epoxidase (ZEP) (ABA1), identical to GI:9857296 AtABA1; controls Pfam profiles PF01360: Monooxygenase and PF00498: FHA domain; identical to cDNA AtABA1, GI:9857295 | chr5:26770748-26774462 REVERSE | Aliases: K8A10.10, K8A10... ; (*SWP) sp|P93236|ABA…
SGN-U567601	-9.1267	-9.1267	-9.1267	ptc1	ABA mediated signaling	Tomato 200607||2 [20 ESTs aligned] (*GB) gi|147855345|emb|CAN81770.1| (e_value=1e-108) hypothetical; (*ATH) AT4G28400.1 (e_value=1e-106) | Symbol: None | protein phosphatase 2C, putative / PP2C, putative, protein phosphatase 2C-fission yeast, PIR2:S54297 | chr4:14048360-14050341 FORWARD | Aliases: F20O9.80, F20O9_80; (*SWP) sp|P40371|PP2C1_SCHPO (e_value=3e-26) Protein phosphatase 2C homolog 1 OS…
SGN-U569923	-1.99821	-2.43248	-2.18676	ABI2	ABA mediated signaling	Tomato 200607||2 [17 ESTs aligned] (*GB) gi|157342599|emb|CAO65311.1| (e_value=1e-122) unnamed; (*ATH) AT5G57050.1 (e_value=4e-106) Symbol: None | protein phosphatase 2C ABI2 / PP2C ABI2 / abscisic acid-insensitive 2 (ABI2), identical to SP:O04719 Protein phosphatase 2C ABI2 (EC 3.1.3.16) (PP2C) (Abscisic acid- insensitive 2) {Arabidopsis thaliana} | chr5:23104461-23106853 FORWA... ; (*SWP) sp|O0…
SGN-U584542	-1.32742	-2.62288	-2.24712	HAB1	ABA mediated signaling	Tomato 200607||2 [38 ESTs aligned] (*GB) gi|157339996|emb|CAO45673.1| (e_value=3e-176) unnamed; (*ATH) AT1G72770.1 (e_value=4e-151) Symbol: None | protein phosphatase 2C P2C-HA / PP2C P2C-HA (P2C-HA), identical to protein phosphatase 2C (AtP2C-HA) GB:AJ003119 (Arabidopsis thaliana) (Plant Mol. Biol. 38 (5), 879-883 (1998)) | chr1:27393720-27396943 FORWARD | Aliases: F28P22.4, F2... ; (*SWP) sp|Q9…
SGN-U586079	-2.48611	-1.92038	-2.25895	SRK2i	ABA mediated signaling	Tomato 200607||2 [16 ESTs aligned] (*GB) gi|76160945|gb|ABA40436.1| (e_value=0) serine/threonine protein kinase SAPK8-like protein [Solanum tuberosum]; (*ATH) AT5G66880.1 (e_value=2e-160) | Symbol: None | serine/threonine protein kinase, putative, similar to serine-threonine protein kinase (Triticum aestivum) gi:2055374:gb:AAB58348 | chr5:26727807-26730196 FORWARD | Aliases: MUD21.14, MUD21_14; (…
SGN-U565963	-2.06691	-2.24657	-2.03084	AREB	ABA mediated signaling	Tomato 200607||2 [12 ESTs aligned] (*GB) gi|42561991|gb|AAS20434.1| (e_value=0) AREB-like protein [Lycopersicon esculentum]; (*ATH) AT1G45249.1 (e_value=2e-95) Symbol: None | similar to ABA-responsive element-binding protein 2 (AREB2) [Arabidopsis thaliana] (TAIR:At3g19290.1); similar to putative ripening-related bZIP protein [Vitis vinifera] (GB:CAB85632.1); contains InterPro domain Basic-leucin…
SGN-U578464	1.76402	2.88967	1.85782	PYR/PYL	ABA mediated signaling	Tomato 200607||2 [20 ESTs aligned] (*GB) gi|118489403|gb|ABK96505.1| (e_value=2e-78) unknown; (*ATH) AT5G53160.2 (e_value=3e-75) | Symbol: None | expressed protein, similar to unknown protein (pir::T02893) | chr5:21577944-21579486 FORWARD | Aliases: None;
Brassinosteroid
SGN-U586568	-3.36678	-9.19967	-9.19967	CRK2	brassinosteroid mediated signaling	Tomato 200607||2 [6 ESTs aligned] (*GB) gi|157347715|emb|CAO22171.1| (e_value=4e-111) unnamed; (*ATH) AT1G56120.1 (e_value=7e-76) | Symbol: None | leucine-rich repeat family protein / protein kinase family protein, contains Pfam domains PF00560: Leucine Rich Repeat and PF00069: Protein kinase domain | chr1:20990953-20996737 REVERSE | Aliases: T6H22.9, T6H22_9; (*SWP) sp|Q9CAL3|CRK2_ARATH (e_value…
SGN-U598565	1.0729	1.97848	1.0735	BAK1	brassinosteroid mediated signaling	Tomato 200607||2 [1 ESTs aligned] (*GB) gi|147798677|emb|CAN76686.1| (e_value=6e-74) hypothetical; (*ATH) AT3G56370.1 (e_value=2e-67) | Symbol: None | leucine-rich repeat transmembrane protein kinase, putative, leucine-rich receptor-like protein kinase - Malus domestica, EMBL:AF053127 | chr3:20910078-20913960 REVERSE | Aliases: T5P19.20; (*SWP) sp|Q94F62|BAK1_ARATH (e_value=1e-21) BRASSINOSTEROID…
SGN-U579059	2.50318	3.81487	2.89283	PGIP	brassinosteroid mediated signaling	Tomato 200607||2 [38 ESTs aligned] (*GB) gi|469457|gb|AAA53547.1| (e_value=0) polygalacturonase inhibitor protein; (*ATH) AT5G06860.1 (e_value=1e-115) Symbol: None | polygalacturonase inhibiting protein 1 (PGIP1), identical to polygalacturonase inhibiting protein 1 (PGIP1) (Arabidopsis thaliana) gi:7800199:gb:AAF69827; contains leucine rich-repeat (LRR) domains Pfam:PF00560, INTERPRO:IPR001611 | …
SGN-U581093	2.38883	1.93043	1.82618	CYCD3-2	brassinosteroid mediated signaling	Tomato 200607||2 [3 ESTs aligned] (*GB) gi|6434199|emb|CAB60837.1| (e_value=2e-180) CycD3;2 [Lycopersicon esculentum]; (*ATH) AT5G67260.1 (e_value=1e-82) Symbol: CYCD3;2 | cyclin family protein, similar to cyclin D3.1 protein (Nicotiana tabacum) GI:4160300; contains Pfam profiles PF00134: Cyclin, N-terminal domain, PF02984: Cyclin, C-terminal domain | chr5:26853374-26855037 FORWARD | Aliases: K3G…
SGN-U583476	2.09528	1.81797	1.38582	CYCD3-2	brassinosteroid mediated signaling	Tomato 200607||2 [10 ESTs aligned] (*GB) gi|5679622|emb|CAB51788.1| (e_value=0) cyclin D3.1 [Lycopersicon esculentum]; (*ATH) AT5G67260.1 (e_value=5e-83) Symbol: CYCD3;2 | cyclin family protein, similar to cyclin D3.1 protein (Nicotiana tabacum) GI:4160300; contains Pfam profiles PF00134: Cyclin, N-terminal domain, PF02984: Cyclin, C-terminal domain | chr5:26853374-26855037 FORWARD | Aliases: K3G…
SGN-U577928	2.54222	2.49114	2.59623	XTH16	brassinosteroid mediated signaling	Tomato 200607||2 [23 ESTs aligned] (*GB) gi|42795468|gb|AAS46244.1| (e_value=1e-159) xyloglucan endotransglucosylase-hydrolase XTH9 [Lycopersicon esculentum]; (*ATH) AT3G23730.1 (e_value=3e-104) Symbol: None | xyloglucan:xyloglucosyl transferase, putative / xyloglucan endotransglycosylase, putative / endo-xyloglucan transferase, putative, similar to xyloglucan endotransglycosylase-related protein…
SGN-U579445	1	-2.7547	-1.29762	XTH23	brassinosteroid mediated signaling	Tomato 200607||2 [169 ESTs aligned] (*GB) gi|42795462|gb|AAS46241.1| (e_value=8e-154) xyloglucan endotransglucosylase-hydrolase XTH3 [Lycopersicon esculentum]; (*ATH) AT4G25810.1 (e_value=6e-113) Symbol: None | xyloglucan:xyloglucosyl transferase, putative / xyloglucan endotransglycosylase, putative / endo-xyloglucan transferase, putative (XTR6), identical to xyloglucan endotransglycosylase-relat…
SGN-U579684	1.63604	1.07964	1.42489	XTH22	brassinosteroid mediated signaling	Tomato 200607||2 [7 ESTs aligned] (*GB) gi|42795462|gb|AAS46241.1| (e_value=9e-142) xyloglucan endotransglucosylase-hydrolase XTH3 [Lycopersicon esculentum]; (*ATH) AT5G57560.1 (e_value=3e-99) Symbol: None | xyloglucan:xyloglucosyl transferase / xyloglucan endotransglycosylase / endo-xyloglucan transferase (TCH4), identical to xyloglucan endotransglycosylase TCH4 protein GI:886116 | chr5:23324356…

## Sheet: 6DPE
S6 Table. The DEGs identified by RNA-Seq involved in hormone biosynthesis and signaling during fruit set
Gene	log2 Ratio(4DPAP/6DPE)	log2 Ratio(4DPAT/6DPE)	log2 Ratio(4DPGT/6DPE)	Gene annotation	Process	Description	GO Component	GO Function	GO Process
Auxin
SGN-U565950	1.61418	1.71201	1.27535	anthranilate synthase beta subunit (ASB1)	auxin biosynthesis	Tomato 200607||2 [3 ESTs aligned] (*GB) gi|195658187|gb|ACG48561.1| (e_value=5e-82) anthranilate; (*ATH) AT1G25220.1 (e_value=3e-86) | Symbol: None | anthranilate synthase beta subunit (ASB1), identical to anthranilate synthase beta subunit GI:403434 from (Arabidopsis thaliana) | chr1:8837057-8839488 REVERSE | Aliases: F4F7.39, F4F7_39; (*SWP) sp|Q08654|TRPG_THEMA (e_value=3e-38) Anthranilate syn…	GO:0009536//plastid	GO:0016833//oxo-acid-lyase activity	GO:0051707//response to other organism;GO:0009725//response to hormone stimulus;GO:0009850//auxin metabolic process;GO:0009064//glutamine family amino acid metabolic process;GO:0006568//tryptophan metabolic process;GO:0006970//response to osmotic stress;GO:0048527//lateral root development
SGN-U580955	-3.69134	-1.52847	-2.1343	GH3.1	auxin homeostasis	Tomato 200607||2 [13 ESTs aligned] (*GB) gi|41393668|gb|AAS02074.1| (e_value=5e-14) auxin and ethylene responsive GH3-like protein [Capsicum chinense]; (*ATH) AT2G14960.1 (e_value=6e-13) | Symbol: GH3.1 | encodes a protein similar to IAA-amido synthases. Lines carrying an insertion in this gene are hypersensitive to auxin. | chr2:6458454-6460752 REVERSE | Aliases: T26I20.12, T26I20_12, GH3.1; (*S…	-	GO:0016881//acid-amino acid ligase activity	GO:0009725//response to hormone stimulus
SGN-U567093	-2.04173	-1.99544	-2.41962	GH3.5	auxin homeostasis	Tomato 200607||2 [11 ESTs aligned] (*GB) gi|157349030|emb|CAO24108.1| (e_value=0) unnamed; (*ATH) AT4G03400.1 (e_value=8e-176) | Symbol: None | auxin-responsive GH3 family protein, similar to auxin-responsive GH3 product (Glycine max) GI:18591; contains Pfam profile PF03321: GH3 auxin-responsive promoter | chr4:1497535-1499864 REVERSE | Aliases: F9H3.1; (*SWP) sp|Q6I581|GH35_ORYSJ (e_value=6e-130…	GO:0009536//plastid	-	GO:0009725//response to hormone stimulus;GO:0009314//response to radiation
SGN-U573533	-1.67313	2.18683	-3.44154	GH3.1	auxin homeostasis	Tomato 200607||2 [15 ESTs aligned] (*GB) gi|41393668|gb|AAS02074.1| (e_value=0) auxin and ethylene responsive GH3-like protein [Capsicum chinense]; (*ATH) AT2G14960.1 (e_value=0) | Symbol: GH3.1 | encodes a protein similar to IAA-amido synthases. Lines carrying an insertion in this gene are hypersensitive to auxin. | chr2:6458454-6460752 REVERSE | Aliases: T26I20.12, T26I20_12, GH3.1; (*SWP) sp|O…	-	GO:0016881//acid-amino acid ligase activity	GO:0009725//response to hormone stimulus;GO:0048878//chemical homeostasis
SGN-U579749	-1.33329	-1.28984	-2.21297	IAA4	auxin mediated signaling	Tomato 200607||2 [36 ESTs aligned] (*GB) gi|1217664|gb|AAB35432.1| (e_value=3e-81) LeAux=Arabidopsis auxin-regulated protein homolog [Lycopersicon esculentum=tomatoes, VFN8, Peptide Partial, 150 aa]; (*ATH) AT5G43700.1 (e_value=6e-63) Symbol: None | auxin-responsive protein / indoleacetic acid-induced protein 4 (IAA4) / auxin-induced protein (AUX2-11), identical to SP:P33077 Auxin-responsive prot…	GO:0043231//intracellular membrane-bounded organelle	GO:0003676//nucleic acid binding;GO:0001071;GO:0005515//protein binding	GO:0006412//translation;GO:0010468//regulation of gene expression;GO:0009755//hormone-mediated signaling pathway
SGN-U573372	-4.26628	-3.3913	-5.08342	IAA26	auxin mediated signaling	Tomato 200607||2 [13 ESTs aligned] (*GB) gi|157340135|emb|CAO45812.1| (e_value=2e-80) unnamed; (*ATH) AT3G16500.1 (e_value=2e-53) Symbol: None | auxin-responsive AUX/IAA family protein, similar to SP:O24408:AXII_ARATH Auxin-responsive protein IAA18 (Indoleacetic acid-induced protein 18) {Arabidopsis thaliana}; contains Pfam profile: PF02309: AUX/IAA family | chr3:5612506-56144... ; (*SWP) sp|Q8LA…	GO:0016020//membrane;GO:0043231//intracellular membrane-bounded organelle	GO:0005515//protein binding;GO:0016791//phosphatase activity	GO:0009718//anthocyanin biosynthetic process;GO:0010468//regulation of gene expression;GO:0010182//sugar mediated signaling pathway;GO:0006350//transcription;GO:0006970//response to osmotic stress;GO:0006801//superoxide metabolic process;GO:0009725//response to hormone stimulus
SGN-U599474	9.84549	11.1787	8.96867	IAA2	auxin mediated signaling	Tomato 200607||2 [1 ESTs aligned] (*GB) gi|3043895|gb|AAC13253.1| (e_value=2e-33) IAA2; (*ATH) AT3G23030.1 (e_value=6e-22) | Symbol: None | auxin-responsive protein / indoleacetic acid-induced protein 2 (IAA2), identical to SP:P49678 Auxin-responsive protein IAA2 (Indoleacetic acid-induced protein 2) {Arabidopsis thaliana} | chr3:8180775-8181793 REVERSE | Aliases: MXC7.6; (*SWP) sp|P49678|IAA2_AR…	GO:0043231//intracellular membrane-bounded organelle	-	GO:0009725//response to hormone stimulus;GO:0010467//gene expression;GO:0009987//cellular process
SGN-U569639	1.57148	2.03585	2.16198	ARF4	auxin mediated signaling	Tomato 200607||2 [10 ESTs aligned] (*GB) gi|85069287|gb|ABC69715.1| (e_value=0) auxin; (*ATH) AT5G60450.1 (e_value=0) | Symbol: None | auxin-responsive factor (ARF4), contains Pfam profile: PF02362 B3 DNA binding domain; identical to cDNA auxin response factor 4 (ARF4) GI:4102597 | chr5:24325549-24329924 REVERSE | Aliases: MUF9.7, MUF9_7; (*SWP) sp|Q9ZTX9|ARFD_ARATH (e_value=0) Auxin response fac…	-	GO:0005488//binding;GO:0001071	GO:0009725//response to hormone stimulus;GO:0010468//regulation of gene expression;GO:0009791//post-embryonic development;GO:0006351//transcription, DNA-dependent;GO:0001708//cell fate specification
SGN-U580825	-10.151	-3.02173	-10.151	AFB3	auxin mediated signaling	Tomato 200607||2 [2 ESTs aligned] (*GB) gi|157327895|emb|CAO16607.1| (e_value=9e-83) unnamed; (*ATH) AT1G12820.1 (e_value=5e-60) Symbol: None | transport inhibitor response protein, putative, E3 ubiquitin ligase SCF complex F-box subunit; similar to transport inhibitor response 1 GI:2352492 from (Arabidopsis thaliana) | chr1:4368548-4371291 REVERSE | Aliases: F13K23.7, F13K23... ; (*SWP) sp|Q9LPW…	-	GO:0043178//alcohol binding	GO:0009755//hormone-mediated signaling pathway
SGN-U571269	-4.56477	-2.57805	-5.5702	ARF5	auxin mediated signaling	Tomato 200607||2 [5 ESTs aligned] (*GB) gi|27450533|gb|AAO14628.1|AF467900_5 (e_value=5e-98) hypothetical; (*ATH) AT1G19850.1 (e_value=6e-80) Symbol: None | transcription factor MONOPTEROS (MP) / auxin-responsive protein (IAA24) / auxin response factor 5 (ARF5), identical to transcription factor MONOPTEROS (MP/IAA24/ARF5) SP:P93024 from (Arabidopsis thaliana) | chr1:6886870-6891365 FORWAR... ; (*…	GO:0043231//intracellular membrane-bounded organelle	GO:0001071;GO:0043565//sequence-specific DNA binding;GO:0005515//protein binding	GO:0009888//tissue development;GO:0009725//response to hormone stimulus;GO:0010468//regulation of gene expression;GO:0010051//xylem and phloem pattern formation;GO:0048513//organ development;GO:0009791//post-embryonic development;GO:0000578//embryonic axis specification;GO:0006350//transcription
SGN-U584110	-2.49226	-1.46961	-1.74619	ARF5	auxin mediated signaling	Tomato 200607||2 [3 ESTs aligned] (*GB) gi|157343052|emb|CAO66541.1| (e_value=4e-91) unnamed; (*ATH) AT5G20730.1 (e_value=4e-53) | Symbol: None | auxin-responsive factor (ARF7), identical to auxin response factor 7 GI:4104929 from (Arabidopsis thaliana) | chr5:7016472-7022115 REVERSE | Aliases: T1M15.130, T1M15_130; (*SWP) sp|Q6Z2W3|ARFE_ORYSJ (e_value=5e-65) Auxin response factor 5 OS=Oryza sati…	GO:0043231//intracellular membrane-bounded organelle	GO:0003676//nucleic acid binding;GO:0005515//protein binding	GO:0010468//regulation of gene expression;GO:0006351//transcription, DNA-dependent;GO:0009755//hormone-mediated signaling pathway
SGN-U579607	3.10405	5.45663	3.2958	AUX22	auxin mediated signaling	Tomato 200607||2 [2 ESTs aligned] (*GB) gi|147815559|emb|CAN70530.1| (e_value=6e-44) hypothetical; (*ATH) AT3G15540.1 (e_value=1e-36) Symbol: None | auxin-responsive protein / indoleacetic acid-induced protein 19 (IAA19), identical to SP:O24409 Auxin-responsive protein IAA19 (Indoleacetic acid-induced protein 19) {Arabidopsis thaliana} | chr3:5264031-5265683 FORWARD | Aliases: MJK... ; (*SWP) sp|…	GO:0043231//intracellular membrane-bounded organelle	GO:0001071;GO:0005515//protein binding	GO:0010468//regulation of gene expression;GO:0009606//tropism;GO:0009755//hormone-mediated signaling pathway;GO:0003006//reproductive developmental process
SGN-U563944	-1.75035	-2.62917	-1.77463	ARF18	auxin mediated signaling	Tomato 200607||2 [4 ESTs aligned] (*GB) gi|157337508|emb|CAO21854.1| (e_value=4e-150) unnamed; (*ATH) AT2G28350.1 (e_value=7e-109) Symbol: ARF10 | auxin-responsive factor (ARF10), similar to auxin response factor 10 GI:6165644 from (Arabidopsis thaliana); identical to cDNA auxin response factor 10 (ARF10) mRNA, partial cds GI:6165643 | chr2:12121408-12123914 FORWARD | Aliases: ... ; (*SWP) sp|Q65…	-	GO:0005488//binding	GO:0010468//regulation of gene expression;GO:0009725//response to hormone stimulus;GO:0006350//transcription
SGN-U579618	10.8895	12.1787	9.33985	IAA7	auxin mediated signaling	Tomato 200607||2 [20 ESTs aligned] (*GB) gi|157336602|emb|CAO71287.1| (e_value=3e-87) unnamed; (*ATH) AT4G14550.1 (e_value=9e-77) Symbol: None | auxin-responsive AUX/IAA family protein, identical to IAA14 (GI:972931) (Arabidopsis thaliana); similar to SP:Q38825 Auxin-responsive protein IAA7 (Indoleacetic acid-induced protein 7) {Arabidopsis thaliana} | chr4:8347818-8350015 REV... ; (*SWP) sp|Q388…	GO:0043231//intracellular membrane-bounded organelle	GO:0005515//protein binding	GO:0010468//regulation of gene expression;GO:0009755//hormone-mediated signaling pathway
SGN-U585681	-3.9386	-2.64221	-3.88885	IAA30	auxin mediated signaling	Tomato 200607||2 [3 ESTs aligned] (*GB) gi|157340188|emb|CAO45865.1| (e_value=7e-12) unnamed; (*ATH) AT3G04730.1 (e_value=9e-13) Symbol: None | auxin-responsive protein / indoleacetic acid-induced protein 16 (IAA16), identical to SP:O24407 Auxin-responsive protein IAA16 (Indoleacetic acid-induced protein 16) {Arabidopsis thaliana} | chr3:1288618-1290608 REVERSE | Aliases: F7O... ; (*SWP) sp|P0C13…	GO:0043231//intracellular membrane-bounded organelle	GO:0005515//protein binding	GO:0010468//regulation of gene expression;GO:0009755//hormone-mediated signaling pathway
SGN-U586760	2.30002	3.19819	2.77884	IAA29	auxin mediated signaling	Tomato 200607||2 [1 ESTs aligned] (*GB) gi|157339705|emb|CAO44246.1| (e_value=2e-22) unnamed; (*ATH) AT4G32280.1 (e_value=5e-23) | Symbol: None | auxin-responsive AUX/IAA family protein, contains Pfam profile: PF02309: AUX/IAA family | chr4:15583393-15584775 FORWARD | Aliases: F10M6.1; (*SWP) sp|Q93WC4|IAA29_ARATH (e_value=4e-22) Auxin-responsive protein IAA29 OS=Arabidopsis thaliana GN=IAA29;	GO:0043231//intracellular membrane-bounded organelle	GO:0001071;GO:0005515//protein binding	GO:0010468//regulation of gene expression;GO:0009755//hormone-mediated signaling pathway;GO:0009639//response to red or far red light
SGN-U585079	-2.63005	-1.76382	-2.9169	LAX2	auxin polar transport	Tomato 200607||2 [7 ESTs aligned] (*GB) gi|157346098|emb|CAO15795.1| (e_value=3e-112) unnamed; (*ATH) AT2G38120.1 (e_value=2e-110) | Symbol: None | amino acid permease, putative (AUX1), identical to AUX1 GI:1531758 from (Arabidopsis thaliana) | chr2:15980071-15984258 FORWARD | Aliases: F16M14.5, F16M14_5; (*SWP) sp|Q9FEL7|LAX2_MEDTR (e_value=5e-112) Auxin transporter-like protein 2 OS=Medicago tr…	GO:0031224//intrinsic to membrane;GO:0043231//intracellular membrane-bounded organelle	GO:0042562//hormone binding;GO:0005275//amine transmembrane transporter activity;GO:0080161;GO:0015291//secondary active transmembrane transporter activity	GO:0060918//auxin transport;GO:0010102//lateral root morphogenesis;GO:0051707//response to other organism;GO:0001738//morphogenesis of a polarized epithelium;GO:0009755//hormone-mediated signaling pathway;GO:0048764;GO:0009630//gravitropism;GO:0015837//amine transport
SGN-U569189	-4.13841	-11.3083	-11.3083	PDR3	auxin polar transport	Tomato 200607||2 [7 ESTs aligned] (*GB) gi|75321780|sp|Q5W274|PDR3_TOBAC (e_value=0) Pleiotropic; (*ATH) AT3G53480.1 (e_value=0) | Symbol: None | ABC transporter family protein, PDR5-like ABC transporter, Spirodela polyrrhiza, EMBL:Z70524 | chr3:19836285-19842755 FORWARD | Aliases: F4P12.180; (*SWP) sp|Q5W274|PDR3_TOBAC (e_value=0) Pleiotropic drug resistance protein 3 OS=Nicotiana tabacum GN=PDR…	GO:0016020//membrane	GO:0017111//nucleoside-triphosphatase activity	GO:0060918//auxin transport;GO:0071365;GO:0048513//organ development
SGN-U577967	1.74618	2.33573	1.66418	auxin-inducible SAUR	response to auxin stimulus	Tomato 200607||2 [7 ESTs aligned] (*GB) gi|20149044|gb|AAM12777.1| (e_value=1e-36) putative auxin-induced SAUR-like protein [Capsicum annuum]; (*ATH) AT4G38840.1 (e_value=3e-26) | Symbol: None | auxin-responsive protein, putative, auxin-inducible SAUR gene, Raphanus sativus,AB000708 | chr4:18124973-18125519 REVERSE | Aliases: F19H22.7; (*SWP) sp|P33081|AX15A_SOYBN (e_value=2e-23) Auxin-induced pr…	-	-	-
SGN-U581741	-3.60574	-2.71476	-3.85967	auxin-induced protein SAUR-AC1	response to auxin stimulus	Tomato 200607||2 [9 ESTs aligned] (*GB) gi|157349366|emb|CAO24512.1| (e_value=2e-37) unnamed; (*ATH) AT3G60690.1 (e_value=1e-34) | Symbol: None | auxin-responsive family protein, similar to auxin-induced protein SAUR-AC1 (GP:546362) (PIR:T06084)(Arabidopsis thaliana) PIR:T06084 | chr3:22446096-22446924 FORWARD | Aliases: T4C21.100; (*SWP) sp|P33080|AX10A_SOYBN (e_value=1e-13) Auxin-induced protei…	-	-	-
SGN-U588776	2.43125	2.98632	3.0981	ARG7	response to auxin stimulus	Tomato 200607||2 [1 ESTs aligned] (*GB) gi|147856535|emb|CAN82489.1| (e_value=3e-48) hypothetical; (*ATH) AT4G34760.1 (e_value=3e-42) | Symbol: None | auxin-responsive family protein, auxin-induced protein X15, Glycine max, PIR2:JQ1097 | chr4:16582188-16582884 REVERSE | Aliases: F11I11.11; (*SWP) sp|P32295|ARG7_PHAAU (e_value=4e-17) Indole-3-acetic acid-induced protein ARG7 OS=Phaseolus aureus GN…	-	-	GO:0009725//response to hormone stimulus
Gibberellin
SGN-U574683	-9.56605	-9.56605	-9.56605	GA4H	GA biosynthesis	Tomato 200607||2 [9 ESTs aligned] (*GB) gi|50428333|dbj|BAD30037.1| (e_value=2e-69) gibberellin 3beta-hydroxylase3 [Daucus carota]; (*ATH) AT1G80340.1 (e_value=3e-56) | Symbol: None | gibberellin 3-beta-dioxygenase / gibberellin 3 beta-hydroxylase (GA4H), nearly identical to gibberellin 3 beta-hydroxylase GI:3982753 GB:AAC83647 (Arabidopsis thaliana) | chr1:30205585-30207092 REVERSE | Aliases: F5…	-	GO:0016491//oxidoreductase activity	-
SGN-U580412	-2.99551	-3.67502	-3.96006	GA20ox1	GA biosynthesis	Tomato 200607||2 [8 ESTs aligned] (*GB) gi|157340298|emb|CAO45975.1| (e_value=2e-71) unnamed; (*ATH) AT1G52820.1 (e_value=2e-61) | Symbol: None | 2-oxoglutarate-dependent dioxygenase, putative, similar to AOP1 (Arabidopsis lyrata)(GI:16118889); contains Pfam profile PF03171: 2OG-Fe(II) oxygenase superfamily domain | chr1:19672851-19674095 FORWARD | Aliases: F14G24.9, F14G24_9; (*SWP) sp|Q39110|GA…	-	GO:0016491//oxidoreductase activity	-
SGN-U577939	-2.72748	-1.82729	-11.2744	GA2OX1	GA biosynthesis	Tomato 200607||2 [10 ESTs aligned] (*GB) gi|126843239|gb|ABO27636.1| (e_value=0) gibberellin; (*ATH) AT1G30040.1 (e_value=2e-104) | Symbol: ATGA2OX2 | Encodes a gibberellin 2-oxidase. AtGA2OX2 expression is responsive to cytokinin and KNOX activities. | chr1:10537632-10539815 FORWARD | Aliases: T1P2.6, T1P2_6, ATGA2OX2; (*SWP) sp|Q9SQ80|G2OX1_PEA (e_value=2e-120) Gibberellin 2-beta-dioxygenase 1 …	-	GO:0003824//catalytic activity;GO:0046914//transition metal ion binding	GO:0008152//metabolic process
SGN-U581587	-2.72475	-10.151	-10.151	GA2OX1	GA biosynthesis	Tomato 200607||2 [27 ESTs aligned] (*GB) gi|116672836|gb|ABK15560.1| (e_value=0) gibberellin; (*ATH) AT1G78440.1 (e_value=1e-101) | Symbol: ATGA2OX1 | Encodes a gibberellin 2-oxidase. | chr1:29516492-29517944 REVERSE | Aliases: F3F9.5, F3F9_5, ATGA2OX1; (*SWP) sp|Q9SQ80|G2OX1_PEA (e_value=3e-118) Gibberellin 2-beta-dioxygenase 1 OS=Pisum sativum GN=GA2OX1;	-	GO:0003824//catalytic activity;GO:0046914//transition metal ion binding	GO:0008152//metabolic process
SGN-U583048	4.84506	7.79419	3.48187	GA20ox1	GA biosynthesis	Tomato 200607||2 [12 ESTs aligned] (*GB) gi|4321496|gb|AAD15755.1| (e_value=0) gibberellin 20-oxidase-1; 20ox-1 [Lycopersicon esculentum]; (*ATH) AT4G25420.1 (e_value=3e-139) | Symbol: ATGA20OX1 | gibberellin 20-oxidase, identical to GI:1109695 | chr4:12990894-12992449 REVERSE | Aliases: T30C3.90, T30C3_90, GA20OX1, AT2301, ATGA20OX1; (*SWP) sp|Q39110|GAOX1_ARATH (e_value=3e-138) Gibberellin 20 o…	-	GO:0003824//catalytic activity;GO:0046914//transition metal ion binding	GO:0008152//metabolic process
SGN-U593106	4.02476	4.63492	3.53062	GA2OX1	GA biosynthesis	Tomato 200607||2 [1 ESTs aligned] (*GB) gi|126843224|gb|ABO27635.1| (e_value=5e-76) gibberellin; (*ATH) AT1G78440.1 (e_value=8e-34) | Symbol: ATGA2OX1 | Encodes a gibberellin 2-oxidase. | chr1:29516492-29517944 REVERSE | Aliases: F3F9.5, F3F9_5, ATGA2OX1; (*SWP) sp|Q9SQ80|G2OX1_PEA (e_value=4e-42) Gibberellin 2-beta-dioxygenase 1 OS=Pisum sativum GN=GA2OX1;	-	GO:0003824//catalytic activity;GO:0046914//transition metal ion binding	GO:0008152//metabolic process
SGN-U564119	-3.83954	-2.86507	-3.21299	GA4H	GA biosynthesis	Tomato 200607||2 [14 ESTs aligned] (*GB) gi|157342742|emb|CAO65454.1| (e_value=1e-146) unnamed; (*ATH) AT1G35190.1 (e_value=8e-135) Symbol: None | oxidoreductase, 2OG-Fe(II) oxygenase family protein, low similarity to hyoscyamine 6-dioxygenase hydroxylase from Hyoscyamus niger (GB:P24397)(SP:P24397), Atropa belladona (gi:4996123); contains Pfam domain PF03171, 2OG-Fe(II) oxygena... ; (*SWP) sp|Q9…	-	GO:0046914//transition metal ion binding;GO:0016706//oxidoreductase activity, acting on paired donors, with incorporation or reduction of molecular oxygen, 2-oxoglutarate as one donor, and incorporation of one atom each of oxygen into both donors;GO:0016701//oxidoreductase activity, acting on single donors with incorporation of molecular oxygen	GO:0009820//alkaloid metabolic process
SGN-U568105	1.96932	1.9038	2.26224	GID1L1	GA mediated signaling	Tomato 200607||2 [5 ESTs aligned] (*GB) gi|157340980|emb|CAO47785.1| (e_value=1e-94) unnamed; (*ATH) AT3G48690.1 (e_value=2e-75) | Symbol: None | expressed protein, similar to PrMC3 (Pinus radiata) GI:5487873 | chr3:18047382-18049219 REVERSE | Aliases: T8P19.200; (*SWP) sp|Q9MAA7|GI1L1_ARATH (e_value=2e-31) Probable gibberellin receptor GID1L1 OS=Arabidopsis thaliana GN=GID1L1;	-	-	-
SGN-U583815	-3.80628	-3.04148	-3.6999	SCL8	GA mediated signaling	Tomato 200607||2 [17 ESTs aligned] (*GB) gi|110644844|gb|ABD72964.1| (e_value=0) GRAS9; (*ATH) AT5G52510.1 (e_value=7e-110) | Symbol: None | scarecrow-like transcription factor 8 (SCL8) | chr5:21324275-21326528 FORWARD | Aliases: T4M5.2, T4M5_2; (*SWP) sp|Q8GVE1|CIGR2_ORYSJ (e_value=1e-58) Chitin-inducible gibberellin-responsive protein 2 OS=Oryza sativa subsp. japonica GN=CIGR2;	-	-	-
SGN-U572953	-5.66781	-4.96479	-5.63465	GID1L2	GA mediated signaling	Tomato 200607||2 [7 ESTs aligned] (*GB) gi|147774750|emb|CAN65915.1| (e_value=7e-51) hypothetical; (*ATH) AT3G63010.1 (e_value=2e-50) | Symbol: None | expressed protein, similar to PrMC3 (Pinus radiata) GI:5487873 | chr3:23300400-23302459 FORWARD | Aliases: T20O10.110; (*SWP) sp|Q9LYC1|GI1L2_ARATH (e_value=1e-49) Probable gibberellin receptor GID1L2 OS=Arabidopsis thaliana GN=GID1L2;	-	GO:0005488//binding;GO:0004871//signal transducer activity;GO:0003824//catalytic activity	GO:0009312//oligosaccharide biosynthetic process;GO:0003006//reproductive developmental process;GO:0009740//gibberellic acid mediated signaling pathway
SGN-U569734	-2.09168	-2.6858	-3.34676	SCL1	GA mediated signaling	Tomato 200607||2 [16 ESTs aligned] (*GB) gi|89474470|gb|ABD72962.1| (e_value=0) GRAS6; (*ATH) AT1G21450.1 (e_value=7e-165) | Symbol: None | scarecrow-like transcription factor 1 (SCL1), identical to scarecrow-like 1 GB:AAF21043 GI:6644390 from (Arabidopsis thaliana) | chr1:7508960-7511790 FORWARD | Aliases: F24J8.8, F24J8_8; (*SWP) sp|Q8GVE1|CIGR2_ORYSJ (e_value=6e-119) Chitin-inducible gibberell…	-	-	GO:0010468//regulation of gene expression
SGN-U573293	-2.82873	-2.50824	-3.59714	PAT1	GA mediated signaling	Tomato 200607||2 [5 ESTs aligned] (*GB) gi|89474462|gb|ABD72958.1| (e_value=4e-70) GRAS1; (*ATH) AT5G48150.1 (e_value=4e-61) | Symbol: None | phytochrome A signal transduction 1 (PAT1) | chr5:19539485-19541839 REVERSE | Aliases: MIF21.4, MIF21_4; (*SWP) sp|Q8GVE1|CIGR2_ORYSJ (e_value=7e-59) Chitin-inducible gibberellin-responsive protein 2 OS=Oryza sativa subsp. japonica GN=CIGR2;	GO:0044424//intracellular part	GO:0060089//molecular transducer activity	GO:0010468//regulation of gene expression;GO:0009639//response to red or far red light
SGN-U583421	-1.57115	-1.08897	-1.63797	SCL3	GA mediated signaling	Tomato 200607||2 [13 ESTs aligned] (*GB) gi|147775853|emb|CAN60488.1| (e_value=0) hypothetical; (*ATH) AT1G50420.1 (e_value=1e-180) | Symbol: None | scarecrow-like transcription factor 3 (SCL3), identical to GB:AAD24404 GI:4580515 from (Arabidopsis thaliana) (Plant J. 18 (1), 111-119 (1999)) | chr1:18681598-18683740 REVERSE | Aliases: F11F12.22, F11F12_22; (*SWP) sp|Q8GXW1|RGL2_ARATH (e_value=6e-…	GO:0043231//intracellular membrane-bounded organelle	GO:0003676//nucleic acid binding;GO:0001071	GO:0010468//regulation of gene expression;GO:0009725//response to hormone stimulus;GO:0006351//transcription, DNA-dependent
SGN-U572513	-2.0661	-1.82918	-2.63673	GID2	GA mediated signaling	Tomato 200607||2 [13 ESTs aligned] (*GB) gi|157345201|emb|CAO71929.1| (e_value=5e-24) unnamed; (*ATH) AT4G24210.1 (e_value=2e-21) Symbol: None | F-box family protein / SLEEPY1 protein, contains Pfam PF00646: F-box domain; similar to F-box protein Fbx8 (GI:6164735) (Homo sapiens); identified as SLEEPY1 in McGinnis, et al, Plant Cell (2003) 15: 1120-1130. | chr4:12563563-1256449... ; (*SWP) sp|Q9ST…	GO:0031461//cullin-RING ubiquitin ligase complex;GO:0043231//intracellular membrane-bounded organelle	GO:0005488//binding	GO:0032501//multicellular organismal process;GO:0003006//reproductive developmental process;GO:0009740//gibberellic acid mediated signaling pathway
SGN-U585865	-1.54835	-1.78543	-1.97866	SPY	GA mediated signaling	Tomato 200607||2 [16 ESTs aligned] (*GB) gi|75330646|sp|Q8RVB2|SPY_SOLLC (e_value=0) RecName:; (*ATH) AT3G11540.1 (e_value=0) | Symbol: None | gibberellin signal transduction protein (SPINDLY), identical to spindly GB:AAC49446 (GI:1589778) (Arabidopsis thaliana); contains Pfam profile PF00515 TPR Domain | chr3:3632176-3637934 FORWARD | Aliases: F24K9.29; (*SWP) sp|Q8RVB2|SPY_SOLLC (e_value=0) Pro…	GO:0043231//intracellular membrane-bounded organelle;GO:0044444//cytoplasmic part	GO:0005488//binding;GO:0008375//acetylglucosaminyltransferase activity	GO:0009740//gibberellic acid mediated signaling pathway;GO:0006800//oxygen and reactive oxygen species metabolic process
SGN-U566943	2.20231	2.95231	1.75794	GASA1	response to GA stimulus	Tomato 200607||2 [8 ESTs aligned] (*GB) gi|118482787|gb|ABK93311.1| (e_value=2e-32) unknown; (*ATH) AT5G14920.1 (e_value=5e-23) Symbol: None | gibberellin-regulated family protein, similar to SP:P46689 Gibberellin-regulated protein 1 precursor {Arabidopsis thaliana}; contains Pfam profile PF02704: Gibberellin regulated protein | chr5:4826546-4827983 FORWARD | Aliases: F2G14.... ; (*SWP) sp|P46689…	-	-	-
SGN-U569289	1.48855	1.8225	2.24572	GASA4	response to GA stimulus	Tomato 200607||2 [2 ESTs aligned] (*GB) gi|16516823|emb|CAD10105.1| (e_value=2e-37) Gip1-like protein [Petunia x hybrida]; (*ATH) AT1G74670.1 (e_value=5e-37) Symbol: None | gibberellin-responsive protein, putative, similar to SP:P46690 Gibberellin-regulated protein 4 precursor {Arabidopsis thaliana} GASA4; contains Pfam profile PF02704: Gibberellin regulated protein | chr1:28056960-28057810 FORWA…	-	-	-
SGN-U577721	1.58634	2.17473	1.33875	RSI-1	response to GA stimulus	Tomato 200607||2 [80 ESTs aligned] (*GB) gi|1351018|sp|P47926|RSI1_SOLLC (e_value=6e-43) RecName:; (*ATH) AT3G02885.1 (e_value=3e-27) | Symbol: None | gibberellin-regulated protein 5 (GASA5) / gibberellin-responsive protein 5, identical to GASA5 (Arabidopsis thaliana) GI:1289320 | chr3:638111-639059 REVERSE | Aliases: None; (*SWP) sp|P47926|RSI1_SOLLC (e_value=4e-44) RSI-1 protein OS=Solanum lyco…	-	-	-
SGN-U568651	2.69436	3.85962	4.12578	GAST1	response to GA stimulus	Tomato 200607||2 [11 ESTs aligned] (*GB) gi|75164757|sp|Q948Z4|SNAK1_SOLTU (e_value=1e-39) RecName:; (*ATH) AT5G59845.1 (e_value=2e-26) | Symbol: None | gibberellin-regulated family protein, similar to SP:P27057 GAST1 protein precursor {Lycopersicon esculentum}; contains Pfam profile PF02704: Gibberellin regulated protein | chr5:24128550-24129238 FORWARD | Aliases: None; (*SWP) sp|P27057|GAST1_SO…	GO:0030312//external encapsulating structure	-	GO:0006950//response to stress
Ethylene
SGN-U579104	-5.2519	-4.33936	-5.16418	ACO	ethylene biosynthesis	Tomato 200607||2 [39 ESTs aligned] (*GB) gi|3986119|dbj|BAA34924.1| (e_value=7e-169) 1-aminocyclopropane-1-carboxylate oxidase [Lycopersicon esculentum]; (*ATH) AT1G05010.1 (e_value=3e-131) Symbol: None | 1-aminocyclopropane-1-carboxylate oxidase / ACC oxidase / ethylene-forming enzyme (ACO) (EAT1), Identical to 1-aminocyclopropane-1-carboxylate oxidase (ACC oxidase) gb:X66719 (EAT1). ESTs gb:T43…	-	GO:0043169//cation binding;GO:0019842//vitamin binding;GO:0016641//oxidoreductase activity, acting on the CH-NH2 group of donors, oxygen as acceptor	GO:0003006//reproductive developmental process;GO:0006555//methionine metabolic process
SGN-U578607	-3.4245	-9.25739	-9.25739	ACO1	ethylene biosynthesis	Tomato 200607||2 [290 ESTs aligned] (*GB) gi|398992|sp|P05116|ACCO1_SOLLC (e_value=8e-169) RecName:; (*ATH) AT1G05010.1 (e_value=9e-131) Symbol: None | 1-aminocyclopropane-1-carboxylate oxidase / ACC oxidase / ethylene-forming enzyme (ACO) (EAT1), Identical to 1-aminocyclopropane-1-carboxylate oxidase (ACC oxidase) gb:X66719 (EAT1). ESTs gb:T43073, gb:T5714, gb:R90435, gb:R44023, gb:... ; (*SWP) …	-	GO:0043169//cation binding;GO:0019842//vitamin binding;GO:0016641//oxidoreductase activity, acting on the CH-NH2 group of donors, oxygen as acceptor	GO:0006950//response to stress;GO:0003006//reproductive developmental process;GO:0006555//methionine metabolic process
SGN-U578701	-10.5372	-3.40794	-10.5372	ACO4	ethylene biosynthesis	Tomato 200607||2 [25 ESTs aligned] (*GB) gi|119181|sp|P24157|ACCO4_SOLLC (e_value=4e-169) RecName:; (*ATH) AT1G05010.1 (e_value=3e-128) Symbol: None | 1-aminocyclopropane-1-carboxylate oxidase / ACC oxidase / ethylene-forming enzyme (ACO) (EAT1), Identical to 1-aminocyclopropane-1-carboxylate oxidase (ACC oxidase) gb:X66719 (EAT1). ESTs gb:T43073, gb:T5714, gb:R90435, gb:R44023, gb:... ; (*SWP) s…	-	GO:0043169//cation binding;GO:0019842//vitamin binding;GO:0016641//oxidoreductase activity, acting on the CH-NH2 group of donors, oxygen as acceptor	GO:0006950//response to stress;GO:0003006//reproductive developmental process;GO:0006555//methionine metabolic process
SGN-U580531	-4.8651	-4.73905	-6.82795	ACO2	ethylene biosynthesis	Tomato 200607||2 [20 ESTs aligned] (*GB) gi|119639|sp|P07920|ACCO2_SOLLC (e_value=4e-168) RecName:; (*ATH) AT1G05010.1 (e_value=2e-129) Symbol: None | 1-aminocyclopropane-1-carboxylate oxidase / ACC oxidase / ethylene-forming enzyme (ACO) (EAT1), Identical to 1-aminocyclopropane-1-carboxylate oxidase (ACC oxidase) gb:X66719 (EAT1). ESTs gb:T43073, gb:T5714, gb:R90435, gb:R44023, gb:... ; (*SWP) s…	-	GO:0043169//cation binding;GO:0019842//vitamin binding;GO:0016641//oxidoreductase activity, acting on the CH-NH2 group of donors, oxygen as acceptor	GO:0006950//response to stress;GO:0003006//reproductive developmental process;GO:0006555//methionine metabolic process
SGN-U585764	-2.56226	-3.07404	-3.53258	EIL1	ethylene mediated signaling	Tomato 200607||2 [23 ESTs aligned] (*GB) gi|14280044|gb|AAK58859.1|AF328786_1 (e_value=0) EIL3; (*ATH) AT2G27050.1 (e_value=2e-150) | Symbol: None | ethylene-insensitive3-like1 (EIL1), identical to ethylene-insensitive3-like1 GI:2224927 from (Arabidopsis thaliana) | chr2:11552873-11555371 FORWARD | Aliases: T20P8.10, T20P8_10; (*SWP) sp|Q9SLH0|EIL1_ARATH (e_value=2e-149) ETHYLENE INSENSITIVE 3-li…	-	-	-
SGN-U585765	-3.13011	-2.29193	-2.99354	EIN3	ethylene mediated signaling	Tomato 200607||2 [34 ESTs aligned] (*GB) gi|14280042|gb|AAK58858.1|AF328785_1 (e_value=0) EIL2; (*ATH) AT3G20770.1 (e_value=0) | Symbol: None | ethylene-insensitive 3 (EIN3), identical to ethylene-insensitive3 GI:2224933 from (Arabidopsis thaliana) | chr3:7260438-7263358 REVERSE | Aliases: MOE17.4; (*SWP) sp|O24606|EIN3_ARATH (e_value=0) Protein ETHYLENE INSENSITIVE 3 OS=Arabidopsis thaliana GN=E…	-	-	-
SGN-U581694	-5.09859	-5.12412	-10.9315	ETR1	ethylene mediated signaling	Tomato 200607||2 [10 ESTs aligned] (*GB) gi|19421763|gb|AAL86614.1| (e_value=0) ethylene receptor-like protein [Lycopersicon esculentum]; (*ATH) AT3G23150.1 (e_value=1e-178) | Symbol: None | ethylene receptor, putative (ETR2), similar to putative ethylene receptor; ETR2 (Arabidopsis thaliana) gi:3687654:gb:AAC62208. | chr3:8254670-8257742 FORWARD | Aliases: K14B15.9; (*SWP) sp|Q9XH58|ETR1_PELHO (…	GO:0016020//membrane	GO:0004673//protein histidine kinase activity;GO:0004871//signal transducer activity	GO:0000160//two-component signal transduction system (phosphorelay);GO:0044238//primary metabolic process;GO:0044260
SGN-U577086	-2.03354	-2.58088	-3.94695	ETR2	ethylene mediated signaling	Tomato 200607||2 [4 ESTs aligned] (*GB) gi|4877653|gb|AAD31397.1|AF118844_1 (e_value=0) ethylene; (*ATH) AT3G04580.1 (e_value=0) Symbol: None | ethylene receptor, putative (EIN4), similar to ethylene receptor GB:AAC31123 (Malus domestica), identical to putative ethylene receptor GB:AAD02485 (Arabidopsis thaliana); Pfam HMM hit: response regulator receiver domain, signal C ter... ; (*SWP) sp|Q9XH5…	GO:0031090//organelle membrane	GO:0004673//protein histidine kinase activity;GO:0004871//signal transducer activity;GO:0032559//adenyl ribonucleotide binding	GO:0006468//protein amino acid phosphorylation;GO:0000160//two-component signal transduction system (phosphorelay);GO:0006351//transcription, DNA-dependent
SGN-U566374	-10.1874	-10.1874	-10.1874	ERF1B	ethylene mediated signaling	Tomato 200607||2 [6 ESTs aligned] (*GB) gi|147854608|emb|CAN78568.1| (e_value=2e-47) hypothetical; (*ATH) AT3G23240.1 (e_value=2e-39) Symbol: ERF1 | encodes a member of the ERF (ethylene response factor) subfamily B-3 of ERF/AP2 transcription factor family (ERF1). The protein contains one AP2 domain. There are 18 members in this subfamily including ATERF-1, ATERF-2, AND ATERF-5. E... ; (*SWP) sp|…	-	-	GO:0010468//regulation of gene expression;GO:0006350//transcription
SGN-U579296	-1.6371	-2.49494	-1.94532	MPK19	ethylene mediated signaling	Tomato 200607||2 [28 ESTs aligned] (*GB) gi|26000756|gb|AAN75467.1| (e_value=0) mitogen-activated protein kinase [Lycopersicon esculentum]; (*ATH) AT3G14720.1 (e_value=0) | Symbol: None | mitogen-activated protein kinase, putative / MAPK, putative (MPK19), identical to mitogen-activated protein kinase (MAPK)(AtMPK19), PMID:12119167; | chr3:4946192-4949049 FORWARD | Aliases: MIE1.22; (*SWP) sp|Q9L…	-	GO:0004674//protein serine/threonine kinase activity;GO:0000166//nucleotide binding	-
SGN-U577536	-1.49218	-1.93281	-1.82589	CTR1	ethylene mediated signaling	Tomato 200607||2 [26 ESTs aligned] (*GB) gi|157338606|emb|CAO41957.1| (e_value=0) unnamed; (*ATH) AT2G35050.1 (e_value=1e-180) | Symbol: None | protein kinase family protein, contains Pfam profile: PF00069 Eukaryotic protein kinase domain | chr2:14776787-14782114 FORWARD | Aliases: F19I3.28, F19I3_28; (*SWP) sp|Q05609|CTR1_ARATH (e_value=4e-43) Serine/threonine-protein kinase CTR1 OS=Arabidopsis …	GO:0043231//intracellular membrane-bounded organelle;GO:0044444//cytoplasmic part	GO:0004672//protein kinase activity;GO:0032559//adenyl ribonucleotide binding	GO:0006464//protein modification process
SGN-U582301	-2.11024	-1.64625	-1.70617	MPK9	ethylene mediated signaling	Tomato 200607||2 [19 ESTs aligned] (*GB) gi|157343666|emb|CAO68172.1| (e_value=0) unnamed; (*ATH) AT3G18040.1 (e_value=0) Symbol: None | mitogen-activated protein kinase, putative / MAPK, putative (MPK9), identical to ATMPK9 (Arabidopsis thaliana) gi:7106544:dbj:BAA92223; mitogen-activated protein kinase (MAPK), PMID:12119167; similar to blast and wounding induced mito... ; (*SWP) sp|Q9LV37|MPK9_…	GO:0016020//membrane	GO:0004702//receptor signaling protein serine/threonine kinase activity;GO:0032559//adenyl ribonucleotide binding	GO:0006464//protein modification process;GO:0023060
SGN-U566716	1.58939	-2.09811	-2.42004	MBF1C	response to ethylene stimulus	Tomato 200607||2 [32 ESTs aligned] (*GB) gi|5669634|gb|AAD46402.1|AF096246_1 (e_value=9e-64) ethylene-responsive; (*ATH) AT3G24500.1 (e_value=1e-42) | Symbol: None | ethylene-responsive transcriptional coactivator, putative, similar to ethylene-responsive transcriptional coactivator (Lycopersicon esculentum) gi:5669634:gb:AAD46402 | chr3:8918686-8919315 FORWARD | Aliases: MOB24.13; (*SWP) sp|Q9LV…	GO:0031981//nuclear lumen	GO:0003712//transcription cofactor activity;GO:0001071;GO:0003677//DNA binding	GO:0000160//two-component signal transduction system (phosphorelay);GO:0009725//response to hormone stimulus;GO:0010467//gene expression;GO:0010557//positive regulation of macromolecule biosynthetic process;GO:0006950//response to stress
SGN-U563353	1.55767	1.82879	1.31084	MBF1B	response to ethylene stimulus	Tomato 200607||2 [34 ESTs aligned] (*GB) gi|8895787|gb|AAF81108.1|AF232062_1 (e_value=3e-59) multiprotein; (*ATH) AT3G58680.1 (e_value=2e-52) | Symbol: None | ethylene-responsive transcriptional coactivator, putative, similar to ethylene-responsive transcriptional coactivator (Lycopersicon esculentum) gi:5669634:gb:AAD46402 | chr3:21718253-21719881 FORWARD | Aliases: T20N10.30, T20N10_30; (*SWP) …	GO:0031981//nuclear lumen	GO:0003712//transcription cofactor activity;GO:0003677//DNA binding	GO:0009725//response to hormone stimulus;GO:0010467//gene expression;GO:0010557//positive regulation of macromolecule biosynthetic process
Cytokinine
SGN-U601012	-1.52361	-2.22584	-2.57892	ARR17	cytokinine mediated signaling	Tomato 200607||2 [1 ESTs aligned] (*GB) gi|157351330|emb|CAO41517.1| (e_value=3e-48) unnamed; (*ATH) AT3G56380.1 (e_value=1e-46) | Symbol: None | two-component responsive regulator / response regulator 17 (ARR17), identical to response regulator 17 GI:11870070 from (Arabidopsis thaliana) | chr3:20916459-20917347 FORWARD | Aliases: T5P19.30; (*SWP) sp|Q9FPR6|ARR17_ARATH (e_value=1e-45) Two-compone…	-	GO:0005488//binding;GO:0004871//signal transducer activity;GO:0016772//transferase activity, transferring phosphorus-containing groups	GO:0006351//transcription, DNA-dependent;GO:0023060
SGN-U599380	8.54689	10.9535	8.5812	glucan endo-1,3-beta-glucosidase	cytokinine mediated signaling	Tomato 200607||2 [1 ESTs aligned] (*GB) gi|147832741|emb|CAN72608.1| (e_value=4e-55) hypothetical; (*ATH) AT2G43670.1 (e_value=9e-23) | Symbol: None | glycosyl hydrolase family protein 17, similar to glucan endo-1,3-beta-glucosidase precursor SP:P52409 from (Triticum aestivum); C terminal homology only | chr2:18112202-18113105 FORWARD | Aliases: F18O19.22; (*SWP) sp|Q9ZU91|E133_ARATH (e_value=3e-…	-	GO:0043167//ion binding;GO:0008422//beta-glucosidase activity	GO:0044238//primary metabolic process
SGN-U568358	2.02532	1.6672	2.33855	glucan endo-1,3-beta-glucosidase	cytokinine mediated signaling	Tomato 200607||2 [4 ESTs aligned] (*GB) gi|147767697|emb|CAN73948.1| (e_value=2e-26) hypothetical; (*ATH) AT1G18650.1 (e_value=2e-26) | Symbol: None | glycosyl hydrolase family protein 17, similar to beta-1,3-glucanase GI:15150341 from (Camellia sinensis); C-terminal homology only | chr1:6418852-6420521 REVERSE | Aliases: F25I16.1, F25I16_1; (*SWP) sp|Q9FNQ2|E13L2_ARATH (e_value=2e-24) Glucan end…	GO:0005911//cell-cell junction;GO:0005618//cell wall;GO:0031225//anchored to membrane	GO:0030247//polysaccharide binding	GO:0052386//cell wall thickening
SGN-U576859	-1.5436	-3.25981	-1.92149	ARR1	cytokinine mediated signaling	Tomato 200607||2 [5 ESTs aligned] (*GB) gi|157338749|emb|CAO42100.1| (e_value=1e-48) unnamed; (*ATH) AT1G25550.1 (e_value=5e-41) | Symbol: None | myb family transcription factor, contains Pfam domain, PF00249: Myb-like DNA-binding domain | chr1:8976525-8978080 FORWARD | Aliases: F2J7.21, F2J7_21; (*SWP) sp|Q940D0|ARR1_ARATH (e_value=2e-12) Two-component response regulator ARR1 OS=Arabidopsis thal…	-	-	-
SGN-U584069	-8.56605	-8.56605	-8.56605	ARR2	cytokinine mediated signaling	Tomato 200607||2 [3 ESTs aligned] (*GB) gi|48210044|gb|AAT40543.1| (e_value=9e-91) putative two-component response regulator protein [Solanum demissum]; (*ATH) AT3G16857.2 (e_value=7e-28) Symbol: None | two-component responsive regulator family protein / response regulator family protein, contains Pfam profile: PF00072 response regulator receiver domain; similar to ARR1 protein GB:BAA74528 from (…	-	-	-
SGN-U563505	1.15772	2.3336	1.50877	glucan endo-1,3-beta-glucosidase	cytokinine mediated signaling	Tomato 200607||2 [2 ESTs aligned] (*GB) gi|71480741|gb|AAK85402.2| (e_value=2e-105) beta-1,3-glucanase [Camellia sinensis]; (*ATH) AT1G66250.1 (e_value=2e-96) | Symbol: None | glycosyl hydrolase family 17 protein, similar to beta-1,3-glucanase GI:15150341 from (Camellia sinensis) | chr1:24696557-24699178 FORWARD | Aliases: T6J19.7, T6J19_7; (*SWP) sp|Q9C7U5|E132_ARATH (e_value=2e-95) Putative glu…	GO:0031410//cytoplasmic vesicle	GO:0043167//ion binding;GO:0008422//beta-glucosidase activity	GO:0044238//primary metabolic process
SGN-U599564	-9.18735	-3.38	-9.18735	glucan endo-1,3-beta-glucosidase	cytokinine mediated signaling	Tomato 200607||2 [1 ESTs aligned] (*GB) gi|22327934|ref|NP_200617.2| (e_value=2e-76) glycosyl hydrolase family 17 [Arabidopsis thaliana]; (*ATH) AT5G58090.1 (e_value=2e-78) | Symbol: None | glycosyl hydrolase family 17 protein, similar to 3-glucanase GI:18483232 from (Sorghum bicolor) | chr5:23522592-23524514 REVERSE | Aliases: K21L19.12, K21L19_12; (*SWP) sp|Q93Z08|E136_ARATH (e_value=1e-77) Put…	GO:0005618//cell wall;GO:0031225//anchored to membrane;GO:0043231//intracellular membrane-bounded organelle;GO:0031410//cytoplasmic vesicle	GO:0043167//ion binding;GO:0008422//beta-glucosidase activity	GO:0044238//primary metabolic process
SGN-U565022	-2.45738	-2.07775	-2.94263	AHP1	cytokinine mediated signaling	Tomato 200607||2 [30 ESTs aligned] (*GB) gi|13774348|gb|AAK38843.1|AF346308_1 (e_value=5e-44) histidine-containing; (*ATH) AT3G21510.1 (e_value=3e-40) | Symbol: None | two-component phosphorelay mediator 3 (HP3), identical to ATHP3 (Arabidopsis thaliana) GI:4156245 | chr3:7578181-7579603 REVERSE | Aliases: MIL23.7; (*SWP) sp|Q9ZNV9|AHP1_ARATH (e_value=3e-39) Histidine-containing phosphotransfer p…	GO:0043231//intracellular membrane-bounded organelle	GO:0004871//signal transducer activity;GO:0019901//protein kinase binding;GO:0003824//catalytic activity	GO:0023060;GO:0048229//gametophyte development;GO:0040007//growth;GO:0009736//cytokinin mediated signaling pathway
SGN-U568310	-8.67243	-8.67243	-8.67243	AHK2	ABA mediated signaling	Tomato 200607||2 [3 ESTs aligned] (*GB) gi|147789780|emb|CAN76309.1| (e_value=1e-149) hypothetical; (*ATH) AT5G35750.1 (e_value=8e-127) | Symbol: None | histidine kinase (AHK2), identical to histidine kinase AHK2 (Arabidopsis thaliana) gi:13537196:dbj:BAB40774 | chr5:13928601-13933567 REVERSE | Aliases: MXH1.16, MXH1_16; (*SWP) sp|Q54YZ9|DHKJ_DICDI (e_value=7e-33) Hybrid signal transduction histi…	GO:0044464//cell part	GO:0019901//protein kinase binding;GO:0004672//protein kinase activity;GO:0016791//phosphatase activity;GO:0004888//transmembrane receptor activity	GO:0009908//flower development;GO:0009888//tissue development;GO:0040007//growth;GO:0010260//organ senescence;GO:0009755//hormone-mediated signaling pathway;GO:0006826//iron ion transport;GO:2000026;GO:0006970//response to osmotic stress;GO:0015996//chlorophyll catabolic process;GO:0009845//seed germination;GO:0009409//response to cold;GO:0009737//response to abscisic acid stimulus
Abscisic acid
SGN-U583027	-10.6978	-10.6978	-10.6978	CYP707A1	ABA biosynthesis	Tomato 200607||2 [86 ESTs aligned] (*GB) gi|76803519|gb|ABA55732.1| (e_value=0) ABA 8'-hydroxylase CYP707A1 [Solanum tuberosum]; (*ATH) AT4G19230.1 (e_value=0) | Symbol: None | cytochrome P450 family protein, cytochrome P450, Arabidopsis thaliana; supported by cDNA: gi_15293092_gb_AY050980.1_ | chr4:10521390-10523972 FORWARD | Aliases: T18B16.200, T18B16_200; (*SWP) sp|Q949P1|ABAH1_ARATH (e_value…	-	GO:0016709//oxidoreductase activity, acting on paired donors, with incorporation or reduction of molecular oxygen, NADH or NADPH as one donor, and incorporation of one atom of oxygen;GO:0005506//iron ion binding	GO:0006952//defense response;GO:0009687//abscisic acid metabolic process;GO:0009416//response to light stimulus;GO:0003006//reproductive developmental process
SGN-U568695	-2.0938	-3.72197	-1.6112	CYP707A3	ABA biosynthesis	Tomato 200607||2 [10 ESTs aligned] (*GB) gi|157358088|emb|CAO65133.1| (e_value=0) unnamed; (*ATH) AT1G19630.1 (e_value=3e-68) | Symbol: None | cytochrome P450 family protein, similar to Cytochrome P450 90A1 (SP:Q42569) (Arabidopsis thaliana) | chr1:6785638-6787958 REVERSE | Aliases: F14P1.4, F14P1_4; (*SWP) sp|Q9FH76|ABAH3_ARATH (e_value=2e-67) Abscisic acid 8'-hydroxylase 3 OS=Arabidopsis thalia…	-	GO:0016491//oxidoreductase activity;GO:0005506//iron ion binding	GO:0008152//metabolic process
SGN-U585257	-2.57174	-10.2228	-2.17295	FLACCA	ABA biosynthesis	Tomato 200607||2 [4 ESTs aligned] (*GB) gi|75156113|sp|Q8LGM7|MOCOS_SOLLC (e_value=0) RecName:; (*ATH) AT1G16540.1 (e_value=0) Symbol: ABA3 | Encodes molybdenum cofactor sulfurase. Involved in Moco biosynthesis. Involved in the conversion of ABA-aldehyde to ABA, the last step of abscisic acid (ABA) biosynthesis. sir loss-of-function mutants are resistant to sirtinol, a modu... ; (*SWP) sp|Q8LGM7|…	-	GO:0048037//cofactor binding;GO:0046914//transition metal ion binding;GO:0016740//transferase activity;GO:0016846//carbon-sulfur lyase activity	GO:0009687//abscisic acid metabolic process;GO:0017038//protein import;GO:0009756//carbohydrate mediated signaling;GO:0042040;GO:0009755//hormone-mediated signaling pathway;GO:0009108//coenzyme biosynthetic process;GO:0006970//response to osmotic stress;GO:0006952//defense response
SGN-U569421	-1.64249	-2.70683	-2.49639	zeaxanthin epoxidase (ZEP) (ABA1)	ABA biosynthesis	Tomato 200607||2 [13 ESTs aligned] (*GB) gi|148053196|gb|ABQ52698.1| (e_value=0) zeaxanthin; (*ATH) AT5G67030.1 (e_value=0) Symbol: None | zeaxanthin epoxidase (ZEP) (ABA1), identical to GI:9857296 AtABA1; controls Pfam profiles PF01360: Monooxygenase and PF00498: FHA domain; identical to cDNA AtABA1, GI:9857295 | chr5:26770748-26774462 REVERSE | Aliases: K8A10.10, K8A10... ; (*SWP) sp|P93236|ABA…	GO:0009941//chloroplast envelope;GO:0009534//chloroplast thylakoid	GO:0016709//oxidoreductase activity, acting on paired donors, with incorporation or reduction of molecular oxygen, NADH or NADPH as one donor, and incorporation of one atom of oxygen	GO:0050896//response to stimulus;GO:0009687//abscisic acid metabolic process
SGN-U569923	-2.24138	-2.67565	-2.42993	ABI2	ABA mediated signaling	Tomato 200607||2 [17 ESTs aligned] (*GB) gi|157342599|emb|CAO65311.1| (e_value=1e-122) unnamed; (*ATH) AT5G57050.1 (e_value=4e-106) Symbol: None | protein phosphatase 2C ABI2 / PP2C ABI2 / abscisic acid-insensitive 2 (ABI2), identical to SP:O04719 Protein phosphatase 2C ABI2 (EC 3.1.3.16) (PP2C) (Abscisic acid- insensitive 2) {Arabidopsis thaliana} | chr5:23104461-23106853 FORWA... ; (*SWP) sp|O0…	-	GO:0003824//catalytic activity	-
SGN-U586078	-2.22447	-1.94439	-1.52894	SAPK3	ABA mediated signaling	Tomato 200607||2 [48 ESTs aligned] (*GB) gi|3811293|gb|AAC69450.1| (e_value=1e-161) putative serine/threonine protein kinase [Nicotiana tabacum]; (*ATH) AT4G33950.1 (e_value=1e-135) | Symbol: None | protein kinase, putative, similar to abscisic acid-activated protein kinase (Vicia faba) gi:6739629:gb:AAF27340; contains protein kinase domain, Pfam:PF00069 | chr4:16272324-16274815 FORWARD | Aliases…	-	GO:0004672//protein kinase activity;GO:0032559//adenyl ribonucleotide binding	GO:0006464//protein modification process;GO:0006950//response to stress
SGN-U601472	-2.35931	-3.05283	-2.87595	AREB2	ABA mediated signaling	Tomato 200607||2 [1 ESTs aligned] (*GB) gi|67906424|gb|AAY82589.1| (e_value=7e-22) bZIP [Nicotiana tabacum]; (*ATH) AT3G19290.1 (e_value=8e-20) Symbol: None | ABA-responsive element-binding protein 2 (AREB2), almost identical (one amino acid) to GB:AAF27182 from (Arabidopsis thaliana); contains Pfam profile PF00170:bZIP transcription factor; identical to cDNA abscisic acid responsive elemen... ;	GO:0043231//intracellular membrane-bounded organelle	GO:0030528//transcription regulator activity;GO:0001071;GO:0003677//DNA binding;GO:0005515//protein binding	GO:0006970//response to osmotic stress;GO:0009755//hormone-mediated signaling pathway;GO:0006351//transcription, DNA-dependent
SGN-U585018	-4.7745	-3.00897	-3.41787	PP2CA	ABA mediated signaling	Tomato 200607||2 [24 ESTs aligned] (*GB) gi|115465557|ref|NP_001056378.1| (e_value=5e-73) Os05g0572700; (*ATH) AT3G11410.1 (e_value=3e-66) Symbol: None | protein phosphatase 2C, putative / PP2C, putative, identical to protein phosphatase 2C (PP2C) GB:P49598 (Arabidopsis thaliana); contains Pfam profile PF00481: Protein phosphatase 2C; identical to cDNA protein phosphatase 2C GI:633027 ... ; (*SWP…	-	GO:0005488//binding;GO:0004721//phosphoprotein phosphatase activity	GO:0010118//stomatal movement;GO:0009738//abscisic acid mediated signaling pathway;GO:0006950//response to stress
SGN-U586079	-3.01898	-2.45326	-2.79182	SRK2I	ABA mediated signaling	Tomato 200607||2 [16 ESTs aligned] (*GB) gi|76160945|gb|ABA40436.1| (e_value=0) serine/threonine protein kinase SAPK8-like protein [Solanum tuberosum]; (*ATH) AT5G66880.1 (e_value=2e-160) | Symbol: None | serine/threonine protein kinase, putative, similar to serine-threonine protein kinase (Triticum aestivum) gi:2055374:gb:AAB58348 | chr5:26727807-26730196 FORWARD | Aliases: MUD21.14, MUD21_14; (…	GO:0043231//intracellular membrane-bounded organelle;GO:0044444//cytoplasmic part	GO:0004674//protein serine/threonine kinase activity;GO:0032559//adenyl ribonucleotide binding	GO:0048827//phyllome development;GO:0005984//disaccharide metabolic process;GO:0010118//stomatal movement;GO:0006633//fatty acid biosynthetic process;GO:0006970//response to osmotic stress;GO:0009845//seed germination;GO:0006464//protein modification process;GO:0009738//abscisic acid mediated signaling pathway;GO:0006641//triglyceride metabolic process;GO:0006952//defense response;GO:0006800//oxy…
SGN-U568947	-2.58382	-1.79881	-2.68548	SRK2E	ABA mediated signaling	Tomato 200607||2 [15 ESTs aligned] (*GB) gi|157340949|emb|CAO47754.1| (e_value=8e-178) unnamed; (*ATH) AT4G33950.1 (e_value=2e-176) | Symbol: None | protein kinase, putative, similar to abscisic acid-activated protein kinase (Vicia faba) gi:6739629:gb:AAF27340; contains protein kinase domain, Pfam:PF00069 | chr4:16272324-16274815 FORWARD | Aliases: F17I5.140, F17I5_140; (*SWP) sp|Q940H6|SRK2E_ARA…	GO:0043231//intracellular membrane-bounded organelle;GO:0044444//cytoplasmic part	GO:0004674//protein serine/threonine kinase activity;GO:0032559//adenyl ribonucleotide binding	GO:0048827//phyllome development;GO:0006952//defense response;GO:0005984//disaccharide metabolic process;GO:0010118//stomatal movement;GO:0006633//fatty acid biosynthetic process;GO:0006800//oxygen and reactive oxygen species metabolic process;GO:0006641//triglyceride metabolic process;GO:0006970//response to osmotic stress;GO:0009755//hormone-mediated signaling pathway;GO:0006464//protein modifi…
SGN-U584542	-2.52518	-3.82064	-3.44488	HAB1	ABA mediated signaling	Tomato 200607||2 [38 ESTs aligned] (*GB) gi|157339996|emb|CAO45673.1| (e_value=3e-176) unnamed; (*ATH) AT1G72770.1 (e_value=4e-151) Symbol: None | protein phosphatase 2C P2C-HA / PP2C P2C-HA (P2C-HA), identical to protein phosphatase 2C (AtP2C-HA) GB:AJ003119 (Arabidopsis thaliana) (Plant Mol. Biol. 38 (5), 879-883 (1998)) | chr1:27393720-27396943 FORWARD | Aliases: F28P22.4, F2... ; (*SWP) sp|Q9…	-	GO:0004721//phosphoprotein phosphatase activity	-
SGN-U574976	-2.87732	-3.91545	-9.72281	PP2C	ABA mediated signaling	Tomato 200607||2 [4 ESTs aligned] (*GB) gi|157357410|emb|CAO63944.1| (e_value=1e-134) unnamed; (*ATH) AT4G33920.1 (e_value=2e-122) Symbol: None | protein phosphatase 2C family protein / PP2C family protein, similar to Ser/Thr protein phosphatase 2C (PP2C6) (GI:15020818) (Arabidopsis thaliana); similar to protein phosphatase 2C (GI:3608412) (Mesembryanthemum crystallinum); conta... ; (*SWP) sp|Q9L…	GO:0043234//protein complex;GO:0043231//intracellular membrane-bounded organelle	GO:0043169//cation binding;GO:0004721//phosphoprotein phosphatase activity	GO:0006464//protein modification process
Brassinosteroid
SGN-U579059	3.55007	4.86176	3.93972	PGIP	brassinosteroid mediated signaling	Tomato 200607||2 [38 ESTs aligned] (*GB) gi|469457|gb|AAA53547.1| (e_value=0) polygalacturonase inhibitor protein; (*ATH) AT5G06860.1 (e_value=1e-115) Symbol: None | polygalacturonase inhibiting protein 1 (PGIP1), identical to polygalacturonase inhibiting protein 1 (PGIP1) (Arabidopsis thaliana) gi:7800199:gb:AAF69827; contains leucine rich-repeat (LRR) domains Pfam:PF00560, INTERPRO:IPR001611 | …	-	GO:0005488//binding	-
SGN-U586568	-3.88992	-9.72281	-9.72281	CRK2	brassinosteroid mediated signaling	Tomato 200607||2 [6 ESTs aligned] (*GB) gi|157347715|emb|CAO22171.1| (e_value=4e-111) unnamed; (*ATH) AT1G56120.1 (e_value=7e-76) | Symbol: None | leucine-rich repeat family protein / protein kinase family protein, contains Pfam domains PF00560: Leucine Rich Repeat and PF00069: Protein kinase domain | chr1:20990953-20996737 REVERSE | Aliases: T6H22.9, T6H22_9; (*SWP) sp|Q9CAL3|CRK2_ARATH (e_value…	-	GO:0004702//receptor signaling protein serine/threonine kinase activity;GO:0032559//adenyl ribonucleotide binding	GO:0006464//protein modification process
SGN-U598565	1.37207	2.27765	1.37267	BAK1	brassinosteroid mediated signaling	Tomato 200607||2 [1 ESTs aligned] (*GB) gi|147798677|emb|CAN76686.1| (e_value=6e-74) hypothetical; (*ATH) AT3G56370.1 (e_value=2e-67) | Symbol: None | leucine-rich repeat transmembrane protein kinase, putative, leucine-rich receptor-like protein kinase - Malus domestica, EMBL:AF053127 | chr3:20910078-20913960 REVERSE | Aliases: T5P19.20; (*SWP) sp|Q94F62|BAK1_ARATH (e_value=1e-21) BRASSINOSTEROID…	GO:0031224//intrinsic to membrane;GO:0031410//cytoplasmic vesicle	GO:0004674//protein serine/threonine kinase activity;GO:0004871//signal transducer activity;GO:0016628//oxidoreductase activity, acting on the CH-CH group of donors, NAD or NADP as acceptor;GO:0004713//protein tyrosine kinase activity;GO:0032559//adenyl ribonucleotide binding	GO:0007167//enzyme linked receptor protein signaling pathway;GO:0006464//protein modification process
SGN-U577928	5.25117	5.20009	5.30518	XTH16	brassinosteroid mediated signaling	Tomato 200607||2 [23 ESTs aligned] (*GB) gi|42795468|gb|AAS46244.1| (e_value=1e-159) xyloglucan endotransglucosylase-hydrolase XTH9 [Lycopersicon esculentum]; (*ATH) AT3G23730.1 (e_value=3e-104) Symbol: None | xyloglucan:xyloglucosyl transferase, putative / xyloglucan endotransglycosylase, putative / endo-xyloglucan transferase, putative, similar to xyloglucan endotransglycosylase-related protein…	GO:0005576//extracellular region;GO:0030312//external encapsulating structure	GO:0016798//hydrolase activity, acting on glycosyl bonds;GO:0016758//transferase activity, transferring hexosyl groups	GO:0044042//glucan metabolic process
SGN-U563912	-3.4245	-9.25739	-9.25739	CRK42	brassinosteroid mediated signaling	Tomato 200607||2 [2 ESTs aligned] (*GB) gi|157345433|emb|CAO14731.1| (e_value=4e-74) unnamed; (*ATH) AT5G40380.1 (e_value=7e-71) | Symbol: None | protein kinase family protein, contains Pfam domain, PF00069: Protein kinase domain | chr5:16169375-16172405 FORWARD | Aliases: MPO12.90, MPO12_90; (*SWP) sp|Q9FNE1|CRK42_ARATH (e_value=6e-70) Cysteine-rich receptor-like protein kinase 42 OS=Arabidopsis…	-	GO:0004672//protein kinase activity;GO:0000166//nucleotide binding	-
SGN-U581095	-2.23199	-2.52061	-2.53684	CYCD2-1	brassinosteroid mediated signaling	Tomato 200607||2 [4 ESTs aligned] (*GB) gi|157335802|emb|CAO61632.1| (e_value=3e-106) unnamed; (*ATH) AT2G22490.1 (e_value=2e-66) | Symbol: CYCD2;1 | cyclin delta-2 (CYCD2), identical to SP:P42752 Cyclin delta-2 {Arabidopsis thaliana} | chr2:9560883-9563221 REVERSE | Aliases: F14M13.11, F14M13_11, CYCD2;1, Cyclin D2;1; (*SWP) sp|P42752|CCD21_ARATH (e_value=2e-65) Cyclin-D2-1 OS=Arabidopsis thalia…	-	-	-
SGN-U574773	-4.23655	-3.32918	-2.22493	CRK25	brassinosteroid mediated signaling	Tomato 200607||2 [5 ESTs aligned] (*GB) gi|157355176|emb|CAO48552.1| (e_value=9e-121) unnamed; (*ATH) AT3G53380.1 (e_value=1e-39) | Symbol: None | lectin protein kinase family protein, contains Pfam domains, PF00069: Protein kinase domain, PF00138: Legume lectins alpha domain, and PF00139: Legume lectins beta domain | chr3:19800072-19802329 REVERSE | Aliases: F4P12.80; (*SWP) sp|Q9M0X5|CRK25_ARAT…	-	GO:0016301//kinase activity;GO:0030246//carbohydrate binding;GO:0032559//adenyl ribonucleotide binding	GO:0006464//protein modification process
SGN-U575382	-2.86491	-10.2912	-3.40853	BAK1	brassinosteroid mediated signaling	Tomato 200607||2 [3 ESTs aligned] (*GB) gi|147779544|emb|CAN63294.1| (e_value=2e-60) hypothetical; (*ATH) AT2G23950.1 (e_value=3e-55) | Symbol: None | leucine-rich repeat family protein / protein kinase family protein, contains Pfam domains PF00560: Leucine Rich Repeat and PF00069: Protein kinase domain | chr2:10194171-10197365 REVERSE | Aliases: T29E15.15, T29E15_15; (*SWP) sp|Q94F62|BAK1_ARATH …	GO:0016020//membrane	GO:0004672//protein kinase activity;GO:0000166//nucleotide binding	GO:0006464//protein modification process
SGN-U578397	-8.95128	-8.95128	-8.95128	XTH23	brassinosteroid mediated signaling	Tomato 200607||2 [7 ESTs aligned] (*GB) gi|22947852|gb|AAN07898.1| (e_value=2e-126) xyloglucan endotransglycosylase [Malus x domestica]; (*ATH) AT4G25810.1 (e_value=7e-110) Symbol: None | xyloglucan:xyloglucosyl transferase, putative / xyloglucan endotransglycosylase, putative / endo-xyloglucan transferase, putative (XTR6), identical to xyloglucan endotransglycosylase-related protein GI:1244758 f…	GO:0005576//extracellular region;GO:0030312//external encapsulating structure	GO:0016798//hydrolase activity, acting on glycosyl bonds;GO:0016758//transferase activity, transferring hexosyl groups	GO:0044042//glucan metabolic process
