# Supplementary material for: Transcriptome Profiling Reveals the Regulatory Mechanism Underlying Pollination Dependent and Parthenocarpic Fruit Set Mainly Mediated by Auxin and Gibberellin
Source: PLoS One. 2015 Apr 24;10(4):e0125355. doi: 10.1371/journal.pone.0125355 (PMC4409352; doi:10.1371/journal.pone.0125355)
Supplement: S7 Table — (XLSX) [file pone.0125355.s012.xlsx]

## Sheet: Sheet1
S7 Table. Primer sequences used for qRT-PCR
Gene ID	Gene annotation	Forward primer	Reverse primer
SGN-U579166	CAB6A	GGAATTGCACCTGTTTACCC	ACCTTGACGTGTCGTTGGTA
SGN-U580023	psbO	GAATGTGTGTATCATTTCTTGGTCT	AACTGGCTACCAGCATGAAA
SGN-U574431	SBPase	AGTTGGTGCTGCTGTTTGAG	TTCGCGATGCTCTAGAAAGA
SGN-U579273	FBPase	TAGAACAAGCTGGTGGCAAA	TGTTCGCTGATGTATCTGCTC
SGN-U585093	EXPA15	TGTAATCCTCCACTTCACCATT	GTGTCCATTGATTGTGAACCTT
SGN-U577928	XTH16	TCTGCTGGCACTGTAACAACT	GTAAGGCTGGCCAGAGACAT
SGN-U569639	ARF4	CGAAAGAACCATCTACTCC	AAAGCCTCTCCAACTCAAC
SGN-U573372	IAA26	AGGTGACAGGATGCTTGTTG	GGTCAGCTGCTTAGTTGCAC
SGN-U572192	GID1	TTTCGGTGGAGAGTCAAGG	GGGTGGTCTCGATTAACCC
SGN-U570161	GA2OX4	TTGATGTCAATCCTCTCCCTAA	CACCTTCACTCTATGCTTCACA
SGN-U579104	ACO4	CCAGGAAGTGATGCTGTCAT	GCTCCTTAGCCTGGAATTTG
SGN-U566374	ERF1B	GAATGGTGTTCGTGTATGGC	AAGTATGGCCATCGAACCTC
SGN-U579059	PGIP	TGGACAGATTCCACAAGGTG	ACTTACATTTCGGCAAGGGA
SGN-U580045	SMT2	GTTCTCAAACCTGGCAGAGC	ATGGGTTACCACGGAATTGT
SGN-U578526	AG1	CTTGATGCCAGGGAGTTCAT	ATCGAATTGCTGAGGTGGAG
SGN-U581068	AGL1	ACTTTCTGTTCTTTGTGATGCT	TTGGATGCTTCTTGCTGGTAG
SGN-U568823	Def/AP3	GACTACAATTCCGTGCTTGG	TATCAGAGCCACCTCCACTG
SGN-U581981	FBP24	AGCAACAGCCAGTAGCAATG	CCAAGTTGGTGTTGATCTCC
SGN-U562997	BLH9	GTCAACTGGAGTTGGTGGTG	CTAGCTGCATTCATCGGAAA
